# Supplementary material for: Synthesis and Antibacterial Study of Novel Harmine Derivatives and Tetrahydro-β-Carboline Derivatives In Vitro
Source: Molecules. 2022 Apr 30;27(9):2888. doi: 10.3390/molecules27092888 (PMC9104299; doi:10.3390/molecules27092888)
Supplement: Supplementary file 1 [file molecules-27-02888-s001.zip]

Archive with 11 entries (11 files):
- 11b.cif
- 11f.cif
- 11g.cif
- 11g.pdf
- 7h.cif
- 7l.cif
- checkcif (11b).pdf
- checkcif (11f).pdf
- checkcif (7h).pdf
- checkcif (7l).pdf
- supplementary materia.pdf
