# Supplementary material for: Synthesis and Antibacterial Study of Novel Harmine Derivatives and Tetrahydro-β-Carboline Derivatives In Vitro
Source: Molecules. 2022 Apr 30;27(9):2888. doi: 10.3390/molecules27092888 (PMC9104299; doi:10.3390/molecules27092888)
Supplement: Supplementary file 1 [file molecules-27-02888-s001.zip › 11b.cif]

 
data_1_a
 
_audit_creation_method            'SHELXL-2014/7'
_shelx_SHELXL_version_number      '2014/7'
_chemical_name_systematic         ?
_chemical_name_common             ?
_chemical_melting_point           ?
_chemical_formula_moiety          ?
_chemical_formula_sum
 'C19 H17 Cl N2 O' 
_chemical_formula_weight          324.79

loop_
 _atom_type_symbol
 _atom_type_description
 _atom_type_scat_dispersion_real
 _atom_type_scat_dispersion_imag
 _atom_type_scat_source
 'C'  'C'   0.0033   0.0016
 'International Tables Vol C Tables 4.2.6.8 and 6.1.1.4'
 'H'  'H'   0.0000   0.0000
 'International Tables Vol C Tables 4.2.6.8 and 6.1.1.4'
 'N'  'N'   0.0061   0.0033
 'International Tables Vol C Tables 4.2.6.8 and 6.1.1.4'
 'O'  'O'   0.0106   0.0060
 'International Tables Vol C Tables 4.2.6.8 and 6.1.1.4'
 'Cl'  'Cl'   0.1484   0.1585
 'International Tables Vol C Tables 4.2.6.8 and 6.1.1.4'
 
_space_group_crystal_system       monoclinic
_space_group_IT_number            14
_space_group_name_H-M_alt         'P 21/c'
_space_group_name_Hall            '-P 2ybc'
 
_shelx_space_group_comment
;
The symmetry employed for this shelxl refinement is uniquely defined
by the following loop, which should always be used as a source of
symmetry information in preference to the above space-group names.
They are only intended as comments.
;
 
loop_
 _space_group_symop_operation_xyz
 'x, y, z'
 '-x, y+1/2, -z+1/2'
 '-x, -y, -z'
 'x, -y-1/2, z-1/2'
 
_cell_length_a                    14.873(3)
_cell_length_b                    9.4760(19)
_cell_length_c                    12.194(2)
_cell_angle_alpha                 90
_cell_angle_beta                  107.846(3)
_cell_angle_gamma                 90
_cell_volume                      1635.9(6)
_cell_formula_units_Z             4
_cell_measurement_temperature     296(2)
_cell_measurement_reflns_used     2401
_cell_measurement_theta_min       2.59
_cell_measurement_theta_max       24.41
 
_exptl_crystal_description        block
_exptl_crystal_colour             colorless
_exptl_crystal_density_meas       ?
_exptl_crystal_density_method     ?
_exptl_crystal_density_diffrn     1.319          
_exptl_crystal_F_000              680
_exptl_transmission_factor_min    0.6714  
_exptl_transmission_factor_max    0.7462
_exptl_crystal_size_max           0.300
_exptl_crystal_size_mid           0.200
_exptl_crystal_size_min           0.200
_exptl_absorpt_coefficient_mu     0.239
_shelx_estimated_absorpt_T_min    0.932
_shelx_estimated_absorpt_T_max    0.954
_exptl_absorpt_correction_type    Multi-scan
_exptl_absorpt_correction_T_min   ?
_exptl_absorpt_correction_T_max   ?
_exptl_absorpt_process_details    SADABS 
_exptl_absorpt_special_details    ?
_diffrn_ambient_temperature       296(2)
_diffrn_radiation_wavelength      0.71073
_diffrn_radiation_type            MoK\a
_diffrn_source                    ?
_diffrn_measurement_device_type   'Bruker APEX II area detector' 
_diffrn_measurement_method        '\w scan'
_diffrn_detector_area_resol_mean  'fine-focus sealed tube'
_diffrn_reflns_number             11140
_diffrn_reflns_av_unetI/netI      0.0436
_diffrn_reflns_av_R_equivalents   0.0295
_diffrn_reflns_limit_h_min        -19
_diffrn_reflns_limit_h_max        18
_diffrn_reflns_limit_k_min        -13
_diffrn_reflns_limit_k_max        12
_diffrn_reflns_limit_l_min        -15
_diffrn_reflns_limit_l_max        17
_diffrn_reflns_theta_min          1.438
_diffrn_reflns_theta_max          31.242
_diffrn_reflns_theta_full         25.242
_diffrn_measured_fraction_theta_max   0.887
_diffrn_measured_fraction_theta_full  0.999
_diffrn_reflns_Laue_measured_fraction_max    0.887
_diffrn_reflns_Laue_measured_fraction_full   0.999
_diffrn_reflns_point_group_measured_fraction_max   0.887
_diffrn_reflns_point_group_measured_fraction_full  0.999
_reflns_number_total              4719
_reflns_number_gt                 2818
_reflns_threshold_expression      'I > 2\s(I)'
_reflns_Friedel_coverage          0.000
_reflns_Friedel_fraction_max      .
_reflns_Friedel_fraction_full     .
 
_reflns_special_details
;
 Reflections were merged by SHELXL according to the crystal
 class for the calculation of statistics and refinement.
 
 _reflns_Friedel_fraction is defined as the number of unique
 Friedel pairs measured divided by the number that would be
 possible theoretically, ignoring centric projections and
 systematic absences.
;
 
_computing_data_collection        'Bruker SMART APEX II'
_computing_cell_refinement        'Bruker SMART'
_computing_data_reduction         'Bruker SAINT'
_computing_structure_solution     'SHELXL-2014/7 (Sheldrick, 2014)'
_computing_structure_refinement 'SHELXL-2014/7 (Sheldrick, 2014)'
_computing_molecular_graphics     SHELXTL 
_computing_publication_material   SHELXTL 
_refine_special_details           ?
_refine_ls_structure_factor_coef  Fsqd
_refine_ls_matrix_type            full
_refine_ls_weighting_scheme       calc
_refine_ls_weighting_details
'w=1/[\s^2^(Fo^2^)+(0.0920P)^2^+0.1165P] where P=(Fo^2^+2Fc^2^)/3'
_atom_sites_solution_primary      direct 
_atom_sites_solution_secondary    difmap
_atom_sites_solution_hydrogens    geom
_refine_ls_hydrogen_treatment     constr
_refine_ls_extinction_method      none
_refine_ls_extinction_coef        .
_refine_ls_number_reflns          4719
_refine_ls_number_parameters      209
_refine_ls_number_restraints      0
_refine_ls_R_factor_all           0.0915
_refine_ls_R_factor_gt            0.0500
_refine_ls_wR_factor_ref          0.1755
_refine_ls_wR_factor_gt           0.1431
_refine_ls_goodness_of_fit_ref    0.999
_refine_ls_restrained_S_all       0.999
_refine_ls_shift/su_max           0.000
_refine_ls_shift/su_mean          0.000
 
loop_
 _atom_site_label
 _atom_site_type_symbol
 _atom_site_fract_x
 _atom_site_fract_y
 _atom_site_fract_z
 _atom_site_U_iso_or_equiv
 _atom_site_adp_type
 _atom_site_occupancy
 _atom_site_site_symmetry_order  
 _atom_site_calc_flag
 _atom_site_refinement_flags_posn
 _atom_site_refinement_flags_adp
 _atom_site_refinement_flags_occupancy
 _atom_site_disorder_assembly
 _atom_site_disorder_group
C1 C 0.77134(11) 0.58615(18) 0.52754(14) 0.0420(4) Uani 1 1 d . . . . .
C2 C 0.77378(12) 0.72768(19) 0.48993(15) 0.0446(4) Uani 1 1 d . . . . .
C3 C 0.70835(14) 0.8198(2) 0.41802(17) 0.0551(5) Uani 1 1 d . . . . .
H3 H 0.6460 0.7916 0.3846 0.066 Uiso 1 1 calc R U . . .
C4 C 0.73675(18) 0.9511(2) 0.39737(19) 0.0678(6) Uani 1 1 d . . . . .
H4 H 0.6933 1.0115 0.3484 0.081 Uiso 1 1 calc R U . . .
C5 C 0.82979(18) 0.9973(2) 0.4481(2) 0.0674(6) Uani 1 1 d . . . . .
H5 H 0.8472 1.0878 0.4328 0.081 Uiso 1 1 calc R U . . .
C6 C 0.89557(15) 0.9098(2) 0.52033(18) 0.0551(5) Uani 1 1 d . . . . .
H6 H 0.9574 0.9396 0.5545 0.066 Uiso 1 1 calc R U . . .
C7 C 0.86707(13) 0.77659(19) 0.54047(15) 0.0444(4) Uani 1 1 d . . . . .
C8 C 0.85976(11) 0.55457(18) 0.59696(14) 0.0408(4) Uani 1 1 d . . . . .
C9 C 0.89400(11) 0.41615(18) 0.65326(14) 0.0409(4) Uani 1 1 d . . . . .
H9 H 0.9196 0.4313 0.7366 0.049 Uiso 1 1 calc R U . . .
C10 C 0.74189(12) 0.33325(19) 0.51516(14) 0.0445(4) Uani 1 1 d . . . . .
H10A H 0.6941 0.2607 0.5061 0.053 Uiso 1 1 calc R U . . .
H10B H 0.7735 0.3176 0.4574 0.053 Uiso 1 1 calc R U . . .
C11 C 0.69541(12) 0.4757(2) 0.49690(16) 0.0488(4) Uani 1 1 d . . . . .
H11A H 0.6572 0.4863 0.4171 0.059 Uiso 1 1 calc R U . . .
H11B H 0.6547 0.4858 0.5452 0.059 Uiso 1 1 calc R U . . .
C12 C 0.97099(13) 0.3525(2) 0.61090(18) 0.0555(5) Uani 1 1 d . . . . .
H12A H 0.9899 0.2632 0.6479 0.083 Uiso 1 1 calc R U . . .
H12B H 1.0243 0.4150 0.6290 0.083 Uiso 1 1 calc R U . . .
H12C H 0.9474 0.3392 0.5290 0.083 Uiso 1 1 calc R U . . .
C13 C 0.81365(11) 0.21939(18) 0.70771(14) 0.0401(4) Uani 1 1 d . . . . .
C14 C 0.73246(11) 0.11973(18) 0.68911(14) 0.0398(4) Uani 1 1 d . . . . .
C15 C 0.75382(13) -0.0226(2) 0.70079(16) 0.0481(4) Uani 1 1 d . . . . .
H15 H 0.8164 -0.0516 0.7188 0.058 Uiso 1 1 calc R U . . .
C16 C 0.68336(15) -0.1220(2) 0.68610(17) 0.0551(5) Uani 1 1 d . . . . .
H16 H 0.6980 -0.2176 0.6921 0.066 Uiso 1 1 calc R U . . .
C17 C 0.59200(14) -0.0785(2) 0.66267(17) 0.0594(5) Uani 1 1 d . . . . .
C18 C 0.56898(13) 0.0638(3) 0.65414(19) 0.0650(6) Uani 1 1 d . . . . .
H18 H 0.5067 0.0925 0.6401 0.078 Uiso 1 1 calc R U . . .
C19 C 0.63931(13) 0.1610(2) 0.66676(17) 0.0544(5) Uani 1 1 d . . . . .
H19 H 0.6243 0.2565 0.6602 0.065 Uiso 1 1 calc R U . . .
Cl1 Cl 0.50323(5) -0.20288(9) 0.64646(7) 0.1052(3) Uani 1 1 d . . . . .
N1 N 0.91797(10) 0.66892(15) 0.60651(13) 0.0453(4) Uani 1 1 d . . . . .
H1 H 0.9765 0.6727 0.6470 0.054 Uiso 1 1 calc R U . . .
N2 N 0.81111(9) 0.32250(15) 0.63082(11) 0.0401(3) Uani 1 1 d . . . . .
O1 O 0.88219(9) 0.20415(14) 0.79527(11) 0.0514(3) Uani 1 1 d . . . . .
 
loop_
 _atom_site_aniso_label
 _atom_site_aniso_U_11
 _atom_site_aniso_U_22
 _atom_site_aniso_U_33
 _atom_site_aniso_U_23
 _atom_site_aniso_U_13
 _atom_site_aniso_U_12
C1 0.0398(8) 0.0404(9) 0.0415(9) -0.0028(7) 0.0060(7) 0.0004(7)
C2 0.0483(9) 0.0420(10) 0.0411(9) -0.0022(7) 0.0102(7) 0.0046(7)
C3 0.0586(11) 0.0487(11) 0.0527(11) -0.0022(9) 0.0092(9) 0.0114(9)
C4 0.0899(16) 0.0508(13) 0.0591(13) 0.0085(10) 0.0176(12) 0.0215(12)
C5 0.0920(16) 0.0445(12) 0.0723(14) 0.0058(10) 0.0350(12) 0.0023(11)
C6 0.0632(12) 0.0428(11) 0.0630(12) 0.0012(9) 0.0248(10) -0.0051(9)
C7 0.0487(9) 0.0422(10) 0.0441(9) -0.0022(8) 0.0166(8) 0.0007(7)
C8 0.0383(8) 0.0426(9) 0.0393(8) -0.0011(7) 0.0087(7) -0.0027(7)
C9 0.0362(8) 0.0421(9) 0.0384(8) 0.0015(7) 0.0027(7) -0.0052(7)
C10 0.0465(9) 0.0429(10) 0.0362(8) 0.0005(7) 0.0011(7) -0.0053(7)
C11 0.0404(9) 0.0487(10) 0.0472(10) 0.0032(8) -0.0017(7) -0.0017(7)
C12 0.0483(10) 0.0540(12) 0.0638(12) 0.0091(10) 0.0167(9) 0.0043(8)
C13 0.0382(8) 0.0418(9) 0.0396(8) -0.0004(7) 0.0107(7) 0.0028(7)
C14 0.0400(8) 0.0410(9) 0.0373(8) 0.0026(7) 0.0102(7) -0.0004(7)
C15 0.0476(10) 0.0496(11) 0.0494(10) 0.0033(8) 0.0184(8) 0.0010(8)
C16 0.0686(12) 0.0452(11) 0.0539(11) 0.0019(9) 0.0221(10) -0.0078(9)
C17 0.0539(11) 0.0722(14) 0.0465(10) 0.0074(10) 0.0073(8) -0.0213(10)
C18 0.0356(9) 0.0860(17) 0.0698(14) 0.0148(12) 0.0111(9) -0.0029(10)
C19 0.0450(10) 0.0557(12) 0.0615(12) 0.0065(10) 0.0146(9) 0.0053(8)
Cl1 0.0783(5) 0.1184(6) 0.0980(5) 0.0305(4) -0.0039(4) -0.0535(4)
N1 0.0396(7) 0.0445(8) 0.0483(8) 0.0014(7) 0.0084(6) -0.0048(6)
N2 0.0380(7) 0.0405(8) 0.0360(7) 0.0015(6) 0.0028(6) -0.0035(6)
O1 0.0421(7) 0.0577(8) 0.0460(7) 0.0105(6) 0.0009(5) -0.0016(6)
 
_geom_special_details
;
 All esds (except the esd in the dihedral angle between two l.s. planes)
 are estimated using the full covariance matrix.  The cell esds are taken
 into account individually in the estimation of esds in distances, angles
 and torsion angles; correlations between esds in cell parameters are only
 used when they are defined by crystal symmetry.  An approximate (isotropic)
 treatment of cell esds is used for estimating esds involving l.s. planes.
;
 
loop_
 _geom_bond_atom_site_label_1
 _geom_bond_atom_site_label_2
 _geom_bond_distance
 _geom_bond_site_symmetry_2
 _geom_bond_publ_flag
C1 C8 1.361(2) . ?
C1 C2 1.421(2) . ?
C1 C11 1.500(2) . ?
C2 C3 1.398(2) . ?
C2 C7 1.413(3) . ?
C3 C4 1.362(3) . ?
C3 H3 0.9300 . ?
C4 C5 1.402(3) . ?
C4 H4 0.9300 . ?
C5 C6 1.376(3) . ?
C5 H5 0.9300 . ?
C6 C7 1.377(3) . ?
C6 H6 0.9300 . ?
C7 N1 1.374(2) . ?
C8 N1 1.369(2) . ?
C8 C9 1.496(2) . ?
C9 N2 1.475(2) . ?
C9 C12 1.518(3) . ?
C9 H9 0.9800 . ?
C10 N2 1.473(2) . ?
C10 C11 1.502(3) . ?
C10 H10A 0.9700 . ?
C10 H10B 0.9700 . ?
C11 H11A 0.9700 . ?
C11 H11B 0.9700 . ?
C12 H12A 0.9600 . ?
C12 H12B 0.9600 . ?
C12 H12C 0.9600 . ?
C13 O1 1.238(2) . ?
C13 N2 1.347(2) . ?
C13 C14 1.495(2) . ?
C14 C15 1.383(3) . ?
C14 C19 1.384(2) . ?
C15 C16 1.379(3) . ?
C15 H15 0.9300 . ?
C16 C17 1.364(3) . ?
C16 H16 0.9300 . ?
C17 C18 1.387(3) . ?
C17 Cl1 1.735(2) . ?
C18 C19 1.367(3) . ?
C18 H18 0.9300 . ?
C19 H19 0.9300 . ?
N1 H1 0.8600 . ?
 
loop_
 _geom_angle_atom_site_label_1
 _geom_angle_atom_site_label_2
 _geom_angle_atom_site_label_3
 _geom_angle
 _geom_angle_site_symmetry_1
 _geom_angle_site_symmetry_3
 _geom_angle_publ_flag
C8 C1 C2 107.02(15) . . ?
C8 C1 C11 120.77(16) . . ?
C2 C1 C11 132.01(15) . . ?
C3 C2 C7 118.08(17) . . ?
C3 C2 C1 135.21(18) . . ?
C7 C2 C1 106.71(15) . . ?
C4 C3 C2 119.4(2) . . ?
C4 C3 H3 120.3 . . ?
C2 C3 H3 120.3 . . ?
C3 C4 C5 121.6(2) . . ?
C3 C4 H4 119.2 . . ?
C5 C4 H4 119.2 . . ?
C6 C5 C4 120.4(2) . . ?
C6 C5 H5 119.8 . . ?
C4 C5 H5 119.8 . . ?
C5 C6 C7 118.0(2) . . ?
C5 C6 H6 121.0 . . ?
C7 C6 H6 121.0 . . ?
N1 C7 C6 129.82(17) . . ?
N1 C7 C2 107.64(15) . . ?
C6 C7 C2 122.53(17) . . ?
C1 C8 N1 110.12(15) . . ?
C1 C8 C9 127.33(15) . . ?
N1 C8 C9 122.51(14) . . ?
N2 C9 C8 107.14(12) . . ?
N2 C9 C12 111.89(15) . . ?
C8 C9 C12 112.23(15) . . ?
N2 C9 H9 108.5 . . ?
C8 C9 H9 108.5 . . ?
C12 C9 H9 108.5 . . ?
N2 C10 C11 111.04(14) . . ?
N2 C10 H10A 109.4 . . ?
C11 C10 H10A 109.4 . . ?
N2 C10 H10B 109.4 . . ?
C11 C10 H10B 109.4 . . ?
H10A C10 H10B 108.0 . . ?
C1 C11 C10 108.23(14) . . ?
C1 C11 H11A 110.1 . . ?
C10 C11 H11A 110.1 . . ?
C1 C11 H11B 110.1 . . ?
C10 C11 H11B 110.1 . . ?
H11A C11 H11B 108.4 . . ?
C9 C12 H12A 109.5 . . ?
C9 C12 H12B 109.5 . . ?
H12A C12 H12B 109.5 . . ?
C9 C12 H12C 109.5 . . ?
H12A C12 H12C 109.5 . . ?
H12B C12 H12C 109.5 . . ?
O1 C13 N2 121.68(16) . . ?
O1 C13 C14 118.07(15) . . ?
N2 C13 C14 120.25(14) . . ?
C15 C14 C19 118.71(17) . . ?
C15 C14 C13 116.82(15) . . ?
C19 C14 C13 124.40(16) . . ?
C16 C15 C14 120.74(17) . . ?
C16 C15 H15 119.6 . . ?
C14 C15 H15 119.6 . . ?
C17 C16 C15 119.34(19) . . ?
C17 C16 H16 120.3 . . ?
C15 C16 H16 120.3 . . ?
C16 C17 C18 121.07(18) . . ?
C16 C17 Cl1 119.58(18) . . ?
C18 C17 Cl1 119.33(16) . . ?
C19 C18 C17 118.95(18) . . ?
C19 C18 H18 120.5 . . ?
C17 C18 H18 120.5 . . ?
C18 C19 C14 121.14(19) . . ?
C18 C19 H19 119.4 . . ?
C14 C19 H19 119.4 . . ?
C8 N1 C7 108.49(14) . . ?
C8 N1 H1 125.8 . . ?
C7 N1 H1 125.8 . . ?
C13 N2 C10 125.39(14) . . ?
C13 N2 C9 117.63(13) . . ?
C10 N2 C9 115.81(13) . . ?
 
loop_
 _geom_torsion_atom_site_label_1
 _geom_torsion_atom_site_label_2
 _geom_torsion_atom_site_label_3
 _geom_torsion_atom_site_label_4
 _geom_torsion
 _geom_torsion_site_symmetry_1
 _geom_torsion_site_symmetry_2
 _geom_torsion_site_symmetry_3
 _geom_torsion_site_symmetry_4
 _geom_torsion_publ_flag
C8 C1 C2 C3 179.0(2) . . . . ?
C11 C1 C2 C3 4.3(4) . . . . ?
C8 C1 C2 C7 -0.1(2) . . . . ?
C11 C1 C2 C7 -174.78(18) . . . . ?
C7 C2 C3 C4 1.3(3) . . . . ?
C1 C2 C3 C4 -177.7(2) . . . . ?
C2 C3 C4 C5 -1.1(3) . . . . ?
C3 C4 C5 C6 0.4(4) . . . . ?
C4 C5 C6 C7 0.2(3) . . . . ?
C5 C6 C7 N1 178.89(19) . . . . ?
C5 C6 C7 C2 0.1(3) . . . . ?
C3 C2 C7 N1 -179.85(16) . . . . ?
C1 C2 C7 N1 -0.6(2) . . . . ?
C3 C2 C7 C6 -0.8(3) . . . . ?
C1 C2 C7 C6 178.48(17) . . . . ?
C2 C1 C8 N1 0.7(2) . . . . ?
C11 C1 C8 N1 176.12(15) . . . . ?
C2 C1 C8 C9 -176.99(17) . . . . ?
C11 C1 C8 C9 -1.5(3) . . . . ?
C1 C8 C9 N2 -6.4(2) . . . . ?
N1 C8 C9 N2 176.22(15) . . . . ?
C1 C8 C9 C12 116.81(19) . . . . ?
N1 C8 C9 C12 -60.6(2) . . . . ?
C8 C1 C11 C10 -20.8(2) . . . . ?
C2 C1 C11 C10 153.31(19) . . . . ?
N2 C10 C11 C1 51.3(2) . . . . ?
O1 C13 C14 C15 -48.9(2) . . . . ?
N2 C13 C14 C15 131.28(17) . . . . ?
O1 C13 C14 C19 127.87(19) . . . . ?
N2 C13 C14 C19 -51.9(2) . . . . ?
C19 C14 C15 C16 2.5(3) . . . . ?
C13 C14 C15 C16 179.45(16) . . . . ?
C14 C15 C16 C17 -1.7(3) . . . . ?
C15 C16 C17 C18 -0.4(3) . . . . ?
C15 C16 C17 Cl1 -178.93(15) . . . . ?
C16 C17 C18 C19 1.6(3) . . . . ?
Cl1 C17 C18 C19 -179.85(16) . . . . ?
C17 C18 C19 C14 -0.8(3) . . . . ?
C15 C14 C19 C18 -1.2(3) . . . . ?
C13 C14 C19 C18 -177.97(18) . . . . ?
C1 C8 N1 C7 -1.0(2) . . . . ?
C9 C8 N1 C7 176.75(16) . . . . ?
C6 C7 N1 C8 -177.98(19) . . . . ?
C2 C7 N1 C8 1.0(2) . . . . ?
O1 C13 N2 C10 168.10(16) . . . . ?
C14 C13 N2 C10 -12.1(3) . . . . ?
O1 C13 N2 C9 1.1(2) . . . . ?
C14 C13 N2 C9 -179.16(14) . . . . ?
C11 C10 N2 C13 127.29(18) . . . . ?
C11 C10 N2 C9 -65.46(19) . . . . ?
C8 C9 N2 C13 -152.68(15) . . . . ?
C12 C9 N2 C13 83.91(19) . . . . ?
C8 C9 N2 C10 39.03(19) . . . . ?
C12 C9 N2 C10 -84.38(18) . . . . ?
 
_refine_diff_density_max    0.314
_refine_diff_density_min   -0.417
_refine_diff_density_rms    0.044

_shelx_res_file
;

    1_a.res created by SHELXL-2014/7

TITL 1_a.res in P2(1)/c
CELL  0.71073  14.8734   9.4760  12.1938   90.000  107.846   90.000
ZERR    4.000   0.0030   0.0019   0.0024    0.000    0.003    0.000
LATT 1
SYMM -X, 1/2+Y, 1/2-Z
SFAC C  H  N  O  Cl
UNIT 76  68  8  4  4
L.S. 10
ACTA
BOND $H
FMAP 2
PLAN 20
SIZE 0.30 0.20 0.20
CONF
TEMP 23.000
WGHT    0.092000    0.116460
FVAR       0.51899
C1    1    0.771345    0.586147    0.527544    11.00000    0.03978    0.04040 =
         0.04155   -0.00276    0.00605    0.00036
C2    1    0.773777    0.727680    0.489932    11.00000    0.04826    0.04201 =
         0.04115   -0.00220    0.01022    0.00465
C3    1    0.708351    0.819770    0.418019    11.00000    0.05861    0.04866 =
         0.05272   -0.00218    0.00924    0.01139
AFIX  43
H3    2    0.646027    0.791639    0.384589    11.00000   -1.20000
AFIX   0
C4    1    0.736750    0.951095    0.397374    11.00000    0.08995    0.05085 =
         0.05911    0.00848    0.01755    0.02149
AFIX  43
H4    2    0.693347    1.011549    0.348437    11.00000   -1.20000
AFIX   0
C5    1    0.829787    0.997348    0.448080    11.00000    0.09197    0.04446 =
         0.07232    0.00578    0.03496    0.00232
AFIX  43
H5    2    0.847162    1.087755    0.432808    11.00000   -1.20000
AFIX   0
C6    1    0.895573    0.909762    0.520333    11.00000    0.06315    0.04279 =
         0.06297    0.00121    0.02480   -0.00507
AFIX  43
H6    2    0.957417    0.939617    0.554527    11.00000   -1.20000
AFIX   0
C7    1    0.867073    0.776591    0.540473    11.00000    0.04865    0.04222 =
         0.04408   -0.00218    0.01660    0.00073
C8    1    0.859757    0.554574    0.596962    11.00000    0.03826    0.04265 =
         0.03929   -0.00106    0.00874   -0.00274
C9    1    0.894001    0.416150    0.653262    11.00000    0.03624    0.04210 =
         0.03839    0.00149    0.00266   -0.00521
AFIX  13
H9    2    0.919580    0.431258    0.736575    11.00000   -1.20000
AFIX   0
C10   1    0.741885    0.333251    0.515160    11.00000    0.04649    0.04293 =
         0.03623    0.00054    0.00113   -0.00531
AFIX  23
H10A  2    0.694146    0.260700    0.506087    11.00000   -1.20000
H10B  2    0.773462    0.317648    0.457417    11.00000   -1.20000
AFIX   0
C11   1    0.695409    0.475729    0.496900    11.00000    0.04040    0.04866 =
         0.04717    0.00322   -0.00171   -0.00174
AFIX  23
H11A  2    0.657197    0.486276    0.417100    11.00000   -1.20000
H11B  2    0.654679    0.485772    0.545163    11.00000   -1.20000
AFIX   0
C12   1    0.970987    0.352538    0.610899    11.00000    0.04832    0.05404 =
         0.06383    0.00910    0.01667    0.00434
AFIX 137
H12A  2    0.989907    0.263200    0.647899    11.00000   -1.50000
H12B  2    1.024333    0.415031    0.628999    11.00000   -1.50000
H12C  2    0.947412    0.339150    0.529007    11.00000   -1.50000
AFIX   0
C13   1    0.813650    0.219393    0.707708    11.00000    0.03825    0.04177 =
         0.03956   -0.00042    0.01067    0.00277
C14   1    0.732464    0.119729    0.689110    11.00000    0.03999    0.04100 =
         0.03734    0.00261    0.01023   -0.00037
C15   1    0.753819   -0.022562    0.700791    11.00000    0.04758    0.04958 =
         0.04940    0.00328    0.01836    0.00097
AFIX  43
H15   2    0.816395   -0.051585    0.718751    11.00000   -1.20000
AFIX   0
C16   1    0.683355   -0.121955    0.686104    11.00000    0.06858    0.04520 =
         0.05389    0.00187    0.02214   -0.00779
AFIX  43
H16   2    0.698008   -0.217622    0.692126    11.00000   -1.20000
AFIX   0
C17   1    0.591996   -0.078540    0.662668    11.00000    0.05389    0.07223 =
         0.04649    0.00744    0.00729   -0.02127
C18   1    0.568983    0.063763    0.654142    11.00000    0.03563    0.08600 =
         0.06980    0.01479    0.01106   -0.00294
AFIX  43
H18   2    0.506686    0.092549    0.640061    11.00000   -1.20000
AFIX   0
C19   1    0.639312    0.160989    0.666764    11.00000    0.04497    0.05572 =
         0.06151    0.00652    0.01464    0.00532
AFIX  43
H19   2    0.624309    0.256530    0.660223    11.00000   -1.20000
AFIX   0
CL1   5    0.503227   -0.202879    0.646460    11.00000    0.07833    0.11835 =
         0.09796    0.03051   -0.00386   -0.05350
N1    3    0.917968    0.668920    0.606512    11.00000    0.03956    0.04454 =
         0.04825    0.00143    0.00838   -0.00478
AFIX  43
H1    2    0.976504    0.672713    0.647006    11.00000   -1.20000
AFIX   0
N2    3    0.811106    0.322505    0.630817    11.00000    0.03802    0.04049 =
         0.03604    0.00147    0.00280   -0.00350
O1    4    0.882186    0.204146    0.795273    11.00000    0.04206    0.05770 =
         0.04596    0.01052    0.00087   -0.00158
HKLF 4

REM  1_a.res in P2(1)/c
REM R1 =  0.0500 for    2818 Fo > 4sig(Fo)  and  0.0915 for all    4719 data
REM    209 parameters refined using      0 restraints

END

WGHT      0.0762      0.1554

REM Highest difference peak  0.314,  deepest hole -0.417,  1-sigma level  0.044
Q1    1   0.5510 -0.2354  0.6182  11.00000  0.05    0.31
Q2    1   0.8551  0.3636  0.6449  11.00000  0.05    0.19
Q3    1   0.4614 -0.1300  0.6042  11.00000  0.05    0.19
Q4    1   0.7675  0.1650  0.6998  11.00000  0.05    0.17
Q5    1   0.7375  0.0578  0.6711  11.00000  0.05    0.17
Q6    1   0.8189  0.7445  0.4946  11.00000  0.05    0.16
Q7    1   0.8182  0.5417  0.5419  11.00000  0.05    0.16
Q8    1   0.8138  0.7648  0.5277  11.00000  0.05    0.16
Q9    1   0.6901  0.1239  0.6405  11.00000  0.05    0.16
Q10   1   0.6744  0.4427  0.3862  11.00000  0.05    0.15
Q11   1   0.6143  0.3942  0.3709  11.00000  0.05    0.14
Q12   1   0.6397 -0.0824  0.6531  11.00000  0.05    0.14
Q13   1   0.7587  0.7496  0.4569  11.00000  0.05    0.14
Q14   1   0.6426  0.2004  0.6641  11.00000  0.05    0.14
Q15   1   0.6295  0.7678  0.3690  11.00000  0.05    0.13
Q16   1   0.6725  0.4550  0.3326  11.00000  0.05    0.13
Q17   1   0.6862 -0.1682  0.6830  11.00000  0.05    0.13
Q18   1   0.4873 -0.0836  0.6555  11.00000  0.05    0.13
Q19   1   0.8925  0.4674  0.6604  11.00000  0.05    0.13
Q20   1   0.7357  0.5443  0.5113  11.00000  0.05    0.13
;
_shelx_res_checksum   81932

_shelx_hkl_file
;
   0   0   1   -0.40    0.10
   0   0   2  273.97    8.00
   0   0   3   -1.90    0.30
   0   0   3   -2.10    0.20
   0   0   4  847.42   24.00
   0   0   4  818.52   24.30
   0   0   5   -0.40    0.30
   0   0   5    0.20    0.30
   0   0   5    0.00    0.30
   0   0   6 1447.76   42.20
   0   0   6 1383.66   41.10
   0   0   6 1417.46   40.60
   0   0   7    0.10    0.40
   0   0   7   -0.50    0.40
   0   0  -7   -0.40    0.50
   0   0   8   17.50    1.70
   0   0   8   20.00    1.50
   0   0  -8   20.10    1.60
   0   0  -9   -0.10    0.60
   0   0   9   -0.30    0.60
   0   0  10   62.29    3.40
   0   0  11   -1.20    0.60
   0   0  12    3.00    1.20
   0   0  13    0.00    0.90
   0   0  14   -0.40    0.80
   0   0  15   -0.40    1.00
   0   0  16    3.10    1.50
   0   1   0    0.00    0.10
   0   1   1   28.90    1.20
   0   1   2   27.50    1.30
   0   1  -2   28.20    0.90
   0   1   2   28.40    1.20
   0  -1   2   27.80    1.20
   0   1   3 1437.46   43.00
   0   1   3 1545.45   42.70
   0   1  -3 1449.85   42.10
   0  -1   3 1572.84   43.00
   0   1  -4    6.50    0.60
   0   1   4    7.90    0.80
   0   1   4    5.60    0.80
   0  -1   4    7.00    0.80
   0   1  -5  192.08    5.90
   0   1   5  195.48    6.50
   0   1   5  197.98    6.40
   0  -1   5  179.38    6.30
   0   1   6   37.60    2.00
   0   1  -6   35.90    1.70
   0   1   6   34.90    2.00
   0  -1   6   37.20    2.00
   0  -1   6   35.30    2.00
   0   1   7   83.79    3.70
   0   1   7   80.79    2.90
   0   1  -7   79.59    3.10
   0   1   7   83.29    3.60
   0  -1   7   86.09    3.60
   0  -1   7   82.29    3.50
   0   1   8    7.30    1.20
   0   1  -8   12.70    1.20
   0  -1   8   15.10    1.50
   0  -1   8   11.60    1.50
   0   1   9  165.48    6.30
   0  -1   9  161.68    6.20
   0   1  10    1.10    0.80
   0  -1 -10    0.30    0.80
   0  -1  10    1.10    0.80
   0   1  11   -0.40    0.60
   0  -1  11   -0.90    0.70
   0   1  12    0.80    0.90
   0  -1  12    0.00    0.80
   0   1  13    1.60    1.10
   0  -1  13    3.10    1.30
   0   1  14    0.40    1.10
   0  -1  14    1.60    1.10
   0   1  15    0.30    1.10
   0  -1  15   -0.50    1.00
   0   1  16    3.30    1.70
   0  -1  16    5.70    1.70
   0   2  -1   18.00    0.80
   0   2   1   18.50    1.10
   0  -2   1   17.50    0.90
   0   2   2  145.49    4.90
   0   2   2  141.59    4.70
   0  -2   2  146.99    4.60
   0   2   3    0.40    0.30
   0   2   3    0.10    0.30
   0  -2   3    1.70    0.40
   0   2   4   49.99    2.40
   0   2   4   45.70    2.10
   0  -2   4   47.10    2.10
   0   2   5  176.08    6.40
   0   2  -5  177.48    5.30
   0   2   5  184.98    6.20
   0  -2   5  182.88    6.10
   0   2  -6   40.60    1.50
   0   2   6   37.30    2.10
   0   2   6   37.30    2.30
   0  -2   6   39.40    2.10
   0   2   7   54.29    2.80
   0   2   7   54.29    2.90
   0   2  -7   53.29    2.00
   0  -2   7   54.19    2.80
   0   2   8   18.60    1.90
   0   2   8   18.20    2.00
   0  -2   8   16.30    1.80
   0  -2   8   16.70    1.70
   0   2   9  173.18    6.90
   0  -2   9  183.68    6.90
   0  -2  -9  184.08    7.10
   0  -2   9  173.68    6.70
   0   2  10    0.10    0.80
   0  -2  10   -0.40    0.60
   0  -2 -10    0.00    0.80
   0   2  11    4.90    1.40
   0  -2  11    7.00    1.40
   0  -2 -11    9.70    1.70
   0   2  12   15.50    2.20
   0  -2  12   14.70    2.00
   0   2  13    1.70    1.30
   0  -2  13    1.50    1.10
   0   2  14    4.20    1.60
   0  -2  14    3.20    1.30
   0   2  15    2.40    1.70
   0  -2  15    1.90    1.30
   0   2  16    0.70    1.50
   0  -2  16   -1.40    1.10
   0   3   0    0.00    0.20
   0   3   1  107.39    3.80
   0   3  -1   99.79    3.40
   0  -3   1  101.19    3.50
   0   3  -2  179.48    5.40
   0   3   2  166.08    6.10
   0  -3   2  197.98    5.90
   0   3   3   39.90    2.10
   0  -3   3   39.30    1.80
   0   3   4  137.19    5.20
   0   3   4  131.29    4.90
   0  -3   4  135.69    4.70
   0   3   5   60.29    2.90
   0   3   5   63.09    3.20
   0  -3   5   65.39    2.80
   0   3   6  161.08    6.30
   0   3   6  171.88    6.20
   0  -3   6  166.48    6.00
   0   3   7    1.60    0.70
   0   3   7    0.50    0.70
   0  -3   7    1.50    0.80
   0   3   8    5.80    1.30
   0   3   8    6.00    1.30
   0  -3   8    5.20    1.20
   0  -3   8    7.10    1.30
   0   3   9  107.29    5.00
   0   3   9  108.09    4.90
   0  -3   9  101.19    4.60
   0  -3  -9  104.79    5.10
   0   3  10    2.80    1.20
   0  -3  10    1.30    0.80
   0  -3  10    1.20    0.90
   0  -3 -10    3.80    1.30
   0   3  11    9.10    1.70
   0  -3 -11   13.20    2.10
   0  -3  11    9.70    1.60
   0   3  12   25.60    2.90
   0  -3  12   21.90    2.40
   0  -3 -12   28.00    3.10
   0   3  13    8.50    2.00
   0  -3  13    8.30    1.70
   0   3  14    6.80    1.90
   0  -3  14    5.40    1.50
   0   3  15    1.00    1.50
   0  -3  15    1.90    1.20
   0  -3  16   -0.40    1.20
   0   4   0    0.00    0.20
   0   4   1   24.80    1.60
   0   4  -1   25.00    1.40
   0  -4   1   25.70    1.50
   0   4   2   83.49    3.50
   0   4  -2   79.79    2.90
   0  -4   2   82.49    3.20
   0   4   3  512.65   15.80
   0  -4   3  494.45   14.50
   0  -4   3  515.05   15.30
   0   4   4  142.99    5.80
   0  -4   4  157.98    5.30
   0   4   5   30.50    2.20
   0   4   5   31.50    2.00
   0  -4   5   31.40    1.90
   0   4   6   17.90    1.90
   0   4   6   20.80    2.10
   0  -4   6   20.80    1.90
   0   4   7    8.80    1.60
   0   4   7    7.70    1.40
   0  -4   7   11.20    1.50
   0   4   8    2.70    1.00
   0   4   8    0.20    0.80
   0  -4   8   -0.30    0.80
   0   4   9  141.59    6.20
   0   4   9  138.89    6.00
   0  -4   9  132.99    6.10
   0  -4   9  126.49    5.50
   0  -4  -9  127.89    6.10
   0   4  10   -0.20    0.90
   0  -4  10   -0.10    0.90
   0  -4  10    0.80    0.90
   0  -4 -10    1.30    1.00
   0   4  11    3.20    1.40
   0  -4 -11    3.60    1.50
   0  -4  11    5.00    1.50
   0  -4  11    3.20    1.20
   0   4  12    6.40    1.70
   0  -4  12    6.90    1.60
   0  -4 -12    7.50    2.00
   0   4  13    2.60    1.60
   0  -4  13    3.10    1.20
   0  -4 -13    6.10    1.90
   0   4  14    6.30    1.90
   0  -4  14    7.00    1.60
   0   4  15   -0.40    1.50
   0  -4  15   -1.50    0.80
   0   5   0    0.00    0.30
   0   5   1    0.00    0.40
   0   5  -1   -0.30    0.30
   0  -5   1    0.30    0.40
   0   5   2  104.49    4.30
   0   5  -2  103.19    3.60
   0  -5   2   97.79    3.90
   0  -5   2   98.59    3.60
   0   5   3   22.30    1.80
   0  -5   3   21.50    1.50
   0  -5   3   21.10    1.10
   0   5   4   15.30    1.80
   0  -5   4   14.60    1.40
   0   5   5   79.89    4.10
   0  -5   5   83.39    3.60
   0   5   6   11.60    1.70
   0  -5   6   13.30    1.60
   0   5   7   11.20    1.80
   0  -5   7    8.10    1.40
   0   5   8    4.10    1.20
   0   5   8    6.40    1.50
   0  -5   8    3.80    1.10
   0   5   9   48.70    3.30
   0  -5   9   46.70    2.90
   0  -5   9   43.40    3.40
   0  -5  -9   39.70    3.30
   0   5  10    2.10    1.20
   0  -5  10    2.40    1.10
   0  -5 -10    1.00    1.30
   0  -5  10    2.30    1.40
   0   5  11   31.70    3.30
   0  -5 -11   32.60    3.50
   0  -5  11   33.40    3.30
   0  -5  11   26.50    2.70
   0   5  12    4.70    1.70
   0  -5 -12    3.30    1.50
   0  -5  12    5.40    1.40
   0   5  13   -0.80    1.20
   0  -5  13    0.90    1.00
   0  -5 -13    0.20    1.40
   0   5  14    0.20    1.40
   0  -5 -14    0.90    1.50
   0  -5  14    2.50    1.20
   0   5  15    2.70    1.90
   0  -5  15    4.00    1.50
   0   6   0   17.60    1.70
   0  -6   0   23.30    1.70
   0   6  -1    9.90    1.20
   0   6   1   11.50    1.50
   0  -6   1    9.90    1.20
   0   6   2   -0.10    0.60
   0  -6   2   -0.20    0.40
   0  -6   2   -0.10    0.40
   0   6   3    1.10    0.80
   0  -6   3    1.60    0.70
   0   6   4   32.40    2.50
   0  -6   4   34.70    2.10
   0   6   5   23.60    2.50
   0  -6   5   22.60    1.80
   0   6   6   32.90    2.70
   0  -6   6   30.50    2.20
   0   6   7   38.80    3.10
   0  -6   7   43.40    2.70
   0   6   8    0.50    1.00
   0  -6  -8   -0.80    1.10
   0  -6   8    0.10    0.90
   0  -6   9   46.30    3.00
   0  -6  -9   48.50    3.60
   0  -6   9   49.80    3.70
   0  -6  10    8.80    1.70
   0  -6 -10    7.80    2.00
   0  -6  10   11.10    2.20
   0  -6  11    4.20    1.70
   0  -6 -11    4.80    1.80
   0  -6  11    6.30    1.60
   0  -6  12    0.90    1.40
   0  -6  12    0.70    0.90
   0  -6 -12   -0.80    1.30
   0  -6  13    1.60    1.10
   0  -6 -13    0.60    1.40
   0  -6  14    1.60    1.20
   0   7   0    0.00    0.60
   0  -7   0    0.50    0.60
   0   7   1   15.40    1.80
   0  -7   1   15.50    1.60
   0  -7   1   16.00    1.70
   0   7   2    2.30    1.00
   0  -7   2    2.50    0.90
   0   7   3   -0.50    0.80
   0  -7   3    0.50    0.70
   0   7   4   73.29    4.00
   0  -7   4   61.19    3.20
   0   7   5   37.00    3.30
   0  -7   5   31.10    2.20
   0   7   6   -0.20    1.00
   0  -7   6    2.50    1.00
   0   7   7   28.30    3.10
   0  -7   7   28.20    2.60
   0  -7  -7   26.20    3.00
   0  -7   8   13.30    1.90
   0  -7  -8    8.40    2.00
   0  -7  -9    2.10    1.50
   0  -7   9    4.30    1.30
   0  -7   9    5.40    1.80
   0  -7  10    2.50    1.50
   0  -7 -10    1.50    1.50
   0  -7  10    2.80    1.30
   0  -7  11    3.90    1.80
   0  -7 -11    5.80    2.00
   0  -7  11    5.60    1.50
   0  -7  12   -0.30    1.00
   0  -7 -12   -0.10    1.40
   0  -7  12    0.50    1.40
   0  -7  13    0.00    1.00
   0  -7  14    1.00    1.20
   0  -8   0   90.89    4.30
   0  -8   0   90.49    4.20
   0   8   1    1.60    1.00
   0  -8  -1    2.80    1.10
   0  -8   1    2.30    0.90
   0   8   2    0.50    0.90
   0  -8   2    0.90    0.80
   0  -8  -2    0.30    0.80
   0   8   3   82.89    4.50
   0  -8   3   79.09    3.90
   0  -8  -3   78.99    4.30
   0   8   4   69.29    4.20
   0  -8   4   70.69    3.60
   0  -8  -4   69.69    4.10
   0   8   5    6.80    1.70
   0  -8  -5    7.90    1.70
   0  -8   5    8.80    1.40
   0  -8   6    2.60    1.00
   0  -8  -6    2.80    1.30
   0  -8  -7    0.50    1.00
   0  -8   7   -0.70    0.80
   0  -8  -8   17.50    2.60
   0  -8   8   13.90    2.50
   0  -8   8   11.80    1.90
   0  -8  -9   10.20    2.20
   0  -8   9   10.50    2.30
   0  -8   9   12.20    2.00
   0  -8  10    2.10    1.30
   0  -8  10   -0.60    1.40
   0  -8 -10    4.40    1.80
   0  -8  11   12.50    2.60
   0  -8 -11   14.50    2.80
   0  -8  11   13.80    2.20
   0  -8  12    0.40    1.30
   0  -8  12    0.90    1.70
   0  -8  13    3.10    1.50
   0  -8  13    4.60    2.20
   0  -9   0   -0.80    0.70
   0  -9   1   46.60    3.00
   0  -9  -1   43.10    3.00
   0  -9  -1   50.89    3.10
   0  -9   2    1.90    1.00
   0  -9  -2    2.60    1.10
   0  -9  -3    2.20    1.10
   0  -9   3    5.30    1.30
   0  -9   4    1.80    1.00
   0  -9  -4    3.50    1.30
   0  -9   5   -0.10    0.80
   0  -9  -5    0.50    0.90
   0  -9   6    2.20    1.10
   0  -9  -6    2.00    1.20
   0  -9  -7    3.80    1.50
   0  -9   7    1.70    1.20
   0  -9  -8    0.30    1.20
   0  -9   8    1.00    1.10
   0  -9   8    4.40    1.90
   0  -9   9    3.30    1.30
   0  -9   9    1.10    1.50
   0  -9  -9    0.30    1.40
   0  -9  10    0.60    1.20
   0  -9  10    3.10    1.70
   0  -9  11    3.10    1.90
   0  -9  11    2.80    1.40
   0  -9  12    2.80    1.50
   0  -9  12    1.90    1.90
   0 -10   0    7.90    1.60
   0 -10  -1    0.70    0.90
   0 -10   1    0.00    0.80
   0 -10  -2    1.50    1.00
   0 -10   2    1.50    1.00
   0 -10  -2    1.90    1.10
   0 -10   3    3.90    1.30
   0 -10  -3   10.30    2.00
   0 -10  -4   12.30    2.20
   0 -10   4    9.50    1.70
   0 -10  -5    7.80    1.80
   0 -10   5    5.30    1.40
   0 -10  -6    5.40    1.70
   0 -10   6    9.30    1.70
   0 -10   7    1.40    1.50
   0 -10   7   -0.20    1.10
   0 -10  -7    1.10    1.20
   0 -10   8    5.60    1.60
   0 -10   8    6.30    2.10
   0 -10  -8    5.30    1.90
   0 -10   9   -1.40    1.10
   0 -10   9    0.50    1.60
   0 -10  10    0.70    1.90
   0 -10  11   -0.80    1.80
   0 -11   0   -0.20    1.00
   0 -11   1    3.00    1.30
   0 -11  -1    1.20    1.10
   0 -11   2    4.00    1.40
   0 -11  -2    6.20    1.50
   0 -11  -3   12.20    2.10
   0 -11  -3   12.80    2.20
   0 -11   3    8.50    1.80
   0 -11  -4    9.20    2.00
   0 -11   5    0.40    1.30
   0 -11  -5   -0.40    1.00
   0 -11   6    0.40    1.40
   0 -11  -6    2.20    1.50
   0 -11   7   -0.10    1.30
   0 -11   8    2.40    2.00
   0 -11   9    0.40    1.70
   0 -12   1    0.60    1.50
   0 -12   2   15.10    2.80
   0 -12   3    4.00    1.80
   0 -12   4    0.10    1.40
   0 -12   5    4.30    2.00
   0 -12  -5    2.20    1.60
   0 -12   6    1.10    1.70
   0 -12   7    0.60    1.70
   0 -13   1   -0.20    1.50
   0 -13   2    0.80    1.70
   0 -13   3    0.00    1.70
   0 -13   4    1.00    1.50
  -1   0  16    4.30    1.60
  -1   0  15    0.70    1.10
  -1   0  14    1.00    1.10
  -1   0  13   -0.30    0.80
  -1   0  12  113.89    5.40
  -1   0  11    0.20    0.80
   1   0 -10   24.50    2.20
  -1   0  10   18.00    2.10
  -1   0   9    0.00    0.60
  -1   0   9    0.30    0.60
  -1   0   8  114.09    4.30
  -1   0   8  120.79    4.60
  -1   0   8  115.89    4.60
  -1   0   7   -0.90    0.40
  -1   0   7   -0.20    0.40
  -1   0   7    0.30    0.40
  -1   0   6  989.60   28.60
  -1   0   6  981.90   29.00
  -1   0   5   -0.70    0.30
  -1   0   5   -0.70    0.40
  -1   0   4 3170.38   88.99
  -1   0   4 3156.98   90.19
  -1   0   3   -0.10    0.20
  -1   0   3   -0.90    0.30
  -1   0   2  640.14   18.60
  -1   0   1   -2.20    0.10
  -1   0   0  261.17    7.50
  -1   0  -1   -0.20    0.10
   1   0   2 5663.33  161.28
  -1   0  -3   -0.50    0.20
   1   0   3    1.50    0.40
   1   0   4  237.58    7.50
   1   0   4  240.78    7.40
  -1   0  -4  228.68    7.30
   1   0   5   -0.20    0.40
  -1   0  -5    0.10    0.30
   1   0   5   -0.10    0.30
   1   0   6  211.38    6.80
  -1   0  -6  203.08    6.80
   1   0   6  205.68    7.00
   1   0   7   -0.30    0.40
   1   0   7    0.10    0.50
  -1   0  -7    0.10    0.50
  -1   0  -8  151.78    5.50
   1   0   8  151.78    5.80
   1   0   9   -0.10    0.70
  -1   0  -9   -0.30    0.60
   1   0  10  160.48    6.50
   1   0  11   -0.20    0.70
   1   0  12    1.40    1.00
   1   0  13   -1.00    0.70
   1   0  14    4.00    1.50
   1   0  15   -0.70    1.10
   1   0  16    0.00    1.30
  -1   1  16    3.70    1.70
  -1  -1  16    3.80    1.60
  -1   1  15    6.00    1.80
  -1  -1  15    6.00    1.60
  -1   1  14    8.10    1.80
  -1  -1  14    8.70    1.80
  -1   1  13    0.90    1.10
  -1  -1  13    0.70    0.90
  -1   1  12   48.40    3.20
  -1  -1  12   52.29    3.20
  -1   1  11    0.60    0.90
   1  -1 -11    0.00    0.90
  -1  -1  11    1.00    0.80
  -1   1  10    0.70    0.90
  -1   1  10    2.10    1.00
  -1  -1  10    1.50    0.90
  -1   1   9   76.99    3.70
  -1   1   9   70.79    3.60
  -1  -1   9   75.59    3.50
  -1  -1   9   78.59    3.70
  -1   1   8   44.60    2.60
  -1   1   8   45.50    2.60
  -1  -1   8   48.80    2.60
  -1  -1   8   48.40    2.30
  -1   1   7  528.45   16.40
  -1   1   7  523.85   16.40
  -1  -1   7  555.34   16.40
  -1  -1   7  519.55   15.80
  -1   1   6   42.30    2.30
  -1   1   6   46.60    2.30
  -1  -1   6   47.50    2.30
  -1  -1   6   44.90    2.00
  -1   1   5  351.66   11.00
  -1   1   5  358.16   11.10
  -1  -1   5  363.36   10.60
  -1  -1   5  352.06   11.00
  -1   1   4  297.27    9.20
  -1   1   4  297.97    9.10
  -1  -1   4  290.17    8.70
  -1  -1   4  298.77    9.10
  -1   1   3 9732.13  273.17
  -1  -1   3 9999.00  271.67
  -1  -1   3 9318.77  276.77
  -1   1   2  465.05   13.70
  -1  -1   2  470.35   13.20
  -1  -1   2  463.75   13.60
  -1   1   1 1347.27   36.10
  -1  -1   1 1204.78   36.00
  -1  -1   0   15.80    0.70
  -1   1  -1  169.98    4.90
  -1  -1  -1  171.68    5.20
   1   1   2 2614.64   72.19
  -1   1  -2 2511.85   71.19
  -1  -1  -2 2543.55   71.29
   1  -1   2 2575.54   74.79
   1  -1   2 2422.46   71.99
  -1   1  -3   89.29    2.70
   1   1   3   86.59    3.10
  -1  -1  -3   87.39    3.20
   1  -1   3   84.99    3.00
   1  -1   3   87.69    3.30
  -1   1  -4  167.68    5.00
   1   1   4  154.08    5.40
   1  -1   4  165.88    5.40
  -1  -1  -4  167.98    5.50
  -1   1  -5    1.50    0.40
   1   1   5    1.40    0.50
   1  -1   5    1.60    0.50
   1  -1   5    0.60    0.40
  -1  -1  -5    1.00    0.50
   1   1   6  709.63   21.10
  -1   1  -6  713.93   20.30
   1   1   6  689.63   21.00
   1  -1   6  696.03   21.00
   1  -1   6  708.93   21.60
  -1  -1  -6  684.93   20.90
  -1   1  -7   29.30    1.60
   1   1   7   29.70    1.40
   1   1   7   29.30    1.90
   1  -1   7   30.00    1.80
  -1  -1  -7   28.20    1.90
   1  -1   7   27.50    1.80
  -1   1  -8   67.89    2.80
   1   1   8   56.39    3.10
   1  -1   8   59.79    3.10
   1  -1   8   71.29    3.20
   1   1   9   21.40    2.10
   1  -1   9   17.50    1.90
  -1  -1  -9   13.50    1.70
   1   1  10   -0.30    0.70
  -1  -1 -10    0.70    0.90
   1  -1  10   -0.70    0.50
   1   1  11    0.90    0.80
   1  -1  11    0.80    0.80
   1   1  12    0.50    1.00
   1  -1  12    0.20    0.90
   1   1  13    7.60    1.70
   1  -1  13    6.00    1.50
   1   1  14    4.50    1.50
   1  -1  14    4.10    1.40
   1   1  15    0.30    1.20
   1  -1  15   -0.20    1.10
   1   1  16   -0.50    1.20
   1  -1  16    2.30    1.50
  -1   2  16    0.20    1.50
  -1  -2  16    1.50    1.30
  -1   2  15    0.20    1.30
  -1  -2  15    1.90    1.20
  -1   2  14    2.90    1.40
  -1  -2  14    2.60    1.30
  -1   2  13    2.10    1.30
  -1  -2  13    2.30    1.20
  -1   2  12    0.30    1.00
  -1  -2  12    1.30    0.80
   1  -2 -12   -0.10    1.10
  -1   2  11    2.10    1.10
   1  -2 -11    3.20    1.20
  -1  -2  11    2.30    1.00
  -1   2  10    5.50    1.30
  -1   2  10    6.10    1.40
  -1  -2  10    3.90    1.10
  -1   2   9   47.80    2.70
  -1   2   9   36.50    2.60
  -1  -2   9   34.80    2.40
  -1   2   8   20.00    2.00
  -1   2   8   23.60    2.20
  -1  -2   8   24.20    1.90
   1   2  -7   22.90    1.20
  -1   2   7   22.70    1.70
  -1   2   7   21.40    2.10
  -1  -2   7   18.10    1.80
  -1   2   6   22.90    1.70
  -1   2   6   21.30    1.50
  -1  -2   6   23.70    1.60
  -1   2   5   25.10    1.50
  -1   2   5   27.60    1.80
  -1  -2   5   26.30    1.10
  -1  -2   5   28.40    1.60
  -1   2   4    1.00    0.40
  -1   2   4    0.20    0.40
  -1  -2   4    0.80    0.40
  -1  -2   4    1.50    0.20
  -1   2   3   31.90    1.50
  -1   2   3   33.60    1.80
  -1  -2   3   36.80    1.10
  -1  -2   3   41.10    1.70
  -1   2   2   70.19    2.80
  -1   2   2   72.49    2.50
  -1  -2   2   69.19    2.10
  -1  -2   2   70.89    2.60
  -1   2   1  222.18    6.90
  -1  -2   1  221.08    6.50
  -1   2   0   -0.10    0.10
  -1  -2   0    0.40    0.20
  -1   2  -1  659.23   18.00
   1  -2   1  602.64   18.30
  -1  -2  -1  634.94   18.30
  -1   2  -2    3.60    0.30
   1   2   2    2.70    0.50
   1  -2   2    2.90    0.50
  -1  -2  -2    2.50    0.50
  -1   2  -3   75.69    2.20
   1   2   3   72.39    2.90
   1   2   3   74.99    3.00
   1  -2   3   75.09    2.80
  -1   2  -4  429.26   12.30
   1   2   4  418.86   13.30
   1   2   4  441.06   13.40
   1  -2   4  445.46   13.10
   1  -2   4  437.36   13.90
   1   2   5    6.80    1.00
  -1   2  -5    5.60    0.40
   1   2   5    4.70    0.80
   1  -2   5    5.80    1.00
  -1  -2  -5    4.50    0.90
   1  -2   5    5.80    0.90
   1   2   6   40.30    2.30
  -1   2  -6   40.20    1.50
   1  -2   6   44.10    2.40
   1  -2   6   39.30    2.10
  -1  -2  -6   40.60    2.40
  -1   2  -7   10.20    0.80
   1   2   7    7.90    1.20
  -1  -2  -7    5.90    1.10
   1  -2   7    6.10    1.10
   1   2   8    0.40    0.70
   1  -2   8    1.50    0.80
   1  -2   8   -0.10    0.60
  -1  -2  -8    0.20    0.70
   1   2   9    3.40    1.00
   1  -2   9    5.20    1.20
   1  -2   9    1.50    0.90
  -1  -2  -9    4.70    1.30
   1   2  10   54.89    3.30
  -1  -2 -10   51.19    3.30
   1  -2  10   54.79    3.10
   1   2  11   -0.50    0.70
   1  -2  11   -0.20    0.70
  -1  -2 -11    0.10    0.90
   1   2  12    8.10    1.80
   1  -2  12    9.00    1.70
   1   2  13    2.20    1.20
   1  -2  13    3.20    1.30
   1   2  14    4.60    1.50
   1  -2  14    5.10    1.60
   1   2  15    2.80    1.60
   1  -2  15    0.60    1.10
   1  -2  16    0.20    1.20
  -1   3  16    0.30    1.70
  -1  -3  16    1.10    1.30
  -1   3  15    1.80    1.40
  -1  -3  15    0.70    1.00
  -1   3  14    1.50    1.30
  -1  -3  14    0.90    1.00
  -1   3  13   -0.50    1.00
  -1  -3  13   -0.50    0.80
   1  -3 -13    0.50    1.20
  -1   3  12    8.30    1.80
   1  -3 -12    6.80    1.80
  -1  -3  12    6.60    1.50
  -1   3  11    1.40    1.00
  -1   3  11    0.30    1.00
  -1  -3  11    0.50    0.90
   1  -3 -11    0.10    1.10
  -1   3  10   69.29    3.80
  -1   3  10   67.89    3.90
  -1  -3  10   65.69    3.80
  -1  -3  10   64.69    3.50
  -1   3   9   19.20    2.10
  -1   3   9   13.70    1.90
  -1  -3   9   10.90    1.70
  -1   3   8    4.40    1.10
  -1   3   8    4.50    1.10
  -1  -3   8    4.50    1.10
  -1   3   7  237.78    8.40
  -1   3   7  226.68    8.00
  -1  -3   7  219.58    7.80
  -1   3   6  124.29    4.60
  -1   3   6  111.09    4.80
  -1  -3   6  114.29    4.50
  -1   3   5    0.20    0.50
  -1   3   5    1.00    0.50
  -1  -3   5    1.60    0.60
  -1   3   4   27.90    1.80
  -1   3   4   26.50    1.60
  -1  -3   4   27.20    1.50
  -1   3   3 1237.28   35.50
  -1  -3   3 1171.88   34.30
  -1  -3   3 1268.77   35.50
  -1   3   2    5.80    0.80
  -1  -3   2    5.40    0.50
  -1  -3   2    4.90    0.70
  -1   3   1 1736.13   47.50
  -1  -3   1 1691.23   47.00
  -1  -3   1 1573.44   47.90
  -1   3   0   88.19    3.20
  -1   3  -1  581.34   16.90
   1   3   1  586.74   17.30
   1  -3   1  583.94   17.10
   1   3   2  212.88    7.10
  -1   3  -2  219.18    6.50
   1  -3   2  216.98    6.80
   1   3   3  211.78    6.90
  -1   3  -3  200.38    5.80
   1  -3   3  191.48    6.40
   1   3   4   27.40    1.70
   1   3   4   27.10    1.80
   1  -3   4   27.00    1.60
   1   3   5   42.50    2.50
   1   3   5   43.10    2.40
  -1  -3  -5   42.20    2.50
   1  -3   5   45.20    2.20
   1   3   6    3.30    0.90
  -1  -3  -6    1.80    0.80
   1  -3   6    2.40    0.80
   1  -3   6    0.20    0.70
   1   3   7   20.80    2.10
   1  -3   7   17.10    1.70
  -1  -3  -7   16.70    2.00
   1  -3   7   17.00    1.90
   1   3   8    9.10    1.50
  -1  -3  -8   14.10    1.90
   1  -3   8   15.10    1.80
   1  -3   8   10.70    1.50
   1   3   9   33.40    2.60
  -1  -3  -9   38.10    2.80
   1  -3   9   37.50    2.50
   1   3  10    0.80    1.00
   1  -3  10    2.50    1.00
  -1  -3 -10    3.70    1.20
   1  -3  10    3.70    1.20
   1   3  11    0.70    1.00
  -1  -3 -11   -1.30    1.00
   1  -3  11    1.70    0.90
   1   3  12   12.60    2.10
  -1  -3 -12    9.50    2.00
   1  -3  12   11.60    1.80
   1   3  13   -0.60    1.10
   1  -3  13    0.00    0.80
   1   3  14    1.60    1.40
   1  -3  14    1.60    1.20
   1   3  15    4.20    1.90
   1  -3  15    3.60    1.50
  -1  -4  16    1.80    1.20
  -1   4  15    2.50    1.80
  -1  -4  15    1.90    1.30
  -1   4  14    0.80    1.40
  -1  -4  14   -0.50    0.80
  -1   4  13    0.20    1.20
   1  -4 -13    2.60    1.50
  -1  -4  13    2.60    1.20
  -1   4  12   11.30    2.10
   1  -4 -12   19.90    2.80
  -1  -4  12   11.20    1.80
  -1   4  11    7.20    1.70
  -1   4  11    5.70    1.70
   1  -4 -11    6.00    1.70
  -1  -4  11    9.10    1.60
  -1  -4  11    6.90    1.60
  -1   4  10    0.20    1.00
  -1   4  10    1.90    1.10
  -1  -4  10    0.00    0.80
  -1   4   9    9.40    1.60
  -1   4   9   11.70    2.00
  -1  -4   9    8.00    1.40
  -1   4   8    8.20    1.60
  -1   4   8    9.20    1.50
  -1  -4   8   10.40    1.50
  -1   4   7   13.00    1.90
  -1   4   7   21.80    2.10
  -1  -4   7   14.50    1.60
  -1   4   6   16.00    1.90
  -1   4   6   18.30    1.80
  -1  -4   6   16.10    1.60
  -1   4   5    9.10    1.40
  -1   4   5   10.50    1.30
  -1  -4   5   11.50    1.30
  -1   4   4   69.89    3.50
   1  -4  -4   74.09    2.70
  -1  -4   4   77.29    3.10
  -1   4   3   84.79    3.70
  -1  -4   3   78.89    2.60
  -1  -4   3   86.09    3.30
  -1   4   2   84.89    3.50
  -1  -4   2   77.09    2.80
  -1  -4   2   85.39    3.20
  -1   4   1  137.59    4.90
  -1  -4   1  126.79    4.40
  -1  -4   1  136.69    4.80
  -1   4   0   20.40    1.40
   1  -4   0   24.80    1.40
  -1  -4   0   28.50    1.50
  -1   4  -1  731.73   21.30
   1   4   1  724.33   21.70
   1  -4   1  741.33   21.50
  -1   4  -2  560.04   16.30
   1   4   2  555.24   17.00
   1  -4   2  563.24   16.70
   1   4   3   11.20    1.40
  -1   4  -3   12.80    0.80
   1  -4   3   14.10    1.10
   1   4   4  116.39    4.90
   1  -4   4  118.99    4.30
   1   4   5  215.18    7.80
  -1  -4  -5  213.08    7.70
   1  -4   5  202.98    7.10
   1   4   6    0.40    0.60
   1   4   6    1.20    0.80
   1  -4   6    1.70    0.80
  -1  -4  -6   -0.40    0.60
   1   4   7   -0.10    0.60
   1  -4   7    0.40    0.70
  -1  -4  -7   -0.10    0.70
   1  -4   7   -0.60    0.70
   1   4   8  226.18    8.70
   1  -4   8  238.18    9.10
   1  -4   8  234.18    8.40
  -1  -4  -8  242.08    9.00
   1   4   9   13.10    2.10
   1  -4   9    9.00    1.70
  -1  -4  -9   12.00    2.00
   1  -4   9    9.80    1.50
   1   4  10    0.40    1.00
  -1  -4 -10   -0.60    1.00
   1  -4  10   -0.20    1.10
   1  -4  10    0.60    0.90
   1   4  11    4.20    1.40
  -1  -4 -11    3.20    1.40
   1  -4  11    2.90    1.40
   1  -4  11    2.70    1.10
   1   4  12   15.90    2.50
   1  -4  12   15.10    2.10
  -1  -4 -12   13.80    2.40
   1   4  13    6.90    1.90
  -1  -4 -13   12.00    2.30
   1  -4  13   11.40    1.90
   1   4  14    1.50    1.50
   1  -4  14    3.40    1.40
   1   4  15    2.20    2.00
   1  -4  15    1.60    1.20
  -1   5  15    5.70    2.00
  -1  -5  15    4.90    1.50
  -1   5  14    1.90    1.50
  -1  -5  14    3.00    1.30
   1  -5 -14    3.50    1.80
  -1   5  13    2.30    1.50
   1  -5 -13    2.80    1.70
  -1  -5  13    1.00    1.00
  -1   5  12    2.20    1.30
  -1  -5  12    1.70    1.00
   1  -5 -12   -0.40    1.20
  -1   5  11    5.80    1.70
   1  -5 -11    5.40    1.70
  -1  -5  11    7.50    1.60
  -1  -5  11    4.00    1.60
  -1   5  10    3.70    1.40
  -1   5  10    3.50    1.30
  -1  -5  10    4.90    1.30
  -1   5   9   17.90    2.30
  -1   5   9   12.70    2.10
  -1  -5   9   15.50    1.90
  -1   5   8    7.10    1.50
  -1   5   8    6.40    1.40
  -1  -5   8    4.70    1.20
  -1   5   7   32.90    2.70
  -1   5   7   37.50    2.50
  -1  -5   7   30.20    2.30
  -1   5   6   23.40    2.50
  -1  -5   6   24.30    1.90
  -1   5   5    3.10    1.00
  -1  -5   5    5.30    1.00
  -1   5   4   18.10    1.90
   1  -5  -4   17.40    1.30
  -1  -5   4   17.60    1.40
  -1   5   3  322.37   11.00
  -1  -5   3  349.47   10.60
  -1  -5   3  317.47    9.70
  -1   5   2   82.29    3.80
  -1  -5   2   86.09    3.10
  -1  -5   2   89.09    3.60
  -1   5   1   25.40    1.80
  -1  -5   1   24.90    1.50
  -1  -5   1   25.40    1.70
  -1   5   0  425.86   13.40
   1  -5   0  441.96   13.40
  -1  -5   0  431.76   13.30
   1   5   1   29.70    1.90
  -1   5  -1   28.20    1.70
   1  -5   1   27.30    1.60
  -1  -5  -1   25.80    1.80
   1   5   2   47.20    2.60
  -1   5  -2   44.50    2.00
   1  -5   2   44.20    2.20
  -1   5  -3   12.10    0.90
   1   5   3   12.20    1.50
   1  -5   3   12.90    1.30
   1   5   4   16.80    2.00
   1  -5   4   17.10    1.40
   1   5   5   44.00    2.90
   1  -5   5   42.50    2.40
  -1  -5  -5   41.80    2.80
  -1  -5  -6    1.00    0.90
   1  -5   6    2.10    0.90
   1  -5   7    0.10    0.80
   1  -5   7   -0.30    0.90
  -1  -5  -7   -1.10    0.80
  -1  -5  -8    9.60    1.90
   1  -5   8    7.40    1.40
   1  -5   8    8.10    1.80
   1   5   9    6.40    1.60
   1  -5   9    7.10    1.70
  -1  -5  -9    6.20    1.70
   1  -5   9    9.90    1.60
   1   5  10    0.50    1.10
  -1  -5 -10    0.50    1.10
   1  -5  10    1.00    0.90
   1  -5  10   -1.20    1.00
   1   5  11    8.50    2.00
  -1  -5 -11   11.50    2.20
   1  -5  11    9.20    1.70
   1  -5  11    8.70    1.90
   1   5  12    3.00    1.60
   1  -5  12    4.10    1.40
  -1  -5 -12    3.80    1.70
   1   5  13   -0.50    1.30
   1  -5  13    1.30    1.10
  -1  -5 -13   -1.80    1.20
   1   5  14   -1.20    1.40
   1  -5  14    1.10    1.10
  -1  -5 -14    2.10    1.80
   1  -5  15    0.10    1.00
  -1  -6  15    0.50    1.20
  -1   6  14   -0.20    1.30
  -1  -6  14    1.10    1.10
  -1   6  13    1.40    1.40
   1  -6 -13    1.20    1.60
  -1  -6  13   -0.20    1.00
  -1   6  12    7.30    1.90
  -1  -6  12   10.70    2.20
  -1  -6  12    8.60    1.80
   1  -6 -12   11.20    2.40
   1  -6 -11    0.60    1.40
  -1  -6  11    1.40    1.00
  -1  -6  11    0.50    1.30
  -1   6  10    2.30    1.30
  -1  -6  10    2.90    1.20
  -1   6   9    0.60    1.10
  -1  -6   9    0.40    0.90
  -1   6   8   19.20    2.60
  -1  -6   8   18.20    2.00
  -1   6   7   -0.10    0.80
  -1  -6   7    0.10    0.80
  -1   6   6    2.90    1.20
  -1  -6   6    1.90    0.90
  -1   6   5   50.29    3.20
  -1  -6   5   44.60    2.60
  -1   6   4    8.80    1.60
   1  -6  -4    8.40    1.10
  -1  -6   4   10.70    1.40
  -1   6   3   18.00    2.00
  -1  -6   3   13.70    1.50
  -1  -6   3   16.10    1.10
  -1   6   2    0.10    0.60
  -1  -6   2    0.60    0.40
  -1  -6   2    1.70    0.70
  -1   6   1   10.10    1.40
  -1  -6   1   13.00    1.50
  -1  -6   1   10.20    1.20
  -1   6   0   -0.60    0.50
   1  -6   0   -0.70    0.40
  -1  -6   0    0.20    0.50
  -1   6  -1  305.37    9.80
   1  -6   1  305.17    9.90
  -1  -6  -1  305.37   10.20
  -1   6  -2   26.60    1.60
   1  -6   2   29.30    1.80
  -1  -6  -2   27.10    2.10
   1   6   3    3.70    1.00
   1  -6   3    3.10    0.80
  -1  -6  -3    3.20    1.00
   1   6   4  135.19    5.90
  -1  -6  -4  130.99    5.80
   1  -6   4  141.49    5.20
  -1  -6  -5   14.50    2.00
   1  -6   5   14.60    1.60
   1  -6   6  117.29    4.80
  -1  -6  -6  116.99    5.60
   1  -6   7    9.30    1.90
  -1  -6  -7   11.30    2.00
   1  -6   7    8.60    1.40
   1  -6   8   -0.20    0.80
   1  -6   8    0.00    1.10
  -1  -6  -8    0.10    1.00
   1  -6   9    1.10    1.00
  -1  -6  -9    1.10    1.30
   1  -6   9   -0.10    1.10
  -1  -6 -10    9.90    2.00
   1  -6  10   12.00    1.80
   1  -6  10   10.90    2.10
   1  -6  11    0.60    0.90
   1  -6  11    0.60    1.30
  -1  -6 -11    1.80    1.50
   1  -6  12    0.20    1.00
   1  -6  12    1.20    1.40
  -1  -6 -12    1.40    1.50
   1  -6  13    1.00    1.20
  -1  -6 -13    5.10    2.00
   1  -6  14    2.60    1.40
  -1  -7  14   -0.40    1.10
  -1  -7  13    1.20    1.20
  -1  -7  12    1.70    1.60
  -1  -7  12   -0.50    1.10
   1  -7 -12    2.40    1.70
   1  -7 -11   -0.50    1.30
  -1  -7  11    1.00    1.20
  -1  -7  11    2.00    1.60
  -1   7  10    5.10    1.70
  -1  -7  10    2.30    1.10
   1  -7 -10    3.90    1.60
  -1   7   9    0.10    1.10
  -1  -7   9    0.70    1.00
  -1   7   8   78.19    4.70
  -1  -7   8   74.49    4.00
  -1   7   7   28.70    3.20
  -1  -7   7   31.40    2.40
  -1   7   6  120.29    6.10
  -1  -7   6  135.49    5.40
  -1   7   5   29.30    2.90
  -1  -7   5   25.90    2.10
  -1   7   4   70.89    4.10
  -1  -7   4   70.99    3.50
  -1   7   3   59.29    3.60
  -1  -7   3   61.19    3.10
  -1   7   2   11.60    1.70
  -1  -7   2   12.80    1.30
  -1  -7   2   10.90    1.50
  -1   7   1   11.70    1.60
  -1  -7   1   12.30    1.40
  -1  -7   1   15.20    1.70
  -1   7   0   18.60    1.90
  -1  -7   0   18.10    1.90
   1  -7   0   19.40    1.90
  -1  -7   0   20.30    1.90
  -1   7  -1    7.50    1.20
  -1  -7  -1   10.20    1.50
   1  -7   1    7.20    1.20
  -1  -7  -2  107.89    5.00
   1  -7   2  117.19    4.60
  -1  -7  -3   46.10    3.10
   1  -7   3   48.30    2.60
   1  -7   4   43.10    2.50
  -1  -7  -4   37.30    2.90
  -1  -7  -5   12.30    1.90
   1  -7   5    9.60    1.40
   1  -7   6   49.20    2.90
  -1  -7  -6   52.99    3.60
   1  -7   7   -0.30    1.00
  -1  -7  -7    1.10    1.20
   1  -7   7    1.40    1.00
   1  -7   8    5.90    1.80
   1  -7   8    6.10    1.40
  -1  -7  -8    5.30    1.60
  -1  -7  -9   13.30    2.50
   1  -7   9   17.20    2.20
   1  -7   9   12.90    2.30
   1  -7  10    6.10    1.60
   1  -7  10    6.00    1.90
  -1  -7 -10    4.40    1.80
   1  -7  11    1.90    1.10
  -1  -7 -11    3.60    1.80
   1  -7  11    1.50    1.60
   1  -7  12   -0.50    1.00
   1  -7  12    0.10    1.50
  -1  -7 -12   -0.40    1.40
   1  -7  13   15.30    2.40
   1  -7  14    2.10    1.40
  -1  -8  13    3.00    1.50
  -1  -8  13   -0.40    1.70
  -1  -8  12    1.00    1.60
  -1  -8  12    1.30    1.30
  -1  -8  11    2.60    1.40
  -1  -8  11    5.50    2.00
   1  -8 -11    5.10    2.10
   1  -8 -10    1.00    1.40
  -1  -8  10    1.00    1.40
  -1  -8  10    0.50    1.10
  -1   8   9   12.50    2.40
   1  -8  -9   14.70    2.60
  -1  -8   9   13.50    2.00
  -1   8   8    5.90    1.90
  -1  -8   8    6.60    1.50
  -1   8   7    0.40    1.10
  -1  -8   7    1.60    1.00
  -1   8   6    0.40    1.10
  -1  -8   6    1.20    0.90
  -1   8   5    0.40    1.00
  -1  -8   5    0.90    0.80
  -1   8   4   15.30    2.20
  -1  -8   4   16.00    1.90
  -1   8   3    8.40    1.70
  -1  -8   3   11.40    1.60
  -1   8   2   -0.50    0.80
  -1  -8   2    0.60    0.80
  -1   8   1   85.79    4.30
   1  -8  -1   83.59    4.00
  -1  -8   1   85.49    4.10
  -1  -8   1   82.79    3.80
  -1   8   0    0.90    0.80
  -1  -8   0   -0.20    0.60
  -1  -8   0   -0.50    0.70
   1  -8   0    0.40    0.80
  -1  -8  -1    1.70    1.00
   1  -8   1    2.10    0.90
  -1  -8  -2    0.40    0.80
   1  -8   2    1.70    0.90
  -1  -8  -3   47.50    3.30
   1  -8   3   48.90    2.80
  -1  -8  -4   30.50    3.00
   1  -8   4   27.00    2.10
   1  -8   5   56.09    3.10
  -1  -8  -5   68.09    4.10
   1  -8   6   22.20    2.90
  -1  -8  -6   20.30    2.60
   1  -8   6   22.50    2.30
   1  -8   7    2.10    1.40
   1  -8   7    0.50    0.90
  -1  -8  -7    0.80    1.10
   1  -8   8   27.40    2.60
  -1  -8  -8   29.70    3.30
   1  -8   8   22.60    3.10
  -1  -8  -9   31.30    3.50
   1  -8   9   26.70    2.70
   1  -8   9   25.70    3.30
  -1  -8 -10   28.60    3.50
   1  -8  10   26.40    2.80
   1  -8  10   18.30    2.90
   1  -8  11    1.80    1.80
  -1  -8 -11    0.30    1.60
   1  -8  11    2.40    1.40
   1  -8  12    1.90    1.80
   1  -8  12    2.10    1.30
   1  -8  13    3.20    1.50
   1  -8  13    2.50    1.90
  -1  -9  13    0.60    1.90
  -1  -9  12   11.00    2.80
  -1  -9  12    6.60    1.90
  -1  -9  11   15.50    2.40
  -1  -9  11   15.70    3.00
  -1  -9  10    0.80    1.20
   1  -9 -10    0.40    1.50
  -1  -9  10    2.00    1.60
   1  -9  -9    2.20    1.40
  -1  -9   9    1.10    1.30
  -1  -9   8    2.50    1.20
   1  -9  -8    1.00    1.20
  -1   9   7   -0.20    1.10
  -1  -9   7    1.70    1.10
   1  -9  -7    1.60    1.20
  -1   9   6   10.90    2.10
  -1  -9   6    8.00    1.50
  -1   9   5    5.80    1.70
  -1  -9   5    3.80    1.20
  -1   9   4   33.10    3.40
  -1  -9   4   31.00    2.40
  -1   9   3   10.00    2.00
  -1  -9   3    8.80    1.60
  -1   9   2   21.60    2.50
  -1  -9   2   19.20    2.20
   1  -9  -2   22.50    2.50
  -1   9   1    3.80    1.30
  -1  -9   1    5.70    1.40
   1  -9  -1    8.10    1.50
  -1  -9   0    0.80    0.80
  -1  -9   0    0.60    0.90
   1  -9   0    1.20    0.80
  -1  -9  -1  163.98    6.60
   1  -9   1  160.98    6.30
  -1  -9  -1  150.78    6.60
  -1  -9  -2   44.90    3.10
   1  -9   2   45.40    2.80
   1  -9   3    8.60    1.50
  -1  -9  -3    7.40    1.60
  -1  -9  -4   -0.40    0.80
   1  -9   4   -1.50    0.70
   1  -9   5    2.50    1.10
   1  -9   5    1.30    1.10
  -1  -9  -5    2.20    1.30
   1  -9   6    1.60    1.10
   1  -9   6    1.80    1.40
  -1  -9  -6    3.40    1.30
  -1  -9  -7    0.00    1.00
   1  -9   7    1.40    1.50
   1  -9   7    0.70    1.00
  -1  -9  -8   10.70    2.30
   1  -9   8   15.00    2.10
   1  -9   8    8.70    2.30
   1  -9   9    1.50    1.60
  -1  -9  -9    0.10    1.30
   1  -9   9   -0.60    1.10
   1  -9  10    3.20    1.80
   1  -9  10    0.40    1.20
   1  -9  11   19.20    3.30
   1  -9  12   -0.60    1.60
  -1 -10  11    4.00    2.00
  -1 -10  11   -0.40    1.30
  -1 -10  10    3.20    1.50
  -1 -10  10    2.60    1.90
  -1 -10   9    1.60    1.60
  -1 -10   9    0.30    1.20
  -1 -10   8    2.80    1.30
   1 -10  -8    2.90    1.60
   1 -10  -7    4.80    1.80
  -1 -10   7    3.50    1.40
  -1 -10   6    1.20    1.00
   1 -10  -6    4.70    1.60
  -1 -10   5    1.50    1.10
   1 -10  -5    3.10    1.40
  -1 -10   4   16.10    2.10
   1 -10  -4   18.10    2.50
   1 -10  -3    3.00    1.30
  -1 -10   3    2.40    1.20
  -1 -10   2   -0.10    0.80
   1 -10  -2   -0.20    0.90
   1 -10  -2    1.20    1.00
  -1 -10   1    3.20    1.20
   1 -10  -1    3.90    1.40
   1 -10  -1    2.80    1.20
   1 -10   0   -0.40    0.90
   1 -10   0   -0.50    0.80
  -1 -10   0    0.60    0.80
  -1 -10  -1    1.90    1.10
   1 -10   1    1.80    1.20
   1 -10   1    0.00    0.90
  -1 -10  -2    1.00    1.00
   1 -10   2    1.90    1.30
   1 -10   2    0.20    0.90
   1 -10   3   -0.10    0.80
  -1 -10  -3   -0.20    0.80
   1 -10   3    1.20    1.20
   1 -10   4    1.90    1.50
   1 -10   4    2.10    1.10
  -1 -10  -4    2.10    1.30
  -1 -10  -5    3.60    1.40
   1 -10   5   -0.40    1.20
   1 -10   6    2.70    1.60
  -1 -10  -6    1.80    1.50
   1 -10   7    0.80    1.50
  -1 -10  -7   -0.50    1.10
  -1 -10  -8   -0.10    1.20
   1 -10   8   -0.40    1.40
   1 -10   9   -0.40    1.60
   1 -10  10   -0.70    1.50
  -1 -11   9    4.10    1.60
  -1 -11   9    5.90    2.30
  -1 -11   8    2.60    1.80
  -1 -11   8    0.60    1.30
   1 -11  -7    8.10    2.10
  -1 -11   7    5.60    1.60
  -1 -11   6    2.00    1.30
   1 -11  -6    1.50    1.40
   1 -11  -5    2.60    1.50
  -1 -11   5    1.00    1.20
   1 -11  -4    0.60    1.20
  -1 -11   4    0.20    1.10
  -1 -11   3   10.30    1.90
   1 -11  -3   14.40    2.40
  -1 -11   2    5.10    1.50
  -1 -11   1   15.30    2.20
   1 -11   0    2.60    1.40
  -1 -11   0    0.60    1.10
   1 -11   1    7.80    2.00
  -1 -11  -1   11.30    2.10
  -1 -11  -2    0.60    1.10
   1 -11   2   -0.20    1.20
   1 -11   3    0.20    1.30
  -1 -11  -3    0.70    1.10
   1 -11   4   -0.90    1.30
  -1 -11  -4    0.30    1.20
  -1 -11  -5    2.30    1.30
   1 -11   5    1.70    1.50
   1 -11   6    0.70    1.30
  -1 -11  -6    0.40    1.30
   1 -11   7    7.00    2.10
   1 -11   8    0.60    1.60
   1 -11   9    1.00    1.70
  -1 -12   7   -0.80    1.60
  -1 -12   6    2.90    2.00
   1 -12  -5    2.70    1.70
  -1 -12   2    0.70    1.20
  -1 -12   1    8.00    1.80
   1 -12   0    1.70    1.60
  -1 -12   0    4.30    1.50
   1 -12   1    9.20    2.30
  -1 -12  -1    9.20    1.90
  -1 -12  -2    4.70    1.70
   1 -12   2    3.30    1.70
   1 -12   3    1.80    1.60
  -1 -12  -3    0.20    1.20
  -1 -12  -4    0.70    1.50
   1 -12   4   -1.10    1.40
   1 -12   5    1.60    1.70
   1 -12   6   -0.20    1.50
  -1 -13   4    1.40    1.80
  -1 -13   3    1.00    1.60
  -1 -13   2    4.50    2.10
   1 -13   1   -0.10    1.50
   1 -13   2    0.30    1.60
   1 -13   3    3.20    2.10
   1 -13   4   -0.60    1.50
  -2   0  16    3.30    1.70
  -2   0  15    0.70    1.30
  -2   0  14    1.70    1.10
  -2   0  13    0.90    1.10
  -2   0  12    1.60    1.00
  -2   0  11   -0.60    0.70
  -2   0  10  595.74   18.40
  -2   0  10  596.24   18.80
  -2   0   9    0.00    0.60
  -2   0   9    0.80    0.70
  -2   0   8  198.68    6.80
  -2   0   8  188.08    6.80
  -2   0   7    0.00    0.50
  -2   0   7    0.20    0.40
  -2   0   6  141.19    5.00
  -2   0   6  141.09    5.00
  -2   0   5    0.20    0.40
  -2   0   5    0.40    0.40
  -2   0   4 8147.78  232.58
  -2   0   4 8091.89  229.28
  -2   0   3    0.20    0.20
  -2   0   3   -0.10    0.30
  -2   0   2 2086.69   58.59
  -2   0   1   -0.30    0.20
  -2   0   0 2270.87   63.99
  -2   0  -1    0.00    0.10
  -2   0  -2  198.48    6.60
   2   0   2  253.17    6.90
   2   0   3   -0.20    0.30
   2   0   3   -0.30    0.20
  -2   0  -3   -0.30    0.10
  -2   0  -4   75.39    3.00
   2   0   4   94.39    3.20
   2   0   4   93.39    3.30
   2   0   5   -0.10    0.40
   2   0   5    0.10    0.30
  -2   0  -5   -0.60    0.30
   2   0   6  250.87    8.30
  -2   0  -6  256.27    8.10
   2   0   6  256.87    8.40
  -2   0  -7   -0.10    0.40
   2   0   7    0.20    0.50
   2   0   7   -0.50    0.40
  -2   0  -8    0.90    0.60
   2   0   8    0.90    0.60
  -2   0  -9   -0.10    0.60
   2   0   9   -0.30    0.60
   2   0  10   32.60    2.40
   2   0  11    0.50    0.70
   2   0  12    3.30    1.20
   2   0  13    0.80    1.00
   2   0  14    0.40    1.10
   2   0  15    1.90    1.30
  -2   1  16    5.50    2.00
  -2  -1  16    6.40    1.70
  -2   1  15    1.20    1.40
  -2  -1  15    0.20    1.00
  -2   1  14    7.50    1.70
  -2  -1  14    8.40    1.70
  -2   1  13   34.40    2.90
  -2  -1  13   38.00    2.80
  -2   1  12    6.40    1.50
  -2  -1  12    6.00    1.40
  -2   1  11   48.60    3.00
  -2   1  11   45.90    3.00
  -2  -1  11   42.60    2.90
  -2   1  10    0.50    0.90
  -2   1  10   -0.40    0.70
  -2  -1  10    1.60    0.90
  -2   1   9    0.80    0.70
  -2   1   9   -0.20    0.60
  -2  -1   9    0.30    0.70
  -2   1   8   54.79    3.00
  -2   1   8   58.79    2.90
  -2  -1   8   58.19    2.60
  -2  -1   8   60.39    3.00
  -2   1   7  475.95   14.70
  -2   1   7  469.45   14.60
  -2  -1   7  467.25   14.10
  -2   1   6   23.80    1.50
  -2   1   6   26.00    1.70
  -2  -1   6   24.40    1.40
  -2  -1   6   22.70    1.60
  -2   1   5  100.39    3.90
  -2   1   5  104.49    3.70
  -2  -1   5   97.79    3.40
  -2  -1   5   97.59    3.70
  -2   1   4    2.20    0.60
  -2   1   4    1.00    0.40
  -2  -1   4    1.40    0.40
  -2  -1   4    2.90    0.60
  -2   1   3 2450.15   69.19
  -2   1   3 2470.35   69.79
  -2  -1   3 2466.15   69.89
  -2  -1   3 2417.66   68.69
  -2   1   2 6295.27  175.78
  -2  -1   2 6284.57  176.28
  -2  -1   2 6257.27  178.78
  -2   1   1 2025.60   55.19
  -2  -1   1 1900.21   55.39
  -2   1   0   52.69    1.80
  -2  -1   0   54.49    1.80
  -2   1  -1  833.12   23.50
  -2  -1  -1  828.82   23.80
   2  -1   1  841.12   25.00
  -2   1  -2   18.70    0.80
   2   1   2   17.20    1.00
   2  -1   2   19.10    1.10
   2  -1   2   18.60    0.90
  -2  -1  -2   18.60    1.10
  -2   1  -3   41.60    1.50
   2   1   3   38.00    1.80
   2  -1   3   42.20    1.90
  -2  -1  -3   40.80    1.80
   2  -1   3   41.10    1.70
  -2   1  -4  205.88    6.10
   2   1   4  204.98    6.70
   2   1   4  201.68    6.40
  -2  -1  -4  191.18    6.50
   2  -1   4  204.58    6.50
   2   1   5  497.25   15.90
   2   1   5  527.25   15.80
  -2   1  -5  546.75   15.20
  -2  -1  -5  516.15   15.70
   2  -1   5  523.85   15.80
  -2   1  -6   48.10    2.00
   2   1   6   51.29    2.50
   2   1   6   46.10    1.90
  -2  -1  -6   43.80    2.40
   2  -1   6   49.10    2.40
   2  -1   6   44.90    2.30
   2   1   7  261.87    8.40
   2   1   7  250.37    8.90
  -2   1  -7  270.07    8.20
   2  -1   7  256.47    8.80
  -2  -1  -7  278.97    8.90
   2  -1   7  268.67    9.00
   2   1   8   -0.10    0.60
  -2   1  -8   -0.40    0.50
  -2  -1  -8    1.70    0.60
   2  -1   8   -0.20    0.60
   2  -1   8    0.20    0.70
   2   1   9    3.20    1.10
   2  -1   9    4.00    1.10
  -2  -1  -9    1.70    0.80
   2   1  10   20.30    2.30
  -2  -1 -10   23.80    2.30
   2  -1  10   26.30    2.20
   2   1  11    1.90    1.00
   2  -1  11   -0.10    0.70
   2   1  12    4.40    1.40
   2  -1  12    6.10    1.50
   2   1  13    1.90    1.20
   2  -1  13    1.70    1.10
   2   1  14   14.20    2.40
   2  -1  14   16.90    2.40
   2   1  15   -0.70    1.20
   2  -1  15   -0.10    1.10
  -2   2  16    0.90    1.40
  -2  -2  16    0.10    1.10
  -2   2  15    2.00    1.50
  -2  -2  15    2.00    1.20
  -2   2  14    1.70    1.40
  -2  -2  14   -0.40    0.80
  -2   2  13    5.70    1.60
  -2  -2  13    5.60    1.40
  -2   2  12   -0.40    0.90
  -2   2  12    0.50    1.00
  -2  -2  12    0.70    0.90
  -2   2  11   40.20    2.80
  -2   2  11   42.10    3.00
  -2  -2  11   43.20    2.90
  -2   2  10    0.50    0.80
  -2   2  10    0.30    0.80
  -2  -2  10    1.60    0.90
  -2   2   9   21.20    2.10
  -2   2   9   22.10    2.20
  -2  -2   9   23.70    2.20
  -2   2   8    8.60    1.40
  -2   2   8    9.90    1.40
  -2  -2   8   11.30    1.50
  -2   2   7   92.69    3.80
  -2   2   7   91.59    4.10
  -2  -2   7   93.59    3.30
  -2  -2   7  101.39    4.10
  -2   2   6    0.60    0.40
  -2   2   6    0.80    0.60
  -2  -2   6    0.40    0.50
  -2  -2   6    0.10    0.30
  -2   2   5  106.49    4.20
  -2   2   5  108.39    3.90
  -2  -2   5  103.59    3.40
  -2  -2   5  103.89    3.90
  -2   2   4  849.32   25.00
  -2   2   4  873.81   25.20
  -2  -2   4  863.61   25.10
  -2  -2   4  844.92   24.20
  -2   2   3   41.50    2.00
  -2  -2   3   39.80    1.30
  -2  -2   3   40.00    1.80
  -2   2   2  132.99    4.40
  -2   2   2  122.69    4.00
  -2  -2   2  124.59    4.20
  -2  -2   2  124.99    3.70
  -2   2   1  602.44   17.40
  -2  -2   1  593.74   17.10
   2  -2  -1  592.94   18.10
  -2  -2   1  607.14   17.60
  -2  -2   0  521.05   15.10
   2  -2   0  521.25   15.90
  -2   2  -1  250.97    7.40
  -2  -2  -1  251.57    7.70
   2  -2   1  243.58    8.10
  -2   2  -2    0.30    0.20
  -2  -2  -2   -0.30    0.20
   2  -2   2    0.00    0.30
   2  -2   2   -0.30    0.30
   2   2   3  333.37   10.50
  -2   2  -3  324.67    9.70
   2  -2   3  341.87   10.30
  -2  -2  -3  346.07   10.50
   2  -2   3  352.96   11.00
  -2   2  -4    6.00    0.40
   2   2   4    4.50    0.80
   2  -2   4    5.40    0.80
  -2  -2  -4    6.00    0.90
   2  -2   4    6.80    0.80
   2   2   5  142.09    5.20
  -2   2  -5  139.69    4.30
   2  -2   5  139.39    5.40
  -2  -2  -5  147.59    5.30
   2  -2   5  141.39    5.00
  -2   2  -6    2.20    0.40
   2   2   6    2.00    0.70
  -2  -2  -6    3.30    0.90
   2  -2   6    2.90    0.80
   2  -2   6    2.20    0.70
   2   2   7   19.70    2.00
  -2  -2  -7   15.60    1.70
   2  -2   7   16.50    1.70
   2   2   8   13.40    1.70
   2  -2   8   14.80    1.70
   2  -2   8   16.30    1.70
  -2  -2  -8   18.10    2.00
   2   2   9    8.30    1.40
  -2  -2  -9    2.90    1.10
   2  -2   9    3.70    1.00
   2  -2   9    3.60    1.10
   2   2  10   -0.50    0.80
   2  -2  10    0.20    0.70
  -2  -2 -10    0.10    0.90
   2   2  11   10.30    1.90
   2  -2  11   11.90    1.80
  -2  -2 -11   15.10    2.10
   2   2  12   11.40    1.90
   2  -2  12   10.80    1.90
   2   2  13   -0.80    0.80
   2  -2  13    0.20    0.90
   2   2  14   10.60    2.10
   2  -2  14    9.10    1.90
   2   2  15   -0.90    1.20
   2  -2  15   -0.20    0.90
  -2   3  16    1.30    1.50
  -2  -3  16    0.60    1.20
  -2   3  15    0.90    1.30
  -2  -3  15    1.20    1.10
  -2   3  14    0.70    1.30
  -2  -3  14    0.50    0.90
  -2   3  13    5.10    1.60
   2  -3 -13    2.70    1.60
  -2  -3  13    7.90    1.60
  -2   3  12    1.20    1.10
  -2   3  12    2.20    1.20
  -2  -3  12    4.40    1.30
  -2   3  11   29.40    2.90
  -2   3  11   32.00    3.10
  -2  -3  11   34.60    2.60
  -2   3  10    4.70    1.30
  -2   3  10    4.40    1.20
  -2  -3  10    5.80    1.30
  -2   3   9    0.50    0.70
  -2   3   9    0.50    0.70
  -2  -3   9    1.00    0.90
  -2   3   8    9.80    1.60
  -2   3   8   19.60    1.90
  -2  -3   8   13.20    1.60
  -2   3   7   29.00    2.00
  -2   3   7   26.90    2.20
  -2  -3   7   31.80    2.00
  -2   3   6   14.70    1.50
  -2   3   6   20.00    2.00
  -2  -3   6   14.30    1.50
  -2   3   5  161.48    5.70
  -2   3   5  168.08    6.20
  -2  -3   5  160.58    5.70
  -2  -3   5  165.18    4.80
  -2   3   4   98.59    4.10
  -2   3   4  106.69    3.70
  -2  -3   4   96.89    2.90
  -2  -3   4   91.19    3.60
  -2   3   3    3.50    0.80
   2  -3  -3    3.80    0.50
  -2  -3   3    3.90    0.70
  -2  -3   3    4.30    0.30
  -2   3   2  451.05   13.70
  -2  -3   2  430.06   12.90
  -2  -3   2  464.45   13.60
   2  -3  -2  451.25   13.80
  -2   3   1   87.79    3.30
   2  -3  -1   86.49    3.30
  -2  -3   1   82.99    3.00
  -2  -3   1   88.99    3.30
   2  -3   0  160.78    5.10
   2  -3   0  167.38    5.70
  -2  -3   0  164.88    5.30
  -2   3  -1   18.40    1.10
   2  -3   1   19.70    1.40
   2  -3   1   16.80    1.00
  -2  -3  -1   20.30    1.20
  -2   3  -2  420.66   12.00
   2  -3   2  411.66   12.30
   2  -3   2  409.76   13.30
  -2  -3  -2  407.06   12.60
  -2   3  -3   15.10    0.80
   2  -3   3   17.10    1.10
   2  -3   3   17.20    1.60
  -2  -3  -3   15.90    1.50
  -2   3  -4    0.20    0.20
   2   3   4    0.50    0.50
   2  -3   4    0.40    0.50
   2  -3   4   -0.30    0.40
  -2  -3  -4   -0.40    0.40
  -2   3  -5  357.56   10.50
   2   3   5  371.56   11.90
   2  -3   5  384.56   11.60
  -2  -3  -5  365.76   11.90
   2  -3   5  363.36   12.40
   2   3   6   16.30    1.80
  -2  -3  -6   16.30    1.80
   2  -3   6   15.40    1.80
   2  -3   6   20.30    1.80
   2   3   7  188.98    7.20
   2  -3   7  191.18    6.80
   2  -3   7  182.78    7.20
  -2  -3  -7  194.98    7.30
   2   3   8   30.00    2.30
   2  -3   8   29.60    2.20
   2  -3   8   31.70    2.40
  -2  -3  -8   30.50    2.80
   2   3   9   15.90    2.00
  -2  -3  -9   10.70    1.80
   2  -3   9   12.30    1.80
   2  -3   9   12.50    1.70
   2   3  10  129.79    6.00
  -2  -3 -10  140.29    6.20
   2  -3  10  138.19    5.70
   2  -3  10  131.49    5.90
   2   3  11   15.00    2.20
  -2  -3 -11   14.40    2.20
   2  -3  11   10.00    1.70
   2   3  12    5.90    1.60
   2  -3  12    4.00    1.30
  -2  -3 -12    3.80    1.60
   2   3  13   -0.20    1.10
   2  -3  13    0.20    1.00
   2   3  14    1.50    1.50
   2  -3  14    1.70    1.20
   2   3  15    8.50    2.30
   2  -3  15    1.90    1.30
  -2   4  16    4.10    2.00
  -2  -4  16    1.10    1.10
  -2   4  15   -1.30    1.20
  -2  -4  15    0.90    1.00
  -2   4  14    3.70    1.60
   2  -4 -14    2.50    1.70
  -2  -4  14    2.60    1.20
  -2   4  13   26.20    3.10
   2  -4 -13   26.70    3.30
  -2  -4  13   33.70    2.70
  -2   4  12    0.60    1.10
  -2   4  12   -0.20    1.00
  -2  -4  12    2.90    1.20
  -2   4  11   25.20    2.70
  -2   4  11   21.90    2.80
  -2  -4  11   28.80    2.80
  -2   4  10    1.30    1.00
  -2   4  10    2.10    1.10
  -2  -4  10    0.40    0.90
  -2   4   9   19.50    2.30
  -2   4   9   22.50    2.30
  -2  -4   9   14.90    1.90
  -2   4   8    4.10    1.10
  -2   4   8    4.70    1.20
  -2  -4   8    4.70    1.10
  -2   4   7    3.60    1.00
  -2   4   7    1.20    0.80
  -2  -4   7    2.00    0.90
  -2   4   6    0.10    0.60
  -2   4   6   -0.30    0.50
  -2  -4   6    0.00    0.50
  -2   4   5   41.60    2.60
  -2   4   5   47.60    2.40
  -2  -4   5   42.90    2.30
  -2   4   4    3.20    0.80
  -2  -4   4    1.80    0.20
  -2  -4   4    1.40    0.60
   2  -4  -4    1.00    0.40
  -2   4   3  161.38    6.00
  -2  -4   3  155.28    5.60
  -2  -4   3  159.48    4.80
   2  -4  -3  165.88    5.50
  -2   4   2   45.70    2.40
  -2  -4   2   46.60    2.20
   2  -4  -2   43.90    2.10
  -2  -4   2   46.10    1.80
  -2   4   1  174.38    6.10
  -2  -4   1  176.08    5.80
   2  -4  -1  184.58    6.30
  -2   4   0   83.39    3.40
   2  -4   0   96.19    3.20
  -2  -4   0   89.59    3.40
   2  -4   0   82.39    3.70
  -2   4  -1   10.80    1.00
   2  -4   1   11.00    1.30
   2  -4   1   11.70    0.90
  -2  -4  -1    8.80    1.10
  -2   4  -2  101.69    3.50
   2  -4   2   92.59    4.20
  -2  -4  -2  101.69    4.00
   2  -4   2   96.39    3.50
  -2   4  -3    6.80    0.70
   2  -4   3    7.40    0.90
  -2  -4  -3    5.60    1.00
   2  -4   3    5.60    1.10
  -2   4  -4  148.09    4.50
   2  -4   4  147.49    5.20
  -2  -4  -4  144.69    5.70
   2  -4   4  144.69    5.90
   2  -4   5  113.69    5.10
   2  -4   5  117.99    4.40
  -2  -4  -5  115.79    5.00
   2   4   6   41.90    2.70
   2  -4   6   40.60    2.80
   2  -4   6   44.00    2.50
  -2  -4  -6   47.40    2.90
   2   4   7    6.90    1.40
   2  -4   7    7.60    1.50
  -2  -4  -7    5.90    1.40
   2  -4   7    6.10    1.20
   2   4   8    7.10    1.60
   2  -4   8    5.70    1.40
  -2  -4  -8    5.20    1.40
   2  -4   8    4.30    1.20
   2   4   9   14.70    2.20
   2  -4   9   17.60    2.20
  -2  -4  -9   19.80    2.40
   2  -4   9   20.40    2.20
   2   4  10   27.70    3.00
   2  -4  10   28.00    2.30
  -2  -4 -10   26.20    2.90
   2  -4  10   34.70    2.80
   2   4  11   18.00    2.60
   2  -4  11   23.00    2.50
  -2  -4 -11   27.30    3.00
   2   4  12    0.30    1.20
   2  -4  12    0.80    0.90
  -2  -4 -12    0.60    1.30
   2   4  13    1.40    1.60
   2  -4  13    0.50    1.00
  -2  -4 -13    1.80    1.60
   2   4  14    2.40    1.80
   2  -4  14    1.70    1.30
   2   4  15   -0.50    1.50
   2  -4  15    0.00    1.20
  -2   5  15    0.30    1.50
  -2  -5  15    1.20    1.10
  -2   5  14    2.00    1.50
  -2  -5  14    0.10    1.00
   2  -5 -14    1.40    1.60
  -2   5  13    2.00    1.50
   2  -5 -13    4.90    1.80
  -2  -5  13    4.10    1.30
  -2   5  12    0.10    1.10
  -2   5  12    0.90    1.20
  -2  -5  12   -0.60    1.30
  -2  -5  12    1.20    1.10
  -2   5  11    1.30    1.20
  -2   5  11   -0.40    1.00
  -2  -5  11   -1.00    0.80
  -2   5  10    3.60    1.30
  -2   5  10    2.10    1.30
  -2  -5  10    1.50    1.10
  -2   5   9   11.50    1.90
  -2   5   9   22.70    2.70
  -2  -5   9   20.20    2.20
  -2   5   8    2.00    1.00
  -2   5   8    0.90    0.90
  -2  -5   8    0.80    0.90
  -2   5   7   41.60    3.00
  -2   5   7   44.40    2.80
  -2  -5   7   40.60    2.60
  -2   5   6   38.40    2.80
  -2  -5   6   41.60    2.40
  -2   5   5   12.70    1.70
  -2  -5   5   15.10    1.50
  -2   5   4   71.69    3.70
  -2  -5   4   73.69    3.30
   2  -5  -4   68.99    2.90
  -2  -5   4   72.39    2.30
  -2   5   3    1.40    0.70
  -2  -5   3    2.40    0.70
  -2  -5   3    1.50    0.40
   2  -5  -3    1.90    0.60
  -2   5   2   88.39    3.90
  -2  -5   2   88.69    3.20
   2  -5  -2   88.59    3.70
  -2  -5   2   88.89    3.70
  -2   5   1  100.39    4.20
   2  -5  -1  105.49    4.30
  -2  -5   1  100.49    3.80
  -2  -5   1  103.99    4.10
  -2   5   0   33.90    2.00
  -2  -5   0   35.60    1.90
   2  -5   0   31.00    1.70
  -2   5  -1  325.17   10.00
   2  -5   1  308.87    9.90
  -2  -5  -1  320.17   10.30
  -2   5  -2  277.57    8.60
   2  -5   2  268.27    9.80
  -2  -5  -2  270.37    9.20
   2  -5   2  279.67    8.70
  -2   5  -3  222.18    6.70
   2  -5   3  205.58    8.10
  -2  -5  -3  215.18    7.70
   2  -5   3  212.68    7.10
  -2  -5  -4    1.30    0.70
   2  -5   4    1.90    0.70
   2  -5   4    0.00    0.70
  -2  -5  -5    0.20    0.70
   2  -5   5    0.10    0.80
   2  -5   5   -0.40    0.60
   2  -5   6    0.10    0.80
  -2  -5  -6    0.00    0.70
   2  -5   6    0.10    0.80
   2  -5   7  303.97   11.20
   2  -5   7  291.37   10.10
  -2  -5  -7  306.97   11.00
   2  -5   8   23.80    2.70
  -2  -5  -8   22.20    2.60
   2  -5   8   26.70    2.40
   2  -5   9    8.60    1.50
   2  -5   9    6.50    1.70
  -2  -5  -9    7.70    1.70
   2   5  10   -0.50    0.90
  -2  -5 -10   -1.20    0.80
   2  -5  10    1.50    0.90
   2  -5  10    0.20    1.10
   2   5  11    0.30    1.10
   2  -5  11    1.20    0.90
   2  -5  11    0.30    1.20
  -2  -5 -11   -1.30    1.10
   2   5  12    0.30    1.30
   2  -5  12   -0.70    0.90
  -2  -5 -12   -0.30    1.30
   2   5  13    0.10    1.40
   2  -5  13    1.30    1.00
  -2  -5 -13    0.40    1.50
   2   5  14   -0.30    1.70
   2  -5  14    1.30    1.20
   2  -5  15    7.20    1.80
  -2   6  15   -0.30    1.50
  -2  -6  15    2.40    1.30
  -2   6  14    3.70    1.90
  -2  -6  14    3.50    1.30
  -2   6  13    1.80    1.50
   2  -6 -13    1.90    1.70
  -2  -6  13    3.30    1.30
  -2   6  12    2.60    1.40
  -2   6  12    0.90    1.30
  -2  -6  12    0.60    1.10
   2  -6 -12   -0.60    1.30
  -2  -6  12    2.60    1.50
  -2   6  11   23.30    2.90
  -2   6  11   18.90    2.80
  -2  -6  11   24.50    2.70
  -2   6  10    4.20    1.50
  -2  -6  10    4.00    1.30
  -2   6   9    6.30    1.60
  -2  -6   9    7.00    1.50
  -2   6   8   17.30    2.50
  -2  -6   8   14.90    1.90
  -2   6   7   16.60    2.30
  -2  -6   7   13.70    1.70
  -2   6   6   56.99    3.60
  -2  -6   6   61.39    3.20
  -2   6   5    3.70    1.20
  -2  -6   5    4.20    1.00
  -2   6   4    9.10    1.50
   2  -6  -4    8.30    1.10
  -2  -6   4    7.10    1.20
  -2   6   3    8.00    1.40
   2  -6  -3    5.50    1.00
  -2  -6   3    7.40    1.20
  -2  -6   3    5.40    0.70
  -2   6   2    8.00    1.30
   2  -6  -2   10.90    1.40
  -2  -6   2   10.60    1.40
  -2  -6   2    9.10    1.00
  -2   6   1    1.60    0.70
  -2  -6   1    1.40    0.70
  -2  -6   1    1.00    0.60
   2  -6  -1    0.80    0.70
  -2   6   0   23.40    1.80
   2  -6   0   23.60    1.60
  -2  -6   0   20.80    1.60
  -2   6  -1   42.10    2.30
   2  -6   1   43.20    2.20
  -2  -6  -1   37.40    2.40
  -2   6  -2    2.60    0.70
   2  -6   2    1.60    0.70
  -2  -6  -2    2.50    0.80
  -2  -6  -3   60.49    3.30
   2  -6   3   56.59    2.70
   2  -6   3   55.49    3.40
   2  -6   4    1.60    0.80
  -2  -6  -4    2.00    1.00
   2  -6   4    2.50    1.00
   2  -6   5   41.20    3.20
   2  -6   5   43.30    2.50
  -2  -6  -5   44.50    3.00
   2  -6   6   96.29    5.10
   2  -6   6   98.89    4.20
  -2  -6  -6   89.69    4.80
   2  -6   7   -0.20    0.80
   2  -6   7    0.30    1.10
  -2  -6  -7    0.50    1.00
   2  -6   8    9.20    1.90
  -2  -6  -8   10.40    2.10
   2  -6   8   12.00    1.80
  -2  -6  -9    8.60    1.90
   2  -6   9    7.10    1.50
   2  -6   9    8.70    1.90
  -2  -6 -10    0.50    1.10
   2  -6  10    0.40    1.30
   2  -6  10    0.30    0.80
   2  -6  11    0.90    1.00
   2  -6  11    1.50    1.40
  -2  -6 -11    2.20    1.60
  -2  -6 -12   -0.50    1.30
   2  -6  12   -0.40    0.90
   2  -6  13    1.00    1.10
   2  -6  14    6.30    1.70
  -2  -7  14    1.10    1.20
  -2  -7  13    0.60    1.60
  -2  -7  13   -0.10    1.10
  -2  -7  12    3.30    1.80
   2  -7 -12    2.20    1.50
  -2  -7  12    2.90    1.40
  -2   7  11   15.30    2.70
  -2  -7  11   15.40    2.20
  -2   7  10    0.70    1.30
  -2  -7  10    1.10    1.10
  -2   7   9   -1.10    1.00
  -2  -7   9    1.30    1.10
  -2   7   8    2.60    1.40
  -2  -7   8    2.70    1.20
  -2   7   7    0.10    1.10
  -2  -7   7   -0.30    0.70
  -2   7   6    7.80    1.70
  -2  -7   6    9.60    1.50
  -2   7   5   43.80    3.30
  -2  -7   5   37.00    2.50
  -2   7   4    2.20    1.10
  -2  -7   4    2.50    1.00
  -2   7   3   18.70    2.20
  -2  -7   3   19.20    2.00
   2  -7  -3   16.30    1.80
  -2   7   2   24.80    2.50
   2  -7  -2   27.10    2.20
  -2  -7   2   27.80    1.70
  -2  -7   2   24.30    2.00
  -2   7   1   21.70    2.20
   2  -7  -1   26.20    2.50
  -2  -7   1   24.90    2.00
  -2  -7   1   22.70    1.70
   2  -7  -1   23.60    1.90
  -2   7   0   13.10    1.60
   2  -7   0   13.80    1.50
   2  -7   0   12.10    1.80
  -2  -7   0   11.30    1.40
  -2   7  -1  199.98    7.00
  -2  -7  -1  193.68    7.10
   2  -7   1  188.28    6.70
   2  -7   1  184.48    7.80
  -2  -7  -2  110.09    4.90
   2  -7   2  111.19    5.40
   2  -7   2  110.19    4.40
   2  -7   3   21.10    1.70
   2  -7   3   23.80    2.70
  -2  -7  -3   22.80    2.40
   2  -7   4   68.49    3.20
  -2  -7  -4   61.69    3.70
   2  -7   4   64.89    4.10
   2  -7   5   38.70    3.20
   2  -7   5   40.50    2.50
  -2  -7  -5   41.70    3.10
   2  -7   6   27.10    3.10
  -2  -7  -6   30.50    3.10
   2  -7   6   30.40    2.30
   2  -7   7   36.30    2.60
  -2  -7  -7   34.50    3.40
   2  -7   7   36.10    3.60
  -2  -7  -8    2.80    1.40
   2  -7   8    2.60    1.50
   2  -7   8    0.80    1.00
   2  -7   9    8.30    1.70
  -2  -7  -9    4.50    1.70
   2  -7   9    5.60    1.80
   2  -7  10   -0.60    0.90
  -2  -7 -10    1.10    1.30
   2  -7  10    0.20    1.30
   2  -7  11   15.30    2.60
  -2  -7 -11   13.50    2.60
   2  -7  11   16.30    2.20
   2  -7  12    0.20    1.50
   2  -7  12    6.00    1.60
   2  -7  13    1.80    1.30
   2  -7  14    3.00    1.30
  -2  -8  13    4.20    2.00
  -2  -8  13    6.20    1.80
  -2  -8  12    0.10    1.60
  -2  -8  12   -0.50    1.10
  -2   8  11    6.20    1.90
  -2  -8  11    3.40    1.50
   2  -8 -11    4.00    1.80
  -2   8  10    0.80    1.20
  -2  -8  10   -0.40    0.90
  -2   8   9    8.40    2.20
  -2  -8   9    9.00    1.70
  -2   8   8    7.70    2.10
  -2  -8   8    8.60    1.70
  -2   8   7   10.30    2.20
  -2  -8   7    8.30    1.60
  -2   8   6   65.39    4.30
  -2  -8   6   60.89    3.50
  -2   8   5    1.30    1.20
  -2  -8   5    2.40    1.00
  -2   8   4    5.60    1.60
  -2  -8   4    3.70    1.10
  -2   8   3   10.10    1.90
   2  -8  -3   13.10    1.80
  -2  -8   3   12.20    1.80
  -2   8   2  127.89    5.80
   2  -8  -2  135.19    5.80
  -2  -8   2  131.19    5.60
  -2   8   1   66.39    4.00
   2  -8  -1   93.99    4.00
   2  -8  -1   85.39    4.50
  -2  -8   1   90.19    3.90
  -2  -8   1   80.89    4.10
  -2   8   0   14.50    1.80
  -2  -8   0   12.60    1.70
   2  -8   0   11.30    1.80
  -2  -8   0   15.00    2.00
   2  -8   0   15.00    1.70
   2  -8   1    1.60    1.20
  -2  -8  -1    0.80    0.80
   2  -8   1    0.80    0.80
   2  -8   2    2.50    1.30
  -2  -8  -2    2.80    1.10
   2  -8   2    2.00    0.90
   2  -8   3   34.60    3.40
  -2  -8  -3   25.30    2.60
   2  -8   3   26.90    2.00
   2  -8   4   36.50    3.10
   2  -8   4   29.50    2.20
  -2  -8  -4   35.00    2.80
  -2  -8  -5    3.80    1.40
   2  -8   5    4.30    1.20
   2  -8   5    3.60    1.40
   2  -8   6    9.00    1.50
  -2  -8  -6    9.90    1.90
   2  -8   6    8.10    2.10
   2  -8   7    7.80    2.00
   2  -8   7    6.00    1.50
  -2  -8  -7    6.70    1.70
   2  -8   8   17.00    2.10
   2  -8   8   17.40    2.70
  -2  -8  -8   18.80    2.70
   2  -8   9    5.50    1.90
   2  -8   9    2.60    1.30
  -2  -8  -9    3.40    1.60
   2  -8  10    0.60    1.10
   2  -8  10    0.60    1.50
  -2  -8 -10   -1.10    1.40
   2  -8  11    1.60    1.70
   2  -8  12    2.20    1.90
  -2  -9  13    2.10    1.90
  -2  -9  12    0.00    1.30
  -2  -9  12    1.50    1.90
  -2  -9  11    1.30    1.30
  -2  -9  11    4.30    2.10
  -2   9  10   -1.00    1.30
  -2  -9  10    0.20    1.10
   2  -9 -10   -0.70    1.20
  -2   9   9    2.70    1.70
  -2  -9   9    3.40    1.40
  -2   9   8   -0.80    1.20
  -2  -9   8   -0.10    1.00
  -2   9   7   10.40    2.20
  -2  -9   7    4.30    1.30
  -2   9   6    6.80    1.90
  -2  -9   6    4.40    1.30
  -2   9   5   20.20    2.80
  -2  -9   5   20.20    2.30
  -2   9   4    2.50    1.40
  -2  -9   4    2.70    1.10
  -2   9   3   -0.60    1.00
  -2  -9   3    0.00    0.80
  -2   9   2   39.80    3.10
   2  -9  -2   38.60    3.00
   2  -9  -2   36.10    2.60
  -2  -9   2   31.50    2.50
   2  -9  -1   20.50    2.10
   2  -9  -1   17.90    2.40
  -2  -9   1   17.60    2.20
   2  -9   0   24.90    2.80
  -2  -9   0   21.90    2.30
  -2  -9   0   24.90    2.60
   2  -9   0   23.70    2.30
  -2  -9  -1   29.80    2.40
   2  -9   1   28.20    3.10
   2  -9   1   29.50    2.30
   2  -9   2    2.40    1.30
   2  -9   2    0.90    0.90
  -2  -9  -2    2.00    1.00
   2  -9   3   22.70    2.20
  -2  -9  -3   22.70    2.60
   2  -9   3   19.20    2.70
  -2  -9  -4   13.90    2.20
   2  -9   4   16.60    1.90
   2  -9   4   17.90    2.70
   2  -9   5   31.70    3.60
  -2  -9  -5   33.30    3.40
   2  -9   6    0.20    1.30
  -2  -9  -6    0.50    1.10
  -2  -9  -7    2.20    1.30
   2  -9   7    0.60    1.30
  -2  -9  -8    2.70    1.50
   2  -9   8    0.50    1.30
  -2  -9  -9    4.60    1.80
   2  -9   9    3.30    1.90
   2  -9  10   -0.90    1.50
   2  -9  11    5.80    2.20
   2  -9  12    0.40    1.70
  -2 -10  11    2.00    2.00
  -2 -10  11    1.00    1.30
  -2 -10  10    0.60    1.30
  -2 -10   9    0.20    1.10
  -2  10   8    3.50    1.90
  -2 -10   8    2.10    1.30
   2 -10  -8    5.10    1.80
  -2  10   7   20.90    3.10
  -2 -10   7   19.00    2.40
  -2  10   6    2.80    1.70
  -2 -10   6    2.70    1.20
  -2  10   5   28.00    3.40
  -2 -10   5   26.30    2.70
  -2  10   4    1.50    1.40
  -2 -10   4    2.00    1.10
  -2  10   3    6.50    1.70
  -2 -10   3    8.00    1.60
  -2  10   2    2.20    1.40
  -2 -10   2    2.00    1.00
  -2 -10   1    0.30    0.80
   2 -10  -1    1.10    1.20
  -2 -10   0   -1.00    0.70
   2 -10   0   -0.40    1.10
  -2 -10  -1    1.40    1.00
  -2 -10  -1    0.90    0.90
   2 -10   1    0.90    1.10
   2 -10   2    2.50    1.40
  -2 -10  -2    2.30    1.20
  -2 -10  -3    0.50    1.00
   2 -10   3    2.00    1.30
   2 -10   4    1.30    1.20
  -2 -10  -4    1.60    1.30
  -2 -10  -5    3.00    1.40
   2 -10   5   -0.60    1.20
  -2 -10  -6    0.30    1.30
   2 -10   6   -1.70    0.90
  -2 -10  -7   -1.40    1.10
   2 -10   7    0.60    1.40
   2 -10   8    8.70    2.30
   2 -10   9    1.30    1.70
   2 -10  10    0.10    1.60
  -2 -11  10    4.70    1.80
  -2 -11   9    0.60    1.30
  -2 -11   8   -2.10    1.10
   2 -11  -7    1.80    1.40
  -2 -11   7    1.00    1.20
  -2 -11   6    0.70    1.10
   2 -11  -6   -0.70    1.20
  -2 -11   5    1.60    1.20
   2 -11  -5   -0.20    1.30
  -2  11   4   -1.20    1.20
   2 -11  -4    1.90    1.40
  -2 -11   4   -0.30    0.90
  -2 -11   3    0.20    1.10
  -2 -11   2    4.20    1.40
  -2 -11   1    7.10    1.60
   2 -11  -1    9.70    2.10
   2 -11   0    2.00    1.40
  -2 -11   0    6.30    1.60
  -2 -11  -1   -0.70    1.00
   2 -11   1    2.80    1.60
  -2 -11  -2   -0.30    0.90
   2 -11   2    2.70    1.50
  -2 -11  -3    4.00    1.50
   2 -11   3    2.90    1.70
   2 -11   4    0.80    1.40
  -2 -11  -4   -0.80    1.00
  -2 -11  -5    2.30    1.50
   2 -11   5    1.10    1.50
   2 -11   6    0.70    1.40
  -2 -11  -6    2.90    1.60
   2 -11   7    0.00    1.40
   2 -11   8    0.20    1.80
  -2 -12   8    0.30    1.50
  -2 -12   7   -1.90    1.10
  -2 -12   6    1.00    1.30
   2 -12  -5   -0.30    1.40
  -2 -12   5   -0.30    1.20
  -2 -12   4   -0.30    1.20
  -2 -12   3    1.40    1.20
  -2 -12   2   11.20    2.10
  -2 -12   1    1.10    1.30
   2 -12   0    0.20    1.40
  -2 -12   0   -0.70    1.10
   2 -12   1    3.30    1.70
  -2 -12  -1    2.40    1.40
  -2 -12  -2    3.10    1.60
   2 -12   2    1.50    1.60
   2 -12   3    1.30    1.50
  -2 -12  -3    3.50    1.60
   2 -12   4    2.40    1.70
  -2 -12  -4    5.50    1.80
   2 -12   5    2.40    1.90
   2 -12   6   -0.40    1.50
  -2 -13   0   -1.00    1.10
   2 -13   1   -0.30    1.50
  -2 -13  -1    0.60    1.40
  -2 -13  -2   -0.30    1.30
   2 -13   2    0.70    1.70
  -2 -13  -3    1.80    1.60
   2 -13   3   -2.00    1.40
  -2 -13  -4    0.40    1.40
  -3   0  16   22.10    3.00
  -3   0  15    1.50    1.30
  -3   0  14   71.89    4.30
  -3   0  13   -0.50    0.90
  -3   0  12   83.79    4.30
  -3   0  11   -0.20    0.70
  -3   0  10   90.59    4.10
  -3   0  10   88.49    4.10
  -3   0   9    0.50    0.60
  -3   0   9    0.00    0.60
  -3   0   8  129.19    5.00
  -3   0   8  133.29    5.10
  -3   0   7   -0.50    0.50
  -3   0   7   -0.10    0.40
  -3   0   6  674.03   19.90
  -3   0   6  660.43   19.80
  -3   0   5    0.00    0.40
  -3   0   5   -0.10    0.30
  -3   0   4  551.84   16.20
  -3   0   4  548.65   16.10
  -3   0   3    0.70    0.40
  -3   0   3   -0.10    0.20
  -3   0   2 1827.72   51.39
  -3   0   1   -0.50    0.10
  -3   0   0 1726.93   47.80
   3   0   0 1674.03   50.29
   3   0   1    0.90    0.30
   3   0   1   -0.10    0.20
  -3   0  -1    0.10    0.20
   3   0   2 1510.25   44.60
   3   0   2 1490.05   43.00
  -3   0  -2 1506.15   42.40
   3   0   3   -0.10    0.30
   3   0   3   -0.10    0.10
  -3   0  -3    0.10    0.20
   3   0   4  818.02   24.20
   3   0   4  828.32   24.80
  -3   0  -5    0.60    0.40
   3   0   5   -0.20    0.40
   3   0   5    0.50    0.40
  -3   0  -6  679.53   20.60
   3   0   6  751.32   21.60
   3   0   6  681.03   21.20
  -3   0  -7   -0.30    0.40
   3   0   7    0.40    0.60
   3   0   7   -0.40    0.50
  -3   0  -8    1.40    0.70
   3   0   8    1.50    0.80
   3   0   9    1.00    0.70
  -3   0  -9   -0.40    0.60
   3   0  10    8.60    1.50
   3   0  11   -0.20    0.80
   3   0  12   12.10    2.00
   3   0  13   -0.60    0.80
   3   0  14    5.10    1.70
   3   0  15    1.10    1.30
  -3   1  16    0.00    1.30
  -3  -1  16    3.30    1.50
  -3   1  15    7.60    1.80
  -3  -1  15    6.40    1.70
  -3   1  14    8.80    1.90
  -3  -1  14   10.90    1.90
  -3   1  13    8.80    1.80
  -3  -1  13   10.10    1.80
  -3   1  12    7.40    1.50
  -3  -1  12    6.00    1.40
  -3   1  11   18.70    2.10
  -3   1  11   15.60    2.00
  -3  -1  11   15.50    2.00
  -3   1  10    0.30    0.70
  -3   1  10   -0.60    0.70
  -3  -1  10   -0.10    0.80
  -3   1   9   75.09    3.60
  -3   1   9   82.59    3.90
  -3  -1   9   81.89    3.80
  -3  -1   9   82.79    3.50
  -3   1   8    0.60    0.70
  -3   1   8    1.20    0.70
  -3  -1   8    2.10    0.80
  -3  -1   8    2.00    0.70
  -3   1   7   81.49    3.60
  -3   1   7   80.19    3.40
  -3  -1   7   84.89    3.60
  -3  -1   7   80.99    3.30
  -3   1   6    1.90    0.50
  -3   1   6    2.10    0.70
  -3  -1   6    1.40    0.50
  -3  -1   6    1.70    0.60
  -3   1   5   55.79    2.30
  -3   1   5   59.19    2.60
  -3  -1   5   55.69    2.20
  -3  -1   5   54.29    2.40
  -3   1   4   92.89    3.20
  -3   1   4   85.19    3.40
  -3  -1   4   90.79    3.30
  -3  -1   4   89.49    3.10
  -3   1   3 1358.36   40.00
  -3   1   3 1402.46   40.00
  -3  -1   3 1403.06   40.20
  -3  -1   3 1440.66   39.50
  -3   1   2  518.75   15.20
  -3  -1   2  539.05   14.90
  -3  -1   2  512.35   15.20
   3  -1  -2  512.45   15.60
  -3   1   1   49.40    1.90
   3  -1  -1   52.29    2.00
  -3  -1   1   49.99    1.90
  -3  -1   1   49.70    1.80
  -3   1   0    0.90    0.30
   3  -1   0    0.30    0.30
  -3  -1   0    0.70    0.30
  -3  -1  -1  150.68    4.70
   3   1   2 1713.73   49.20
  -3   1  -2 1701.93   48.20
  -3  -1  -2 1708.13   48.50
   3  -1   2 1703.83   48.90
   3  -1   2 1739.23   50.99
  -3   1  -3   21.60    1.00
   3   1   3   18.70    1.20
   3   1   3   23.50    1.20
   3  -1   3   21.00    1.30
   3  -1   3   21.50    1.10
  -3  -1  -3   21.70    1.30
   3   1   4    1.60    0.50
   3   1   4    2.40    0.50
  -3   1  -4    1.70    0.40
   3  -1   4    2.10    0.50
   3  -1   4    2.30    0.60
  -3  -1  -4    0.70    0.40
   3   1   5    0.80    0.50
   3   1   5    4.60    0.60
  -3   1  -5    1.00    0.40
   3  -1   5    1.00    0.50
  -3  -1  -5    0.40    0.50
   3  -1   5   -0.30    0.20
   3   1   6    5.90    1.00
  -3   1  -6    6.80    0.80
   3   1   6    6.10    0.80
  -3  -1  -6    5.50    0.90
   3  -1   6    6.80    1.00
   3  -1   6    7.30    1.10
  -3   1  -7    1.00    0.50
   3   1   7    0.60    0.50
   3   1   7    1.00    0.70
  -3  -1  -7   -0.10    0.50
   3  -1   7    0.40    0.60
   3  -1   7    0.30    0.60
  -3   1  -8   56.59    2.50
   3   1   8   57.39    3.10
   3  -1   8   57.79    2.90
   3  -1   8   52.89    3.00
   3   1   9   33.50    2.50
   3  -1   9   37.10    2.50
   3   1  10    0.90    0.80
   3  -1  10    0.70    0.80
  -3  -1 -10    0.50    0.90
   3   1  11    1.60    1.10
   3  -1  11    1.20    0.90
   3   1  12    1.50    1.20
   3  -1  12    3.00    1.20
   3   1  13    0.80    1.20
   3  -1  13    0.80    1.00
   3   1  14    0.60    1.20
   3  -1  14   -0.10    1.10
   3   1  15    1.40    1.40
   3  -1  15   -0.70    1.20
  -3   2  16    0.50    1.40
  -3  -2  16    2.80    1.30
  -3   2  15   -0.10    1.20
  -3  -2  15    1.80    1.20
  -3   2  14    2.10    1.40
  -3  -2  14    1.70    1.00
  -3   2  13   -1.20    0.90
  -3  -2  13    0.90    1.00
  -3   2  12    6.60    1.60
  -3   2  12    4.50    1.40
  -3  -2  12    8.60    1.60
  -3   2  11    4.60    1.20
  -3   2  11    5.50    1.40
  -3  -2  11    3.60    1.20
  -3   2  10    1.10    0.80
  -3   2  10    1.10    0.80
  -3  -2  10    1.60    1.10
  -3   2   9  135.69    5.80
  -3   2   9  134.39    5.40
  -3  -2   9  146.79    5.70
  -3   2   8   40.60    2.40
  -3   2   8   36.50    2.50
  -3  -2   8   44.70    2.50
  -3   2   7    2.30    0.70
  -3   2   7    3.40    0.90
  -3  -2   7    3.10    0.60
  -3  -2   7    2.80    0.80
  -3   2   6  309.37    9.90
  -3   2   6  284.17    9.40
  -3  -2   6  298.27    9.60
  -3  -2   6  296.57    9.00
  -3   2   5 1119.49   32.10
  -3   2   5 1096.49   32.30
  -3  -2   5 1098.49   31.30
  -3  -2   5 1101.09   32.20
  -3   2   4  191.68    6.60
  -3  -2   4  189.68    6.30
  -3  -2   4  201.38    5.80
  -3   2   3   27.60    1.60
  -3   2   3   27.70    1.30
  -3  -2   3   30.10    1.10
  -3  -2   3   30.50    1.50
   3  -2  -3   28.10    1.20
  -3   2   2  289.77    8.90
   3  -2  -2  284.17    8.90
  -3  -2   2  286.97    8.30
  -3  -2   2  286.37    8.80
  -3   2   1   71.89    2.70
  -3  -2   1   66.99    2.40
   3  -2  -1   72.99    2.70
  -3   2   0  608.94   17.60
   3  -2   0  616.74   18.60
  -3  -2   0  606.74   17.60
  -3   2  -1   22.90    1.10
  -3  -2  -1   22.50    1.20
   3  -2   1   21.70    1.30
  -3   2  -2    0.20    0.20
  -3  -2  -2    0.10    0.30
   3  -2   2    0.30    0.30
   3  -2   2   -0.10    0.30
  -3   2  -3  102.99    3.20
   3   2   3   96.59    3.90
  -3  -2  -3  102.99    3.90
   3  -2   3  107.99    4.10
   3  -2   3  104.09    3.60
  -3   2  -4   81.89    2.70
   3   2   4   84.19    3.50
  -3  -2  -4   77.79    3.40
   3  -2   4   78.49    3.50
   3  -2   4   83.39    3.10
  -3   2  -5   40.00    1.50
   3   2   5   41.30    2.30
   3  -2   5   43.50    2.40
   3  -2   5   36.10    2.00
  -3  -2  -5   40.50    2.30
  -3   2  -6   78.39    2.60
   3   2   6   73.19    3.50
  -3  -2  -6   71.69    3.40
   3  -2   6   72.59    3.50
   3  -2   6   74.09    3.30
   3   2   7    3.20    1.00
   3  -2   7    1.80    0.80
   3  -2   7    3.40    0.90
  -3  -2  -7    2.60    0.90
   3   2   8   25.20    2.10
  -3  -2  -8   22.90    2.30
   3  -2   8   23.70    1.90
   3  -2   8   24.50    1.90
   3   2   9    2.10    1.00
   3  -2   9    2.50    1.00
   3  -2   9    3.20    1.10
  -3  -2  -9    1.80    0.90
   3   2  10   -1.00    0.70
  -3  -2 -10    0.40    0.90
   3  -2  10    0.50    0.70
   3   2  11   34.20    2.90
  -3  -2 -11   38.40    2.90
   3  -2  11   36.70    2.70
   3   2  12   15.10    2.30
   3  -2  12   15.20    2.20
   3   2  13    4.00    1.50
   3  -2  13    3.20    1.40
   3   2  14   12.40    2.40
   3  -2  14    7.90    1.80
   3   2  15   -0.40    1.40
   3  -2  15    0.50    1.20
  -3   3  16    1.80    1.50
  -3  -3  16    1.70    1.30
  -3   3  15    1.30    1.30
  -3  -3  15   -0.40    0.80
  -3   3  14   -0.30    1.10
  -3  -3  14   -0.80    0.90
  -3   3  13    0.90    1.20
  -3   3  13    3.10    1.40
  -3  -3  13    0.50    0.90
  -3   3  12    0.70    1.10
  -3   3  12    0.80    1.00
  -3  -3  12   -0.20    0.90
  -3   3  11    2.60    1.30
  -3   3  11    2.60    1.20
  -3  -3  11    1.30    0.90
  -3   3  10   16.40    2.00
  -3   3  10   11.60    1.90
  -3  -3  10   11.70    1.80
  -3   3   9    5.20    1.10
  -3   3   9    3.40    1.20
  -3  -3   9    3.30    1.10
  -3   3   8   35.40    2.30
  -3   3   8   36.50    2.70
  -3  -3   8   38.30    2.50
  -3   3   7  122.39    5.30
  -3   3   7  125.99    4.80
  -3  -3   7  124.79    4.90
  -3   3   6    0.80    0.50
  -3   3   6    0.40    0.60
  -3  -3   6    0.40    0.50
  -3  -3   6    0.10    0.30
  -3   3   5    3.20    0.90
  -3   3   5    5.90    0.80
  -3  -3   5    3.80    0.80
  -3  -3   5    4.10    0.40
  -3   3   4    9.90    1.30
  -3   3   4    7.70    0.80
   3  -3  -4    7.50    0.60
  -3  -3   4    8.20    1.00
  -3  -3   4    8.00    0.50
  -3   3   3  243.18    8.00
  -3   3   3  236.58    7.40
   3  -3  -3  233.28    7.50
  -3  -3   3  239.08    6.90
  -3  -3   3  231.88    7.60
  -3   3   2  188.28    6.40
  -3  -3   2  191.88    5.70
   3  -3  -2  185.88    6.20
  -3  -3   2  183.58    6.20
  -3   3   1   66.59    2.80
   3  -3  -1   68.69    2.70
  -3  -3   1   64.39    2.40
   3  -3   0   27.00    1.60
  -3  -3   0   27.90    1.40
  -3   3  -1   87.99    3.10
   3  -3   1   86.89    3.60
   3  -3   1   84.69    2.90
  -3  -3  -1   87.09    3.30
  -3   3  -2   60.69    2.20
  -3  -3  -2   56.19    2.60
   3  -3   2   60.79    2.30
   3  -3   2   56.39    2.80
  -3   3  -3   10.90    0.70
   3  -3   3    6.90    1.10
   3  -3   3    8.90    0.90
  -3  -3  -3    6.00    0.90
  -3   3  -4  311.37    9.10
  -3  -3  -4  315.37   10.20
   3  -3   4  307.67    9.70
   3  -3   4  307.57   10.60
   3   3   5  181.38    6.60
  -3   3  -5  171.68    5.30
   3  -3   5  173.08    6.10
   3  -3   5  174.68    6.70
  -3  -3  -5  180.48    6.50
   3   3   6   23.30    2.20
  -3  -3  -6   25.40    2.00
   3  -3   6   23.10    1.70
   3  -3   6   23.90    1.90
   3   3   7    6.00    1.30
   3  -3   7    6.10    1.20
   3  -3   7    7.90    1.20
  -3  -3  -7    7.40    1.40
   3   3   8   68.39    3.90
   3  -3   8   72.99    3.80
   3  -3   8   68.09    3.40
  -3  -3  -8   75.09    3.90
   3   3   9    0.40    0.80
   3  -3   9    0.30    0.80
  -3  -3  -9    0.50    0.90
   3  -3   9    0.60    0.90
   3   3  10   43.90    3.20
   3  -3  10   39.00    2.70
  -3  -3 -10   46.00    3.20
   3   3  11    2.70    1.30
  -3  -3 -11    1.80    1.30
   3  -3  11    3.90    1.20
   3   3  12   24.50    3.00
  -3  -3 -12   26.70    3.00
   3  -3  12   23.70    2.60
   3   3  13   -0.80    1.10
   3  -3  13    0.50    1.10
   3   3  14   -0.50    1.20
   3  -3  14   -0.60    1.00
   3   3  15    9.10    2.30
   3  -3  15   12.40    2.30
  -3   4  16    1.40    1.60
  -3  -4  16    0.50    1.10
  -3   4  15    2.50    1.50
  -3  -4  15    2.60    1.30
  -3   4  14   -0.10    1.30
  -3   4  14   -0.70    1.10
   3  -4 -14    0.30    1.40
  -3  -4  14    1.80    1.10
  -3   4  13    8.30    1.80
  -3   4  13    6.90    1.90
  -3  -4  13    6.80    1.60
  -3   4  12   -0.60    0.90
  -3   4  12    0.00    1.00
  -3  -4  12    0.70    0.90
  -3   4  11   20.20    2.40
  -3   4  11   20.30    2.60
  -3  -4  11   19.30    2.30
  -3   4  10    3.10    1.20
  -3   4  10    4.10    1.20
  -3  -4  10    4.20    1.20
  -3   4   9    2.50    1.10
  -3   4   9    2.50    0.90
  -3  -4   9    3.80    1.10
  -3   4   8    1.90    1.00
  -3   4   8    0.40    0.60
  -3  -4   8    1.50    0.90
  -3   4   7   74.89    4.00
  -3   4   7   75.69    3.50
  -3   4   6   10.00    1.60
  -3   4   6   10.00    1.30
  -3  -4   6   10.90    1.30
  -3   4   5  191.58    7.40
  -3   4   5  199.88    6.80
   3  -4  -5  201.38    6.30
  -3  -4   5  197.48    5.90
  -3  -4   5  202.28    6.90
  -3   4   4    5.40    1.10
   3  -4  -4    3.20    0.50
  -3  -4   4    4.60    0.40
  -3  -4   4    2.50    0.70
  -3   4   3  651.73   19.60
  -3  -4   3  672.83   19.40
  -3  -4   3  633.84   18.30
   3  -4  -3  616.24   19.60
  -3   4   2   80.99    3.50
  -3  -4   2   77.99    2.80
   3  -4  -2   83.49    3.30
  -3  -4   2   82.39    3.40
  -3   4   1  617.14   18.60
  -3  -4   1  626.44   18.10
   3  -4  -1  618.34   19.30
   3  -4   0  577.84   18.40
  -3  -4   0  603.54   17.40
   3  -4   0  573.14   17.10
  -3   4  -1   11.80    1.10
   3  -4   1   10.10    1.20
  -3  -4  -1   12.70    1.30
   3  -4   1   11.10    0.90
  -3   4  -2   22.40    1.30
   3  -4   2   24.70    1.30
  -3  -4  -2   23.20    1.60
   3  -4   2   22.30    1.80
  -3   4  -3  208.08    6.50
   3  -4   3  206.88    6.70
   3  -4   3  204.98    7.70
  -3  -4  -3  208.78    7.30
  -3   4  -4  102.19    3.30
  -3  -4  -4   93.29    4.20
   3  -4   4   97.19    4.50
   3  -4   4   93.19    3.70
   3  -4   5   69.29    3.70
  -3  -4  -5   70.09    3.60
   3  -4   5   69.49    3.10
  -3  -4  -6    3.90    1.10
   3  -4   6    3.40    1.00
   3  -4   6    4.20    1.20
   3   4   7   59.99    3.50
  -3  -4  -7   64.39    3.60
   3  -4   7   58.99    3.50
   3  -4   7   67.99    3.30
   3   4   8   64.59    3.90
  -3  -4  -8   75.19    4.10
   3  -4   8   65.79    3.90
   3  -4   8   71.19    3.50
   3   4   9   67.99    4.10
   3  -4   9   71.09    3.70
  -3  -4  -9   70.39    4.20
   3  -4   9   74.49    4.20
   3   4  10    1.50    1.10
   3  -4  10    0.20    1.00
   3  -4  10    0.20    0.80
  -3  -4 -10    0.20    1.10
   3   4  11    8.50    1.90
   3  -4  11    6.10    1.40
  -3  -4 -11    4.20    1.60
   3   4  12   23.20    3.00
   3  -4  12   13.80    2.00
  -3  -4 -12   18.60    2.70
   3   4  13    0.10    1.20
   3  -4  13    0.30    1.00
   3   4  14   -1.10    1.10
   3  -4  14    1.00    1.20
   3  -4  15    2.30    1.40
  -3   5  16    1.70    1.80
  -3   5  15    2.20    1.70
   3  -5 -15    0.50    1.70
  -3  -5  15    0.60    1.00
  -3   5  14    2.00    1.50
  -3  -5  14    1.00    1.20
   3  -5 -14    1.70    1.50
  -3   5  13    6.50    1.70
  -3   5  13    2.20    1.60
  -3  -5  13    2.20    1.20
  -3   5  12   -0.10    1.10
  -3   5  12   -0.80    1.10
  -3  -5  12    1.60    1.10
  -3   5  11   13.30    2.10
  -3   5  11   12.40    2.20
  -3  -5  11   12.10    1.90
  -3   5  10   31.20    3.00
  -3   5  10   24.90    2.90
  -3  -5  10   27.60    2.60
  -3   5   9   63.39    3.60
  -3   5   9   61.69    4.00
  -3  -5   9   56.49    3.30
  -3   5   8    3.40    1.20
  -3   5   8    5.30    1.20
  -3  -5   8    3.90    1.20
  -3   5   7    2.50    1.00
  -3   5   7    4.30    1.10
  -3  -5   7    4.80    1.10
  -3   5   6   -0.50    0.70
  -3  -5   6    0.30    0.60
  -3   5   5   14.00    1.90
  -3  -5   5   11.90    1.40
  -3   5   4   25.90    2.20
   3  -5  -4   31.60    1.70
  -3  -5   4   30.30    1.90
  -3  -5   4   27.70    1.20
  -3   5   3   28.20    2.10
  -3  -5   3   29.50    1.40
   3  -5  -3   31.70    1.80
  -3  -5   3   32.60    2.00
  -3   5   2    4.30    1.00
  -3  -5   2    5.70    1.00
   3  -5  -2    6.60    1.00
  -3  -5   2    6.40    0.80
  -3   5   1  261.97    8.90
  -3  -5   1  270.47    8.50
  -3  -5   1  277.07    9.00
   3  -5  -1  257.17    9.10
  -3   5   0  123.59    4.80
   3  -5   0  122.39    4.30
   3  -5   0  128.19    5.10
  -3  -5   0  125.99    4.60
  -3   5  -1   41.20    2.20
  -3  -5  -1   38.00    2.20
   3  -5   1   42.30    2.60
   3  -5   1   42.30    1.90
  -3   5  -2    2.50    0.60
  -3  -5  -2    1.40    0.70
   3  -5   2    0.00    0.50
   3  -5   2    0.60    0.50
  -3   5  -3    0.90    0.50
   3  -5   3    1.10    0.60
   3  -5   3    0.60    0.70
  -3  -5  -3    0.90    0.70
   3  -5   4   11.10    1.70
  -3  -5  -4   11.60    1.60
   3  -5   4   12.90    1.40
  -3  -5  -5   57.19    3.30
   3  -5   5   55.59    3.40
   3  -5   5   54.29    2.80
   3  -5   6   25.20    2.00
   3  -5   6   30.00    2.90
  -3  -5  -6   25.00    2.60
  -3  -5  -7    8.10    1.70
   3  -5   7    5.10    1.40
   3  -5   7    6.80    1.20
   3  -5   8    7.90    1.70
  -3  -5  -8    7.50    1.70
   3  -5   8    9.20    1.50
   3  -5   9   -0.10    1.00
   3  -5   9    1.20    1.00
  -3  -5  -9    0.30    1.00
  -3  -5 -10    1.60    1.20
   3  -5  10    0.40    0.90
   3  -5  10    0.20    1.10
   3  -5  11    0.80    0.90
   3  -5  11    0.40    1.20
  -3  -5 -11    1.00    1.20
   3  -5  12    2.30    1.10
  -3  -5 -12   -1.30    1.30
  -3  -5 -13    1.00    1.50
   3  -5  13    1.00    1.10
   3  -5  14    1.10    1.20
  -3   6  15    0.90    1.70
  -3  -6  15    0.90    1.20
  -3   6  14    1.10    1.50
  -3  -6  14    2.40    1.30
   3  -6 -14    0.60    1.70
  -3   6  13   -0.50    1.40
  -3   6  13   -0.90    1.20
  -3  -6  13   -0.40    1.10
  -3   6  12    0.10    1.20
  -3   6  12    0.50    1.30
  -3  -6  12    0.10    1.00
  -3   6  11    0.40    1.20
  -3   6  11    1.60    1.30
  -3  -6  11    2.00    1.20
  -3   6  10   32.90    3.20
  -3   6  10   22.70    3.00
  -3  -6  10   29.90    2.90
  -3   6   9   53.79    3.80
  -3  -6   9   44.10    3.00
  -3   6   8   67.19    4.10
  -3  -6   8   61.69    3.50
  -3   6   7    0.70    0.90
  -3  -6   7    2.80    1.00
  -3   6   6    5.60    1.50
  -3  -6   6    8.50    1.40
  -3   6   5  143.49    6.20
  -3  -6   5  136.69    5.50
  -3   6   4   14.70    2.00
  -3  -6   4   18.80    1.90
   3  -6  -4   17.70    1.50
  -3   6   3   21.60    2.30
   3  -6  -3   22.90    1.70
  -3  -6   3   25.30    1.90
  -3  -6   3   18.40    1.20
  -3   6   2   97.89    4.50
  -3  -6   2  101.99    3.70
   3  -6  -2   97.39    4.30
  -3  -6   2  101.79    4.30
  -3   6   1   66.29    3.40
  -3  -6   1   65.09    2.90
   3  -6  -1   66.79    3.30
  -3  -6   1   74.19    3.50
   3  -6  -1   61.69    2.80
  -3   6   0   70.99    3.40
   3  -6   0   71.19    3.00
  -3  -6   0   67.19    3.20
   3  -6   0   70.69    3.60
  -3   6  -1    0.30    0.50
  -3  -6  -1    1.70    0.60
   3  -6   1    1.30    0.80
   3  -6   1    0.80    0.50
  -3   6  -2    1.60    0.70
   3  -6   2    3.30    0.80
  -3  -6  -2    2.70    0.90
   3  -6   2    2.00    1.00
   3  -6   3  103.29    5.00
  -3  -6  -3  106.79    4.80
   3  -6   3  103.79    4.00
   3  -6   4   73.69    3.30
  -3  -6  -4   72.89    3.90
   3  -6   4   72.69    4.10
  -3  -6  -5    0.00    0.80
   3  -6   5   -0.50    0.80
   3  -6   5    0.50    0.80
   3  -6   6    0.90    0.90
   3  -6   6   -0.20    1.00
  -3  -6  -6    0.30    0.80
  -3  -6  -7   -0.60    0.90
   3  -6   7   -0.50    1.00
   3  -6   7   -0.10    0.80
  -3  -6  -8   25.60    2.90
   3  -6   8   20.30    2.20
   3  -6   8   18.20    2.50
   3  -6   9   17.00    2.40
  -3  -6  -9   12.20    2.30
   3  -6   9   11.90    1.80
   3  -6  10    1.50    1.00
   3  -6  10   -0.30    1.20
  -3  -6 -10    0.60    1.20
  -3  -6 -11    8.80    2.20
   3  -6  11    9.40    1.80
   3  -6  11    7.70    2.00
  -3  -6 -12    6.00    2.00
   3  -6  12    5.90    1.50
   3  -6  13    1.30    1.20
   3  -6  14    2.30    1.40
  -3  -7  14    4.40    1.60
  -3  -7  13    0.00    1.60
  -3  -7  13   -0.30    1.20
   3  -7 -13    0.40    1.50
  -3   7  12    0.20    1.30
  -3  -7  12   -0.40    1.10
  -3   7  11   -0.70    1.30
  -3  -7  11    0.30    1.00
  -3   7  10    8.20    2.00
  -3  -7  10   11.10    1.90
  -3   7   9   13.90    2.40
  -3  -7   9   10.50    1.80
  -3   7   8   50.99    3.90
  -3  -7   8   49.00    3.10
  -3   7   7   22.10    2.80
  -3  -7   7   28.50    2.30
  -3   7   6    0.30    0.90
  -3  -7   6   -0.30    0.70
  -3   7   5   11.60    2.00
  -3  -7   5   13.20    1.70
  -3   7   4   27.50    2.90
  -3  -7   4   36.50    2.40
  -3   7   3   27.20    2.70
   3  -7  -3   25.30    2.10
  -3  -7   3   24.30    2.00
  -3   7   2    7.70    1.50
  -3  -7   2    9.90    1.50
   3  -7  -2    6.70    1.30
  -3  -7   2    9.50    1.10
  -3   7   1   18.10    2.00
  -3  -7   1   20.40    1.60
   3  -7  -1   21.80    2.20
   3  -7  -1   21.50    1.70
  -3  -7   1   22.70    2.30
  -3   7   0    2.20    0.80
   3  -7   0    1.80    1.00
   3  -7   0    1.80    0.70
  -3  -7   0    0.60    0.70
  -3   7  -1   93.99    4.20
   3  -7   1   98.89    4.90
  -3  -7  -1   93.39    4.30
   3  -7   1  101.59    4.00
   3  -7   2  114.29    4.40
  -3  -7  -2  116.69    5.10
   3  -7   2  108.79    5.40
   3  -7   3   64.59    3.00
   3  -7   3   64.49    3.90
  -3  -7  -3   65.09    3.70
   3  -7   4    5.20    1.10
  -3  -7  -4    2.60    1.00
   3  -7   4    3.10    1.20
  -3  -7  -5   10.40    1.80
   3  -7   5    5.90    1.60
   3  -7   5    9.20    1.40
   3  -7   6   13.90    2.30
   3  -7   6   13.10    1.70
  -3  -7  -6   12.30    2.00
   3  -7   7    2.80    1.10
  -3  -7  -7    1.10    1.10
   3  -7   7   -0.10    1.20
  -3  -7  -8   15.40    2.40
   3  -7   8   12.80    2.30
   3  -7   8   12.00    1.80
  -3  -7  -9    1.90    1.30
   3  -7   9    1.50    1.10
   3  -7   9    4.70    1.70
   3  -7  10    7.50    2.00
   3  -7  10   10.20    1.70
  -3  -7 -10    8.30    2.10
   3  -7  11   10.20    2.30
  -3  -7 -11   17.10    2.90
   3  -7  12    0.70    1.60
  -3  -8  13    0.70    1.80
  -3  -8  13   -0.30    1.10
  -3  -8  12    0.60    1.30
  -3   8  11    2.10    1.40
  -3  -8  11    2.30    1.30
  -3   8  10    5.30    1.80
  -3  -8  10    3.80    1.40
  -3   8   9    1.00    1.40
  -3  -8   9   -2.20    0.70
  -3   8   8    1.00    1.30
  -3  -8   8   -0.70    0.90
  -3   8   7   17.20    2.70
  -3  -8   7   20.00    2.30
  -3   8   6    8.90    2.00
  -3  -8   6   10.00    1.60
  -3   8   5   37.40    3.60
  -3  -8   5   42.60    2.80
  -3   8   4   40.40    3.20
  -3  -8   4   37.40    2.70
  -3   8   3   49.80    3.30
   3  -8  -3   45.20    2.90
  -3  -8   3   41.60    2.90
  -3   8   2    0.70    1.00
  -3  -8   2    1.90    1.00
   3  -8  -2    1.10    0.90
  -3  -8   1  308.97   10.10
   3  -8  -1  295.77   10.10
   3  -8  -1  303.27   11.10
  -3  -8   1  298.47   10.70
  -3   8   0   52.19    3.20
   3  -8   0   52.49    2.80
  -3  -8   0   47.00    3.10
   3  -8   0   53.39    3.50
  -3  -8   0   52.79    3.00
   3  -8   1  175.48    6.30
   3  -8   1  171.38    7.40
  -3  -8  -1  166.28    6.70
   3  -8   2  102.29    4.20
  -3  -8  -2   99.09    4.80
   3  -8   2   96.79    5.20
   3  -8   3   22.00    2.70
  -3  -8  -3   15.80    2.10
   3  -8   3   20.60    1.90
  -3  -8  -4    0.00    0.80
   3  -8   4    0.20    0.90
   3  -8   5   37.80    3.70
  -3  -8  -5   41.60    3.20
  -3  -8  -6   18.60    2.50
   3  -8   6   22.20    3.00
   3  -8   7    1.20    1.40
  -3  -8  -7    1.80    1.20
  -3  -8  -8    9.50    2.00
   3  -8   8    5.70    1.90
   3  -8   9   19.30    3.00
  -3  -8  -9   15.50    2.80
  -3  -8 -10   14.00    2.70
   3  -8  10   10.20    2.30
   3  -8  11   -2.40    1.30
   3  -8  12    0.50    1.60
  -3  -9  13    1.70    1.50
  -3  -9  13    1.20    1.90
  -3  -9  12    1.50    1.30
  -3  -9  11    8.00    1.90
  -3   9  10    5.20    2.10
  -3  -9  10    3.00    1.50
  -3   9   9    0.90    1.50
  -3  -9   9    0.50    1.10
  -3   9   8    1.10    1.30
  -3  -9   8   -0.70    0.80
  -3   9   7    9.70    2.30
  -3  -9   7    8.00    1.70
  -3   9   6   10.40    2.20
  -3  -9   6    9.50    1.70
  -3   9   5    1.50    1.30
  -3  -9   5    3.80    1.20
  -3   9   4    1.40    1.20
  -3  -9   4    2.30    1.10
  -3   9   3    1.40    1.20
  -3  -9   3    1.80    1.00
  -3   9   2    0.30    1.00
  -3  -9   2   -0.10    0.80
   3  -9  -2    0.00    0.80
  -3   9   1    5.90    1.40
   3  -9  -1   14.00    2.00
  -3  -9   1   13.10    2.00
  -3  -9   0    0.20    0.80
  -3  -9   0    1.00    0.90
   3  -9   0    0.20    0.80
  -3  -9  -1   61.59    3.50
   3  -9   1   58.59    3.90
  -3  -9  -2   -0.50    0.80
   3  -9   2    0.40    1.00
  -3  -9  -3    4.50    1.30
   3  -9   3    2.40    1.30
  -3  -9  -4    0.10    0.90
   3  -9   4   -0.70    1.00
  -3  -9  -5   14.00    2.30
   3  -9   5   14.30    2.50
  -3  -9  -6    3.10    1.40
   3  -9   6    4.60    1.70
   3  -9   7    2.70    1.60
  -3  -9  -7    1.70    1.30
   3  -9   8    1.70    1.70
  -3  -9  -8    2.50    1.50
   3  -9   9   -0.90    1.40
   3  -9  10   -1.90    1.40
   3  -9  11    0.40    1.70
  -3 -10  11   -0.20    1.30
  -3 -10  10    0.10    1.30
  -3 -10   9   -2.20    0.90
  -3  10   8    3.40    2.00
  -3 -10   8    4.00    1.50
  -3  10   7    2.70    1.70
  -3 -10   7    0.70    1.10
  -3  10   6    9.00    2.30
  -3 -10   6    4.60    1.40
  -3  10   5   15.80    2.70
  -3 -10   5   12.00    2.00
  -3  10   4   -2.10    1.10
  -3 -10   4    1.20    1.10
  -3  10   3    2.20    1.40
  -3 -10   3    0.50    1.00
  -3  10   2   12.20    2.20
  -3 -10   2   10.00    1.80
  -3 -10   1   46.10    3.20
   3 -10  -1   39.70    3.30
  -3 -10   0   18.70    2.50
   3 -10   0   22.70    2.90
   3 -10   1    1.00    1.10
  -3 -10  -1    1.00    1.00
  -3 -10  -1   -0.10    0.90
  -3 -10  -2    8.60    1.70
   3 -10   2    7.40    1.90
  -3 -10  -3    0.30    1.00
   3 -10   3    0.40    1.20
  -3 -10  -4    0.50    1.10
   3 -10   4    0.00    1.30
   3 -10   5    0.60    1.20
  -3 -10  -5    0.30    1.20
   3 -10   6    1.00    1.30
  -3 -10  -6    1.70    1.40
   3 -10   7    0.20    1.40
  -3 -10  -7    0.70    1.40
   3 -10   8    8.90    2.40
   3 -10   9    5.30    2.00
   3 -10  10   -1.30    1.50
  -3 -11  10    0.60    1.40
  -3 -11   9    1.20    1.40
  -3 -11   8    3.00    1.40
  -3  11   7    2.90    1.90
  -3 -11   7    1.20    1.20
  -3  11   6    2.10    1.70
  -3 -11   6    0.80    1.10
  -3  11   5    8.60    2.30
  -3 -11   5    7.00    1.70
  -3  11   4    2.30    1.70
  -3 -11   4    0.10    1.10
  -3 -11   3    1.20    1.10
  -3 -11   2   -0.70    1.00
   3 -11  -1    0.50    1.20
  -3 -11   1    1.00    1.00
   3 -11   0    1.50    1.40
  -3 -11   0    0.90    1.20
   3 -11   1    0.30    1.20
  -3 -11  -1    2.80    1.40
   3 -11   2   -0.40    1.10
  -3 -11  -2   -0.60    1.00
   3 -11   3    1.30    1.50
  -3 -11  -3    1.80    1.30
   3 -11   4   -0.30    1.30
  -3 -11  -4    1.50    1.30
  -3 -11  -5    1.50    1.40
   3 -11   5    0.90    1.60
   3 -11   6    1.30    1.50
   3 -11   7    4.50    2.00
   3 -11   8   -0.30    1.60
  -3 -12   8    0.30    1.40
  -3 -12   7   -0.60    1.30
  -3 -12   6    2.90    1.40
  -3 -12   5   -1.20    1.10
   3 -12  -5    0.60    1.50
  -3 -12   4    2.20    1.40
  -3 -12   3   -0.10    1.20
  -3 -12   2    9.10    1.90
  -3 -12   1    5.50    1.70
   3 -12   0    0.00    1.50
  -3 -12   0    1.20    1.20
   3 -12   1   -0.40    1.30
  -3 -12  -1   -1.70    0.90
   3 -12   2    1.50    1.50
  -3 -12  -2    1.70    1.40
  -3 -12  -3   -1.10    1.20
   3 -12   3   -0.20    1.40
  -3 -12  -4    8.40    2.20
   3 -12   4    7.00    2.30
   3 -12   5    0.50    1.70
   3 -12   6   -1.10    1.30
  -3 -13   6    0.10    1.40
  -3 -13   5   -0.40    1.30
  -3 -13   4   -0.20    1.30
  -3 -13   3   -0.10    1.30
  -3 -13   2    7.40    2.00
  -3 -13   1    3.30    1.60
  -3 -13   0    1.20    1.40
  -3 -13  -1    3.30    1.60
   3 -13   1    0.60    1.70
  -3 -13  -2    0.50    1.50
   3 -13   2   -0.90    1.50
  -3 -13  -3   -0.20    1.40
   3 -13   3    0.90    1.70
  -3 -13  -4    1.70    1.50
  -4   0  17    0.30    1.30
  -4   0  16   24.40    3.10
  -4   0  15   -0.40    1.10
  -4   0  14    2.60    1.40
  -4   0  13   -1.20    0.90
  -4   0  12   17.70    2.20
  -4   0  11    0.70    0.80
  -4   0  10   60.39    3.30
  -4   0  10   64.69    3.30
  -4   0   9    0.10    0.60
  -4   0   9   -0.40    0.60
  -4   0   8   54.99    2.80
  -4   0   8   57.59    2.90
  -4   0   7    0.10    0.50
  -4   0   7    0.30    0.50
  -4   0   6    2.90    0.70
  -4   0   6    2.20    0.70
  -4   0   5    0.00    0.40
  -4   0   5    0.10    0.30
  -4   0   4  143.59    4.90
  -4   0   4  152.38    4.90
  -4   0   3   -0.30    0.20
  -4   0   3    0.00    0.20
  -4   0   2  395.26   11.50
  -4   0   1    0.10    0.20
  -4   0   0  280.07    8.20
   4   0   0  276.07    8.80
   4   0   1    0.20    0.20
   4   0   1    0.10    0.30
  -4   0  -1    0.20    0.20
   4   0   2   -0.30    0.20
  -4   0  -2    0.10    0.20
   4   0   2    0.40    0.40
   4   0   3   -0.20    0.30
   4   0   3   -0.10    0.30
  -4   0  -3    0.30    0.30
   4   0   4   20.80    1.40
  -4   0  -4   21.00    1.20
  -4   0  -5    0.00    0.20
   4   0   5    0.00    0.40
   4   0   5    0.40    0.40
   4   0   6  157.28    5.80
   4   0   6  149.49    5.50
  -4   0  -6  158.98    5.30
   4   0   7    0.70    0.70
  -4   0  -7   -0.20    0.40
   4   0   7    0.10    0.50
  -4   0  -8   77.49    3.30
   4   0   8   81.89    3.90
   4   0   9   -0.40    0.70
   4   0  10    2.10    1.10
   4   0  11   -1.10    0.80
   4   0  12   12.00    2.00
   4   0  13    0.00    1.10
   4   0  14    1.20    1.30
   4   0  15    1.20    1.30
  -4   1  17    8.10    2.10
  -4  -1  17    4.40    1.80
  -4   1  16    0.60    1.30
  -4  -1  16   -0.10    1.30
  -4   1  15    8.20    1.90
  -4  -1  15    5.40    1.70
  -4   1  14    1.00    1.20
  -4  -1  14    1.70    1.10
  -4   1  13    0.80    1.00
  -4  -1  13    0.70    0.90
  -4   1  12  117.49    5.30
  -4  -1  12  107.19    5.10
  -4   1  11   -0.50    0.70
  -4   1  11    0.30    0.80
  -4  -1  11   -1.30    0.70
  -4   1  10    1.80    0.90
  -4   1  10    2.00    0.90
  -4  -1  10    2.20    1.00
  -4   1   9   13.50    1.70
  -4   1   9   12.70    1.50
  -4  -1   9   10.70    1.50
  -4  -1   9   12.30    1.40
  -4   1   8   71.19    3.60
  -4   1   8   81.19    3.50
  -4  -1   8   75.99    3.30
  -4  -1   8   81.39    3.60
  -4   1   7  343.27   10.90
  -4   1   7  330.57   10.50
  -4  -1   7  330.47   10.70
  -4  -1   7  328.67   10.40
  -4   1   6  767.32   22.80
  -4   1   6  766.12   22.60
  -4  -1   6  778.12   22.40
  -4  -1   6  754.22   22.80
  -4   1   5  508.75   15.30
  -4   1   5  483.85   15.00
  -4  -1   5  499.65   14.80
  -4  -1   5  518.25   15.20
  -4   1   4  917.21   28.80
  -4   1   4 1035.80   29.00
  -4  -1   4 1054.79   29.00
  -4  -1   4  988.00   28.50
  -4   1   3 1356.16   39.40
  -4   1   3 1376.26   39.40
  -4  -1   3 1385.86   39.70
  -4  -1   3 1401.06   39.00
  -4   1   2  188.68    5.80
   4  -1  -2  184.68    5.90
  -4  -1   2  178.18    5.70
  -4  -1   2  174.18    5.50
  -4   1   1   24.10    1.20
   4  -1  -1   23.60    1.20
  -4  -1   1   25.30    1.10
  -4   1   0  156.38    4.80
   4  -1   0  156.38    5.20
  -4  -1   0  152.38    4.80
  -4   1  -1   73.59    2.50
  -4  -1  -1   72.89    2.60
   4  -1   1   70.19    2.80
   4   1   2   64.79    2.60
   4   1   2   59.09    2.60
   4  -1   2   62.89    2.60
   4  -1   2   62.89    2.30
  -4  -1  -2   67.99    2.50
   4   1   3  746.03   23.50
  -4   1  -3  786.02   22.10
   4   1   3  800.42   23.00
   4  -1   3  789.32   22.70
  -4  -1  -3  771.72   22.50
   4  -1   3  758.82   23.70
   4   1   4    0.40    0.40
  -4   1  -4    0.40    0.30
   4   1   4    0.00    0.40
   4  -1   4    0.30    0.40
   4  -1   4   -0.20    0.40
  -4  -1  -4    0.30    0.40
   4   1   5    1.30    0.60
  -4   1  -5   -0.20    0.30
   4   1   5    0.10    0.40
  -4  -1  -5    0.10    0.40
   4  -1   5   -0.10    0.40
   4  -1   5   -0.10    0.40
  -4   1  -6   63.99    2.50
   4   1   6   62.69    2.70
   4   1   6   70.49    3.20
   4  -1   6   59.29    2.90
  -4  -1  -6   62.79    2.90
  -4   1  -7   10.30    1.00
   4   1   7    9.60    1.40
   4  -1   7   10.90    1.30
   4  -1   7    9.50    1.30
  -4  -1  -7    9.40    1.20
   4   1   8   94.09    4.50
  -4  -1  -8   97.89    4.20
   4  -1   8   98.59    4.30
   4  -1   8  102.19    4.20
   4   1   9    3.60    1.10
   4  -1   9    1.50    1.00
  -4  -1  -9   -0.60    0.50
   4   1  10   15.10    2.10
  -4  -1 -10   10.40    1.60
   4  -1  10   12.90    1.90
   4   1  11   11.80    2.00
   4  -1  11   17.90    2.20
   4   1  12   17.80    2.50
   4  -1  12   12.50    2.10
   4   1  13   -0.80    1.00
   4  -1  13    0.00    0.90
   4   1  14    0.10    1.20
   4  -1  14    1.00    1.20
   4   1  15    0.90    1.40
   4  -1  15   -0.20    1.20
  -4   2  17    3.10    1.70
  -4   2  16    2.40    1.40
  -4  -2  16    0.10    1.20
  -4   2  15   -0.30    1.20
  -4  -2  15    0.20    1.10
  -4   2  14    1.50    1.20
  -4  -2  14    0.60    1.00
  -4   2  13    0.10    0.90
  -4  -2  13   -0.50    0.90
  -4   2  12    3.50    1.30
  -4   2  12    4.80    1.40
  -4  -2  12    2.80    1.20
  -4   2  11   22.30    2.30
  -4   2  11   15.90    2.20
  -4  -2  11   20.50    2.30
  -4   2  10   16.70    2.10
  -4   2  10   17.40    1.90
  -4  -2  10   15.40    1.90
  -4   2   9    0.60    0.60
  -4   2   9    0.00    0.70
  -4  -2   9    0.70    0.80
  -4   2   8   58.89    3.30
  -4   2   8   66.99    3.10
  -4  -2   8   64.09    3.10
  -4  -2   8   61.49    2.70
  -4   2   7  115.89    4.30
  -4   2   7  110.29    4.80
  -4  -2   7  109.79    4.00
  -4  -2   7  110.09    4.50
  -4   2   6  206.78    7.40
  -4   2   6  209.68    6.90
  -4  -2   6  205.08    6.50
  -4  -2   6  205.38    7.00
  -4   2   5    0.40    0.50
  -4   2   5    0.20    0.20
  -4  -2   5    0.10    0.30
  -4  -2   5    1.10    0.50
  -4   2   4  116.99    3.90
  -4   2   4  117.09    4.50
  -4  -2   4  109.89    4.10
  -4  -2   4  121.49    3.70
   4  -2  -4  112.99    3.90
  -4   2   3   71.29    3.00
  -4   2   3   65.59    2.40
  -4  -2   3   76.49    2.40
   4  -2  -3   75.59    2.60
  -4  -2   3   72.49    2.80
  -4   2   2  276.67    8.40
  -4  -2   2  264.37    8.30
  -4  -2   2  264.77    7.80
   4  -2  -2  253.07    8.30
  -4   2   1  731.63   21.00
  -4  -2   1  717.43   20.70
   4  -2  -1  724.83   21.90
  -4   2   0  130.49    4.20
  -4  -2   0  124.79    4.10
   4  -2   0  126.19    4.50
  -4  -2  -1   23.40    1.30
   4  -2   1   21.80    1.40
  -4   2  -2  126.69    4.00
  -4  -2  -2  120.49    4.30
   4  -2   2  124.49    4.00
   4  -2   2  125.89    4.70
  -4   2  -3   35.90    1.40
  -4  -2  -3   31.90    1.80
   4  -2   3   33.50    2.00
   4  -2   3   32.80    1.60
  -4   2  -4  137.09    4.20
   4   2   4  126.89    5.00
   4  -2   4  135.19    5.10
   4  -2   4  131.29    4.60
  -4  -2  -4  133.99    4.90
  -4   2  -5  206.38    6.20
   4   2   5  205.08    7.30
   4  -2   5  208.48    7.40
  -4  -2  -5  201.68    7.10
   4  -2   5  203.28    6.80
  -4   2  -6    4.80    0.60
   4   2   6    3.90    1.00
   4  -2   6    4.00    0.90
  -4  -2  -6    3.90    0.90
   4  -2   6    2.90    0.80
   4   2   7   12.50    1.70
   4  -2   7   14.40    1.70
   4  -2   7   14.00    1.60
  -4  -2  -7   14.80    1.70
   4   2   8  100.09    4.70
  -4  -2  -8  104.99    4.60
   4  -2   8   96.49    4.40
   4   2   9    2.30    1.00
   4  -2   9    1.50    0.90
  -4  -2  -9    0.60    0.90
   4  -2   9    0.40    0.80
   4   2  10   20.40    2.50
  -4  -2 -10   24.70    2.50
   4  -2  10   21.70    2.30
   4   2  11   -1.10    0.80
   4  -2  11   -1.60    0.70
   4   2  12   44.70    3.50
   4  -2  12   43.30    3.20
   4   2  13    2.80    1.40
   4  -2  13    0.60    1.10
   4   2  14    5.80    1.90
   4  -2  14   12.00    2.30
   4  -2  15    1.10    1.40
  -4   3  16    2.60    1.60
  -4  -3  16    4.80    1.50
  -4   3  15    4.20    1.70
  -4  -3  15    6.40    1.60
  -4   3  14   -0.60    1.00
  -4  -3  14    1.20    1.10
  -4   3  13    4.40    1.40
  -4   3  13    6.40    1.70
  -4  -3  13    3.30    1.30
  -4   3  12    0.70    1.00
  -4   3  12    0.00    0.90
  -4  -3  12    0.60    1.00
  -4   3  11   -0.30    0.90
  -4   3  11    0.10    0.90
  -4  -3  11    0.20    1.00
  -4   3  10    0.60    0.80
  -4   3  10    0.40    0.90
  -4  -3  10    2.40    1.10
  -4   3   9   38.50    2.50
  -4   3   9   36.10    2.80
  -4  -3   9   41.60    2.70
  -4   3   8   23.00    2.40
  -4   3   8   22.70    1.80
  -4  -3   8   30.40    2.20
  -4   3   7   50.49    3.00
  -4   3   7   52.59    2.60
  -4  -3   7   51.99    2.70
  -4   3   6  370.66   12.20
  -4   3   6  369.76   11.50
  -4  -3   6  367.86   10.80
  -4  -3   6  354.46   11.60
  -4   3   5  233.58    8.20
  -4   3   5  213.48    7.40
  -4  -3   5  229.58    7.70
  -4  -3   5  239.28    7.00
   4  -3  -5  240.38    7.30
  -4   3   4    2.50    0.50
  -4   3   4    2.60    0.80
   4  -3  -4    2.80    0.50
  -4  -3   4    3.20    0.40
  -4  -3   4    3.10    0.70
  -4   3   3    1.00    0.40
  -4   3   3    0.40    0.40
  -4  -3   3    0.60    0.30
  -4  -3   3    1.40    0.50
   4  -3  -3    0.70    0.30
  -4   3   2   67.99    2.90
   4  -3  -2   65.79    2.70
  -4  -3   2   68.59    2.30
  -4  -3   2   62.09    2.70
  -4   3   1  146.49    5.20
   4  -3  -1  155.98    5.30
  -4  -3   1  149.79    4.80
  -4   3   0   18.70    1.30
  -4  -3   0   25.00    1.40
   4  -3   0   27.50    1.60
  -4   3  -1   16.10    1.00
   4  -3   1   16.40    1.30
   4  -3   1   15.40    0.80
  -4  -3  -1   14.90    1.10
  -4   3  -2  287.87    8.70
  -4  -3  -2  291.07    9.20
   4  -3   2  281.57    8.70
   4  -3   2  287.07    9.70
  -4   3  -3  708.53   20.40
   4  -3   3  724.93   22.30
  -4  -3  -3  693.23   21.10
   4  -3   3  708.93   20.80
  -4   3  -4    1.70    0.40
   4  -3   4    1.20    0.50
  -4  -3  -4    0.20    0.50
   4  -3   4    1.70    0.80
  -4   3  -5  146.39    4.60
  -4  -3  -5  147.59    5.70
   4  -3   5  149.49    6.00
   4  -3   5  151.48    5.30
   4   3   6  103.99    4.70
  -4  -3  -6  107.39    4.60
   4  -3   6  108.99    4.20
   4  -3   6   99.29    4.60
   4   3   7    8.70    1.50
  -4  -3  -7    8.30    1.50
   4  -3   7    9.60    1.50
   4  -3   7   11.40    1.50
   4   3   8    3.90    1.20
  -4  -3  -8    2.30    1.10
   4  -3   8    6.20    1.30
   4  -3   8    3.60    1.00
   4   3   9   -0.30    0.80
   4  -3   9    0.20    0.90
  -4  -3  -9   -0.20    0.90
   4  -3   9    0.00    0.70
   4   3  10    9.00    1.80
   4  -3  10    7.80    1.50
  -4  -3 -10    8.20    1.70
   4   3  11   14.20    2.30
  -4  -3 -11   14.60    2.20
   4  -3  11   12.40    1.90
   4   3  12    0.10    1.20
   4  -3  12    1.20    1.00
   4   3  13    2.00    1.50
   4  -3  13    0.60    1.10
   4   3  14    0.00    1.40
   4  -3  14   -0.70    1.10
   4  -3  15    0.10    1.20
  -4   4  16    0.10    1.40
  -4  -4  16    0.80    1.10
  -4   4  15    8.10    2.00
  -4  -4  15   11.00    2.00
  -4   4  14    2.00    1.60
  -4   4  14    1.90    1.30
  -4  -4  14    2.10    1.10
  -4   4  13   10.00    2.00
  -4   4  13    6.70    1.80
  -4  -4  13    5.40    1.40
  -4   4  12   24.20    2.80
  -4   4  12   28.90    3.20
  -4  -4  12   26.50    2.80
  -4   4  11   15.40    2.10
  -4   4  11   15.80    2.30
  -4  -4  11   15.30    2.10
  -4   4  10   -0.80    0.80
  -4   4  10    0.50    0.90
  -4  -4  10    0.30    0.80
  -4   4   9   40.10    3.00
  -4   4   9   37.00    2.50
  -4  -4   9   39.60    2.60
  -4   4   8    7.20    1.30
  -4   4   8    4.40    1.20
  -4  -4   8    7.60    1.40
  -4   4   7    8.50    1.60
  -4   4   7    9.40    1.30
  -4  -4   7    5.30    1.10
  -4   4   6   28.60    2.70
  -4  -4   6   28.10    1.90
  -4   4   5   41.30    2.70
  -4   4   5   42.90    2.20
  -4  -4   5   44.20    2.40
   4  -4  -5   39.70    1.80
  -4  -4   5   41.30    1.60
  -4   4   4  278.07    9.70
  -4  -4   4  284.27    9.30
   4  -4  -4  293.27    9.00
  -4  -4   4  274.27    8.30
  -4   4   3   46.50    2.60
  -4  -4   3   44.80    2.30
  -4  -4   3   45.00    1.70
   4  -4  -3   45.40    2.10
  -4   4   2   90.59    3.80
  -4  -4   2   87.09    3.10
   4  -4  -2   92.79    3.60
  -4   4   1  170.08    6.00
  -4  -4   1  169.58    5.50
   4  -4  -1  170.88    6.00
   4  -4  -1  160.38    5.30
  -4   4   0    0.00    0.30
  -4  -4   0    0.10    0.40
   4  -4   0    0.40    0.30
   4  -4   0    0.20    0.50
  -4   4  -1 1340.77   38.40
   4  -4   1 1337.77   40.70
   4  -4   1 1342.47   38.40
  -4  -4  -1 1337.77   38.60
  -4   4  -2  238.48    7.60
   4  -4   2  241.38    8.60
  -4  -4  -2  252.47    8.10
   4  -4   2  228.38    7.40
  -4   4  -3    1.70    0.50
   4  -4   3    1.10    0.70
  -4  -4  -3    2.10    0.70
   4  -4   3    0.90    0.50
  -4   4  -4   25.90    1.30
  -4  -4  -4   18.80    1.90
   4  -4   4   20.60    1.50
   4  -4   4   24.50    2.10
   4  -4   5  234.58    8.00
   4  -4   5  254.27    9.10
  -4  -4  -5  243.98    8.70
   4  -4   6   16.40    1.60
  -4  -4  -6   16.20    2.00
   4  -4   6   15.40    2.00
   4  -4   7  218.98    8.40
   4  -4   7  213.88    7.50
  -4  -4  -7  201.98    8.00
   4   4   8   43.40    3.20
   4  -4   8   47.90    3.20
  -4  -4  -8   47.40    3.30
   4  -4   8   43.00    2.70
   4   4   9   50.99    3.60
  -4  -4  -9   55.09    3.60
   4  -4   9   47.30    3.30
   4  -4   9   53.19    3.00
   4   4  10    1.80    1.20
  -4  -4 -10    1.70    1.30
   4  -4  10    1.50    1.20
   4  -4  10    2.40    1.10
   4   4  11   -1.10    1.00
   4  -4  11    0.10    0.90
  -4  -4 -11    0.50    1.30
   4   4  12    1.20    1.40
  -4  -4 -12    1.70    1.40
   4  -4  12   -0.20    0.90
   4   4  13    0.00    1.30
   4  -4  13    1.10    1.10
   4   4  14    5.70    2.10
   4  -4  14    8.20    1.90
  -4   5  16    0.80    1.70
  -4   5  15    0.30    1.50
  -4   5  15    0.70    1.60
  -4  -5  15    1.40    1.10
   4  -5 -15   -0.10    1.60
  -4   5  14    0.50    1.40
  -4   5  14    1.70    1.40
  -4  -5  14    0.20    1.00
  -4   5  13    3.40    1.60
  -4   5  13    2.70    1.60
  -4  -5  13    2.20    1.20
  -4   5  12   -0.80    1.10
  -4   5  12    3.90    1.50
  -4  -5  12    1.50    1.10
  -4   5  11    7.00    1.80
  -4   5  11    9.20    1.80
  -4  -5  11    8.20    1.60
  -4   5  10    1.90    1.20
  -4   5  10    3.00    1.20
  -4  -5  10    1.50    1.00
  -4   5   9    6.30    1.40
  -4   5   9    2.30    1.10
  -4  -5   9    3.40    1.10
  -4   5   8   19.40    2.10
  -4   5   8   15.20    2.20
  -4  -5   8   15.70    1.90
  -4   5   7    0.90    0.70
  -4   5   7    0.80    0.80
  -4  -5   7    1.00    0.80
  -4   5   6    2.90    1.10
  -4  -5   6    5.40    1.10
  -4   5   5   51.49    3.20
   4  -5  -5   50.39    2.20
  -4  -5   5   48.90    2.70
  -4   5   4    0.80    0.70
   4  -5  -4   -0.30    0.40
  -4  -5   4   -0.10    0.30
  -4  -5   4    0.00    0.50
  -4   5   3  153.68    6.20
   4  -5  -3  158.98    5.70
  -4  -5   3  160.68    5.90
  -4  -5   3  160.18    5.10
  -4   5   2   45.50    2.60
  -4  -5   2   42.50    1.90
  -4  -5   2   46.60    2.50
   4  -5  -2   40.00    2.30
  -4   5   1   78.49    3.50
   4  -5  -1   71.29    3.30
   4  -5  -1   65.69    2.70
  -4  -5   1   71.49    2.90
  -4   5   0  182.48    6.60
  -4  -5   0  187.28    6.50
   4  -5   0  189.78    7.10
   4  -5   0  196.48    6.10
  -4   5  -1   13.60    1.40
  -4  -5  -1   12.20    1.40
   4  -5   1   11.10    1.50
   4  -5   1   11.70    0.90
  -4   5  -2   29.50    1.80
   4  -5   2   29.30    2.30
   4  -5   2   31.10    1.60
  -4  -5  -2   29.00    2.00
  -4   5  -3  110.39    4.00
   4  -5   3  111.59    4.10
  -4  -5  -3  113.39    4.70
   4  -5   3  104.69    4.90
  -4  -5  -4   18.70    2.10
   4  -5   4   21.50    2.30
   4  -5   4   22.90    1.70
  -4  -5  -5   19.80    2.20
   4  -5   5   21.40    2.30
   4  -5   5   18.60    1.70
   4  -5   6    2.60    1.10
  -4  -5  -6    3.00    1.10
   4  -5   6    1.90    0.90
  -4  -5  -7    1.90    1.10
   4  -5   7    4.60    1.40
   4  -5   7    2.50    0.90
   4  -5   8    7.40    1.40
   4  -5   8    6.60    1.70
  -4  -5  -8    6.20    1.60
   4  -5   9   20.40    2.60
  -4  -5  -9   22.10    2.70
   4  -5   9   21.70    2.20
  -4  -5 -10    7.30    1.80
   4  -5  10    7.50    1.80
   4  -5  10    6.30    1.40
  -4  -5 -11   22.50    2.90
   4  -5  11   21.30    2.40
   4  -5  11   18.30    2.60
   4  -5  12   -0.10    1.00
  -4  -5 -12    1.10    1.50
   4  -5  13    4.10    1.50
  -4  -5 -13    1.40    1.70
  -4   6  15    1.00    1.50
  -4  -6  15    2.50    1.40
  -4   6  14    0.30    1.50
  -4   6  14   -0.80    1.30
  -4  -6  14   -0.20    1.10
  -4   6  13    0.70    1.30
  -4   6  13    0.30    1.40
  -4  -6  13   -0.40    0.90
  -4   6  12   -0.60    1.00
  -4   6  12   -0.30    1.20
  -4  -6  12    0.20    1.00
  -4   6  11   12.10    2.30
  -4   6  11   12.50    2.10
  -4  -6  11    8.30    1.70
  -4   6  10   -0.30    1.00
  -4   6  10    0.20    1.00
  -4  -6  10   -0.60    0.90
  -4   6   9    1.70    1.10
  -4  -6   9   -1.30    0.80
  -4   6   8    2.40    1.20
  -4  -6   8    1.00    0.80
  -4   6   7    0.70    0.90
  -4  -6   7    1.00    0.90
  -4   6   6    9.50    1.80
  -4  -6   6    7.00    1.30
  -4   6   5    9.70    1.80
  -4  -6   5   10.10    1.50
  -4   6   4    1.50    1.00
  -4  -6   4    3.50    1.00
   4  -6  -4    3.40    0.80
  -4   6   3    2.30    1.00
  -4  -6   3    2.80    0.60
   4  -6  -3    1.90    0.70
  -4  -6   3    2.30    0.90
  -4   6   2   42.10    2.80
  -4  -6   2   41.20    2.70
  -4  -6   2   45.80    2.20
   4  -6  -2   44.70    2.60
  -4   6   1  261.47    9.10
   4  -6  -1  258.17    9.20
  -4  -6   1  271.67    8.50
  -4  -6   1  248.48    9.00
   4  -6  -1  250.87    8.30
  -4   6   0   70.79    3.50
   4  -6   0   78.19    3.80
  -4  -6   0   73.99    3.30
   4  -6   0   69.29    2.90
  -4   6  -1   93.89    3.90
  -4  -6  -1   89.09    3.90
   4  -6   1   85.59    4.30
   4  -6   1   90.89    3.50
  -4   6  -2   41.70    2.30
   4  -6   2   37.80    2.80
   4  -6   2   36.60    2.00
  -4  -6  -2   40.90    2.50
   4  -6   3   36.40    2.80
   4  -6   3   43.30    2.20
  -4  -6  -3   39.80    2.60
   4  -6   4   -1.00    0.60
  -4  -6  -4    0.20    0.70
   4  -6   4    0.00    0.80
   4  -6   5   63.59    3.90
  -4  -6  -5   57.29    3.50
   4  -6   5   61.49    3.00
   4  -6   6   10.40    1.90
   4  -6   6   11.70    1.60
  -4  -6  -6   13.20    2.00
   4  -6   7   22.10    2.70
  -4  -6  -7   20.10    2.50
   4  -6   7   19.00    2.00
  -4  -6  -8    0.80    1.00
   4  -6   8    0.40    0.90
   4  -6   8   -0.60    1.00
   4  -6   9   19.80    2.70
   4  -6   9   17.50    2.10
  -4  -6  -9   19.30    2.70
   4  -6  10    1.30    1.30
  -4  -6 -10   -2.50    1.00
   4  -6  10    1.30    1.00
   4  -6  11    1.20    1.40
  -4  -6 -11    0.10    1.30
  -4  -6 -12    6.60    2.00
  -4  -7  14    1.30    1.40
  -4   7  13    1.30    1.60
  -4  -7  13    0.40    1.20
  -4   7  12    6.00    2.00
  -4  -7  12    2.10    1.30
  -4   7  11    6.40    2.00
  -4  -7  11    4.60    1.50
  -4   7  10   16.40    2.70
  -4  -7  10   13.90    2.10
  -4   7   9    0.00    0.90
  -4  -7   9    1.70    1.10
  -4   7   8   67.99    4.50
  -4  -7   8   70.99    3.80
  -4   7   7   44.30    3.60
  -4  -7   7   45.00    2.90
  -4   7   6    6.10    1.70
  -4  -7   6    5.60    1.30
  -4   7   5   74.29    4.30
  -4  -7   5   72.19    3.80
  -4   7   4  276.97   10.30
   4  -7  -4  290.17    9.50
  -4  -7   4  254.07    9.60
  -4   7   3  170.38    7.10
   4  -7  -3  174.58    6.70
  -4  -7   3  171.28    6.80
  -4   7   2    0.60    0.90
  -4  -7   2    0.70    0.80
   4  -7  -2    0.80    0.80
  -4  -7   2    1.30    0.70
  -4   7   1   64.39    3.70
   4  -7  -1   83.09    3.30
   4  -7  -1   86.89    4.10
  -4  -7   1   67.69    3.80
  -4  -7   1   74.79    3.40
  -4   7   0   28.50    2.20
   4  -7   0   28.70    2.40
  -4  -7   0   31.80    2.10
  -4   7  -1   28.80    2.10
   4  -7   1   28.40    2.80
  -4  -7  -1   23.20    1.90
   4  -7   2    1.80    1.10
  -4  -7  -2    0.40    0.80
   4  -7   3   68.39    4.10
   4  -7   4    0.80    0.90
  -4  -7  -4    0.40    0.80
   4  -7   5    6.80    1.80
  -4  -7  -5    5.60    1.50
   4  -7   6   24.00    2.90
  -4  -7  -6   21.50    2.60
  -4  -7  -7    4.20    1.50
   4  -7   7    4.20    1.50
   4  -7   8    3.70    1.60
  -4  -7  -8    1.10    1.20
  -4  -7  -9   -0.60    1.10
   4  -7   9    1.20    1.40
  -4  -7 -10    0.70    1.30
   4  -7  10   -0.70    1.30
  -4  -7 -11    1.70    1.70
   4  -7  11   -0.20    1.30
   4  -7  12   -0.70    1.50
  -4  -8  13    6.50    1.80
  -4  -8  12    0.50    1.10
  -4   8  11    6.60    2.20
  -4  -8  11    3.20    1.40
  -4   8  10   17.60    2.90
  -4  -8  10   14.50    2.20
  -4   8   9    0.00    1.40
  -4  -8   9    0.70    1.10
  -4   8   8    4.10    1.70
  -4  -8   8    0.40    0.90
  -4   8   7   35.30    3.70
  -4  -8   7   39.00    2.80
  -4   8   6    1.60    1.30
  -4  -8   6    1.50    1.00
  -4   8   5    2.30    1.20
  -4  -8   5   -0.30    0.70
  -4   8   4    0.40    1.00
  -4  -8   4    0.60    0.90
  -4   8   3   25.80    2.80
   4  -8  -3   21.90    2.20
  -4  -8   3   22.90    2.40
  -4   8   2  122.19    5.70
  -4  -8   2  126.89    5.60
   4  -8  -2  122.59    5.50
  -4   8   1    0.40    0.70
  -4  -8   1    1.90    1.10
   4  -8  -1    2.00    1.10
  -4  -8   1    2.80    0.90
  -4   8   0    3.10    1.10
   4  -8   0    2.10    1.00
  -4  -8   0    6.20    1.40
  -4  -8   0    4.00    1.10
  -4  -8  -1   20.40    2.10
   4  -8   1   22.90    2.60
  -4  -8  -2    5.50    1.30
   4  -8   2    2.50    1.20
   4  -8   3   -0.10    0.90
  -4  -8  -3   -0.50    0.70
   4  -8   4    0.10    1.00
  -4  -8  -4    0.30    0.90
  -4  -8  -5   10.60    1.90
   4  -8   5   10.50    2.10
  -4  -8  -6    0.10    0.90
   4  -8   6   -0.50    1.10
  -4  -8  -7    5.10    1.50
   4  -8   7    9.10    2.10
  -4  -8  -8   -0.60    1.20
   4  -8   8    0.50    1.40
  -4  -8  -9    5.20    1.90
   4  -8   9    6.80    2.00
   4  -8  10    7.10    2.20
   4  -8  11   -0.40    1.50
   4  -8  12    1.30    1.70
  -4  -9  12    0.60    1.40
  -4  -9  11   -1.70    1.10
  -4   9  10    0.50    1.50
  -4  -9  10    1.50    1.30
  -4   9   9    1.70    1.60
  -4  -9   9    1.30    1.20
  -4   9   8   27.80    3.60
  -4  -9   8   21.90    2.50
  -4   9   7    1.10    1.40
  -4  -9   7    0.90    0.90
  -4   9   6   15.70    2.70
  -4  -9   6   11.00    1.80
  -4   9   5    9.90    2.10
  -4  -9   5    6.30    1.50
  -4   9   4    0.40    1.20
  -4  -9   4   -0.20    0.80
  -4   9   3   57.39    3.90
  -4  -9   3   54.19    3.50
  -4   9   2   29.80    3.10
  -4  -9   2   30.80    2.90
   4  -9  -2   28.80    2.80
  -4   9   1   10.70    1.80
  -4  -9   1    8.10    1.60
   4  -9  -1   10.40    1.80
  -4  -9   0   19.50    2.40
  -4  -9   0   19.60    2.10
   4  -9   0   19.60    2.50
  -4  -9  -1    5.20    1.30
   4  -9   1    4.20    1.40
   4  -9   2    3.30    1.30
  -4  -9  -2   -0.30    0.80
  -4  -9  -3    6.00    1.40
   4  -9   3    5.10    1.60
   4  -9   4    1.50    1.30
  -4  -9  -4    0.70    1.00
  -4  -9  -5   20.10    2.60
   4  -9   5   22.40    3.00
  -4  -9  -6    4.50    1.50
   4  -9   6    3.70    1.70
  -4  -9  -7    1.50    1.30
   4  -9   7    1.60    1.50
  -4  -9  -8    0.00    1.10
   4  -9   8    0.20    1.40
   4  -9   9    2.80    1.70
   4  -9  10   -1.30    1.40
   4  -9  11   -1.10    1.30
  -4 -10  11   -0.20    1.30
  -4 -10  10    0.10    1.20
  -4 -10   9    9.40    2.00
  -4  10   8    1.80    1.80
  -4 -10   8    4.20    1.50
  -4  10   7    0.90    1.50
  -4 -10   7    1.40    1.20
  -4  10   6   -0.20    1.30
  -4 -10   6   -0.20    0.90
  -4  10   5    0.50    1.30
  -4 -10   5    2.00    1.10
  -4  10   4    1.50    1.40
  -4 -10   4    3.50    1.30
  -4  10   3    4.40    1.70
  -4 -10   3    5.70    1.50
   4 -10  -2    1.40    1.20
  -4 -10   2    0.20    1.00
  -4 -10   1    3.40    1.30
   4 -10  -1    5.10    1.50
   4 -10   0    0.60    1.20
  -4 -10   0    1.30    1.10
  -4 -10  -1   -1.10    0.80
   4 -10   1    0.40    1.10
  -4 -10  -1   -0.20    0.80
  -4 -10  -2    0.50    1.00
   4 -10   2   -0.30    1.10
  -4 -10  -3    0.50    1.10
   4 -10   3    1.30    1.30
   4 -10   4    0.90    1.20
  -4 -10  -4    1.20    1.20
   4 -10   5    3.70    1.70
  -4 -10  -5    6.70    1.90
  -4 -10  -6   -0.10    1.20
   4 -10   6    0.80    1.30
   4 -10   7    0.00    1.50
  -4 -10  -7    0.10    1.20
   4 -10   8    2.60    1.90
   4 -10   9    1.70    1.80
  -4 -11  10   -1.20    1.20
  -4 -11   9    8.20    2.10
  -4 -11   8    1.70    1.30
  -4  11   7   -0.90    1.60
  -4 -11   7   -0.40    1.10
  -4  11   6    2.50    1.90
  -4 -11   6    3.20    1.40
  -4  11   5    0.10    1.60
  -4 -11   5    1.90    1.20
  -4  11   4    4.20    1.90
  -4 -11   4    3.80    1.30
  -4 -11   3    0.30    1.00
  -4 -11   2    1.50    1.10
   4 -11  -1    4.10    1.50
  -4 -11   1    5.30    1.50
  -4 -11   0   -1.30    0.90
   4 -11   0   -0.10    1.20
   4 -11   1   -0.30    1.20
  -4 -11  -1   -0.10    0.90
  -4 -11  -2    2.00    1.30
   4 -11   2    2.20    1.60
  -4 -11  -2    3.00    1.40
   4 -11   3    0.60    1.30
  -4 -11  -3   -0.70    1.10
   4 -11   4    0.90    1.50
  -4 -11  -4    0.50    1.30
  -4 -11  -5   -0.60    1.10
   4 -11   5    0.30    1.40
   4 -11   6   -0.50    1.20
   4 -11   7    2.00    1.70
  -4 -12   8   -0.10    1.40
  -4 -12   7    0.90    1.40
  -4 -12   6    2.80    1.50
  -4  12   5    2.40    1.80
  -4 -12   5    0.90    1.20
  -4 -12   4    0.70    1.30
  -4 -12   3    0.30    1.20
  -4 -12   2    1.40    1.20
  -4 -12   1    1.00    1.10
   4 -12   0    1.40    1.60
  -4 -12   0    2.80    1.40
   4 -12   1    2.60    1.60
  -4 -12  -1    0.20    1.20
  -4 -12  -2    6.60    1.90
   4 -12   2    4.50    1.90
   4 -12   3    8.80    2.30
  -4 -12  -3    7.00    2.00
   4 -12   4   13.00    2.70
   4 -12   5    0.50    1.50
  -4 -13   5    9.80    2.20
  -4 -13   4    5.00    1.70
  -4 -13   3    2.20    1.50
  -4 -13   2    2.00    1.50
  -4 -13   1    3.10    1.60
  -4 -13   0    0.30    1.30
   4 -13   1   20.90    3.40
  -4 -13  -1   25.00    3.30
   4 -13   2    0.10    1.70
  -4 -13  -2    1.80    1.60
  -4 -13  -3    0.40    1.40
  -5   0  17    1.50    1.50
  -5   0  16    3.00    1.60
  -5   0  15    0.40    1.20
  -5   0  14    6.70    1.60
  -5   0  13    0.80    1.00
  -5   0  12   21.40    2.30
  -5   0  11    0.80    0.90
  -5   0  10   55.09    3.10
  -5   0  10   57.29    3.10
  -5   0   9   -0.50    0.50
  -5   0   9    0.20    0.60
  -5   0   8   -0.60    0.50
  -5   0   8    0.60    0.60
  -5   0   7   -0.50    0.40
  -5   0   7    0.90    0.60
  -5   0   6  211.98    6.90
  -5   0   6  199.58    6.90
  -5   0   5   -0.30    0.30
  -5   0   5   -0.10    0.40
  -5   0   4  152.08    5.10
  -5   0   3   -0.10    0.20
  -5   0   3    0.40    0.30
  -5   0   2  108.19    3.60
  -5   0   2  106.59    3.50
  -5   0   1    1.40    0.30
  -5   0   0 1576.04   44.10
   5   0   0 1546.15   46.50
   5   0   1    0.80    0.40
  -5   0  -1   -0.10    0.20
  -5   0  -2   35.80    1.60
   5   0   2   38.20    1.80
   5   0   2   39.30    1.80
   5   0   3   -0.30    0.30
  -5   0  -3   -0.40    0.30
   5   0   3    0.00    0.40
   5   0   4    5.80    0.80
  -5   0  -4    4.50    0.70
   5   0   4    5.00    0.80
   5   0   5    0.50    0.50
   5   0   5    0.00    0.40
  -5   0  -5   -0.30    0.30
   5   0   6    4.40    1.00
   5   0   6    3.70    0.80
  -5   0  -7    0.10    0.50
   5   0   7    0.60    0.70
   5   0   7   -0.80    0.60
  -5   0  -8    0.40    0.60
   5   0   8    2.40    1.00
   5   0   9   -0.10    0.80
   5   0  10    0.00    0.80
   5   0  11    1.30    1.10
   5   0  12    0.70    1.10
   5   0  13   -0.10    1.00
   5   0  14    2.30    1.40
  -5   1  17    0.80    1.40
  -5  -1  17    0.40    1.30
  -5   1  16   -0.10    1.10
  -5  -1  16    2.50    1.40
  -5   1  15   -0.40    1.00
  -5  -1  15    0.50    1.10
  -5   1  14   25.20    2.80
  -5  -1  14   28.80    2.90
  -5   1  13   36.00    2.90
  -5  -1  13   38.30    2.80
  -5   1  12    1.20    1.00
  -5  -1  12    2.00    1.10
  -5   1  11    7.90    1.50
  -5   1  11   10.10    1.60
  -5  -1  11    9.20    1.60
  -5   1  10   39.10    2.50
  -5   1  10   42.40    2.80
  -5  -1  10   44.30    2.70
  -5   1   9    6.10    1.10
  -5   1   9   10.80    1.60
  -5  -1   9    9.70    1.50
  -5  -1   9    7.20    1.20
  -5   1   8    2.40    0.80
  -5   1   8    1.10    0.70
  -5  -1   8    0.60    0.70
  -5  -1   8    2.40    0.70
  -5   1   7   16.60    1.40
  -5   1   7   16.10    1.70
  -5  -1   7   15.80    1.30
  -5  -1   7   16.70    1.60
  -5   1   6   24.10    1.70
  -5   1   6   23.70    1.40
  -5  -1   6   20.00    1.60
  -5  -1   6   22.30    1.40
  -5   1   5   48.30    2.40
  -5  -1   5   49.30    2.10
  -5  -1   5   46.40    2.20
  -5   1   4  182.88    5.70
  -5   1   4  178.88    6.10
  -5  -1   4  180.38    5.90
  -5  -1   4  185.78    5.80
  -5   1   3    0.10    0.30
  -5   1   3    0.30    0.30
  -5  -1   3    0.20    0.30
  -5  -1   3    0.10    0.30
  -5   1   2 2487.45   69.89
   5  -1  -2 2458.85   73.29
  -5  -1   2 2483.85   69.59
  -5   1   1   72.69    2.60
  -5  -1   1   71.19    2.50
  -5   1   0   85.69    3.00
   5  -1   0   91.09    3.30
  -5  -1   0   82.69    2.90
  -5   1  -1   33.50    1.50
   5  -1   1   31.70    1.40
  -5  -1  -1   35.50    1.50
   5  -1   1   34.40    1.80
  -5   1  -2  644.54   18.80
   5   1   2  655.23   20.00
  -5  -1  -2  642.94   18.90
   5  -1   2  653.73   19.00
   5  -1   2  661.03   20.10
   5   1   3   18.00    1.30
   5  -1   3   20.50    1.40
  -5  -1  -3   17.40    1.20
   5  -1   3   17.90    1.10
  -5   1  -4  359.36   10.10
   5   1   4  330.37   10.80
   5   1   4  327.67   10.80
   5  -1   4  328.57   11.00
  -5  -1  -4  331.17   10.40
   5  -1   4  338.87   10.50
   5   1   5    0.10    0.50
   5   1   5    0.10    0.50
  -5   1  -5    1.40    0.40
  -5  -1  -5    0.20    0.50
   5  -1   5    0.20    0.50
   5  -1   5    0.10    0.50
   5   1   6    3.70    0.80
  -5   1  -6    3.90    0.70
   5   1   6    3.20    0.90
   5  -1   6    1.60    0.70
   5  -1   6    4.60    0.90
  -5  -1  -6    3.50    0.80
  -5   1  -7    9.40    1.00
   5   1   7    9.70    1.50
   5  -1   7    9.40    1.30
   5  -1   7    6.80    1.20
  -5  -1  -7    9.70    1.30
   5   1   8    5.40    1.20
   5  -1   8    3.60    1.00
   5  -1   8    2.40    0.90
  -5  -1  -8    4.50    1.00
   5   1   9    5.60    1.40
   5  -1   9   11.20    1.60
  -5  -1  -9    3.20    0.90
   5   1  10   46.90    3.20
   5  -1  10   40.80    3.00
   5   1  11    0.90    1.10
   5  -1  11    0.00    0.90
   5   1  12    0.10    0.90
   5  -1  12    1.10    1.20
   5   1  13    2.20    1.50
   5  -1  13    2.10    1.30
   5   1  14    0.10    1.20
   5  -1  14    0.10    1.20
  -5   2  17   -1.30    1.30
  -5   2  16    2.60    1.50
  -5  -2  16    0.30    1.10
  -5   2  15    8.70    1.90
  -5  -2  15    4.00    1.50
  -5   2  14   -1.10    1.00
  -5  -2  14    0.80    1.00
  -5   2  13    1.60    1.00
  -5  -2  13    1.70    1.10
  -5   2  12    1.30    1.10
  -5   2  12    0.80    0.90
  -5  -2  12    0.10    0.90
  -5   2  11   17.20    2.30
  -5   2  11   17.80    2.00
  -5  -2  11   20.40    2.20
  -5   2  10   34.40    2.60
  -5   2  10   31.40    2.30
  -5  -2  10   30.80    2.50
  -5   2   9   25.30    1.90
  -5   2   9   23.40    2.40
  -5  -2   9   22.50    2.20
  -5   2   8  282.17    9.90
  -5   2   8  280.97    9.30
  -5  -2   8  279.17    9.00
  -5  -2   8  278.07    9.50
  -5   2   7  317.57   10.00
  -5   2   7  313.17   10.60
  -5  -2   7  309.57    9.70
  -5  -2   7  311.37   10.20
  -5   2   6  319.57   10.80
  -5  -2   6  323.07   10.40
  -5  -2   6  336.17   10.00
  -5   2   5   72.49    3.40
  -5   2   5   78.99    2.90
  -5  -2   5   71.89    3.00
  -5  -2   5   74.99    2.70
  -5   2   4   72.09    3.10
  -5   2   4   64.39    2.50
  -5  -2   4   72.79    2.50
   5  -2  -4   70.49    2.70
  -5  -2   4   68.59    2.80
  -5   2   3  224.28    7.40
   5  -2  -3  225.18    7.20
  -5  -2   3  221.58    6.70
  -5  -2   3  220.98    7.20
  -5   2   2   88.89    3.50
   5  -2  -2   96.99    3.40
  -5  -2   2   87.29    3.40
  -5  -2   2   94.59    3.10
  -5   2   1    0.80    0.40
   5  -2  -1    2.20    0.50
  -5  -2   1    1.80    0.40
  -5   2   0  144.29    4.70
  -5  -2   0  142.79    4.70
   5  -2   0  142.59    5.10
  -5   2  -1    2.90    0.50
  -5  -2  -1    1.60    0.40
   5  -2   1    2.70    0.60
  -5   2  -2   37.00    1.60
   5  -2   2   37.90    2.10
  -5  -2  -2   35.00    1.80
   5  -2   2   35.20    1.50
  -5   2  -3    3.60    0.50
   5  -2   3    2.80    0.50
  -5  -2  -3    3.40    0.70
   5  -2   3    2.50    0.70
  -5   2  -4  144.09    4.70
   5   2   4  143.29    5.50
   5  -2   4  146.99    5.00
   5  -2   4  143.19    5.50
  -5  -2  -4  149.88    5.30
  -5   2  -5   72.19    2.70
   5   2   5   84.49    3.70
  -5  -2  -5   71.79    3.30
   5  -2   5   70.89    3.10
   5  -2   5   73.49    3.50
   5   2   6   62.99    3.40
  -5   2  -6   66.29    2.50
   5  -2   6   64.59    3.30
  -5  -2  -6   60.79    3.10
   5  -2   6   64.59    3.10
   5   2   7   98.29    4.70
  -5  -2  -7  106.09    4.50
   5  -2   7  109.39    4.50
   5  -2   7  108.09    4.70
   5   2   8    1.40    0.90
  -5  -2  -8    1.90    0.90
   5  -2   8    0.60    0.80
   5  -2   8    1.50    0.80
   5   2   9   62.99    3.70
   5  -2   9   52.49    3.20
  -5  -2  -9   61.39    3.40
   5  -2   9   60.99    3.40
   5   2  10   16.50    2.30
   5  -2  10   17.30    2.10
  -5  -2 -10   17.80    2.20
   5   2  11   -0.70    1.00
   5  -2  11   -0.30    0.90
   5   2  12    7.60    1.90
   5  -2  12    7.60    1.70
   5   2  13    4.20    1.70
   5  -2  13    0.40    1.30
   5   2  14    3.60    1.80
   5  -2  14    5.50    1.80
  -5   3  17    3.50    1.80
  -5   3  16    0.40    1.30
  -5  -3  16   -0.20    1.20
  -5   3  15    0.00    1.20
  -5  -3  15    0.10    1.00
  -5   3  14    2.70    1.30
  -5  -3  14    2.30    1.30
  -5   3  13   -0.10    0.90
  -5   3  13    0.20    1.10
  -5  -3  13   -0.80    0.90
  -5   3  12   13.10    2.20
  -5   3  12    8.70    1.70
  -5  -3  12   11.70    1.90
  -5   3  11   11.30    1.80
  -5   3  11    8.40    1.70
  -5  -3  11    9.30    1.70
  -5   3  10    5.30    1.40
  -5   3  10    4.90    1.20
  -5  -3  10    3.30    1.30
  -5   3   9    4.90    1.30
  -5   3   9   10.00    1.40
  -5  -3   9    9.30    1.60
  -5   3   8   14.20    1.50
  -5   3   8   13.50    1.90
  -5  -3   8   17.10    1.80
  -5   3   7   20.60    2.20
  -5   3   7   17.50    1.60
  -5  -3   7   19.40    1.90
  -5  -3   7   20.40    1.30
  -5   3   6   12.30    1.60
  -5   3   6    8.40    1.00
  -5  -3   6    9.40    1.20
  -5  -3   6   11.00    0.90
  -5   3   5   14.10    1.10
  -5   3   5   16.40    1.70
  -5  -3   5   15.40    1.30
  -5  -3   5   14.90    0.90
   5  -3  -5   13.60    1.00
  -5   3   4   99.09    3.30
  -5   3   4   92.59    4.10
  -5  -3   4   90.99    3.70
  -5  -3   4   95.09    3.20
   5  -3  -4   93.59    3.40
  -5   3   3  183.28    6.60
   5  -3  -3  181.58    6.20
  -5  -3   3  190.38    5.70
  -5  -3   3  184.98    6.30
  -5   3   2 1224.58   36.40
  -5  -3   2 1269.67   36.70
   5  -3  -2 1255.57   37.70
  -5  -3   2 1276.97   35.70
  -5   3   1   14.90    1.40
   5  -3  -1   13.90    1.30
  -5  -3   1   14.70    1.00
  -5   3   0  125.59    4.50
   5  -3   0  124.89    4.70
  -5  -3   0  127.49    4.40
  -5   3  -1 1669.93   48.50
  -5  -3  -1 1716.03   48.60
   5  -3   1 1728.83   51.29
   5  -3   1 1711.13   48.60
  -5   3  -2   86.69    3.10
  -5  -3  -2   81.69    3.40
   5  -3   2   87.69    3.80
   5  -3   2   86.79    3.00
  -5   3  -3    1.00    0.40
   5  -3   3    1.00    0.70
  -5  -3  -3    0.20    0.50
   5  -3   3    1.20    0.50
  -5   3  -4  231.98    7.30
   5  -3   4  240.18    8.60
  -5  -3  -4  235.78    8.10
   5  -3   4  244.08    7.70
  -5   3  -5    0.00    0.40
   5  -3   5   -0.40    0.50
  -5  -3  -5    0.80    0.70
   5  -3   5    0.40    0.70
   5   3   6    9.00    1.50
  -5  -3  -6   11.10    1.60
   5  -3   6    9.80    1.50
   5  -3   6    9.80    1.30
   5   3   7  151.18    6.50
   5  -3   7  155.28    6.40
   5  -3   7  153.98    5.90
  -5  -3  -7  165.88    6.30
   5   3   8   21.90    2.50
   5  -3   8   19.20    2.20
   5  -3   8   19.90    2.10
  -5  -3  -8   21.00    2.20
   5   3   9    8.20    1.80
   5  -3   9    9.00    1.70
   5  -3   9    8.10    1.50
  -5  -3  -9    8.00    1.60
   5   3  10   24.90    3.00
  -5  -3 -10   27.50    2.80
   5  -3  10   30.60    2.50
   5   3  11    0.90    1.30
  -5  -3 -11    3.50    1.50
   5  -3  11    4.20    1.30
   5   3  12    1.20    1.30
   5  -3  12    0.30    0.90
   5   3  13    6.10    2.00
   5  -3  13    7.50    1.70
   5   3  14    1.10    1.50
   5  -3  14   -1.10    1.10
  -5   4  16   -0.30    1.30
  -5  -4  16    1.20    1.20
  -5   4  15    1.20    1.40
  -5  -4  15    1.10    1.10
  -5   4  14    1.00    1.30
  -5   4  14    2.50    1.50
  -5  -4  14    1.30    1.20
  -5   4  13    3.20    1.40
  -5   4  13    2.20    1.50
  -5  -4  13    3.60    1.40
  -5   4  12   17.30    2.60
  -5   4  12   22.50    2.50
  -5  -4  12   19.60    2.50
  -5   4  11    9.10    1.60
  -5   4  11   10.30    1.90
  -5  -4  11    8.20    1.70
  -5   4  10   33.80    3.30
  -5   4  10   34.30    2.40
  -5  -4  10   32.00    2.60
  -5   4   9   20.80    2.00
  -5   4   9   15.50    2.20
  -5  -4   9   14.10    1.80
  -5   4   8   35.60    2.80
  -5   4   8   41.60    2.40
  -5  -4   8   36.40    2.50
  -5   4   7    2.70    1.00
  -5   4   7    2.40    0.70
  -5  -4   7    3.90    1.00
  -5   4   6    1.40    0.90
  -5   4   6    4.00    0.80
  -5  -4   6    3.80    1.00
  -5  -4   6    4.30    0.60
  -5   4   5  203.78    6.90
  -5   4   5  208.08    7.80
  -5  -4   5  222.08    7.40
   5  -4  -5  207.08    6.80
  -5  -4   5  210.88    6.40
  -5   4   4  220.48    7.80
  -5  -4   4  213.98    7.40
  -5  -4   4  210.38    6.50
   5  -4  -4  210.28    7.00
  -5   4   3  116.59    4.90
   5  -4  -3  122.59    4.40
  -5  -4   3  114.79    3.90
  -5  -4   3  120.39    4.60
  -5   4   2   20.30    1.60
  -5  -4   2   20.30    1.20
   5  -4  -2   20.60    1.40
  -5  -4   2   19.20    1.60
  -5   4   1   -0.70    0.30
  -5  -4   1    0.00    0.40
   5  -4  -1   -0.50    0.40
   5  -4   0    5.30    1.00
  -5  -4   0    5.40    0.80
   5  -4   0    5.00    0.50
  -5   4  -1    7.20    1.00
  -5  -4  -1    7.90    1.00
   5  -4   1    8.90    0.80
   5  -4   1    6.80    1.10
  -5   4  -2    9.00    1.00
  -5  -4  -2    6.90    1.10
   5  -4   2    7.00    1.20
   5  -4   2    6.90    0.80
  -5   4  -3    0.30    0.40
  -5  -4  -3    0.70    0.50
   5  -4   3    0.60    0.50
   5  -4   3    0.20    0.60
  -5   4  -4   10.00    1.00
   5  -4   4   11.30    1.20
  -5  -4  -4    6.70    1.20
   5  -4   4    9.30    1.40
   5  -4   5    3.50    1.10
  -5  -4  -5    3.40    1.10
   5  -4   5    3.40    0.80
   5  -4   6    3.90    1.10
   5  -4   6    3.40    0.90
  -5  -4  -6    3.10    1.10
  -5  -4  -7   61.69    3.60
   5  -4   7   61.79    3.10
   5  -4   7   56.69    3.60
   5  -4   8   19.40    2.00
  -5  -4  -8   19.70    2.30
   5  -4   8   14.80    2.10
  -5  -4  -9    9.90    1.90
   5  -4   9    9.00    1.80
   5  -4   9    7.40    1.40
  -5  -4 -10    1.20    1.20
   5  -4  10    2.20    1.00
   5  -4  10   -0.90    1.00
   5   4  11    8.50    2.00
  -5  -4 -11    6.20    1.80
   5  -4  11    7.40    1.60
   5   4  12    7.20    2.00
   5  -4  12    6.70    1.60
  -5  -4 -12    4.50    1.80
   5   4  13    2.70    1.60
   5  -4  13    1.30    1.20
  -5   5  16    1.30    1.70
  -5   5  15    0.80    1.60
  -5   5  15    2.90    1.70
  -5  -5  15    2.70    1.40
  -5   5  14   -1.20    1.30
  -5   5  14    0.90    1.30
  -5  -5  14    0.70    1.20
  -5   5  13    9.50    2.20
  -5   5  13   11.10    2.10
  -5  -5  13    9.30    1.80
  -5   5  12    1.10    1.20
  -5   5  12    2.50    1.30
  -5  -5  12    0.60    1.00
  -5   5  11   10.50    2.10
  -5   5  11   10.20    1.90
  -5  -5  11    9.40    1.70
  -5   5  10   13.60    2.00
  -5   5  10    8.90    1.80
  -5  -5  10    9.50    1.70
  -5   5   9   14.80    1.90
  -5   5   9   10.10    1.90
  -5  -5   9    9.70    1.60
  -5   5   8    2.80    1.20
  -5   5   8    0.80    0.70
  -5  -5   8    0.90    0.90
  -5   5   7  149.88    5.40
  -5   5   7  121.59    5.90
  -5  -5   7  123.29    5.30
  -5   5   6   -0.10    0.80
  -5  -5   6    1.10    0.80
  -5   5   5  112.99    5.30
  -5  -5   5  110.59    4.70
   5  -5  -5  113.79    4.20
  -5  -5   5  122.79    3.80
  -5   5   4    2.70    0.90
   5  -5  -4    3.60    0.70
  -5  -5   4    2.50    0.50
  -5  -5   4    3.70    1.00
  -5   5   3  104.09    4.90
  -5  -5   3  114.79    4.70
  -5  -5   3  124.19    3.90
   5  -5  -3  115.79    4.50
  -5   5   2   42.50    2.60
  -5  -5   2   43.40    2.00
  -5  -5   2   45.90    2.60
   5  -5  -2   41.70    2.40
  -5   5   1    8.70    1.30
  -5  -5   1    8.70    1.00
   5  -5  -1   10.10    0.80
   5  -5  -1   10.70    1.30
  -5  -5   0   76.09    3.30
   5  -5   0   73.49    3.60
   5  -5   0   79.59    2.80
  -5   5  -1   21.20    1.60
  -5  -5  -1   21.20    1.60
   5  -5   1   22.90    1.30
   5  -5   1   22.40    2.10
  -5   5  -2   18.60    1.50
   5  -5   2   19.60    1.30
   5  -5   2   16.90    1.90
  -5  -5  -2   17.30    1.80
  -5   5  -3  132.19    4.70
  -5  -5  -3  122.29    5.20
   5  -5   3  127.49    4.50
   5  -5   3  127.59    5.60
   5  -5   4   62.59    2.80
  -5  -5  -4   57.19    3.30
   5  -5   4   62.99    3.60
  -5  -5  -5  120.99    5.40
   5  -5   5  129.59    4.80
   5  -5   5  121.69    5.70
   5  -5   6   95.89    4.90
   5  -5   6   89.29    3.90
  -5  -5  -6   93.29    4.70
   5  -5   7   85.69    3.90
   5  -5   7   84.59    4.60
  -5  -5  -7   81.19    4.40
  -5  -5  -8    1.50    1.20
   5  -5   8    1.50    0.90
   5  -5   8    0.40    1.10
   5  -5   9   54.39    3.80
  -5  -5  -9   56.39    3.80
   5  -5   9   58.19    3.30
  -5  -5 -10   12.00    2.20
   5  -5  10   11.20    1.80
   5  -5  10   11.40    2.20
  -5  -5 -11    7.70    1.90
  -5  -5 -12    0.40    1.40
  -5   6  16   -2.60    1.50
  -5   6  15    1.00    1.60
  -5  -6  15    0.90    1.20
  -5   6  14   -1.10    1.30
  -5   6  14   -0.50    1.40
  -5  -6  14   -0.90    1.10
  -5   6  13    0.90    1.40
  -5   6  13    0.60    1.30
  -5  -6  13   -0.50    1.00
  -5   6  12   28.20    3.10
  -5   6  12   29.20    3.60
  -5  -6  12   23.40    2.70
  -5   6  11   26.90    3.30
  -5   6  11   31.20    3.10
  -5  -6  11   25.90    2.80
  -5   6  10   34.90    3.70
  -5   6  10   30.10    2.90
  -5  -6  10   30.00    2.90
  -5   6   9    3.70    1.40
  -5  -6   9    6.30    1.50
  -5   6   8   20.80    2.70
  -5  -6   8   26.40    2.50
  -5   6   7   20.60    2.60
  -5  -6   7   20.30    2.20
  -5   6   6   20.20    2.60
  -5  -6   6   23.60    2.30
  -5   6   5   18.20    2.30
  -5  -6   5   13.10    1.70
  -5   6   4   73.99    4.20
  -5  -6   4   76.69    2.80
   5  -6  -4   79.99    3.40
  -5  -6   4   78.19    3.80
  -5   6   3   59.99    3.50
  -5  -6   3   63.99    2.50
   5  -6  -3   61.59    3.00
  -5  -6   3   55.49    3.20
  -5   6   2    2.30    1.00
   5  -6  -2    3.10    0.90
  -5  -6   2    2.90    0.90
  -5  -6   2    1.60    0.60
  -5   6   1    2.80    1.00
  -5  -6   1    2.70    0.90
   5  -6  -1    3.60    1.00
  -5  -6   1    1.70    0.70
  -5   6   0    4.50    1.10
   5  -6   0    5.00    1.10
  -5  -6   0    4.40    0.90
  -5   6  -1    3.00    0.90
  -5  -6  -1    1.90    0.80
   5  -6   1    2.20    1.00
  -5   6  -2    0.90    0.70
  -5  -6  -2    0.10    0.60
   5  -6   2    0.30    0.70
   5  -6   3   28.50    2.40
  -5  -6  -3   27.70    2.20
   5  -6   4    0.40    0.90
  -5  -6  -4    0.10    0.70
   5  -6   5   15.80    2.30
  -5  -6  -5   17.60    2.20
  -5  -6  -6    3.70    1.20
   5  -6   6    2.80    1.30
  -5  -6  -7    9.10    1.80
   5  -6   7    7.90    1.80
  -5  -6  -8    3.80    1.50
   5  -6   8    6.30    1.70
  -5  -6  -9    7.40    1.80
   5  -6   9    3.60    1.50
   5  -6  10    0.90    1.30
  -5  -6 -10    0.30    1.30
  -5  -6 -11    0.60    1.50
   5  -6  11   -0.20    1.40
  -5  -7  14    1.00    1.30
  -5   7  13    7.60    2.40
  -5  -7  13    5.60    1.70
  -5   7  12    1.80    1.50
  -5  -7  12    1.60    1.30
  -5   7  11   15.90    2.80
  -5  -7  11   11.10    2.00
  -5   7  10    1.80    1.40
  -5  -7  10   -0.70    0.90
  -5   7   9    2.70    1.40
  -5  -7   9    2.60    1.10
  -5   7   8   44.00    3.60
  -5  -7   8   43.50    2.90
  -5   7   7    0.00    1.00
  -5  -7   7    1.50    1.00
  -5   7   6   32.70    3.40
  -5  -7   6   28.60    2.70
  -5   7   5  108.29    5.50
  -5  -7   5   98.59    4.70
  -5   7   4    4.30    1.40
  -5  -7   4    5.30    1.40
   5  -7  -4    3.20    1.00
  -5   7   3  238.38    9.00
  -5  -7   3  227.68    8.60
  -5  -7   3  235.18    7.50
   5  -7  -3  230.48    8.40
  -5   7   2  171.28    7.00
  -5  -7   2  172.28    6.00
  -5  -7   2  174.38    6.90
   5  -7  -2  169.08    6.80
  -5   7   1   51.39    3.20
   5  -7  -1   59.59    3.40
  -5  -7   1   58.99    3.40
  -5  -7   1   58.69    2.90
  -5   7   0   13.10    1.80
   5  -7   0   12.70    1.80
  -5  -7   0   15.50    1.70
  -5   7  -1   25.20    2.30
   5  -7   1   24.10    2.50
  -5  -7  -1   22.80    2.20
  -5  -7  -2   -0.70    0.50
   5  -7   2   -0.40    0.70
  -5  -7  -3   32.90    2.50
   5  -7   3   31.10    2.70
   5  -7   4   44.10    3.30
  -5  -7  -4   43.80    3.00
  -5  -7  -5   13.40    2.00
   5  -7   5   14.00    2.30
  -5  -7  -6   18.90    2.40
   5  -7   6   20.00    2.70
   5  -7   7   61.29    4.20
  -5  -7  -7   53.99    3.90
   5  -7   8    1.00    1.40
  -5  -7  -8    5.50    1.70
  -5  -7  -9    0.70    1.40
   5  -7   9   -1.10    1.10
  -5  -7 -10    2.60    1.70
   5  -7  10    2.40    1.60
   5  -7  11   -0.50    1.40
  -5  -8  13    3.70    1.60
  -5  -8  12   -1.70    0.90
  -5   8  11   13.60    2.70
  -5  -8  11   15.40    2.30
  -5   8  10    1.10    1.50
  -5  -8  10    1.90    1.20
  -5   8   9   13.20    2.70
  -5  -8   9   10.90    1.90
  -5   8   8   11.20    2.40
  -5  -8   8    7.60    1.60
  -5   8   7    1.50    1.40
  -5  -8   7    0.80    0.90
  -5   8   6    3.80    1.50
  -5  -8   6    1.80    1.00
  -5   8   5   16.90    2.50
  -5  -8   5   20.30    2.30
  -5   8   4    6.00    1.60
  -5  -8   4    6.30    1.50
  -5   8   3   54.39    3.60
   5  -8  -3   52.39    3.10
  -5  -8   3   48.70    3.20
  -5   8   2    4.30    1.40
   5  -8  -2    4.60    1.30
  -5  -8   2    5.70    1.30
  -5  -8   2    4.90    1.00
  -5  -8   1  172.98    7.30
   5  -8  -1  179.28    7.40
  -5  -8   1  184.08    6.60
  -5   8   0   15.10    2.00
   5  -8   0   13.60    2.00
  -5  -8   0   15.60    1.80
  -5  -8  -1    3.00    1.00
   5  -8   1    6.60    1.50
  -5  -8  -2   22.30    2.30
   5  -8   2   22.70    2.70
   5  -8   3    9.80    1.90
  -5  -8  -3    6.50    1.40
  -5  -8  -4   -0.40    0.80
   5  -8   4   -1.40    0.70
   5  -8   5   20.20    2.80
  -5  -8  -5   18.20    2.40
   5  -8   6   20.30    2.80
  -5  -8  -6   20.20    2.70
   5  -8   7    1.40    1.50
  -5  -8  -7   -0.10    1.10
  -5  -8  -8    4.40    1.70
   5  -8   8    1.50    1.40
  -5  -8  -9    2.00    1.50
   5  -8   9    4.00    1.70
   5  -8  10    1.30    1.60
   5  -8  11    0.60    1.60
   5  -8  12    0.10    1.70
  -5  -9  12    0.10    1.30
  -5  -9  11    2.60    1.40
  -5   9  10    1.20    1.60
  -5  -9  10    0.70    1.30
  -5   9   9    0.60    1.40
  -5  -9   9   -0.80    1.00
  -5   9   8   -0.50    1.30
  -5  -9   8   -0.80    0.90
  -5   9   7   12.00    2.50
  -5  -9   7    9.40    1.80
  -5   9   6    0.30    1.30
  -5  -9   6    0.00    1.00
  -5   9   5    0.00    1.20
  -5  -9   5    0.50    0.90
  -5   9   4    1.40    1.30
  -5  -9   4    2.60    1.10
  -5   9   3    4.70    1.60
  -5  -9   3    6.00    1.50
  -5   9   2    0.90    1.20
   5  -9  -2   -0.80    0.90
  -5  -9   2    0.50    0.90
   5  -9  -1   10.60    1.90
  -5  -9   1   11.20    2.00
  -5  -9   0    0.10    0.90
   5  -9   0   -0.80    0.90
  -5  -9   0    2.30    1.00
  -5  -9  -1   -0.40    0.70
   5  -9   1    0.10    0.90
   5  -9   2    0.50    1.00
  -5  -9  -2   -0.20    0.70
   5  -9   3   -0.30    1.00
  -5  -9  -3    0.60    0.90
  -5  -9  -4    1.70    1.10
   5  -9   4    3.90    1.50
  -5  -9  -5    1.10    1.20
   5  -9   5    1.40    1.30
   5  -9   6    0.10    1.30
  -5  -9  -6    0.10    1.10
   5  -9   7    4.30    1.90
  -5  -9  -7    1.20    1.20
   5  -9   8    2.40    1.60
   5  -9   9    0.10    1.40
   5  -9  10   -0.20    1.50
  -5 -10  11    3.30    1.70
  -5 -10  10    1.30    1.40
  -5 -10   9    2.40    1.40
  -5  10   8    0.30    1.60
  -5 -10   8    1.20    1.10
  -5  10   7    7.70    2.40
  -5 -10   7    7.60    1.70
  -5  10   6   17.70    3.00
  -5 -10   6   13.20    2.20
  -5  10   5    2.20    1.60
  -5 -10   5    1.40    1.10
  -5  10   4   -0.30    1.30
  -5 -10   4   -1.20    0.90
  -5  10   3   28.80    3.30
  -5 -10   3   28.30    3.00
   5 -10  -2   -0.30    1.00
  -5 -10   2    1.10    1.10
  -5 -10   1   16.00    2.30
   5 -10  -1   19.00    2.60
  -5 -10   0    7.20    1.70
   5 -10   0    5.40    1.60
  -5 -10  -1   -0.80    0.80
   5 -10   1    0.90    1.20
  -5 -10  -1    0.90    1.00
   5 -10   2   10.00    2.10
  -5 -10  -2   13.60    2.00
   5 -10   3    1.60    1.30
  -5 -10  -3    0.90    1.00
  -5 -10  -4    0.30    1.20
   5 -10   4   -0.40    1.20
   5 -10   5    7.00    2.00
  -5 -10  -5    7.90    1.90
   5 -10   6   -0.20    1.10
  -5 -10  -6   -1.70    1.10
   5 -10   7    4.70    1.90
   5 -10   8   -0.70    1.60
  -5 -11  10    4.10    1.80
  -5 -11   9   -0.10    1.20
  -5 -11   8   -0.10    1.20
  -5  11   7    0.60    1.70
  -5 -11   7   -0.90    1.00
  -5  11   6    1.10    1.80
  -5 -11   6    1.90    1.30
  -5  11   5    0.80    1.70
  -5 -11   5    0.50    1.20
  -5  11   4   10.60    2.40
  -5 -11   4    2.70    1.30
  -5 -11   3   -0.20    1.10
  -5 -11   2    0.00    1.10
  -5 -11   1    1.30    1.20
   5 -11  -1   -1.30    1.10
   5 -11   0   -0.10    1.10
  -5 -11   0    0.00    1.10
   5 -11   1   -1.00    1.00
  -5 -11  -1   -0.20    1.00
  -5 -11  -2    1.60    1.20
  -5 -11  -2    0.10    1.10
   5 -11   2    1.30    1.40
  -5 -11  -3    0.20    1.00
   5 -11   3   -0.80    1.30
   5 -11   4   -0.30    1.30
  -5 -11  -4    0.90    1.40
   5 -11   5   -0.40    1.30
   5 -11   6   -0.20    1.50
   5 -11   7   -2.60    1.50
  -5 -12   8   -0.60    1.30
  -5 -12   7    0.90    1.30
  -5 -12   6   -0.10    1.30
  -5 -12   5    1.40    1.40
  -5 -12   4   10.10    2.20
  -5 -12   3    5.40    1.80
  -5 -12   2    4.70    1.50
  -5 -12   1    1.20    1.30
   5 -12   0    2.10    1.60
  -5 -12   0    1.00    1.40
   5 -12   1    1.80    1.60
  -5 -12  -1    3.50    1.60
  -5 -12  -2    1.90    1.50
   5 -12   2   -0.70    1.40
   5 -12   3    3.20    1.90
  -5 -12  -3    3.90    1.60
   5 -12   4    7.60    2.40
  -5 -13   4    3.20    1.70
  -5 -13   3    5.50    1.90
  -5 -13   2    1.40    1.40
  -5 -13   1    1.00    1.50
  -5 -13   0    1.90    1.70
   5 -13   1   -1.60    1.40
  -5 -13  -1    1.70    1.60
   5 -13   2   -0.80    1.50
  -6   0  17   -1.30    1.20
  -6   0  16    0.70    1.20
  -6   0  15   -0.60    1.10
  -6   0  14    8.30    1.80
  -6   0  13    0.50    1.00
  -6   0  12    3.10    1.20
  -6   0  11   -0.40    0.70
  -6   0  11    0.20    0.80
  -6   0  10   77.59    3.90
  -6   0  10   81.89    3.80
  -6   0   9   -0.20    0.70
  -6   0   9    0.00    0.60
  -6   0   8   91.59    4.00
  -6   0   8   91.99    3.90
  -6   0   7    0.10    0.60
  -6   0   7    0.20    0.50
  -6   0   6   15.50    1.30
  -6   0   6   16.90    1.30
  -6   0   5   -0.10    0.30
  -6   0   5    0.10    0.20
  -6   0   4  127.09    4.20
  -6   0   4  122.09    4.40
  -6   0   3    0.50    0.30
  -6   0   3   -0.20    0.30
  -6   0   2  297.67    9.00
  -6   0   2  303.67    9.10
  -6   0   1   -0.30    0.20
   6   0   0    2.50    0.60
  -6   0   0    2.00    0.40
   6   0   1    8.10    1.00
  -6   0  -2    5.90    0.70
   6   0   2    6.70    0.90
   6   0   2    7.20    0.90
   6   0   3   -0.40    0.30
   6   0   3   -0.20    0.40
  -6   0  -3    0.40    0.40
   6   0   4  353.16   11.30
  -6   0  -4  354.86   10.80
   6   0   4  361.66   11.60
   6   0   5   -0.60    0.40
   6   0   5    0.30    0.50
  -6   0  -5   -0.20    0.40
  -6   0  -6    3.50    0.70
   6   0   6    3.30    0.90
   6   0   6    4.00    0.90
   6   0   7    0.10    0.70
   6   0   7   -0.60    0.60
  -6   0  -7   -0.10    0.40
   6   0   8   29.90    2.30
  -6   0  -8   32.40    2.00
   6   0   9    1.00    0.90
   6   0  10   10.60    1.80
   6   0  11   -0.10    1.00
   6   0  12    4.40    1.50
   6   0  13    0.20    1.20
   6   0  14    1.50    1.40
  -6   1  17    1.90    1.50
  -6  -1  17    4.30    1.70
  -6   1  16   -0.60    1.10
  -6  -1  16    2.70    1.40
  -6   1  15    3.80    1.40
  -6  -1  15    4.90    1.50
  -6   1  14   13.10    2.10
  -6  -1  14    9.80    1.90
  -6   1  13    0.90    1.10
  -6  -1  13    0.20    1.00
  -6   1  12    3.20    1.20
  -6   1  12    1.50    1.00
  -6  -1  12    0.80    1.00
  -6   1  11    0.30    0.80
  -6   1  11   -0.50    0.60
  -6  -1  11   -0.10    0.80
  -6   1  10    0.20    0.70
  -6   1  10   -0.30    0.60
  -6  -1  10    0.70    0.90
  -6   1   9    0.10    0.60
  -6   1   9    0.70    0.80
  -6  -1   9    0.40    0.80
  -6  -1   9    0.40    0.70
  -6   1   8  116.29    4.40
  -6   1   8  105.79    4.70
  -6  -1   8  106.19    4.40
  -6  -1   8  106.69    4.40
  -6   1   7   46.80    2.70
  -6   1   7   53.49    2.40
  -6  -1   7   46.40    2.40
  -6  -1   7   48.30    2.60
  -6   1   6   81.49    3.60
  -6  -1   6   80.79    3.30
  -6  -1   6   77.99    3.20
  -6   1   5   24.80    1.40
  -6   1   5   28.90    1.80
  -6  -1   5   31.20    1.60
  -6  -1   5   30.00    1.60
  -6   1   4  127.29    4.70
  -6   1   4  127.99    4.30
  -6  -1   4  135.59    4.40
  -6  -1   4  133.29    4.50
  -6   1   3   19.20    1.00
  -6   1   3   18.30    1.30
  -6  -1   3   19.80    1.10
  -6   1   2    0.30    0.30
  -6  -1   2    0.40    0.30
  -6  -1   2    0.50    0.30
   6  -1  -2    0.70    0.50
  -6   1   1    2.30    0.50
  -6  -1   1    2.40    0.50
   6  -1  -1    3.00    0.60
  -6   1   0  161.68    5.30
  -6  -1   0  164.78    5.30
   6  -1   0  166.88    5.70
  -6   1  -1    0.20    0.30
   6  -1   1    0.40    0.40
  -6  -1  -1    0.70    0.30
  -6   1  -2   58.19    2.30
   6  -1   2   53.49    2.60
   6  -1   2   56.69    2.30
  -6  -1  -2   60.49    2.40
  -6   1  -3  100.09    3.50
   6   1   3  101.49    4.10
   6  -1   3   97.09    4.00
  -6  -1  -3   97.09    3.60
   6  -1   3  101.09    3.70
   6   1   4  272.17    9.10
  -6  -1  -4  272.67    8.60
   6  -1   4  274.37    8.80
   6  -1   4  269.47    9.20
  -6   1  -5    4.40    0.70
   6   1   5    3.40    0.90
   6   1   5    1.60    0.80
   6  -1   5    4.50    0.90
  -6  -1  -5    1.80    0.60
   6  -1   5    2.60    0.80
   6   1   6   52.19    2.80
  -6   1  -6   53.89    2.30
   6   1   6   51.39    3.00
  -6  -1  -6   54.59    2.70
   6  -1   6   54.09    2.80
   6  -1   6   52.69    2.80
  -6   1  -7    6.90    0.90
   6   1   7    7.20    1.30
  -6  -1  -7    9.30    1.30
   6  -1   7    9.70    1.40
   6   1   8   49.10    3.20
   6  -1   8   58.59    3.10
  -6  -1  -8   51.29    2.80
   6  -1   8   52.49    3.10
   6   1   9   19.70    2.40
  -6  -1  -9   16.30    1.80
   6  -1   9   20.90    2.30
   6   1  10    9.20    1.80
   6  -1  10    8.70    1.60
   6   1  11   18.50    2.60
   6  -1  11   25.90    2.80
   6   1  12    4.20    1.60
   6  -1  12    1.70    1.20
   6   1  13    2.90    1.50
   6  -1  13    0.50    1.30
   6   1  14   -0.50    1.30
   6  -1  14   -0.10    1.30
  -6   2  17    0.80    1.50
  -6  -2  17    2.70    1.40
  -6   2  16    4.10    1.60
  -6  -2  16    2.30    1.40
  -6   2  15    8.30    1.90
  -6  -2  15    5.50    1.60
  -6   2  14    2.40    1.20
  -6  -2  14    3.20    1.30
  -6   2  13    5.60    1.50
  -6   2  13    6.50    1.70
  -6  -2  13    6.10    1.50
  -6   2  12    2.60    1.20
  -6   2  12    2.20    1.10
  -6  -2  12    3.40    1.30
  -6   2  11    0.50    0.90
  -6   2  11    3.10    1.00
  -6  -2  11    1.40    1.00
  -6   2  10    1.50    0.80
  -6   2  10    1.00    0.80
  -6  -2  10    1.60    1.00
  -6   2   9    0.50    0.80
  -6   2   9    1.60    0.80
  -6  -2   9   -0.10    0.80
  -6   2   8   68.29    3.00
  -6   2   8   63.09    3.60
  -6  -2   8   67.29    3.00
  -6  -2   8   63.29    3.20
  -6   2   7    7.90    1.30
  -6  -2   7    7.30    1.00
  -6  -2   7    7.20    1.20
  -6   2   6  177.28    6.80
  -6   2   6  187.68    6.10
  -6  -2   6  180.78    6.40
  -6  -2   6  187.48    6.10
  -6   2   5  609.54   18.00
  -6   2   5  616.34   18.70
  -6  -2   5  595.54   18.30
  -6  -2   5  621.74   17.80
  -6   2   4   37.00    1.50
  -6   2   4   35.20    2.10
  -6  -2   4   31.50    1.80
   6  -2  -4   33.00    1.80
  -6  -2   4   32.90    1.50
  -6   2   3    0.40    0.40
  -6  -2   3    0.00    0.40
  -6  -2   3    0.40    0.30
   6  -2  -3   -0.70    0.30
  -6   2   2 1257.67   36.10
   6  -2  -2 1249.97   37.50
  -6  -2   2 1237.88   36.40
  -6  -2   2 1264.27   35.60
  -6   2   1   39.30    1.90
   6  -2  -1   41.00    2.00
  -6  -2   1   38.70    1.70
  -6   2   0  438.16   13.10
  -6  -2   0  435.46   13.00
   6  -2   0  439.46   13.90
  -6   2  -1  575.24   16.50
   6  -2   1  551.44   16.30
   6  -2   1  554.74   17.60
  -6  -2  -1  566.44   16.60
  -6  -2  -2   61.19    2.60
   6  -2   2   62.89    2.30
   6  -2   2   58.49    2.90
  -6   2  -3  179.68    5.60
   6  -2   3  176.88    6.50
  -6  -2  -3  176.08    6.00
   6  -2   3  171.88    5.70
  -6   2  -4  500.35   14.90
  -6  -2  -4  519.05   15.50
   6  -2   4  511.25   16.40
   6  -2   4  505.65   15.40
   6   2   5   15.80    1.80
  -6   2  -5   16.50    1.10
  -6  -2  -5   15.10    1.50
   6  -2   5   16.40    1.70
   6  -2   5   15.20    1.50
  -6   2  -6   38.40    1.80
   6   2   6   35.20    2.60
  -6  -2  -6   35.50    2.30
   6  -2   6   42.10    2.60
   6  -2   6   39.10    2.30
   6   2   7   11.70    1.80
   6  -2   7    9.30    1.40
  -6  -2  -7   11.00    1.50
   6  -2   7   10.60    1.50
   6   2   8   38.80    2.90
   6  -2   8   46.20    2.70
  -6  -2  -8   43.80    2.80
   6  -2   8   42.20    2.80
   6   2   9    1.50    1.10
  -6  -2  -9    1.00    1.00
   6  -2   9    1.50    0.90
   6  -2   9    0.50    0.80
   6   2  10   34.10    3.40
  -6  -2 -10   34.70    2.70
   6  -2  10   37.70    2.80
   6   2  11    4.50    1.60
   6  -2  11    6.90    1.60
   6   2  12    6.30    1.80
   6  -2  12    7.30    1.70
   6   2  13   -0.40    1.30
   6  -2  13    1.60    1.30
   6   2  14    1.20    1.40
   6  -2  14    1.60    1.50
  -6   3  17    1.20    1.50
  -6   3  16    1.90    1.50
  -6  -3  16    1.00    1.20
  -6   3  15    7.00    1.80
  -6  -3  15    7.80    1.80
  -6   3  14    0.40    1.10
  -6  -3  14    0.60    1.10
  -6   3  13   -0.20    1.10
  -6   3  13    1.60    1.10
  -6  -3  13    0.50    1.00
  -6   3  12    0.30    1.10
  -6   3  12    2.50    1.20
  -6  -3  12    1.40    1.10
  -6   3  11   80.99    4.70
  -6   3  11   88.79    4.20
  -6  -3  11   79.89    4.20
  -6   3  10  125.99    6.10
  -6   3  10  146.39    5.60
  -6  -3  10  132.49    5.70
  -6   3   9    8.80    1.30
  -6   3   9    7.70    1.60
  -6  -3   9    9.40    1.50
  -6   3   8  140.99    6.10
  -6  -3   8  142.69    5.60
  -6   3   7    0.20    0.70
  -6   3   7    1.20    0.60
  -6  -3   7    0.90    0.50
  -6  -3   7   -0.10    0.70
  -6   3   6   33.90    2.40
  -6   3   6   38.80    1.90
  -6  -3   6   35.00    2.10
  -6  -3   6   34.60    1.70
  -6   3   5   30.50    2.10
  -6   3   5   27.00    1.50
   6  -3  -5   28.00    1.60
  -6  -3   5   30.00    1.40
  -6  -3   5   24.60    1.70
  -6   3   4  154.68    5.80
  -6   3   4  156.68    4.90
  -6  -3   4  141.69    5.30
   6  -3  -4  150.38    5.20
  -6  -3   4  149.19    4.80
  -6   3   3  130.09    5.10
   6  -3  -3  141.09    4.80
  -6  -3   3  129.69    4.30
  -6  -3   3  130.69    4.90
  -6   3   2    1.30    0.60
  -6  -3   2    0.50    0.30
   6  -3  -2    0.70    0.50
  -6  -3   2   -0.30    0.40
  -6   3   1  942.01   27.40
   6  -3  -1  939.91   28.60
  -6  -3   1  930.11   26.90
  -6   3   0  104.79    3.90
  -6  -3   0  103.69    3.80
   6  -3   0  104.19    4.20
   6  -3   1   91.09    3.90
  -6  -3  -1   95.99    3.60
  -6   3  -2   17.80    1.20
   6  -3   2   15.40    1.00
   6  -3   2   20.20    1.60
  -6  -3  -2   18.10    1.40
  -6   3  -3   90.49    3.40
  -6  -3  -3   98.19    3.90
   6  -3   3   96.89    4.20
   6  -3   3   93.69    3.40
  -6   3  -4    3.40    0.60
   6  -3   4    3.70    0.70
  -6  -3  -4    3.90    1.00
   6  -3   4    2.90    0.90
  -6   3  -5   56.39    2.30
  -6  -3  -5   60.59    3.10
   6  -3   5   60.19    3.30
   6  -3   5   56.49    2.70
  -6  -3  -6   21.70    2.10
   6  -3   6   20.10    1.60
   6  -3   6   20.90    2.20
   6  -3   7   34.00    2.60
  -6  -3  -7   35.10    2.60
   6  -3   7   38.00    2.40
   6   3   8   29.30    3.00
   6  -3   8   29.90    2.80
   6  -3   8   27.40    2.20
  -6  -3  -8   25.10    2.50
   6   3   9   11.70    2.10
  -6  -3  -9   11.10    1.90
   6  -3   9   12.60    1.90
   6  -3   9   12.00    1.70
   6   3  10    1.70    1.30
   6  -3  10    3.50    1.20
  -6  -3 -10    6.20    1.60
   6   3  11   -1.10    1.00
   6  -3  11    1.60    1.10
  -6  -3 -11   -0.50    1.00
   6   3  12   -0.10    1.30
   6  -3  12   -0.40    0.90
   6   3  13    4.00    1.80
   6  -3  13    3.60    1.60
  -6   4  16    1.00    1.50
  -6  -4  16    2.90    1.40
  -6   4  15    0.90    1.30
  -6  -4  15    0.30    1.20
  -6   4  14    1.90    1.60
  -6   4  14    3.10    1.40
  -6  -4  14    1.10    1.20
  -6   4  13    3.60    1.40
  -6   4  13    2.00    1.40
  -6  -4  13    0.70    1.10
  -6   4  12    5.10    1.40
  -6   4  12    2.80    1.40
  -6  -4  12    5.60    1.60
  -6   4  11   21.50    2.30
  -6   4  11   15.00    2.40
  -6  -4  11   18.60    2.20
  -6   4  10   -0.50    0.70
  -6   4  10   -0.10    1.00
  -6  -4  10    0.40    0.90
  -6   4   9    8.80    1.80
  -6   4   9   10.20    1.50
  -6  -4   9   10.00    1.70
  -6   4   8   29.80    2.00
  -6   4   8   25.00    2.70
  -6  -4   8   25.10    2.10
  -6   4   7   51.39    2.60
  -6   4   7   51.59    3.30
  -6  -4   7   49.20    2.80
  -6   4   6   29.90    2.40
  -6   4   6   30.00    1.80
   6  -4  -6   29.20    1.70
  -6  -4   6   29.10    1.50
  -6  -4   6   31.00    2.00
  -6   4   5  280.67    8.90
  -6   4   5  282.17   10.00
   6  -4  -5  280.17    9.10
  -6  -4   5  287.87    9.50
  -6  -4   5  281.37    8.50
  -6   4   4  169.38    6.50
  -6  -4   4  155.28    5.90
   6  -4  -4  159.88    5.70
  -6  -4   4  169.18    5.20
  -6   4   3  214.68    7.80
  -6  -4   3  209.78    7.50
   6  -4  -3  213.08    7.30
  -6  -4   3  222.78    6.70
  -6   4   2  226.18    8.00
   6  -4  -2  228.68    7.90
  -6  -4   2  226.58    7.90
  -6  -4   2  238.58    7.20
  -6   4   1  148.19    5.60
  -6  -4   1  150.38    5.10
   6  -4  -1  153.48    5.70
  -6   4   0  184.48    6.20
   6  -4   0  164.48    6.40
  -6  -4   0  175.88    5.90
  -6   4  -1  255.57    8.50
   6  -4   1  262.67    7.90
   6  -4   1  265.77    9.20
  -6  -4  -1  262.47    8.50
  -6   4  -2    3.80    0.80
  -6  -4  -2    3.40    0.80
   6  -4   2    4.20    0.60
   6  -4   2    3.80    1.00
  -6   4  -3    0.30    0.50
   6  -4   3    1.50    0.50
   6  -4   3    1.80    0.80
  -6  -4  -3    0.70    0.60
  -6   4  -4   56.19    2.40
   6  -4   4   48.20    2.30
   6  -4   4   50.69    3.10
  -6  -4  -4   48.40    2.80
  -6  -4  -5   34.60    2.40
   6  -4   5   33.70    2.60
   6  -4   5   34.90    2.00
  -6  -4  -6   53.79    3.20
   6  -4   6   50.99    3.30
   6  -4   6   56.79    2.80
  -6  -4  -7   99.39    4.80
   6  -4   7  103.59    5.10
   6  -4   7  109.29    4.50
   6  -4   8    2.20    0.90
   6  -4   8    1.20    1.10
  -6  -4  -8    2.50    1.10
   6  -4   9    0.00    1.10
   6  -4   9    0.60    0.90
  -6  -4  -9    2.80    1.20
  -6  -4 -10   10.90    2.00
   6  -4  10    5.10    1.60
  -6  -4 -11    0.80    1.30
  -6  -4 -12   -0.30    1.40
  -6   5  16   -1.40    1.40
  -6   5  15    0.90    1.60
  -6   5  15    0.20    1.30
  -6  -5  15    2.20    1.30
  -6   5  14    6.50    2.10
  -6   5  14    1.20    1.30
  -6  -5  14    2.10    1.40
  -6   5  13    5.90    1.70
  -6   5  13    5.20    1.80
  -6  -5  13    5.80    1.70
  -6   5  12    0.30    1.30
  -6   5  12    0.80    1.10
  -6  -5  12    1.40    1.20
  -6   5  11    1.60    1.30
  -6   5  11    2.40    1.10
  -6  -5  11    2.30    1.20
  -6   5  10    4.40    1.50
  -6   5  10    4.50    1.30
  -6  -5  10    3.50    1.30
  -6   5   9    0.00    0.50
  -6   5   9    0.70    1.00
  -6  -5   9    0.30    0.90
  -6   5   8    0.40    0.90
  -6   5   8    1.70    0.90
  -6  -5   8    1.40    1.00
  -6   5   7   -0.70    0.70
  -6   5   7   -0.20    0.60
  -6  -5   7    0.00    0.70
  -6   5   6   52.19    3.40
  -6  -5   6   55.49    3.00
  -6   5   5    3.60    1.20
  -6  -5   5    4.10    1.10
  -6  -5   5    5.80    0.70
   6  -5  -5    5.40    0.80
  -6   5   4   59.69    3.50
  -6  -5   4   61.29    3.20
   6  -5  -4   64.99    2.90
  -6  -5   4   63.69    2.50
  -6   5   3   15.80    1.90
  -6  -5   3   19.60    1.90
  -6  -5   3   17.20    1.20
   6  -5  -3   19.00    1.60
  -6   5   2   87.99    4.20
  -6  -5   2   89.39    3.40
   6  -5  -2   92.89    3.90
  -6  -5   2   92.39    4.10
  -6   5   1  204.88    7.40
  -6  -5   1  206.58    6.80
   6  -5  -1  200.48    7.40
  -6  -5   0   29.30    1.90
   6  -5   0   33.60    2.30
  -6   5  -1   54.59    2.70
   6  -5   1   51.39    3.00
  -6  -5  -1   52.19    2.70
  -6   5  -2   34.80    2.10
   6  -5   2   38.10    2.60
  -6  -5  -2   35.10    2.30
  -6  -5  -3   25.10    2.00
   6  -5   3   21.40    2.20
  -6  -5  -4   31.70    2.30
   6  -5   4   33.60    2.70
   6  -5   5   27.70    2.80
  -6  -5  -5   32.20    2.40
   6  -5   6  190.58    8.00
  -6  -5  -6  195.48    7.70
  -6  -5  -7   10.60    1.80
   6  -5   7   11.50    2.00
   6  -5   8    7.90    1.70
  -6  -5  -8    6.60    1.60
  -6  -5  -9    3.70    1.50
   6  -5   9    4.70    1.50
   6  -5  10    2.20    1.40
  -6  -5 -10    3.00    1.50
  -6  -5 -11    1.00    1.50
  -6  -5 -12    4.90    1.90
  -6  -6  15    0.50    1.30
  -6   6  14    0.60    1.60
  -6  -6  14    1.40    1.20
  -6   6  13    1.10    1.30
  -6   6  13    1.60    1.70
  -6  -6  13   -0.40    1.10
  -6   6  12    5.70    1.60
  -6   6  12    1.00    1.50
  -6  -6  12    3.30    1.30
  -6   6  11    7.20    1.70
  -6   6  11    5.10    1.70
  -6  -6  11   11.10    1.90
  -6   6  10   31.40    2.70
  -6   6  10   45.40    3.60
  -6  -6  10   42.70    3.00
  -6   6   9   26.40    3.20
  -6  -6   9   20.60    2.30
  -6   6   8    4.80    1.50
  -6  -6   8    3.20    1.10
  -6   6   7    1.20    1.30
  -6  -6   7    4.90    1.20
  -6   6   6  161.68    7.10
  -6  -6   6  159.68    6.40
  -6   6   5  149.19    6.50
  -6  -6   5  142.29    5.90
  -6   6   4   -0.10    0.90
   6  -6  -4    1.60    0.70
  -6  -6   4    0.60    0.80
  -6  -6   4    1.50    0.50
  -6   6   3   34.80    2.80
   6  -6  -3   37.20    2.30
  -6  -6   3   43.10    2.00
  -6  -6   3   42.40    2.70
  -6   6   2  134.99    5.80
  -6  -6   2  133.69    4.80
  -6  -6   2  135.79    5.70
   6  -6  -2  132.99    5.50
  -6   6   1   36.50    2.60
   6  -6  -1   42.90    2.70
  -6  -6   1   42.00    2.20
  -6  -6   1   41.00    2.70
  -6   6   0   69.69    3.50
  -6  -6   0   68.09    3.20
   6  -6   0   67.19    3.60
  -6   6  -1   34.00    2.30
  -6  -6  -1   37.00    2.30
   6  -6   1   39.00    2.70
   6  -6   2  145.39    6.30
  -6  -6  -2  144.99    5.70
  -6  -6  -3   26.10    2.10
   6  -6   3   26.80    2.70
   6  -6   4    8.30    1.60
  -6  -6  -4    8.70    1.50
  -6  -6  -5    4.00    1.20
   6  -6   5    3.50    1.40
   6  -6   6    9.00    1.80
  -6  -6  -6    7.50    1.60
   6  -6   7   12.40    2.20
  -6  -6  -7   14.00    2.10
  -6  -6  -8    1.30    1.20
   6  -6   8   -0.50    1.00
   6  -6   9   34.30    3.50
  -6  -6  -9   36.00    3.50
   6  -6  10   11.80    2.20
  -6  -6 -10   17.20    2.70
  -6  -6 -11    0.10    1.50
   6  -6  11    1.00    1.50
  -6  -7  14    8.40    2.10
  -6  -7  13    1.00    1.30
  -6   7  12    6.00    2.00
  -6  -7  12    2.00    1.40
  -6   7  11    2.90    1.60
  -6  -7  11    0.70    1.10
  -6   7  10    0.90    1.40
  -6  -7  10   -0.10    0.90
  -6   7   9   29.70    3.50
  -6  -7   9   30.50    3.00
  -6   7   8    6.30    1.90
  -6  -7   8   13.00    1.90
  -6   7   7   28.60    3.30
  -6  -7   7   27.70    2.30
  -6   7   6    1.50    1.20
  -6  -7   6    1.90    0.90
  -6   7   5   36.50    3.50
  -6  -7   5   28.70    2.70
  -6   7   4  101.19    5.10
   6  -7  -4   88.69    4.10
  -6  -7   4   89.19    4.40
  -6   7   3   19.00    2.40
  -6  -7   3   20.10    2.20
   6  -7  -3   18.90    2.00
  -6  -7   3   19.50    1.40
  -6   7   2   14.30    2.00
   6  -7  -2   12.40    1.70
  -6  -7   2   14.00    1.40
  -6  -7   2   12.50    1.80
  -6   7   1    0.20    0.90
  -6  -7   1   -0.30    0.70
   6  -7  -1    0.30    0.70
  -6  -7   1    1.10    0.60
  -6   7   0    8.40    1.50
   6  -7   0    9.50    1.50
  -6  -7   0    9.00    1.30
   6  -7   1    2.10    1.10
  -6  -7  -1    5.50    1.10
  -6  -7  -2    1.10    0.90
   6  -7   2    2.50    1.20
  -6  -7  -3    2.30    0.90
   6  -7   3    1.10    0.90
   6  -7   4    0.80    1.10
  -6  -7  -4    0.80    0.90
   6  -7   5    1.80    1.20
  -6  -7  -5    2.80    1.20
  -6  -7  -6    1.60    1.00
   6  -7   6    0.70    1.30
   6  -7   7    7.00    1.80
  -6  -7  -7    8.20    1.90
  -6  -7  -8    5.20    1.70
   6  -7   8    1.10    1.40
   6  -7   9    0.90    1.40
  -6  -7  -9    1.90    1.40
   6  -7  10   -0.30    1.40
   6  -7  11    1.70    1.70
  -6  -8  13    0.90    1.30
  -6  -8  12    0.50    1.30
  -6   8  11    1.60    1.60
  -6  -8  11    2.30    1.30
  -6   8  10    1.20    1.50
  -6  -8  10    0.60    1.20
  -6   8   9    0.60    1.40
  -6  -8   9    0.30    0.90
  -6   8   8   -0.80    1.10
  -6  -8   8   -0.30    0.90
  -6   8   7   12.80    2.40
  -6  -8   7   13.40    2.00
  -6   8   6    3.50    1.50
  -6  -8   6    3.80    1.30
  -6   8   5    0.40    1.10
  -6  -8   5    1.70    0.90
  -6   8   4   -0.40    0.90
  -6  -8   4    0.80    0.90
  -6   8   3    0.10    0.90
  -6  -8   3   -0.70    0.70
   6  -8  -3    1.70    0.90
  -6   8   2   61.69    3.90
  -6  -8   2   59.39    2.90
  -6  -8   2   64.79    3.70
   6  -8  -2   54.79    3.40
  -6  -8   1   36.40    2.30
  -6  -8   1   37.90    2.90
   6  -8  -1   36.10    2.80
  -6  -8   0    7.60    1.30
   6  -8   0    7.80    1.60
   6  -8   1   30.50    3.10
  -6  -8  -1   31.60    2.30
  -6  -8  -2    0.40    0.80
   6  -8   2    0.40    0.90
   6  -8   3    4.50    1.40
  -6  -8  -3    5.50    1.30
   6  -8   4    8.60    1.90
  -6  -8  -4    8.70    1.70
  -6  -8  -5    1.90    1.10
   6  -8   5    4.80    1.70
  -6  -8  -6    4.20    1.40
   6  -8   6    1.90    1.30
  -6  -8  -7    7.00    1.70
   6  -8   7    4.90    1.70
  -6  -8  -8   -0.60    1.20
   6  -8   8   -2.10    1.10
   6  -8   9    2.50    1.70
   6  -8  10   -2.10    1.30
   6  -8  11    2.80    1.90
  -6  -9  12    4.30    1.80
  -6  -9  11    4.40    1.70
  -6   9  10    7.30    2.30
  -6  -9  10    4.40    1.50
  -6   9   9    6.20    2.30
  -6  -9   9    3.50    1.40
  -6   9   8    1.20    1.60
  -6  -9   8    2.30    1.20
  -6   9   7    2.30    1.60
  -6  -9   7    0.90    1.10
  -6   9   6    2.00    1.40
  -6  -9   6   -0.20    0.90
  -6   9   5    3.00    1.60
  -6  -9   5    0.90    1.10
  -6   9   4   21.20    2.90
  -6  -9   4   26.80    2.80
  -6   9   3   -0.80    1.10
   6  -9  -3   -0.60    0.90
  -6  -9   3   -0.10    1.00
  -6   9   2    8.30    1.90
   6  -9  -2    8.70    1.70
  -6  -9   2    8.00    1.70
  -6  -9   1   32.70    2.30
  -6  -9   1   30.30    3.10
   6  -9  -1   38.30    3.00
  -6  -9   0    0.00    0.90
  -6  -9   0    3.20    1.10
   6  -9   0    2.60    1.20
   6  -9   1    0.10    1.00
  -6  -9  -1    1.10    0.90
  -6  -9  -2   10.80    1.80
   6  -9   2    9.50    2.00
  -6  -9  -3   16.20    2.20
   6  -9   3   18.30    2.70
   6  -9   4    0.30    1.00
  -6  -9  -4    0.10    0.90
  -6  -9  -5    7.20    1.80
   6  -9   5    3.40    1.40
  -6  -9  -6    2.10    1.30
   6  -9   6    2.60    1.60
  -6  -9  -7    3.70    1.60
   6  -9   7    4.10    1.70
   6  -9   8   -0.70    1.30
   6  -9   9    1.10    1.70
   6  -9  10   -0.80    1.30
  -6 -10  11    0.40    1.40
  -6 -10  10    0.10    1.30
  -6 -10   9    0.70    1.30
  -6  10   8    1.00    1.90
  -6 -10   8    1.00    1.20
  -6  10   7    0.10    1.60
  -6 -10   7    1.80    1.20
  -6  10   6    1.10    1.60
  -6 -10   6    2.80    1.30
  -6  10   5    6.20    2.00
  -6 -10   5    5.40    1.60
  -6  10   4    1.10    1.50
  -6 -10   4    0.20    0.90
  -6  10   3    0.30    1.30
  -6 -10   3    0.70    0.90
   6 -10  -2    0.30    1.00
  -6 -10   2    0.30    1.00
  -6 -10   1    4.90    1.40
   6 -10  -1    1.50    1.30
   6 -10   0    3.00    1.50
  -6 -10   0    3.70    1.40
  -6 -10  -1    3.70    1.30
  -6 -10  -1    0.40    1.10
   6 -10   1    2.00    1.30
  -6 -10  -2   -0.40    0.90
   6 -10   2    2.20    1.40
   6 -10   3    1.30    1.30
  -6 -10  -3    0.30    0.90
   6 -10   4    1.70    1.40
  -6 -10  -4    0.30    1.20
   6 -10   5   -0.30    1.20
  -6 -10  -5   -1.70    1.10
   6 -10   6   -1.40    1.00
   6 -10   7    3.00    1.80
   6 -10   8    0.30    1.60
  -6 -11   9   -0.50    1.20
  -6 -11   8    2.50    1.50
  -6  11   7    3.90    2.10
  -6 -11   7    1.00    1.20
  -6  11   6    2.30    1.80
  -6 -11   6    3.10    1.50
  -6  11   5    1.20    1.80
  -6 -11   5    0.90    1.20
  -6 -11   4    0.40    1.10
  -6 -11   3   -0.40    1.00
  -6 -11   2    1.90    1.20
   6 -11  -1    1.70    1.40
  -6 -11   1    0.80    1.20
   6 -11   0    5.00    1.70
  -6 -11   0    3.00    1.40
   6 -11   1    4.30    1.70
  -6 -11  -1    6.40    1.80
   6 -11   2    1.00    1.40
  -6 -11  -2    3.70    1.60
  -6 -11  -2    0.30    1.20
   6 -11   3   -1.10    1.30
  -6 -11  -3   -0.90    1.00
  -6 -11  -4   -1.30    1.00
   6 -11   4   -0.80    1.10
   6 -11   5    4.00    1.80
   6 -11   6    0.10    1.40
  -6 -12   7    0.00    1.20
  -6 -12   6   -0.30    1.20
  -6 -12   5    0.60    1.30
  -6 -12   4    0.80    1.30
  -6 -12   3   -0.50    1.20
  -6 -12   2    3.80    1.60
  -6 -12   1    1.00    1.20
  -6 -12   0    4.00    1.70
   6 -12   0    8.40    2.20
   6 -12   1    1.50    1.60
  -6 -12  -1   -0.70    1.20
   6 -12   2    1.70    1.60
  -6 -12  -2   -1.00    1.10
   6 -12   3    1.00    1.50
  -6 -12  -3   -0.60    1.30
   6 -12   4    0.90    1.50
  -6 -13   2    0.20    1.50
   6 -13   1    3.30    2.00
  -7   0  17   -0.30    1.20
  -7   0  16    0.10    1.20
  -7   0  15   -1.30    0.80
  -7   0  14    6.70    1.50
  -7   0  13   -0.60    0.90
  -7   0  12    3.80    1.20
  -7   0  11    0.00    0.80
  -7   0  11    0.20    0.80
  -7   0  10    1.30    0.80
  -7   0  10    1.40    0.90
  -7   0   9    0.30    0.70
  -7   0   9    0.30    0.60
  -7   0   8   24.60    1.90
  -7   0   8   21.50    1.80
  -7   0   7    0.30    0.60
  -7   0   7    0.10    0.50
  -7   0   6   -0.10    0.30
  -7   0   6    0.60    0.50
  -7   0   5   -0.20    0.40
  -7   0   5   -0.20    0.40
  -7   0   4  265.87    8.10
  -7   0   4  258.97    8.30
  -7   0   3   -0.10    0.30
  -7   0   3    0.40    0.30
  -7   0   2    8.20    0.70
  -7   0   2    7.70    0.80
  -7   0   1   -0.10    0.30
   7   0   0    1.70    0.70
  -7   0   0    2.70    0.50
   7   0   1    0.60    0.50
  -7   0  -1   -0.30    0.30
   7   0   2   19.80    1.60
  -7   0  -2   21.80    1.30
  -7   0  -3   -0.40    0.30
   7   0   3   -0.30    0.50
   7   0   3   -0.40    0.40
  -7   0  -4    0.60    0.50
   7   0   4    0.60    0.60
   7   0   4   -0.20    0.50
  -7   0  -5    0.00    0.40
   7   0   5   -0.10    0.60
   7   0   5    1.60    0.80
   7   0   6  121.59    5.20
  -7   0  -6  132.79    4.70
   7   0   7    0.50    0.80
   7   0   7    1.10    0.80
  -7   0  -7   -0.40    0.40
   7   0   8  212.78    7.80
  -7   0  -8  185.48    6.70
   7   0   9   -0.60    0.80
   7   0  10   31.30    3.10
   7   0  11    0.00    1.00
   7   0  12    0.10    1.20
   7   0  13    0.40    1.40
   7   0  14   14.90    2.80
  -7   1  17   -0.30    1.30
  -7  -1  17    1.30    1.30
  -7   1  16   -1.10    1.10
  -7  -1  16   -0.50    1.10
  -7   1  15    5.00    1.50
  -7  -1  15    0.80    1.10
  -7   1  14    0.70    1.10
  -7  -1  14    1.10    1.10
  -7   1  13   15.90    2.10
  -7  -1  13   19.50    2.30
  -7   1  12    7.20    1.60
  -7   1  12    9.40    1.60
  -7  -1  12    7.00    1.50
  -7   1  11    0.20    0.70
  -7   1  11    0.30    0.80
  -7  -1  11    0.60    0.90
  -7   1  10    0.90    0.80
  -7   1  10    0.50    0.60
  -7  -1  10   -1.00    0.60
  -7  -1  10   -0.90    0.80
  -7   1   9   21.90    2.30
  -7   1   9   30.90    2.00
  -7  -1   9   30.80    2.10
  -7  -1   9   29.20    2.20
  -7   1   8   58.99    3.30
  -7   1   8   58.49    2.80
  -7  -1   8   64.39    3.10
  -7  -1   8   58.29    3.00
  -7   1   7   10.50    1.40
  -7  -1   7   14.60    1.50
  -7  -1   7   14.00    1.50
  -7   1   6  255.17    8.90
  -7   1   6  270.27    8.40
  -7  -1   6  261.17    8.50
  -7  -1   6  261.87    8.50
  -7   1   5    0.50    0.40
  -7   1   5    0.00    0.40
  -7  -1   5    0.90    0.50
  -7  -1   5    0.50    0.50
  -7   1   4   -0.10    0.30
  -7   1   4   -0.30    0.40
  -7  -1   4   -0.30    0.30
  -7  -1   4    0.00    0.20
  -7   1   3    8.50    1.00
  -7   1   3    7.70    0.60
  -7  -1   3    5.70    0.70
  -7  -1   3    5.60    0.80
  -7   1   2  600.74   17.60
   7  -1  -2  596.84   18.50
  -7  -1   2  590.54   17.40
  -7  -1   2  593.74   17.60
  -7   1   1  145.59    4.80
   7  -1  -1  139.29    5.20
  -7  -1   1  145.79    4.80
  -7   1   0   21.00    1.20
  -7  -1   0   21.90    1.30
   7  -1   0   20.90    1.50
  -7   1  -1   -0.20    0.30
   7  -1   1    0.50    0.50
  -7  -1  -1    0.80    0.40
  -7   1  -2   -0.40    0.30
   7  -1   2    0.40    0.40
   7  -1   2   -0.50    0.40
  -7  -1  -2    0.10    0.40
   7   1   3   -0.50    0.70
  -7   1  -3    0.50    0.40
   7  -1   3    0.00    0.40
  -7  -1  -3    0.70    0.50
   7  -1   3    0.40    0.50
   7   1   4   21.40    2.00
  -7   1  -4   19.90    1.30
   7   1   4   24.30    1.80
   7  -1   4   24.00    1.80
  -7  -1  -4   21.10    1.50
   7  -1   4   22.90    1.60
   7   1   5    0.60    0.80
  -7   1  -5    0.20    0.40
   7   1   5    0.90    0.70
   7  -1   5    0.90    0.60
  -7  -1  -5    1.00    0.60
   7  -1   5    0.90    0.70
  -7   1  -6   23.90    1.60
   7   1   6   22.60    2.10
   7   1   6   29.40    2.20
   7  -1   6   23.40    1.90
  -7  -1  -6   24.00    1.80
   7  -1   6   25.40    2.00
  -7   1  -7    9.30    1.10
   7   1   7    5.40    1.30
   7  -1   7    6.70    1.30
   7  -1   7    9.60    1.50
  -7  -1  -7    7.60    1.20
   7   1   8   12.20    1.90
  -7  -1  -8   11.50    1.50
   7  -1   8   14.90    1.90
   7  -1   8   11.80    1.60
   7   1   9    1.20    1.10
  -7  -1  -9    0.00    0.80
   7  -1   9    1.50    1.00
   7   1  10    0.10    1.00
   7  -1  10   -0.10    1.00
   7   1  11    4.20    1.50
   7  -1  11    2.50    1.20
   7   1  12    3.70    1.50
   7  -1  12    3.00    1.40
   7   1  13   -0.70    1.40
   7  -1  13    1.00    1.40
   7   1  14   -0.80    1.40
   7  -1  14    1.00    1.60
  -7   2  17    1.40    1.50
  -7  -2  17   -1.00    1.10
  -7   2  16    6.10    1.80
  -7  -2  16    7.40    1.80
  -7   2  15    0.60    1.10
  -7  -2  15    0.20    1.10
  -7   2  14    2.20    1.20
  -7  -2  14    0.70    1.20
  -7   2  13    4.00    1.50
  -7   2  13    6.60    1.50
  -7  -2  13    4.70    1.40
  -7   2  12    9.30    1.60
  -7   2  12    7.60    1.70
  -7  -2  12    8.60    1.60
  -7   2  11   14.90    2.20
  -7   2  11   15.10    1.90
  -7  -2  11   15.10    2.00
  -7   2  10   16.00    1.80
  -7   2  10   11.90    2.00
  -7  -2  10   12.70    1.80
  -7   2   9   14.40    2.00
  -7   2   9   16.60    1.70
  -7  -2   9   16.30    1.70
  -7  -2   9   15.10    1.80
  -7   2   8   84.19    4.30
  -7  -2   8   87.49    3.70
  -7  -2   8   88.39    3.90
  -7   2   7   -0.40    0.60
  -7   2   7   -0.50    0.40
  -7  -2   7   -0.60    0.40
  -7  -2   7    0.00    0.60
  -7   2   6  324.57   10.70
  -7   2   6  311.37    9.70
  -7  -2   6  318.37   10.10
  -7  -2   6  304.07    9.80
  -7   2   5    8.20    1.20
  -7   2   5    7.20    0.70
  -7  -2   5    7.10    0.80
  -7  -2   5    7.00    1.00
  -7   2   4  948.01   27.50
  -7   2   4  931.71   26.70
  -7  -2   4  944.51   26.70
   7  -2  -4  938.81   28.30
  -7  -2   4  879.81   27.30
  -7   2   3   11.10    1.30
  -7  -2   3   11.30    1.10
  -7  -2   3   11.90    1.00
   7  -2  -3    8.80    1.10
  -7   2   2  277.77    9.00
  -7  -2   2  275.07    8.60
   7  -2  -2  279.87    9.20
  -7  -2   2  287.87    9.00
  -7   2   1   66.49    2.80
   7  -2  -1   71.49    3.00
  -7  -2   1   68.29    2.70
  -7   2   0  541.85   16.00
   7  -2   0  525.75   16.90
  -7  -2   0  547.55   15.90
  -7   2  -1   65.09    2.60
  -7  -2  -1   65.99    2.60
   7  -2   1   62.09    3.00
   7  -2   1   63.39    2.30
  -7   2  -2  249.97    7.70
   7  -2   2  251.07    8.60
  -7  -2  -2  244.08    7.90
   7  -2   2  241.58    7.60
  -7   2  -3    1.50    0.40
   7  -2   3    1.90    0.60
   7  -2   3    2.60    0.80
  -7  -2  -3    1.40    0.60
  -7   2  -4    3.50    0.70
   7  -2   4    2.70    0.90
  -7  -2  -4    3.00    0.80
   7  -2   4    2.50    0.70
  -7   2  -5  119.69    4.20
  -7  -2  -5  117.59    4.60
   7  -2   5  108.59    4.90
   7  -2   5  123.59    4.60
  -7   2  -6    6.40    0.90
   7   2   6    5.10    1.20
   7  -2   6    3.30    1.10
  -7  -2  -6    5.30    1.10
   7  -2   6    5.70    1.10
   7   2   7    8.30    1.60
  -7  -2  -7    6.30    1.20
   7  -2   7    9.50    1.50
   7  -2   7    7.80    1.40
   7   2   8   30.60    3.00
   7  -2   8   36.30    2.50
   7  -2   8   32.40    2.50
  -7  -2  -8   33.10    2.40
   7   2   9    0.00    1.00
   7  -2   9   -0.70    0.80
  -7  -2  -9   -0.30    0.90
   7   2  10   -0.10    1.00
   7  -2  10    3.70    1.30
  -7  -2 -10    3.10    1.20
   7   2  11   -0.80    1.00
   7  -2  11    0.30    1.00
   7   2  12    2.70    1.60
   7  -2  12    7.90    1.80
   7   2  13   15.10    2.80
  -7   3  17    0.50    1.50
  -7   3  16    1.40    1.30
  -7  -3  16    1.30    1.30
  -7   3  15    0.40    1.10
  -7  -3  15    0.00    1.10
  -7   3  14    3.40    1.40
  -7   3  14    5.50    1.90
  -7  -3  14    3.30    1.30
  -7   3  13    5.70    1.60
  -7   3  13    5.00    1.70
  -7  -3  13    4.60    1.50
  -7   3  12    8.60    1.60
  -7   3  12    8.60    1.90
  -7  -3  12    7.80    1.70
  -7   3  11   13.50    1.80
  -7   3  11    9.40    1.90
  -7  -3  11   12.90    1.90
  -7   3  10   21.60    2.10
  -7   3  10   20.50    2.50
  -7  -3  10   25.50    2.50
  -7   3   9   71.59    4.10
  -7  -3   9   66.89    3.50
  -7   3   8   44.80    3.00
  -7   3   8   44.50    2.40
  -7  -3   8   37.40    2.50
  -7   3   7  156.58    6.40
  -7   3   7  156.28    5.30
  -7  -3   7  146.99    5.20
  -7  -3   7  146.99    5.60
  -7   3   6  138.09    5.80
  -7   3   6  136.19    4.80
  -7  -3   6  143.09    5.30
  -7  -3   6  138.69    4.70
  -7   3   5  153.68    5.00
  -7   3   5  150.48    6.00
  -7  -3   5  146.79    5.50
   7  -3  -5  149.69    5.40
  -7  -3   5  153.48    5.00
  -7   3   4   -0.30    0.30
  -7   3   4    0.70    0.60
   7  -3  -4    1.20    0.60
  -7  -3   4    0.10    0.40
  -7  -3   4   -0.30    0.30
  -7   3   3  375.86   12.00
  -7  -3   3  381.46   11.90
  -7  -3   3  382.36   11.20
   7  -3  -3  359.06   12.00
  -7   3   2   28.90    1.90
  -7  -3   2   30.10    1.90
  -7  -3   2   30.40    1.60
   7  -3  -2   33.40    1.90
  -7   3   1   66.89    3.00
   7  -3  -1   62.89    3.00
  -7  -3   1   66.49    2.60
  -7   3   0   32.20    1.80
  -7  -3   0   29.70    1.60
   7  -3   0   32.40    2.00
  -7   3  -1    3.70    0.70
   7  -3   1    2.80    0.80
  -7  -3  -1    4.70    0.80
  -7   3  -2   40.80    2.00
   7  -3   2   42.60    1.80
   7  -3   2   46.40    2.60
  -7  -3  -2   43.40    2.20
  -7   3  -3   50.29    2.20
  -7  -3  -3   52.19    2.60
   7  -3   3   49.10    2.90
   7  -3   3   48.00    2.10
  -7   3  -4    1.40    0.50
   7  -3   4    0.50    0.70
  -7  -3  -4    1.30    0.70
   7  -3   4    1.70    0.60
   7  -3   5   -0.80    0.60
  -7  -3  -5    0.20    0.70
   7  -3   5   -0.20    0.50
   7  -3   6   65.79    3.70
   7  -3   6   73.99    3.30
  -7  -3  -6   70.39    3.50
  -7  -3  -7   -1.20    0.80
   7  -3   7   -0.40    0.70
   7  -3   7    1.20    1.00
   7  -3   8    1.30    0.80
   7  -3   8   -0.30    1.00
  -7  -3  -8    0.40    0.90
   7  -3   9   12.90    2.00
  -7  -3  -9    9.90    1.70
   7  -3   9   10.30    1.70
  -7  -3 -10    2.60    1.30
   7   3  11    4.40    1.60
  -7  -3 -11    6.50    1.70
  -7   4  17    1.40    1.60
  -7   4  16    9.00    2.20
  -7  -4  16    7.80    1.90
  -7   4  15    1.00    1.40
  -7  -4  15    4.80    1.70
  -7   4  14   13.50    2.60
  -7   4  14   12.40    2.20
  -7  -4  14   12.80    2.20
  -7   4  13    8.00    1.70
  -7   4  13    7.20    1.90
  -7  -4  13    6.10    1.60
  -7   4  12    0.60    1.20
  -7   4  12    2.30    1.20
  -7  -4  12    0.70    1.10
  -7   4  11    7.80    1.50
  -7   4  11    3.40    1.40
  -7  -4  11    5.70    1.50
  -7   4  10   18.60    2.50
  -7  -4  10   16.20    2.10
  -7   4   9   14.70    2.20
  -7   4   9   22.50    2.10
  -7  -4   9   16.00    2.00
  -7   4   8    5.20    1.40
  -7   4   8    9.90    1.30
  -7  -4   8    8.60    1.40
  -7   4   7   12.70    1.90
  -7   4   7   14.00    1.40
  -7  -4   7   11.70    1.50
  -7   4   6   -0.20    0.60
  -7   4   6    0.90    0.60
  -7  -4   6    0.30    0.60
   7  -4  -6    1.10    0.70
  -7  -4   6    1.60    0.50
  -7   4   5   51.29    3.20
  -7  -4   5   56.69    2.30
   7  -4  -5   61.89    2.70
  -7  -4   5   65.69    3.10
  -7   4   4   45.50    2.80
  -7  -4   4   43.10    2.40
  -7  -4   4   44.70    2.00
   7  -4  -4   41.90    2.20
  -7   4   3   60.49    3.20
  -7  -4   3   57.19    2.90
   7  -4  -3   65.19    2.90
  -7  -4   3   56.99    2.40
  -7   4   2    2.00    0.70
  -7  -4   2    1.40    0.70
   7  -4  -2    1.60    0.60
  -7  -4   2    1.10    0.50
  -7   4   1   16.80    1.70
   7  -4  -1   16.80    1.70
  -7  -4   1   19.10    1.30
  -7   4   0    2.10    0.70
   7  -4   0    2.30    0.80
  -7  -4   0    2.10    0.60
   7  -4   1   47.40    2.80
  -7  -4  -1   46.60    2.40
  -7   4  -2   69.29    3.00
   7  -4   2   69.49    3.60
  -7  -4  -2   71.29    3.20
  -7   4  -3   91.19    3.60
   7  -4   3   91.79    4.30
  -7  -4  -3   90.59    4.00
   7  -4   4    3.70    1.10
  -7  -4  -4    5.70    1.10
  -7  -4  -5  146.99    5.90
   7  -4   5  141.99    6.20
   7  -4   6    0.60    0.90
  -7  -4  -6    0.20    0.90
  -7  -4  -7   58.89    3.50
   7  -4   7   57.19    3.60
  -7  -4  -8    8.10    1.70
   7  -4   8    3.70    1.40
  -7  -4  -9    0.50    1.20
   7  -4   9    0.50    1.10
  -7  -4 -10   -1.30    1.10
   7  -4  10    0.70    1.30
  -7  -4 -11    2.80    1.60
  -7  -5  15   -0.20    1.20
  -7   5  14    1.30    1.40
  -7   5  14    1.20    1.60
  -7  -5  14    2.50    1.50
  -7   5  13    8.60    2.20
  -7   5  13   10.20    2.10
  -7  -5  13    6.90    1.70
  -7   5  12    5.10    1.80
  -7   5  12    5.90    1.60
  -7  -5  12    5.30    1.50
  -7   5  11    0.00    1.00
  -7   5  11    0.90    1.20
  -7  -5  11   -1.50    1.00
  -7   5  10   22.70    3.00
  -7   5  10   25.50    2.50
  -7  -5  10   21.50    2.40
  -7   5   9    2.60    1.20
  -7  -5   9    5.30    1.30
  -7   5   8    0.80    0.90
  -7  -5   8   -0.60    0.70
  -7   5   7    3.20    1.20
  -7  -5   7    3.90    1.20
  -7   5   6    1.20    1.00
  -7  -5   6    3.90    1.10
  -7   5   5   75.79    4.10
  -7  -5   5   68.89    3.50
  -7  -5   5   73.19    2.80
   7  -5  -5   71.39    3.10
  -7   5   4   46.20    3.10
  -7  -5   4   46.50    2.80
  -7  -5   4   50.29    2.20
   7  -5  -4   50.79    2.50
  -7   5   3  175.98    7.00
   7  -5  -3  173.38    6.50
  -7  -5   3  182.48    6.80
  -7  -5   3  183.68    5.90
  -7   5   2   -0.20    0.70
  -7  -5   2    0.40    0.70
   7  -5  -2    1.40    0.70
  -7  -5   2    0.10    0.50
  -7   5   1   12.90    1.60
  -7  -5   1   17.80    1.30
   7  -5  -1   14.80    1.70
  -7   5   0   16.80    1.80
   7  -5   0   22.70    2.10
  -7  -5   0   22.70    1.60
  -7   5  -1   58.29    3.00
  -7  -5  -1   59.39    2.90
   7  -5   1   60.69    3.30
  -7   5  -2   40.10    2.30
   7  -5   2   38.10    2.70
  -7  -5  -2   34.30    2.30
  -7  -5  -3   84.49    3.90
   7  -5   3   79.29    4.20
  -7  -5  -4  222.08    8.10
   7  -5   4  225.18    8.80
  -7  -5  -5   43.60    2.90
   7  -5   5   43.90    3.20
   7  -5   6   26.50    2.80
  -7  -5  -6   25.10    2.60
   7  -5   7   17.80    2.40
  -7  -5  -7   20.90    2.40
   7  -5   8   23.50    2.80
  -7  -5  -8   23.70    2.70
   7  -5   9    0.30    1.20
  -7  -5  -9   -0.10    1.10
   7  -5  10   10.70    2.10
  -7  -5 -10   10.80    2.10
  -7  -5 -11    0.30    1.40
  -7  -6  15    6.20    1.90
  -7  -6  14    0.70    1.30
  -7   6  13    9.20    2.30
  -7  -6  13    8.10    1.90
  -7   6  12    1.20    1.30
  -7  -6  12    0.60    1.10
  -7   6  11    0.40    1.20
  -7  -6  11    1.40    1.30
  -7   6  10   -0.20    1.10
  -7  -6  10    1.70    1.20
  -7   6   9   -0.60    1.00
  -7  -6   9    3.70    1.30
  -7   6   8    4.30    1.50
  -7  -6   8    3.70    1.30
  -7   6   7  129.29    6.30
  -7  -6   7  126.59    5.60
  -7   6   6    5.70    1.60
  -7  -6   6    1.60    1.00
  -7   6   5    0.90    1.00
   7  -6  -5    0.50    0.60
  -7  -6   5    0.40    0.80
  -7   6   4  115.89    5.50
  -7  -6   4  123.79    5.20
  -7  -6   4  111.99    4.10
   7  -6  -4  109.99    4.60
  -7   6   3   15.10    2.00
  -7  -6   3   10.90    1.10
   7  -6  -3   11.70    1.50
  -7  -6   3   13.60    1.80
  -7   6   2   27.80    2.60
  -7  -6   2   28.00    1.70
  -7  -6   2   24.60    2.50
   7  -6  -2   28.70    2.10
  -7   6   1   61.79    3.50
   7  -6  -1   63.69    3.40
  -7  -6   1   59.49    2.80
  -7   6   0   14.00    1.80
  -7  -6   0   24.80    1.80
   7  -6   0   22.50    2.30
  -7   6  -1   36.70    2.50
  -7  -6  -1   36.10    2.40
   7  -6   1   36.90    2.80
   7  -6   2   49.50    3.30
  -7  -6  -2   49.90    2.90
  -7  -6  -3  160.28    6.30
   7  -6   3  154.98    6.80
  -7  -6  -4   67.49    3.60
   7  -6   4   55.49    3.70
  -7  -6  -5   85.09    4.30
   7  -6   5   76.99    4.50
  -7  -6  -6    7.20    1.60
   7  -6   6    7.70    1.80
   7  -6   7    9.20    2.00
  -7  -6  -7    9.90    1.90
  -7  -6  -8   13.00    2.10
   7  -6   8   12.70    2.20
  -7  -6  -9   -0.20    1.20
   7  -6   9   -0.50    1.20
  -7  -6 -10    1.50    1.50
   7  -6  10    0.10    1.30
   7  -6  11   -0.50    1.50
  -7  -7  14    0.80    1.30
  -7  -7  13    5.20    1.80
  -7   7  12    2.40    1.60
  -7  -7  12    2.50    1.40
  -7   7  11   -0.30    1.30
  -7  -7  11    0.20    1.00
  -7   7  10    2.30    1.50
  -7  -7  10    1.00    1.00
  -7   7   9    2.40    1.50
  -7  -7   9    1.40    1.10
  -7   7   8   -1.50    0.90
  -7  -7   8   -0.70    0.80
  -7   7   7   18.40    2.70
  -7  -7   7   15.90    2.10
  -7   7   6    1.60    1.30
  -7  -7   6   -0.40    0.70
  -7   7   5   41.00    3.30
  -7  -7   5   40.80    2.90
  -7   7   4   40.20    3.20
   7  -7  -4   43.60    2.60
  -7  -7   4   43.90    3.00
  -7   7   3   21.00    2.60
   7  -7  -3   19.80    2.00
  -7  -7   3   19.70    2.30
  -7  -7   3   21.10    1.60
  -7   7   2    5.20    1.40
  -7  -7   2    5.10    0.90
  -7  -7   2    6.40    1.50
   7  -7  -2    6.90    1.30
  -7   7   1    4.60    1.30
   7  -7  -1    5.60    1.30
  -7  -7   1    8.70    1.20
  -7  -7   1    8.10    1.60
  -7   7   0   39.40    2.80
  -7  -7   0   33.90    2.30
   7  -7   0   33.50    2.60
  -7  -7  -1   38.80    2.50
   7  -7   1   40.90    2.90
   7  -7   2   32.40    2.70
  -7  -7  -2   34.00    2.40
   7  -7   3   53.89    3.70
  -7  -7  -3   51.89    3.20
   7  -7   4   79.39    4.60
   7  -7   5    1.90    1.20
  -7  -7  -5    0.40    0.90
  -7  -7  -6    1.50    1.10
   7  -7   6    0.70    1.30
  -7  -7  -7    2.60    1.30
   7  -7   7    0.80    1.40
  -7  -7  -8    1.00    1.20
   7  -7   8    0.40    1.20
  -7  -7  -9   -1.30    1.10
   7  -7   9   -0.30    1.30
   7  -7  10    0.90    1.40
   7  -7  11   -0.60    1.30
  -7  -8  13    0.30    1.40
  -7  -8  12    5.10    1.80
  -7   8  11    1.80    1.60
  -7  -8  11    1.70    1.20
  -7   8  10    0.00    1.60
  -7  -8  10    1.20    1.20
  -7   8   9    0.90    1.50
  -7  -8   9    0.80    1.00
  -7   8   8    5.30    1.90
  -7  -8   8    4.50    1.40
  -7   8   7   -0.20    1.10
  -7  -8   7   -0.30    0.80
  -7   8   6   21.50    3.00
  -7  -8   6   28.10    2.80
  -7   8   5   24.20    3.00
  -7  -8   5   18.50    2.40
  -7   8   4   -1.10    0.90
  -7  -8   4   -0.60    0.80
  -7   8   3    5.10    1.50
   7  -8  -3    7.10    1.40
  -7  -8   3    6.70    1.50
  -7   8   2    1.10    1.10
  -7  -8   2    2.20    0.80
   7  -8  -2    1.90    1.00
  -7  -8   2    4.40    1.30
   7  -8  -1   16.50    2.20
  -7  -8   1   18.00    2.30
  -7  -8   1   18.10    1.80
   7  -8   0    1.00    1.00
  -7  -8   0    1.40    0.90
   7  -8   1    0.60    0.90
  -7  -8  -1    0.30    0.80
  -7  -8  -2    1.70    1.00
   7  -8   2    1.00    1.00
   7  -8   3    3.70    1.40
  -7  -8  -3    3.20    1.30
   7  -8   4   -1.10    0.90
  -7  -8  -4   -0.60    0.70
  -7  -8  -5   13.30    2.00
   7  -8   5   12.90    2.30
   7  -8   6    2.20    1.50
  -7  -8  -6    4.40    1.40
  -7  -8  -7    0.40    1.00
   7  -8   7    0.80    1.40
   7  -8   8    3.20    1.50
  -7  -8  -8    1.80    1.40
   7  -8   9   -1.90    1.20
   7  -8  10   -0.20    1.40
  -7  -9  12   -1.50    1.20
  -7  -9  11    3.80    1.70
  -7   9  10    1.80    1.90
  -7  -9  10    0.40    1.10
  -7   9   9    0.70    1.70
  -7  -9   9    2.10    1.30
  -7   9   8    6.00    2.10
  -7  -9   8    5.50    1.50
  -7   9   7    3.10    1.70
  -7  -9   7   -0.10    1.00
  -7   9   6    2.20    1.50
  -7  -9   6    0.70    1.00
  -7   9   5   56.39    4.30
  -7  -9   5   58.29    3.80
  -7   9   4    3.20    1.60
  -7  -9   4    2.90    1.20
  -7   9   3   28.70    3.30
  -7  -9   3   29.90    3.10
   7  -9  -3   26.70    2.70
  -7   9   2   10.70    2.10
  -7  -9   2   10.20    1.90
   7  -9  -2    9.30    1.80
   7  -9  -1   -0.50    1.00
  -7  -9   1   -0.70    0.70
  -7  -9   1    1.10    1.10
  -7  -9   0    2.50    1.30
  -7  -9   0    0.30    0.90
   7  -9   0    1.70    1.10
   7  -9   1    2.60    1.30
  -7  -9  -1    3.70    1.20
   7  -9   2    0.70    1.20
  -7  -9  -2    0.40    1.00
   7  -9   3    2.30    1.30
  -7  -9  -3    1.10    1.10
   7  -9   4    2.10    1.40
  -7  -9  -4    0.60    1.10
  -7  -9  -5   -0.90    1.00
   7  -9   5    2.20    1.40
   7  -9   6    2.80    1.50
  -7  -9  -6   -1.60    0.90
   7  -9   7    1.40    1.60
   7  -9   8    2.80    1.60
   7  -9   9    0.40    1.60
  -7 -10  11    0.60    1.50
  -7 -10  10    0.10    1.40
  -7 -10   9    0.80    1.20
  -7  10   8   -1.70    1.50
  -7 -10   8    0.10    1.00
  -7  10   7    6.90    2.20
  -7 -10   7    7.90    1.80
  -7  10   6    2.70    1.80
  -7 -10   6    0.50    1.20
  -7  10   5   14.50    2.70
  -7 -10   5   12.70    2.20
  -7  10   4   18.60    2.90
  -7 -10   4   14.70    2.30
  -7  10   3    3.40    1.60
  -7 -10   3    1.90    1.20
   7 -10  -2    2.50    1.30
  -7 -10   2    2.90    1.30
  -7 -10   1    2.50    1.30
   7 -10  -1    1.80    1.30
  -7 -10   0    4.20    1.50
   7 -10   0    4.00    1.40
  -7 -10   0    7.30    1.50
   7 -10   1    4.90    1.70
  -7 -10  -1    2.70    1.40
  -7 -10  -1    4.80    1.40
   7 -10   2    4.60    1.70
  -7 -10  -2    7.00    1.60
  -7 -10  -3   -0.80    1.10
   7 -10   3   -1.30    1.10
  -7 -10  -4    0.00    1.20
   7 -10   4    0.90    1.30
  -7 -10  -5    2.50    1.40
   7 -10   5    3.90    1.70
   7 -10   6   -0.20    1.30
   7 -10   7   12.30    2.60
  -7 -11   9    0.50    1.40
  -7 -11   8    2.70    1.50
  -7 -11   7   -1.20    1.10
  -7  11   6   -1.30    1.60
  -7 -11   6    1.10    1.30
  -7  11   5    7.10    2.50
  -7 -11   5    7.10    1.80
  -7 -11   4    1.10    1.20
  -7 -11   3   -0.80    0.90
  -7 -11   2    2.60    1.30
  -7 -11   1    5.00    1.60
   7 -11  -1    8.40    2.00
   7 -11   0    0.30    1.20
  -7 -11   0    0.40    1.20
   7 -11   1    0.40    1.40
  -7 -11  -1    1.20    1.20
  -7 -11  -2   -0.50    1.30
  -7 -11  -2   -1.20    1.10
   7 -11   2   -0.10    1.30
  -7 -11  -3    2.50    1.40
   7 -11   3    0.30    1.50
   7 -11   4    7.40    2.20
   7 -11   5    3.60    1.80
  -7 -12   6    1.90    1.50
  -7 -12   5   -1.00    1.20
  -7 -12   4    0.40    1.30
  -7 -12   3    0.20    1.10
  -7 -12   2    7.10    1.90
  -7 -12   1    2.00    1.40
   7 -12   0    6.10    2.00
  -7 -12   0    2.20    1.50
   7 -12   1   -0.40    1.50
  -7 -12  -1    1.30    1.40
  -7 -12  -2    5.50    1.90
   7 -12   2    2.60    1.80
   7 -12   3    0.40    1.40
  -7 -12  -3    0.80    1.30
  -8   0  17   -0.10    1.30
  -8   0  16    4.60    1.70
  -8   0  15    1.00    1.10
  -8   0  14    1.20    1.10
  -8   0  13   -0.20    0.90
  -8   0  12    0.70    1.00
  -8   0  11   -0.50    0.70
  -8   0  11    0.60    0.90
  -8   0  10    0.70    0.80
  -8   0  10    1.50    0.90
  -8   0   9   -0.60    0.70
  -8   0   9    0.70    0.70
  -8   0   8    2.20    0.90
  -8   0   8    0.40    0.60
  -8   0   7   -0.30    0.40
  -8   0   7   -0.30    0.50
  -8   0   6   72.19    3.20
  -8   0   6   65.99    2.90
  -8   0   5    0.20    0.40
  -8   0   5   -0.20    0.40
  -8   0   4   82.99    3.30
  -8   0   4   82.29    3.00
  -8   0   3    0.20    0.30
  -8   0   3   -0.20    0.30
  -8   0   2   10.30    0.80
  -8   0   2    8.70    0.90
  -8   0   1    0.10    0.40
  -8   0   0  457.65   13.70
  -8   0  -1   -0.10    0.40
   8   0   1    0.10    0.60
   8   0   2   23.60    1.90
  -8   0  -2   23.50    1.40
  -8   0  -3   -0.70    0.40
   8   0   3   -0.20    0.70
   8   0   4   41.30    2.60
  -8   0  -4   41.30    2.10
   8   0   4   37.70    2.30
   8   0   5   -0.50    0.60
   8   0   5   -1.00    0.70
  -8   0  -5    0.20    0.60
   8   0   6   62.39    3.40
   8   0   6   59.39    3.40
  -8   0  -6   66.29    2.90
  -8   0  -7   -0.20    0.60
   8   0   7   -0.40    0.80
   8   0   7    0.10    0.80
   8   0   8   13.10    2.00
   8   0   9    0.10    0.90
   8   0  10    1.00    1.10
   8   0  11    0.90    1.20
   8   0  12    1.50    1.40
   8   0  13    1.00    1.50
  -8   1  17   -1.10    1.30
  -8  -1  17   -0.20    1.20
  -8   1  16    0.00    1.10
  -8  -1  16    0.30    1.20
  -8   1  15    1.70    1.30
  -8  -1  15    2.10    1.20
  -8   1  14    1.40    1.10
  -8  -1  14    2.90    1.30
  -8   1  13    1.90    1.10
  -8  -1  13    1.00    1.10
  -8   1  12   11.20    1.70
  -8   1  12    5.50    1.60
  -8  -1  12    8.00    1.60
  -8   1  11   10.80    1.60
  -8   1  11   12.90    2.00
  -8  -1  11   13.70    1.90
  -8   1  10    0.50    0.70
  -8   1  10    1.00    0.90
  -8  -1  10    0.50    0.70
  -8  -1  10    0.00    0.80
  -8   1   9    0.20    0.70
  -8   1   9    0.10    0.80
  -8  -1   9   -0.90    0.80
  -8  -1   9   -0.10    0.70
  -8   1   8   56.69    3.20
  -8  -1   8   59.99    3.00
  -8  -1   8   51.69    2.80
  -8   1   7    7.50    1.00
  -8   1   7    5.30    1.10
  -8  -1   7    6.20    1.00
  -8  -1   7    5.70    1.00
  -8   1   6    2.90    0.90
  -8   1   6    1.20    0.60
  -8  -1   6    1.80    0.60
  -8  -1   6    1.10    0.60
  -8   1   5  106.29    3.70
  -8   1   5  107.49    4.30
  -8  -1   5  100.79    3.90
  -8   1   4   60.69    2.30
  -8   1   4   66.99    2.90
  -8  -1   4   58.39    2.50
  -8  -1   4   57.29    2.50
  -8   1   3   35.30    1.50
  -8   1   3   36.20    1.90
  -8  -1   3   36.10    1.70
  -8  -1   3   33.50    1.70
  -8   1   2   33.10    1.80
  -8  -1   2   32.80    1.70
  -8  -1   2   33.20    1.70
   8  -1  -2   33.20    2.10
  -8   1   1    2.70    0.60
   8  -1  -1    2.70    0.80
  -8  -1   1    2.50    0.60
  -8   1   0   44.60    2.10
  -8  -1   0   43.40    2.00
   8  -1   0   43.30    2.40
  -8   1  -1   22.30    1.30
   8  -1   1   19.20    1.60
  -8  -1  -1   18.20    1.30
  -8   1  -2  459.15   13.90
  -8  -1  -2  468.95   13.90
   8  -1   2  459.65   14.90
  -8   1  -3   18.30    1.30
   8  -1   3   22.90    1.50
   8  -1   3   20.50    1.80
  -8  -1  -3   20.20    1.40
   8   1   4    5.30    1.30
  -8   1  -4    2.90    0.70
   8  -1   4    4.10    1.00
  -8  -1  -4    3.40    0.80
   8  -1   4    3.20    0.90
   8   1   5    8.00    1.40
  -8   1  -5    7.70    1.00
   8  -1   5   16.40    1.70
   8  -1   5   16.80    1.70
  -8  -1  -5   12.30    1.30
   8   1   6    7.90    1.50
   8   1   6    1.90    0.90
  -8   1  -6    5.40    0.90
  -8  -1  -6    5.30    1.00
   8  -1   6    3.50    1.00
   8  -1   6    4.20    1.10
   8   1   7   33.10    2.60
   8  -1   7   35.20    2.50
  -8  -1  -7   33.00    2.20
   8  -1   7   33.70    2.50
   8   1   8   23.60    2.70
  -8  -1  -8   24.10    2.00
   8  -1   8   27.20    2.60
   8   1   9   17.40    2.40
  -8  -1  -9   15.30    1.80
   8  -1   9   20.80    2.40
   8   1  10   31.00    3.30
   8  -1  10   32.10    3.10
   8   1  11    0.50    1.30
   8  -1  11   -0.20    1.00
   8   1  12   14.80    2.60
   8  -1  12   13.70    2.40
   8   1  13   -0.20    1.30
  -8   2  17    1.00    1.40
  -8  -2  17    1.50    1.40
  -8   2  16    0.60    1.20
  -8  -2  16    0.50    1.20
  -8   2  15    1.50    1.20
  -8  -2  15    2.80    1.40
  -8   2  14    2.40    1.30
  -8  -2  14    0.80    1.10
  -8   2  13    1.00    0.90
  -8   2  13   -0.50    1.10
  -8  -2  13    0.30    1.00
  -8   2  12   -1.30    0.80
  -8   2  12    0.00    0.90
  -8  -2  12    1.30    1.00
  -8   2  11    0.90    0.80
  -8   2  11   -1.10    0.80
  -8  -2  11    3.40    1.20
  -8   2  10  138.69    5.30
  -8   2  10  121.29    5.90
  -8  -2  10  132.99    5.60
  -8   2   9   64.79    3.70
  -8  -2   9   59.09    3.30
  -8  -2   9   65.09    3.20
  -8   2   8   11.10    1.30
  -8   2   8    7.90    1.50
  -8  -2   8    8.30    1.20
  -8  -2   8    9.50    1.40
  -8   2   7    9.80    1.10
  -8   2   7    6.40    1.30
  -8  -2   7    8.10    1.20
  -8  -2   7    8.10    1.10
  -8   2   6    3.30    0.90
  -8   2   6    3.70    0.60
  -8  -2   6    1.80    0.60
  -8  -2   6    2.10    0.70
  -8   2   5   52.29    2.10
  -8   2   5   50.49    2.80
  -8  -2   5   50.69    2.50
  -8  -2   5   55.19    2.40
  -8   2   4    0.00    0.40
  -8   2   4    0.30    0.30
  -8  -2   4   -0.20    0.40
  -8  -2   4    0.60    0.40
   8  -2  -4    0.70    0.70
  -8   2   3   64.09    3.00
  -8  -2   3   64.69    2.60
   8  -2  -3   66.79    3.00
  -8  -2   3   61.99    2.80
  -8   2   2   58.59    2.70
  -8  -2   2   57.19    2.40
   8  -2  -2   56.69    2.80
  -8  -2   2   57.59    2.60
  -8   2   1   50.39    2.50
   8  -2  -1   55.19    2.70
  -8  -2   1   55.39    2.40
  -8   2   0  105.29    3.90
  -8  -2   0  104.99    3.80
   8  -2   0  105.29    4.30
  -8   2  -1  101.29    3.70
  -8  -2  -1  102.79    3.80
   8  -2   1   93.39    4.10
  -8   2  -2    1.40    0.50
  -8  -2  -2    0.00    0.50
   8  -2   2    1.00    0.40
   8  -2   2    1.30    0.70
  -8   2  -3    2.50    0.60
  -8  -2  -3    4.70    0.90
   8  -2   3    2.90    0.90
   8  -2   3    3.90    0.70
  -8   2  -4   26.00    1.60
   8  -2   4   25.30    2.00
   8  -2   4   27.90    1.70
  -8  -2  -4   25.50    1.80
  -8   2  -5    9.20    1.10
   8  -2   5    9.00    1.40
   8  -2   5    9.20    1.30
  -8  -2  -5    6.30    1.10
  -8  -2  -6  238.48    8.20
   8  -2   6  240.88    8.90
   8  -2   6  238.48    8.40
   8  -2   7    1.50    1.00
  -8  -2  -7    0.40    0.80
   8  -2   7    1.60    1.10
   8   2   8   14.10    2.20
  -8  -2  -8   15.60    1.80
   8  -2   8   14.30    1.90
   8  -2   8   14.10    1.90
   8   2   9    0.40    1.10
  -8  -2  -9    3.00    1.20
   8   2  10   -0.10    1.10
   8   2  11    3.40    1.60
   8   2  12    3.40    1.70
   8   2  13    0.20    1.50
  -8   3  17    1.90    1.50
  -8   3  16    2.50    1.50
  -8  -3  16    2.30    1.40
  -8   3  15   -1.60    1.10
  -8  -3  15    1.40    1.20
  -8   3  14   21.80    2.60
  -8   3  14   13.50    2.50
  -8  -3  14   13.80    2.10
  -8   3  13    1.00    1.00
  -8   3  13   -0.10    1.10
  -8  -3  13   -0.50    0.90
  -8   3  12   15.50    2.00
  -8   3  12   16.50    2.50
  -8  -3  12   18.30    2.30
  -8   3  11   36.00    3.60
  -8   3  11   39.00    2.70
  -8  -3  11   40.10    2.80
  -8   3  10    0.80    0.50
  -8   3  10    3.50    1.30
  -8  -3  10    2.70    1.20
  -8   3   9   33.30    3.20
  -8   3   9   34.60    2.20
  -8  -3   9   37.90    2.50
  -8   3   8   24.40    1.70
  -8   3   8   23.30    2.60
  -8  -3   8   24.30    2.20
  -8  -3   8   27.70    1.80
  -8   3   7  126.79    4.60
  -8   3   7  133.69    5.80
  -8  -3   7  125.49    5.00
  -8  -3   7  124.19    4.60
  -8   3   6    7.30    0.90
  -8   3   6    6.00    1.40
  -8  -3   6    7.20    0.90
  -8  -3   6    5.10    1.00
  -8   3   5  226.68    8.30
  -8  -3   5  224.68    7.70
  -8  -3   5  230.28    7.20
   8  -3  -5  222.18    7.80
  -8   3   4    4.40    1.00
  -8  -3   4    6.70    0.80
   8  -3  -4    5.50    1.00
  -8  -3   4    7.70    1.10
  -8   3   3  182.18    6.90
   8  -3  -3  196.78    6.80
  -8  -3   3  190.18    6.20
  -8  -3   3  195.38    6.80
  -8   3   2  225.68    8.00
   8  -3  -2  241.08    8.10
  -8  -3   2  237.48    7.50
  -8  -3   2  232.38    8.00
  -8   3   1   32.80    2.00
   8  -3  -1   35.70    2.20
  -8  -3   1   30.70    1.70
  -8   3   0   16.30    1.30
  -8  -3   0   19.40    1.40
   8  -3   0   14.30    1.60
  -8   3  -1   13.00    1.30
   8  -3   1   14.60    1.60
  -8  -3  -1   14.80    1.40
   8  -3   2   54.79    3.00
  -8  -3  -2   51.69    2.50
  -8   3  -3   93.99    3.60
   8  -3   3   89.49    4.30
  -8  -3  -3   98.69    4.00
  -8   3  -4  220.28    7.50
  -8  -3  -4  241.68    8.10
   8  -3   4  248.28    8.80
   8  -3   5  112.29    5.10
  -8  -3  -5  107.39    4.60
  -8  -3  -6    5.50    1.30
   8  -3   6    3.60    1.30
   8  -3   7   22.20    2.40
  -8  -3  -7   20.50    2.10
   8  -3   8    7.40    1.60
  -8  -3  -8    5.50    1.40
  -8  -3  -9   26.80    2.60
   8  -3   9   25.10    2.70
  -8  -3 -10    0.20    1.10
  -8  -4  16   -0.10    1.20
  -8   4  15   -0.50    1.60
  -8  -4  15    0.80    1.30
  -8   4  14    9.30    2.30
  -8  -4  14   10.10    2.00
  -8   4  13   12.20    2.40
  -8   4  13   12.50    2.00
  -8  -4  13   10.60    2.00
  -8   4  12    7.10    1.60
  -8   4  12    8.90    2.00
  -8  -4  12    6.10    1.60
  -8   4  11   11.60    2.20
  -8  -4  11   15.40    2.10
  -8   4  10    0.90    1.00
  -8  -4  10    0.90    1.00
  -8   4   9    4.00    1.40
  -8  -4   9    5.60    1.40
  -8   4   8    3.60    1.20
  -8  -4   8    6.10    1.30
  -8   4   7    2.10    1.00
  -8  -4   7    3.20    1.00
  -8  -4   7    2.50    0.70
  -8   4   6   35.60    2.70
   8  -4  -6   35.60    2.10
  -8  -4   6   30.80    2.20
  -8  -4   6   32.90    1.70
  -8   4   5   -0.30    0.80
  -8  -4   5    0.90    0.70
  -8  -4   5    0.00    0.40
   8  -4  -5    0.90    0.70
  -8   4   4   91.69    4.40
  -8  -4   4   88.39    3.40
  -8  -4   4   88.99    3.90
   8  -4  -4   92.39    3.80
  -8   4   3   55.39    3.10
  -8  -4   3   44.10    2.70
  -8  -4   3   48.60    2.20
   8  -4  -3   52.09    2.60
  -8   4   2    3.00    0.90
  -8  -4   2    1.70    0.70
   8  -4  -2    2.80    0.80
  -8  -4   2    2.00    0.60
  -8   4   1  103.99    4.50
  -8  -4   1  105.29    4.00
   8  -4  -1  111.99    4.60
  -8   4   0    3.10    0.80
   8  -4   0    0.70    0.70
  -8  -4   0    1.40    0.60
  -8  -4  -1   43.70    2.30
   8  -4   1   47.60    2.80
  -8   4  -2   33.40    2.00
  -8  -4  -2   31.50    2.00
   8  -4   2   31.60    2.40
  -8   4  -3   73.89    3.20
  -8  -4  -3   69.89    3.40
   8  -4   3   68.09    3.70
   8  -4   4    4.40    1.30
  -8  -4  -4    5.70    1.20
   8  -4   5   39.70    2.80
  -8  -4  -5   38.10    2.50
  -8  -4  -6    0.90    0.90
   8  -4   6    0.20    1.00
  -8  -4  -7    3.30    1.20
   8  -4   7    1.60    1.10
  -8  -4  -8   -0.90    0.90
   8  -4   8    1.00    1.10
   8  -4   9    0.00    1.20
  -8  -4  -9    0.60    1.20
  -8  -4 -10   -0.20    1.20
  -8  -4 -11   -0.60    1.20
  -8  -5  15    0.50    1.20
  -8   5  14    7.80    2.30
  -8  -5  14    4.70    1.70
  -8   5  13    1.20    1.60
  -8  -5  13    1.10    1.30
  -8   5  12    5.80    1.80
  -8  -5  12    7.10    1.70
  -8   5  11   16.10    2.60
  -8  -5  11   16.10    2.20
  -8   5  10    9.60    2.10
  -8  -5  10    9.30    1.70
  -8   5   9    5.10    1.50
  -8  -5   9    7.30    1.50
  -8   5   8    1.50    1.00
  -8  -5   8    0.50    1.00
  -8   5   7  228.08    9.30
  -8  -5   7  238.98    8.60
  -8   5   6   -0.80    0.80
  -8  -5   6   -0.90    0.70
  -8   5   5   36.30    2.90
  -8  -5   5   36.60    2.50
   8  -5  -5   35.10    2.10
  -8  -5   5   37.40    1.80
  -8   5   4   54.19    3.40
  -8  -5   4   57.59    3.20
   8  -5  -4   57.59    2.80
  -8  -5   4   54.69    2.40
  -8   5   3   55.69    3.40
  -8  -5   3   58.99    3.20
  -8  -5   3   60.69    2.60
   8  -5  -3   56.39    3.00
  -8   5   2   25.60    2.40
  -8  -5   2   27.10    2.20
   8  -5  -2   24.50    2.00
  -8  -5   2   24.90    1.60
  -8   5   1  174.48    6.90
   8  -5  -1  179.88    6.90
  -8  -5   1  186.38    6.20
  -8   5   0    1.50    0.80
   8  -5   0    1.40    0.90
  -8  -5   0    1.90    0.70
  -8   5  -1   -0.20    0.60
  -8  -5  -1    0.60    0.60
   8  -5   1   -0.10    0.70
  -8   5  -2   37.90    2.30
   8  -5   2   32.60    2.50
  -8  -5  -2   35.60    2.30
  -8  -5  -3   36.10    2.40
   8  -5   3   35.40    2.80
  -8  -5  -4    3.70    1.10
   8  -5   4    1.70    1.10
  -8  -5  -5    4.40    1.20
   8  -5   5    4.70    1.40
   8  -5   6   55.89    3.70
  -8  -5  -6   58.99    3.50
  -8  -5  -7    9.80    1.80
   8  -5   7   10.80    2.00
   8  -5   8   -2.10    1.00
  -8  -5  -8   -0.50    1.00
   8  -5   9    5.10    1.60
  -8  -5  -9    3.60    1.50
  -8  -5 -10    1.10    1.40
   8  -5  10    1.00    1.40
  -8  -6  15    0.70    1.40
  -8  -6  14    0.20    1.20
  -8   6  13    0.20    1.40
  -8  -6  13   -0.80    1.20
  -8   6  12   -0.80    1.10
  -8  -6  12    0.80    1.20
  -8   6  11    2.30    1.40
  -8  -6  11    2.80    1.40
  -8   6  10    7.20    1.90
  -8  -6  10    6.60    1.70
  -8   6   9    1.10    1.20
  -8  -6   9    0.10    1.00
  -8   6   8   37.70    3.80
  -8  -6   8   42.90    3.00
  -8   6   7   51.09    3.80
  -8  -6   7   53.89    3.30
  -8   6   6   17.10    2.50
  -8  -6   6   17.10    2.10
  -8   6   5   -0.80    0.80
   8  -6  -5    1.20    0.70
  -8  -6   5    0.60    0.90
  -8   6   4   10.00    1.90
  -8  -6   4   10.80    1.10
  -8  -6   4   10.20    1.70
   8  -6  -4   11.10    1.50
  -8   6   3    9.30    1.70
  -8  -6   3   11.30    1.20
  -8  -6   3   12.40    1.80
   8  -6  -3   10.30    1.50
  -8   6   2   53.79    3.40
  -8  -6   2   52.59    3.30
  -8  -6   2   54.39    2.60
   8  -6  -2   49.99    3.00
  -8   6   1   62.19    3.70
   8  -6  -1   65.99    3.60
  -8  -6   1   70.39    3.10
   8  -6   0   11.60    1.70
  -8  -6   0   16.00    1.60
  -8   6  -1   24.80    2.30
  -8  -6  -1   20.90    2.00
   8  -6   1   21.10    2.40
   8  -6   2   50.49    3.30
  -8  -6  -2   50.29    2.90
  -8  -6  -3   15.30    1.90
   8  -6   3   15.60    2.10
   8  -6   4    2.20    1.30
  -8  -6  -4    5.60    1.40
   8  -6   5   22.60    2.60
  -8  -6  -5   21.40    2.40
   8  -6   6    0.30    1.20
  -8  -6  -6    1.40    1.10
   8  -6   7   16.60    2.50
  -8  -6  -7   19.40    2.40
   8  -6   8    0.00    1.20
  -8  -6  -8    0.20    1.20
  -8  -6  -9    0.50    1.40
   8  -6   9   -0.50    1.30
   8  -6  10    6.40    2.00
  -8  -7  14    3.40    1.60
  -8  -7  13   -0.50    1.30
  -8   7  12    0.40    1.20
  -8  -7  12    0.30    1.40
  -8   7  11    0.80    1.40
  -8  -7  11   -0.10    1.10
  -8   7  10    1.10    1.20
  -8  -7  10    0.40    1.10
  -8   7   9   20.10    3.00
  -8  -7   9   19.60    2.50
  -8   7   8    2.00    1.50
  -8  -7   8    4.10    1.40
  -8   7   7    0.60    1.20
  -8  -7   7   -0.20    1.00
  -8   7   6    0.50    1.10
  -8  -7   6    1.30    1.00
  -8   7   5   23.70    2.90
  -8  -7   5   20.60    2.40
  -8   7   4   32.00    3.30
   8  -7  -4   31.50    2.30
  -8  -7   4   31.30    2.60
  -8   7   3   10.50    2.00
  -8  -7   3   11.30    1.90
   8  -7  -3   12.50    1.70
  -8  -7   3   12.70    1.30
  -8   7   2   40.30    3.10
   8  -7  -2   39.60    2.80
  -8  -7   2   38.70    2.90
  -8  -7   2   38.30    2.20
  -8   7   1   -0.40    0.90
   8  -7  -1    1.20    0.90
  -8  -7   1    0.60    1.00
  -8  -7   1    1.50    0.70
  -8   7   0   36.30    2.90
   8  -7   0   46.30    3.10
  -8  -7   0   43.20    2.50
   8  -7   1    0.80    0.90
  -8  -7  -1   -0.10    0.60
   8  -7   2   21.90    2.60
  -8  -7  -2   18.70    2.10
  -8  -7  -3   16.10    2.00
   8  -7   3   15.10    2.20
   8  -7   4   21.30    2.70
  -8  -7  -4   23.60    2.40
   8  -7   5   11.20    2.10
  -8  -7  -5   12.90    1.90
  -8  -7  -6    4.90    1.50
   8  -7   6    3.80    1.50
   8  -7   7   15.80    2.40
  -8  -7  -7   18.60    2.50
   8  -7   8   -0.80    1.20
  -8  -7  -8    1.30    1.30
   8  -7   9   -0.10    1.30
   8  -7  10    2.20    1.70
   8  -7  11    5.60    2.00
  -8  -8  13   -1.60    1.10
  -8  -8  12    5.90    1.80
  -8   8  11    3.80    1.90
  -8  -8  11    6.10    1.80
  -8   8  10    0.80    1.60
  -8  -8  10   -0.50    1.00
  -8   8   9    3.70    1.80
  -8  -8   9    4.20    1.40
  -8   8   8    1.90    1.60
  -8  -8   8   -0.10    0.90
  -8   8   7    1.10    1.20
  -8  -8   7    0.50    1.10
  -8   8   6    3.70    1.60
  -8  -8   6    4.80    1.50
  -8   8   5   -0.30    1.10
  -8  -8   5    0.40    1.10
  -8   8   4    4.60    1.60
  -8  -8   4    6.90    1.70
  -8   8   3   65.29    4.30
   8  -8  -3   63.39    3.70
  -8  -8   3   60.29    3.80
  -8   8   2    3.40    1.40
  -8  -8   2    4.60    1.00
   8  -8  -2    4.10    1.20
  -8  -8   2    2.10    1.10
  -8   8   1   -0.10    0.90
  -8  -8   1   -0.40    1.00
  -8  -8   1    0.00    0.70
   8  -8  -1    0.60    0.90
  -8  -8   0   11.40    1.60
   8  -8   0    9.00    1.70
  -8  -8  -1   23.20    2.30
   8  -8   1   25.80    2.80
   8  -8   2   -0.60    0.80
  -8  -8  -2   -0.40    0.80
  -8  -8  -3    2.80    1.20
   8  -8   3    3.90    1.50
   8  -8   4    0.80    1.10
  -8  -8  -4    2.90    1.20
   8  -8   5    9.90    2.10
  -8  -8  -5   12.70    2.00
   8  -8   6    0.50    1.20
  -8  -8  -6    1.10    1.10
  -8  -8  -7    1.80    1.30
   8  -8   7   -1.20    1.10
   8  -8   8   -1.10    1.10
   8  -8   9    3.00    1.70
   8  -8  10   -0.70    1.60
  -8  -9  12    0.50    1.30
  -8  -9  11    1.30    1.40
  -8  -9  10    0.80    1.30
  -8   9   9    1.70    1.70
  -8  -9   9   -0.80    1.10
  -8   9   8    0.20    1.50
  -8  -9   8    1.40    1.10
  -8   9   7    6.10    2.10
  -8  -9   7    8.50    1.80
  -8   9   6   -0.10    1.30
  -8  -9   6    0.50    1.00
  -8   9   5    3.60    1.80
  -8  -9   5    0.10    0.90
  -8   9   4   13.90    2.50
  -8  -9   4   13.40    2.20
  -8   9   3    7.20    2.00
   8  -9  -3    6.50    1.50
  -8  -9   3    7.50    1.80
  -8   9   2    6.00    1.80
  -8  -9   2    4.30    1.40
   8  -9  -2    4.90    1.40
   8  -9  -1    0.70    0.90
  -8  -9   1    0.50    1.00
  -8  -9   1    0.80    0.80
   8  -9   0   10.30    2.00
  -8  -9   0   10.60    1.60
  -8  -9   0    7.40    1.80
  -8  -9  -1   -0.50    0.80
   8  -9   1   -0.20    0.90
   8  -9   2   32.40    3.40
  -8  -9  -2   37.70    2.80
   8  -9   3   10.20    2.10
  -8  -9  -3   11.70    2.00
   8  -9   4    3.30    1.40
  -8  -9  -4    0.80    1.20
   8  -9   5   -0.10    1.20
  -8  -9  -5    0.80    1.20
   8  -9   6    0.90    1.40
   8  -9   7    1.00    1.60
   8  -9   8   -1.80    1.30
  -8 -10  10    0.00    1.20
  -8 -10   9    5.20    1.80
  -8  10   8    2.50    1.90
  -8 -10   8    0.00    1.10
  -8  10   7   -0.30    1.60
  -8 -10   7    0.30    1.10
  -8  10   6   14.20    2.80
  -8 -10   6   11.10    2.10
  -8  10   5    2.50    1.80
  -8 -10   5    1.70    1.30
  -8  10   4    2.30    1.70
  -8 -10   4    5.00    1.50
  -8 -10   3   14.90    2.40
  -8 -10   2    1.40    1.20
   8 -10  -2    0.50    1.10
   8 -10  -1   -0.60    1.00
  -8 -10   1    0.90    1.20
  -8 -10   0    1.10    1.20
  -8 -10   0   -0.10    1.00
   8 -10   0    0.00    1.20
  -8 -10  -1    0.80    1.20
   8 -10   1    4.20    1.70
  -8 -10  -1    1.70    1.20
  -8 -10  -2    7.30    1.60
   8 -10   2    6.30    1.90
  -8 -10  -3    6.90    1.70
   8 -10   3    8.60    2.10
  -8 -10  -4    2.10    1.40
   8 -10   4    4.10    1.70
   8 -10   5   -0.20    1.30
   8 -10   6    0.40    1.50
  -8 -11   9   -0.20    1.20
  -8 -11   8   -1.00    1.10
  -8 -11   7    4.50    1.70
  -8  11   6   -0.10    1.80
  -8 -11   6    2.40    1.40
  -8  11   5    7.60    2.50
  -8 -11   5    8.70    2.00
  -8 -11   4    0.30    1.10
  -8 -11   3   14.60    2.40
  -8 -11   2   12.00    2.30
   8 -11  -1    2.00    1.40
  -8 -11   1    5.00    1.70
   8 -11   0    2.70    1.50
  -8 -11   0    0.00    1.20
  -8 -11  -1    0.60    1.30
   8 -11   1    0.50    1.30
  -8 -11  -2   -1.30    1.10
   8 -11   2   -0.10    1.40
  -8 -11  -2   -0.20    1.20
   8 -11   3   -0.60    1.20
   8 -11   4    1.60    1.70
  -8 -12   6    5.90    1.90
  -8 -12   5    0.80    1.40
  -8 -12   4    7.40    2.00
  -8 -12   3    0.10    1.30
  -8 -12   2    7.90    2.20
  -8 -12   1    1.70    1.50
   8 -12   0    0.20    1.50
  -8 -12   0    0.80    1.30
   8 -12   1   -0.80    1.40
  -8 -12  -1    0.50    1.30
   8 -12   2    0.70    1.60
  -9   0  17   -1.10    1.20
  -9   0  16    2.10    1.30
  -9   0  15   -0.20    1.00
  -9   0  14    0.70    1.00
  -9   0  13    0.90    1.00
  -9   0  12   11.50    1.80
  -9   0  11    0.50    0.90
  -9   0  11    0.20    0.80
  -9   0  10    8.00    1.40
  -9   0  10    8.70    1.60
  -9   0   9    0.20    0.70
  -9   0   9   -0.60    0.70
  -9   0   8    1.10    0.70
  -9   0   8   -0.30    0.40
  -9   0   7   -0.10    0.50
  -9   0   7   -0.20    0.60
  -9   0   6    0.20    0.60
  -9   0   6   -0.50    0.40
  -9   0   5   -0.40    0.50
  -9   0   5    0.00    0.50
  -9   0   4   23.10    1.30
  -9   0   4   21.70    1.50
  -9   0   3   -0.20    0.30
  -9   0   3    0.10    0.40
  -9   0   2   35.60    1.90
  -9   0   2   36.20    1.70
  -9   0   1    0.10    0.40
  -9   0   0    5.30    0.80
   9   0   0    8.20    1.30
   9   0   1    1.70    0.90
  -9   0  -1   -0.60    0.40
   9   0   2    1.60    1.00
  -9   0  -2    2.90    0.70
  -9   0  -3    0.20    0.60
   9   0   3    1.10    0.90
   9   0   4  343.27   11.60
  -9   0  -4  328.97   10.50
   9   0   5    0.10    0.80
  -9   0  -5    0.50    0.70
   9   0   5    0.00    0.90
   9   0   6   40.30    2.70
   9   0   6   39.70    2.80
  -9   0  -6   37.50    2.20
   9   0   7    0.10    0.90
  -9   0  -7    0.20    0.70
   9   0   7   -0.80    0.60
   9   0   8    0.10    1.00
   9   0   9    0.20    1.10
   9   0  10    0.50    1.20
   9   0  11    1.00    1.40
  -9   1  17    0.00    1.30
  -9  -1  17    0.60    1.30
  -9   1  16    0.60    1.20
  -9  -1  16    1.50    1.20
  -9   1  15    3.60    1.50
  -9  -1  15    3.20    1.40
  -9   1  14   -0.40    0.90
  -9  -1  14   -0.50    0.90
  -9   1  13   15.90    2.10
  -9  -1  13    9.80    1.70
  -9   1  12   -0.30    0.90
  -9   1  12    0.00    0.80
  -9  -1  12   -0.80    0.90
  -9   1  11    1.70    0.90
  -9   1  11    2.50    1.10
  -9  -1  11    1.70    1.00
  -9   1  10   11.10    1.50
  -9   1  10    8.00    1.60
  -9  -1  10    9.70    1.50
  -9  -1  10    8.70    1.40
  -9   1   9   29.00    2.40
  -9  -1   9   31.70    2.30
  -9  -1   9   32.30    2.30
  -9   1   8   17.40    1.60
  -9   1   8   14.50    1.90
  -9  -1   8   18.80    1.90
  -9  -1   8   16.10    1.80
  -9   1   7    1.50    0.80
  -9   1   7    1.20    0.70
  -9  -1   7    1.20    0.70
  -9  -1   7    1.30    0.70
  -9   1   6  171.38    6.50
  -9   1   6  174.58    5.80
  -9  -1   6  170.58    6.10
  -9   1   5    0.30    0.50
  -9   1   5   -0.30    0.50
  -9  -1   5    0.20    0.40
  -9  -1   5   -0.50    0.40
  -9   1   4   22.80    1.70
  -9   1   4   25.90    1.30
  -9  -1   4   25.50    1.50
  -9  -1   4   28.50    1.60
  -9   1   3  132.49    4.90
  -9   1   3  130.69    4.20
  -9  -1   3  138.39    4.70
  -9  -1   3  133.39    4.70
  -9   1   2    0.80    0.50
  -9   1   2    1.00    0.30
   9  -1  -2    0.00    0.70
  -9  -1   2    0.00    0.40
  -9  -1   2   -0.10    0.40
  -9   1   1   66.19    2.80
  -9   1   1   62.89    2.30
   9  -1  -1   64.49    3.30
  -9  -1   1   58.09    2.60
  -9   1   0    7.50    1.00
  -9  -1   0    7.50    0.90
   9  -1   0    7.40    1.20
  -9   1  -1   61.39    2.70
  -9  -1  -1   59.09    2.60
   9  -1   1   59.19    3.10
  -9   1  -2    8.60    1.10
  -9  -1  -2    6.10    1.00
   9  -1   2    9.30    1.30
  -9   1  -3    1.90    0.70
   9  -1   3    0.30    0.80
  -9  -1  -3   -0.10    0.50
  -9   1  -4    1.80    0.70
   9  -1   4    1.70    0.80
  -9  -1  -4    2.10    0.70
   9  -1   4    1.40    0.80
  -9   1  -5    0.80    0.70
   9  -1   5    0.20    0.80
   9  -1   5    0.10    0.80
  -9  -1  -5    0.10    0.70
   9  -1   6   86.39    4.30
   9  -1   6   86.89    4.20
  -9  -1  -6   85.89    3.70
   9   1   7    0.50    1.00
   9  -1   7    0.60    0.90
   9  -1   7   -0.50    1.00
  -9  -1  -7   -0.50    0.70
   9   1   8   43.30    3.30
  -9  -1  -8   52.59    2.90
   9   1   9    1.70    1.20
   9   1  10    8.40    1.90
   9   1  11    0.90    1.30
   9   1  12   25.30    3.30
   9   1  13    8.20    2.30
  -9   2  17    0.70    1.40
  -9  -2  17    0.00    1.20
  -9   2  16    6.80    1.80
  -9  -2  16    4.10    1.60
  -9   2  15   -0.10    1.20
  -9  -2  15   -0.20    1.10
  -9   2  14   11.30    2.00
  -9  -2  14   10.00    1.90
  -9   2  13    0.60    1.20
  -9   2  13    0.20    1.00
  -9  -2  13   -0.20    1.00
  -9   2  12    2.00    1.20
  -9   2  12    2.80    1.10
  -9  -2  12    1.80    1.20
  -9   2  11    0.30    1.00
  -9   2  11   -0.10    0.80
  -9  -2  11    1.20    1.00
  -9   2  10   28.00    2.90
  -9   2  10   25.10    1.90
  -9  -2  10   29.10    2.30
  -9   2   9    1.10    0.70
  -9   2   9    1.10    1.00
  -9  -2   9    2.80    1.00
  -9  -2   9    1.50    0.80
  -9   2   8  140.39    6.20
  -9   2   8  146.29    5.30
  -9  -2   8  150.58    5.70
  -9  -2   8  146.29    5.50
  -9   2   7   16.00    1.20
  -9   2   7   14.40    1.90
  -9  -2   7   16.60    1.60
  -9  -2   7   14.20    1.60
  -9   2   6    1.50    0.50
  -9   2   6    1.20    0.80
  -9  -2   6    1.40    0.70
  -9  -2   6    0.10    0.50
  -9   2   5    5.20    1.10
  -9  -2   5    4.70    0.80
  -9  -2   5    6.50    1.00
  -9   2   4   34.10    2.20
  -9  -2   4   34.40    1.80
   9  -2  -4   35.10    2.40
  -9  -2   4   32.50    1.90
  -9   2   3   49.50    2.60
   9  -2  -3   53.29    2.90
  -9  -2   3   52.19    2.30
  -9   2   2    9.60    1.20
  -9  -2   2    8.70    1.00
   9  -2  -2    9.60    1.30
  -9   2   1   29.20    1.80
  -9  -2   1   26.80    1.70
   9  -2  -1   29.50    2.00
  -9   2   0   33.70    1.90
   9  -2   0   33.70    2.20
  -9  -2   0   33.20    1.80
  -9   2  -1    0.10    0.50
   9  -2   1    0.50    0.60
  -9  -2  -1    1.50    0.60
  -9   2  -2    9.30    1.10
  -9  -2  -2   11.70    1.30
   9  -2   2    9.20    1.40
  -9   2  -3   32.70    1.90
   9  -2   3   33.80    2.40
  -9  -2  -3   32.90    2.00
   9  -2   4  104.09    4.70
  -9  -2  -4  103.69    4.20
  -9   2  -5   21.90    1.60
  -9  -2  -5   15.90    1.60
   9  -2   5   17.00    2.00
   9  -2   6   26.10    2.60
  -9  -2  -6   32.10    2.20
  -9  -2  -7    1.30    0.90
   9  -2   7    2.30    1.20
  -9  -2  -8   13.40    1.70
   9  -2   8   10.70    1.80
  -9  -2  -9   42.80    2.90
  -9  -3  16    1.00    1.20
  -9  -3  15    0.60    1.10
  -9   3  14    1.50    1.50
  -9  -3  14    2.00    1.30
  -9   3  13    3.50    1.60
  -9   3  13    4.40    1.40
  -9  -3  13    4.90    1.50
  -9   3  12   46.40    3.00
  -9   3  12   49.30    3.80
  -9  -3  12   46.30    3.20
  -9   3  11    0.20    1.00
  -9  -3  11   -1.40    0.80
  -9   3  10   24.90    2.90
  -9  -3  10   30.50    2.40
  -9   3   9    0.40    0.80
  -9  -3   9    1.40    1.00
  -9   3   8   26.00    2.80
  -9  -3   8   26.80    2.10
  -9  -3   8   20.70    1.60
  -9   3   7    9.70    1.70
  -9  -3   7   11.70    1.30
  -9  -3   7   12.80    1.60
  -9   3   6   11.60    1.70
  -9  -3   6   15.40    1.60
  -9  -3   6   14.10    1.30
  -9   3   5    0.80    0.80
   9  -3  -5    0.60    0.80
  -9  -3   5    1.10    0.50
  -9  -3   5    1.30    0.70
  -9   3   4   16.90    1.90
   9  -3  -4   19.50    1.80
  -9  -3   4   20.10    1.40
  -9  -3   4   19.90    1.80
  -9   3   3    2.20    0.80
   9  -3  -3    3.90    0.90
  -9  -3   3    3.70    0.90
  -9  -3   3    3.60    0.70
  -9   3   2   14.20    1.60
   9  -3  -2   10.60    1.30
  -9  -3   2   12.30    1.20
  -9  -3   2   14.60    1.60
  -9   3   1   64.09    3.10
  -9  -3   1   65.39    2.80
   9  -3  -1   68.19    3.30
  -9   3   0   22.80    1.60
  -9  -3   0   19.50    1.40
   9  -3   0   18.20    1.80
  -9   3  -1    4.10    0.90
  -9  -3  -1    3.20    0.80
   9  -3   1    2.20    0.90
  -9   3  -2    2.50    0.70
  -9  -3  -2    3.40    0.90
   9  -3   2    2.70    1.00
  -9   3  -3  191.28    7.30
  -9  -3  -3  244.18    7.80
   9  -3   3  251.17    8.70
  -9   3  -4    9.30    1.20
  -9  -3  -4   12.60    1.50
   9  -3   4   11.50    1.70
  -9  -3  -5   40.50    2.60
   9  -3   5   40.60    2.90
   9  -3   6   17.20    2.10
  -9  -3  -6   14.10    1.70
  -9  -3  -7    8.20    1.50
   9  -3   7    5.40    1.50
   9  -3   8   -1.00    1.00
  -9  -3  -8   -0.10    0.90
  -9  -3  -9   -0.50    1.00
   9  -3   9    0.80    1.30
  -9  -3 -10    0.90    1.10
  -9  -4  16    2.50    1.40
  -9   4  15    7.00    2.20
  -9  -4  15    6.10    1.80
  -9   4  14   -0.50    1.40
  -9  -4  14    1.00    1.20
  -9   4  13   -0.20    1.20
  -9  -4  13   -0.10    1.20
  -9   4  12    3.80    1.60
  -9  -4  12    5.20    1.50
  -9   4  11    2.60    1.30
  -9  -4  11    2.50    1.30
  -9   4  10   12.40    2.20
  -9  -4  10   13.30    1.90
  -9   4   9    8.50    1.80
  -9  -4   9    7.20    1.50
  -9   4   8   13.90    2.10
  -9  -4   8   13.60    1.80
  -9   4   7    4.20    1.30
  -9  -4   7    4.80    0.90
  -9  -4   7    3.00    1.00
  -9   4   6    1.60    1.00
  -9  -4   6    1.20    0.80
   9  -4  -6    2.70    1.00
  -9  -4   6    1.70    0.60
  -9   4   5  105.79    5.00
  -9  -4   5  106.09    4.40
  -9  -4   5   97.89    3.70
   9  -4  -5   97.29    4.20
  -9   4   4    1.90    0.90
   9  -4  -4    2.60    0.80
  -9  -4   4    2.20    0.70
  -9  -4   4    4.20    1.00
  -9   4   3   17.00    2.00
  -9  -4   3   17.60    1.80
   9  -4  -3   17.80    1.70
  -9  -4   3   17.90    1.40
  -9   4   2   36.90    2.40
   9  -4  -2   35.40    2.30
  -9  -4   2   35.00    2.40
  -9  -4   2   38.30    2.00
  -9   4   1    5.90    1.10
   9  -4  -1    6.40    1.20
  -9  -4   1    6.90    1.00
  -9   4   0    1.00    0.60
  -9  -4   0   -0.60    0.40
   9  -4   0    0.40    0.70
  -9   4  -1  241.38    8.20
  -9  -4  -1  235.78    7.90
   9  -4   1  231.88    8.70
  -9   4  -2    7.40    1.20
   9  -4   2    9.20    1.60
  -9  -4  -2    5.50    1.10
  -9   4  -3   17.40    1.70
  -9  -4  -3   19.80    1.90
   9  -4   3   18.30    2.20
  -9  -4  -4    3.20    1.10
   9  -4   4    3.20    1.10
  -9  -4  -5   14.30    1.70
   9  -4   5   12.30    1.90
  -9  -4  -6    0.20    0.90
   9  -4   6    2.10    1.10
   9  -4   7    0.60    1.10
  -9  -4  -7   -1.00    0.90
  -9  -4  -8   -0.90    0.90
   9  -4   8    1.60    1.30
  -9  -4  -9   13.10    2.10
   9  -4   9   16.90    2.40
  -9  -4 -10    6.10    1.70
  -9  -5  15    0.60    1.40
  -9   5  14    6.80    2.30
  -9  -5  14    2.80    1.50
  -9   5  13   -0.90    1.40
  -9  -5  13   -0.20    1.20
  -9   5  12    0.30    1.30
  -9  -5  12    0.20    1.10
  -9   5  11   -0.30    1.10
  -9  -5  11   -0.80    1.10
  -9   5  10   30.10    3.40
  -9  -5  10   32.50    3.00
  -9   5   9    2.20    1.20
  -9  -5   9    2.90    1.30
  -9   5   8    0.80    1.00
  -9  -5   8    0.20    0.90
  -9   5   7    1.70    1.20
  -9  -5   7    1.20    0.90
  -9   5   6    8.80    1.80
  -9  -5   6    8.20    1.00
   9  -5  -6   10.60    1.40
  -9  -5   6    8.90    1.50
  -9   5   5    0.20    1.00
   9  -5  -5    0.60    0.70
  -9  -5   5    1.80    0.60
  -9  -5   5    1.90    0.90
  -9   5   4    8.10    1.60
  -9  -5   4    5.80    0.90
  -9  -5   4    5.30    1.20
   9  -5  -4    4.30    1.00
  -9   5   3    8.30    1.60
   9  -5  -3    6.50    1.20
  -9  -5   3   10.30    1.50
  -9  -5   3    6.80    1.00
  -9   5   2   -0.30    0.80
  -9  -5   2   -1.00    0.70
   9  -5  -2   -0.90    0.70
  -9  -5   2    0.40    0.50
  -9   5   1  124.39    5.50
  -9  -5   1  129.59    4.90
   9  -5  -1  141.69    5.70
  -9   5   0  458.85   14.60
  -9  -5   0  441.96   13.90
   9  -5   0  450.65   15.10
  -9   5  -1    1.00    0.60
   9  -5   1    2.50    1.00
  -9  -5  -1    2.30    0.80
  -9   5  -2   25.10    2.00
  -9  -5  -2   27.20    2.00
   9  -5   2   24.20    2.50
   9  -5   3   45.40    3.20
  -9  -5  -3   51.89    2.90
   9  -5   4   12.00    2.00
  -9  -5  -4   13.90    1.70
  -9  -5  -5    5.00    1.30
   9  -5   5    3.70    1.40
   9  -5   6   -0.80    1.00
  -9  -5  -6   -0.80    0.80
   9  -5   7    2.80    1.40
  -9  -5  -7    2.50    1.20
   9  -5   8    6.90    1.80
  -9  -5  -8    8.80    1.70
  -9  -5  -9    0.50    1.10
   9  -5   9   -0.40    1.30
   9  -5  10   12.50    2.30
  -9  -6  15    1.30    1.40
  -9  -6  14    0.50    1.40
  -9   6  13    2.00    1.70
  -9  -6  13    1.20    1.40
  -9   6  12    1.40    1.40
  -9  -6  12    1.90    1.40
  -9   6  11   -0.80    1.10
  -9  -6  11   -0.30    1.10
  -9   6  10   18.90    2.80
  -9  -6  10   19.60    2.40
  -9   6   9    4.30    1.50
  -9  -6   9    3.50    1.30
  -9   6   8    6.10    1.80
  -9  -6   8    3.90    1.30
  -9   6   7   28.00    3.20
  -9  -6   7   29.80    2.80
  -9   6   6  104.89    5.60
  -9  -6   6  103.59    5.00
  -9   6   5  172.08    7.70
  -9  -6   5  177.88    6.00
  -9  -6   5  173.98    7.00
   9  -6  -5  175.18    6.60
  -9   6   4    6.00    1.60
  -9  -6   4    6.60    1.50
  -9  -6   4    5.30    0.90
   9  -6  -4    3.60    1.00
  -9   6   3   24.40    2.70
   9  -6  -3   23.00    1.90
  -9  -6   3   19.80    1.50
  -9  -6   3   24.20    2.50
  -9   6   2   34.20    2.80
  -9  -6   2   33.50    3.10
   9  -6  -2   32.10    2.40
  -9  -6   2   31.10    1.90
  -9   6   1   42.70    3.00
  -9  -6   1   38.90    2.90
   9  -6  -1   43.20    2.80
  -9  -6   1   39.60    2.20
  -9   6   0   70.29    4.00
   9  -6   0   92.39    4.50
  -9  -6   0   96.69    3.90
  -9   6  -1   56.79    3.30
   9  -6   1   52.19    3.40
  -9  -6  -1   52.09    2.80
   9  -6   2   40.90    3.00
  -9  -6  -2   44.70    2.70
  -9  -6  -3   35.00    2.40
   9  -6   3   33.40    2.90
   9  -6   4   13.30    2.20
  -9  -6  -4    8.40    1.50
  -9  -6  -5   -0.20    0.90
   9  -6   5    0.00    1.10
  -9  -6  -6    0.80    1.10
   9  -6   6   -0.80    1.00
  -9  -6  -7    1.70    1.10
   9  -6   7    1.90    1.40
   9  -6   8    0.40    1.20
  -9  -6  -8   -2.10    1.10
   9  -6   9   -1.00    1.30
   9  -6  10    0.00    1.50
  -9  -7  14    0.40    1.30
  -9  -7  13   -0.40    1.10
  -9   7  12    3.90    1.90
  -9  -7  12    3.10    1.50
  -9   7  11    0.70    1.40
  -9  -7  11   -1.30    1.20
  -9   7  10    2.20    1.60
  -9  -7  10    6.40    1.70
  -9   7   9   18.40    2.90
  -9  -7   9   14.40    2.10
  -9   7   8    9.50    2.30
  -9  -7   8    8.40    1.80
  -9   7   7    8.40    2.00
  -9  -7   7   10.50    1.90
  -9   7   6   -0.30    1.00
  -9  -7   6   -0.50    0.80
  -9   7   5    6.50    1.70
  -9  -7   5    9.20    1.70
  -9   7   4   10.30    2.00
  -9  -7   4   10.00    1.80
   9  -7  -4    6.70    1.30
  -9  -7   4    9.20    1.20
  -9   7   3    6.20    1.70
  -9  -7   3   10.30    1.20
   9  -7  -3   13.30    1.80
  -9  -7   3    9.40    1.80
  -9   7   2    6.80    1.70
   9  -7  -2    5.40    1.30
  -9  -7   2    5.40    1.50
  -9  -7   2    6.00    1.00
  -9   7   1    6.60    1.60
  -9  -7   1    2.70    1.30
  -9  -7   1    5.70    1.00
   9  -7  -1    3.00    1.10
  -9   7   0    0.60    1.00
  -9  -7   0   -0.40    0.60
   9  -7   0    0.90    1.00
   9  -7   1   36.40    2.90
  -9  -7  -1   28.30    2.20
  -9  -7  -2    0.90    0.80
   9  -7   2    1.60    1.00
  -9  -7  -3   22.60    2.30
   9  -7   3   21.60    2.60
  -9  -7  -4    0.60    0.90
   9  -7   4    1.10    1.20
  -9  -7  -5    2.80    1.10
   9  -7   5    2.80    1.50
  -9  -7  -6    1.30    1.30
   9  -7   6    3.80    1.60
  -9  -7  -7    2.70    1.40
   9  -7   7    2.60    1.60
   9  -7   8    4.20    1.80
   9  -7   9    0.30    1.40
   9  -7  10   -1.10    1.50
  -9  -8  13    1.50    1.60
  -9  -8  12    3.10    1.70
  -9   8  11   -0.30    1.30
  -9  -8  11    1.10    1.40
  -9   8  10    0.60    1.60
  -9  -8  10    0.80    1.30
  -9   8   9   -0.80    1.40
  -9  -8   9    1.20    1.30
  -9   8   8    0.90    1.30
  -9  -8   8    0.60    1.10
  -9   8   7    5.00    1.80
  -9  -8   7    2.80    1.40
  -9   8   6    4.40    1.80
  -9  -8   6    4.00    1.40
  -9   8   5    9.60    2.20
  -9  -8   5    7.70    1.70
  -9   8   4    0.20    1.20
  -9  -8   4   -0.80    0.90
   9  -8  -4    0.60    0.90
  -9   8   3   10.00    2.10
   9  -8  -3    5.40    1.40
  -9  -8   3    6.30    1.70
  -9   8   2   10.20    2.00
  -9  -8   2    7.00    1.70
  -9  -8   2    7.80    1.20
   9  -8  -2    7.80    1.50
  -9   8   1    0.10    1.10
  -9  -8   1    0.00    0.60
   9  -8  -1    0.10    0.90
  -9  -8   1    1.30    1.20
   9  -8   0    0.30    1.00
  -9  -8   0    0.10    0.80
  -9  -8  -1    2.50    1.00
   9  -8   1    1.20    1.10
  -9  -8  -2   15.20    2.00
   9  -8   2   15.40    2.40
   9  -8   3    0.40    1.10
  -9  -8  -3    0.20    0.90
   9  -8   4   16.20    2.50
  -9  -8  -4   14.80    2.10
   9  -8   5   -0.50    1.10
  -9  -8  -5    1.50    1.10
   9  -8   6    2.80    1.60
  -9  -8  -6    3.50    1.50
   9  -8   7    1.60    1.50
   9  -8   8    1.80    1.60
   9  -8   9    0.40    1.60
  -9  -9  12    1.90    1.50
  -9  -9  11   -1.50    1.10
  -9  -9  10    3.30    1.40
  -9   9   9    1.00    1.60
  -9  -9   9    2.60    1.50
  -9   9   8    0.90    1.70
  -9  -9   8    1.00    1.30
  -9   9   7    6.90    2.20
  -9  -9   7    4.30    1.60
  -9   9   6   10.00    2.40
  -9  -9   6    8.10    1.90
  -9   9   5   10.50    2.40
  -9  -9   5   11.80    2.20
  -9   9   4    8.50    2.10
  -9  -9   4    6.60    1.80
  -9   9   3    1.30    1.40
  -9  -9   3    0.60    1.20
   9  -9  -3    1.40    1.00
  -9  -9   2   14.40    2.40
   9  -9  -2   12.60    2.00
   9  -9  -1   12.80    2.10
  -9  -9   1   13.70    2.30
  -9  -9   1   15.60    1.80
  -9  -9   0    1.60    0.90
  -9  -9   0    3.60    1.50
   9  -9   0    0.50    1.10
   9  -9   1    5.80    1.60
  -9  -9  -1    5.70    1.40
  -9  -9  -2   -0.40    0.90
   9  -9   2    1.70    1.20
  -9  -9  -3    6.00    1.50
   9  -9   3    7.70    1.80
   9  -9   4   19.20    2.70
  -9  -9  -4   19.20    2.50
   9  -9   5    0.10    1.30
   9  -9   6    2.50    1.60
   9  -9   7    0.20    1.50
  -9 -10  10    6.20    1.90
  -9 -10   9    3.20    1.70
  -9 -10   8    0.00    1.10
  -9  10   7   -0.10    1.70
  -9 -10   7    3.30    1.50
  -9  10   6    1.50    1.80
  -9 -10   6    0.80    1.20
  -9  10   5    1.40    1.60
  -9 -10   5   -0.40    1.10
  -9  10   4    1.30    1.80
  -9 -10   4    0.70    1.20
  -9 -10   3   20.90    2.80
  -9 -10   2    5.60    1.70
   9 -10  -2    3.90    1.50
   9 -10  -1    8.30    1.90
  -9 -10   1   10.50    2.20
  -9 -10   0    1.40    1.20
   9 -10   0    2.00    1.30
  -9 -10   0   -0.40    1.00
  -9 -10  -1   -1.00    1.00
   9 -10   1    0.70    1.30
  -9 -10  -1   -0.50    1.10
  -9 -10  -2   -0.50    1.10
   9 -10   2   -1.30    1.10
  -9 -10  -3    7.80    1.80
   9 -10   3    6.20    1.90
   9 -10   4    2.40    1.60
   9 -10   5    1.70    1.50
  -9 -11   8    0.80    1.30
  -9 -11   7   11.50    2.30
  -9 -11   6    4.80    1.70
  -9  11   5    1.10    2.00
  -9 -11   5    3.30    1.50
  -9 -11   4    0.20    1.10
  -9 -11   3   -0.70    0.90
  -9 -11   2   -0.80    1.10
  -9 -11   1    9.40    2.00
   9 -11  -1    5.10    1.80
  -9 -11   0    6.20    1.90
   9 -11   0    5.30    1.90
  -9 -11  -1    0.60    1.30
   9 -11   1    1.90    1.50
   9 -11   2   -1.10    1.10
  -9 -11  -2    0.30    1.40
   9 -11   3    3.50    1.80
  -9 -12   4   -2.00    1.20
  -9 -12   3   -0.10    1.20
  -9 -12   2   -0.60    1.10
  -9 -12   1    5.00    1.90
   9 -12   0    0.40    1.50
   9 -12   1    0.20    1.40
 -10   0  17    2.30    1.40
 -10   0  16    4.80    1.50
 -10   0  15    0.90    1.20
 -10   0  14    0.40    1.00
 -10   0  13   -0.90    0.90
 -10   0  12    1.80    1.00
 -10   0  11   -1.30    0.70
 -10   0  11    0.30    0.90
 -10   0  10   -0.50    0.60
 -10   0  10    1.40    0.90
 -10   0   9    0.40    0.50
 -10   0   9    0.20    0.70
 -10   0   8   -0.90    0.70
 -10   0   8   -0.20    0.70
 -10   0   7    0.00    0.70
 -10   0   7    0.30    0.60
 -10   0   6   82.29    3.70
 -10   0   6   80.39    3.30
 -10   0   5   -0.30    0.50
 -10   0   5   -0.90    0.50
 -10   0   4  387.46   12.10
 -10   0   4  382.26   11.70
 -10   0   3   -0.30    0.40
 -10   0   3    0.20    0.40
 -10   0   2   52.89    2.20
 -10   0   2   53.59    2.50
 -10   0   1    0.40    0.50
 -10   0   0  182.88    6.20
 -10   0  -1   -0.20    0.50
  10   0   1    1.10    1.10
  10   0   2   13.10    1.80
 -10   0  -2   11.90    1.30
  10   0   3   -0.70    0.90
 -10   0  -3    0.50    0.60
  10   0   4    2.80    1.30
 -10   0  -4    1.80    0.70
 -10   0  -5    0.10    0.70
  10   0   5    0.50    1.20
 -10   0  -6   20.90    1.90
  10   0   6   23.10    2.50
  10   0   7   -2.00    1.20
 -10   0  -7    0.70    0.80
  10   0   7   -0.70    0.80
 -10   1  17    0.20    1.30
 -10  -1  17    2.10    1.40
 -10   1  16   -0.20    1.10
 -10  -1  16   -1.10    1.10
 -10   1  15    4.30    1.50
 -10  -1  15    1.80    1.30
 -10   1  14    2.30    1.30
 -10  -1  14    2.50    1.30
 -10   1  13    3.00    1.20
 -10  -1  13    3.90    1.30
 -10   1  12    3.50    1.20
 -10   1  12    3.20    1.30
 -10  -1  12    3.40    1.20
 -10   1  11    3.30    1.10
 -10   1  11    2.90    1.20
 -10  -1  11    4.30    1.30
 -10   1  10    2.50    0.80
 -10   1  10    1.80    1.10
 -10  -1  10    0.60    0.90
 -10  -1  10    3.30    1.20
 -10   1   9    1.10    0.80
 -10   1   9    1.30    0.80
 -10  -1   9    0.80    0.90
 -10  -1   9    0.40    0.80
 -10   1   8   13.90    1.50
 -10   1   8   10.20    1.70
 -10  -1   8   11.50    1.50
 -10  -1   8   15.90    1.70
 -10   1   7    0.80    0.70
 -10   1   7    0.70    0.70
 -10  -1   7    0.00    0.60
 -10  -1   7   -0.50    0.30
 -10   1   6   74.69    3.70
 -10   1   6   82.29    3.20
 -10  -1   6   84.59    3.60
 -10  -1   6   81.59    3.40
 -10   1   5    5.60    1.10
 -10  -1   5    6.20    1.00
 -10  -1   5    4.30    0.90
 -10   1   4    5.70    1.00
 -10  -1   4    5.60    0.90
 -10  -1   4    7.20    1.00
 -10   1   3    3.00    0.80
 -10  -1   3    1.80    0.60
 -10  -1   3    2.10    0.60
 -10   1   2  148.49    5.30
  10  -1  -2  146.69    5.90
 -10  -1   2  148.49    5.10
 -10  -1   2  138.19    5.10
 -10   1   1   14.90    1.40
 -10  -1   1   14.60    1.40
  10  -1  -1   20.10    2.10
 -10   1   0   17.70    1.40
 -10  -1   0   21.00    1.50
  10  -1   0   17.90    1.90
 -10   1  -1   14.90    1.40
  10  -1   1   15.10    1.80
 -10  -1  -1   16.60    1.50
 -10   1  -2    8.40    1.10
  10  -1   2   10.10    1.60
 -10  -1  -2    6.10    1.00
 -10   1  -3   16.40    1.60
 -10  -1  -3   16.50    1.60
  10  -1   3   18.20    2.10
 -10   1  -4  153.78    5.60
  10  -1   4  156.68    6.40
 -10  -1  -4  156.48    5.70
 -10   1  -5   12.10    1.40
 -10  -1  -5   12.80    1.50
  10  -1   5   14.20    2.00
 -10   1  -6   35.30    2.20
 -10  -1  -6   39.10    2.40
  10  -1   6   40.30    3.00
  10  -1   7    0.30    1.20
 -10  -1  -7    0.50    0.90
 -10  -1  -8   15.20    1.80
 -10  -2  17    0.40    1.20
 -10  -2  16    2.20    1.40
 -10  -2  15    0.00    1.10
 -10  -2  14    2.00    1.20
 -10   2  13    2.70    1.50
 -10  -2  13    1.30    1.10
 -10   2  12    1.10    1.20
 -10  -2  12    2.70    1.30
 -10   2  11    2.30    1.20
 -10  -2  11    0.40    1.00
 -10   2  10   25.10    2.90
 -10  -2  10   26.90    2.20
 -10   2   9    8.10    1.60
 -10  -2   9    7.50    1.30
 -10  -2   9   11.00    1.60
 -10   2   8    3.00    1.10
 -10  -2   8    6.90    1.20
 -10  -2   8    4.20    1.10
 -10   2   7    2.00    0.90
 -10  -2   7    2.00    0.80
 -10  -2   7    2.20    0.80
 -10   2   6   13.50    1.80
 -10  -2   6   15.60    1.60
 -10  -2   6   13.10    1.40
 -10   2   5   70.29    3.40
 -10  -2   5   47.60    2.60
 -10  -2   5   68.89    2.90
 -10   2   4  239.78    8.50
 -10  -2   4  248.38    8.00
 -10   2   3   76.59    3.60
 -10  -2   3   69.89    3.20
  10  -2  -3   82.29    3.80
 -10  -2   3   76.79    3.20
 -10   2   2   35.60    2.20
 -10  -2   2   36.40    2.10
 -10  -2   2   37.70    2.00
  10  -2  -2   38.30    2.40
 -10   2   1  146.29    5.40
 -10  -2   1  145.19    5.20
  10  -2  -1  146.69    5.80
 -10   2   0  125.09    4.70
  10  -2   0  118.59    5.10
 -10  -2   0  119.89    4.50
 -10   2  -1   69.59    3.10
  10  -2   1   68.29    3.60
 -10  -2  -1   75.39    3.20
 -10   2  -2  351.06   10.90
  10  -2   2  330.37   11.80
 -10  -2  -2  348.97   11.00
 -10   2  -3  129.39    4.70
 -10  -2  -3  120.49    4.80
  10  -2   3  121.39    5.40
 -10   2  -4    9.90    1.30
  10  -2   4   10.60    1.70
 -10  -2  -4   11.60    1.40
  10  -2   5  127.59    5.60
 -10  -2  -5  128.29    5.00
 -10  -2  -6   14.20    1.70
  10  -2   6   13.20    2.00
  10  -2   7   25.20    2.60
 -10  -2  -7   26.00    2.30
  10  -2   8   -1.10    1.10
 -10  -2  -8    1.20    1.00
 -10  -2  -9   12.10    1.80
 -10  -3  16   -0.20    1.10
 -10  -3  15    0.30    1.20
 -10   3  14    2.00    1.60
 -10  -3  14    0.70    1.20
 -10   3  13    0.20    1.30
 -10  -3  13    0.50    1.10
 -10   3  12    1.30    1.30
 -10  -3  12    2.00    1.20
 -10   3  11   -0.80    0.90
 -10  -3  11    0.50    1.10
 -10   3  10    2.30    1.30
 -10  -3  10    3.70    1.20
 -10   3   9   -0.50    0.70
 -10  -3   9   -1.50    0.80
 -10   3   8    2.90    1.30
 -10  -3   8    4.00    1.10
 -10  -3   8    5.30    1.00
 -10   3   7   11.50    1.80
 -10  -3   7   13.80    1.70
 -10  -3   7   14.50    1.50
 -10   3   6   42.40    3.00
 -10  -3   6   43.80    2.30
 -10  -3   6   47.50    2.60
 -10   3   5   21.70    2.30
  10  -3  -5   27.30    2.30
 -10  -3   5   24.70    1.90
 -10  -3   5   23.80    1.60
 -10   3   4   -0.40    0.70
 -10  -3   4   -0.60    0.40
 -10  -3   4    0.50    0.60
  10  -3  -4   -1.00    0.80
 -10   3   3    0.70    0.70
 -10  -3   3    0.90    0.50
 -10  -3   3    0.00    0.50
  10  -3  -3    1.10    0.80
 -10   3   2   35.40    2.30
  10  -3  -2   35.40    2.40
 -10  -3   2   38.10    2.30
 -10  -3   2   38.50    2.10
 -10   3   1   26.40    2.00
  10  -3  -1   26.00    2.00
 -10  -3   1   23.60    1.60
 -10   3   0    9.70    1.40
  10  -3   0    9.40    1.50
 -10  -3   0    9.30    1.20
 -10   3  -1   62.79    3.00
  10  -3   1   60.29    3.30
 -10  -3  -1   59.59    2.80
 -10   3  -2   -1.20    0.60
 -10  -3  -2   -0.30    0.60
  10  -3   2    1.30    0.90
 -10  -3  -3   16.00    1.60
  10  -3   3   10.90    1.70
 -10   3  -4    2.90    0.80
  10  -3   4    0.90    1.10
 -10  -3  -4    2.20    0.90
 -10  -3  -5   24.70    2.00
  10  -3   5   27.40    2.70
 -10  -3  -6    4.50    1.20
  10  -3   6    6.90    1.50
 -10  -3  -7    0.70    0.90
  10  -3   7   -0.50    1.00
  10  -3   8    2.00    1.30
 -10  -3  -8    1.50    1.10
 -10  -3  -9   -0.10    1.00
 -10  -3 -10    1.00    1.30
 -10  -4  16    2.40    1.40
 -10   4  15    7.50    2.30
 -10  -4  15   12.50    2.20
 -10   4  14    5.10    1.90
 -10  -4  14    1.70    1.40
 -10   4  13   28.70    3.50
 -10  -4  13   25.80    2.90
 -10   4  12    0.90    1.40
 -10  -4  12    2.40    1.20
 -10   4  11    5.10    1.70
 -10  -4  11    4.70    1.40
 -10   4  10    7.50    2.00
 -10  -4  10    7.30    1.60
 -10   4   9   16.10    2.40
 -10  -4   9   17.50    2.00
 -10   4   8    2.70    1.20
 -10  -4   8    5.30    1.30
 -10   4   7   22.90    2.70
 -10  -4   7   19.20    2.00
 -10  -4   7   19.40    1.50
 -10   4   6    0.30    0.80
 -10  -4   6    0.80    0.70
 -10  -4   6    0.20    0.50
  10  -4  -6    0.70    0.90
 -10   4   5   82.59    4.40
  10  -4  -5   79.19    3.80
 -10  -4   5   79.39    3.30
 -10  -4   5   79.39    3.80
 -10   4   4    4.70    1.20
 -10  -4   4    5.10    1.20
 -10  -4   4    4.00    0.80
  10  -4  -4    3.90    1.00
 -10   4   3   61.89    3.50
 -10  -4   3   63.29    2.80
  10  -4  -3   59.19    3.20
 -10  -4   3   65.29    3.30
 -10   4   2    7.80    1.40
 -10  -4   2    9.40    1.40
  10  -4  -2    7.20    1.30
 -10  -4   2    5.90    1.00
 -10   4   1    6.70    1.30
  10  -4  -1   11.00    1.50
 -10  -4   1   11.20    1.30
 -10   4   0    0.20    0.60
  10  -4   0    0.00    0.70
 -10  -4   0    0.60    0.60
 -10   4  -1   21.50    2.00
 -10  -4  -1   22.50    1.70
  10  -4   1   19.60    2.10
 -10  -4  -2    5.60    1.00
  10  -4   2    4.60    1.30
 -10   4  -3   -0.20    0.60
  10  -4   3    0.90    0.90
 -10  -4  -3    0.20    0.70
 -10  -4  -4   14.10    1.70
  10  -4   4   19.90    2.30
  10  -4   5   15.60    2.20
 -10  -4  -5   19.20    2.00
  10  -4   6    7.20    1.80
 -10  -4  -6    7.30    1.40
 -10  -4  -7   13.10    1.80
  10  -4   7   10.90    2.00
  10  -4   8    2.00    1.30
 -10  -4  -8    1.20    1.10
 -10  -4  -9   -1.00    1.00
  10  -4   9   -0.90    1.30
 -10  -4 -10   -1.10    1.20
 -10  -5  15    1.40    1.40
 -10   5  14    3.00    1.90
 -10  -5  14   -0.30    1.20
 -10   5  13    7.50    2.10
 -10  -5  13    4.00    1.50
 -10   5  12    8.00    2.00
 -10  -5  12    8.90    1.80
 -10   5  11   14.10    2.50
 -10  -5  11   11.00    1.90
 -10   5  10   15.60    2.60
 -10  -5  10   12.40    1.90
 -10   5   9   13.10    2.30
 -10  -5   9   11.70    1.80
 -10   5   8    1.10    1.10
 -10  -5   8    2.20    1.10
 -10   5   7   -0.10    1.00
 -10  -5   7    1.00    0.90
 -10   5   6   92.99    5.20
 -10  -5   6  102.59    4.70
 -10  -5   6   96.39    3.80
  10  -5  -6   96.39    4.30
 -10   5   5   47.40    3.40
 -10  -5   5   49.80    2.40
 -10  -5   5   51.69    3.20
  10  -5  -5   50.99    2.90
 -10   5   4   40.70    3.10
 -10  -5   4   38.90    2.80
  10  -5  -4   40.40    2.50
 -10  -5   4   41.10    2.20
 -10   5   3   85.69    4.50
 -10  -5   3   85.49    3.50
  10  -5  -3   84.79    4.00
 -10  -5   3   80.89    4.10
 -10   5   2    4.30    1.30
 -10  -5   2    1.80    0.90
 -10  -5   2    4.40    0.90
  10  -5  -2    3.40    1.10
 -10   5   1   17.10    2.10
  10  -5  -1   15.40    1.90
 -10  -5   1   18.90    1.50
 -10   5   0    1.30    0.90
  10  -5   0   -0.10    0.80
 -10  -5   0    0.80    0.60
 -10   5  -1    3.10    1.00
  10  -5   1    9.50    1.60
 -10  -5  -1    7.30    1.20
 -10   5  -2   57.49    3.20
  10  -5   2   57.49    3.50
 -10  -5  -2   52.69    2.90
 -10  -5  -3    0.40    0.80
  10  -5   3   -0.10    0.90
 -10  -5  -4    1.40    0.90
  10  -5   4    2.00    1.10
  10  -5   5    0.20    1.10
 -10  -5  -5    0.60    0.90
 -10  -5  -6    1.90    1.00
  10  -5   6    4.20    1.50
  10  -5   7   11.30    2.10
 -10  -5  -7    4.90    1.40
  10  -5   8   -0.30    1.20
 -10  -5  -8   -0.10    1.10
  10  -5   9   -1.20    1.30
 -10  -5  -9    0.30    1.20
  10  -5  10    1.60    1.70
 -10  -6  15    0.90    1.40
 -10  -6  14    1.30    1.50
 -10   6  13    0.90    1.50
 -10  -6  13    0.20    1.30
 -10   6  12    0.10    1.50
 -10  -6  12    2.10    1.50
 -10   6  11   23.40    3.30
 -10  -6  11   21.50    2.70
 -10   6  10    4.00    1.70
 -10  -6  10    2.50    1.40
 -10   6   9    9.20    2.20
 -10  -6   9    7.90    1.60
 -10   6   8   14.00    2.50
 -10  -6   8   14.70    2.10
 -10   6   7   66.09    4.50
 -10  -6   7   65.59    3.80
 -10   6   6   16.30    2.50
 -10  -6   6   19.80    2.30
 -10   6   5    2.10    1.20
 -10  -6   5    4.20    1.30
 -10  -6   5    2.50    0.80
  10  -6  -5    3.90    1.00
 -10   6   4    6.50    1.70
 -10  -6   4    4.00    1.20
 -10  -6   4    6.00    1.00
  10  -6  -4    8.00    1.40
 -10   6   3   82.49    4.60
 -10  -6   3   79.09    4.20
  10  -6  -3   76.59    3.90
 -10  -6   3   71.99    3.30
 -10   6   2    6.30    1.50
 -10  -6   2    8.20    1.70
 -10  -6   2    7.70    1.20
  10  -6  -2    7.00    1.40
 -10   6   1    7.70    1.60
 -10  -6   1    9.40    1.30
  10  -6  -1    7.80    1.50
 -10  -6   1    6.90    1.60
 -10   6   0    1.50    1.00
  10  -6   0    0.90    0.90
 -10  -6   0    1.50    0.80
 -10   6  -1   14.40    1.90
  10  -6   1    9.10    1.70
 -10  -6  -1   11.50    1.50
  10  -6   2    1.40    1.00
 -10  -6  -2   -0.20    0.60
  10  -6   3    1.30    1.10
 -10  -6  -3   -0.20    0.70
 -10  -6  -4    8.50    1.50
  10  -6   4    7.00    1.70
  10  -6   5   44.70    3.50
 -10  -6  -5   50.09    3.20
  10  -6   6    9.00    2.00
 -10  -6  -6    7.30    1.60
  10  -6   7    0.70    1.20
 -10  -6  -7   -1.30    0.90
 -10  -6  -8   -0.10    1.30
  10  -6   8   -1.10    1.10
  10  -6   9    1.90    1.70
  10  -6  10    3.30    1.80
 -10  -7  14    4.70    1.90
 -10  -7  13   -0.10    1.30
 -10  -7  12   -0.90    1.20
 -10   7  11   -0.40    1.40
 -10  -7  11   -1.00    1.10
 -10   7  10    8.90    2.30
 -10  -7  10    3.20    1.50
 -10   7   9    0.50    1.40
 -10  -7   9    1.50    1.30
 -10   7   8   16.00    2.80
 -10  -7   8   22.50    2.60
 -10   7   7    0.60    1.20
 -10  -7   7   -0.20    1.00
 -10   7   6   -0.20    1.10
 -10  -7   6    0.10    0.90
 -10   7   5    1.30    1.20
 -10  -7   5    1.20    1.10
 -10   7   4   20.10    2.80
  10  -7  -4   14.40    1.90
 -10  -7   4   17.90    2.40
 -10  -7   4   18.60    1.70
 -10   7   3    2.20    1.30
 -10  -7   3    1.70    1.10
  10  -7  -3    2.20    1.00
 -10  -7   3    2.00    0.80
 -10   7   2    0.50    1.10
 -10  -7   2    0.40    1.00
  10  -7  -2   -0.90    0.70
 -10  -7   2    0.50    0.70
 -10   7   1    7.90    1.80
 -10  -7   1    9.20    1.30
  10  -7  -1   11.20    1.80
 -10  -7   1    8.10    1.80
 -10  -7   0   13.40    1.60
  10  -7   0   11.00    1.90
  10  -7   1   12.10    2.00
 -10  -7  -1    8.70    1.40
  10  -7   2    2.90    1.30
 -10  -7  -2    5.20    1.20
 -10  -7  -3    3.20    1.10
  10  -7   3    3.80    1.40
 -10  -7  -4    3.90    1.20
  10  -7   4    2.10    1.40
 -10  -7  -5    0.70    0.90
  10  -7   5   -0.70    1.10
  10  -7   6    0.20    1.30
 -10  -7  -6   -0.20    1.10
  10  -7   7    0.40    1.30
  10  -7   8   -0.30    1.40
  10  -7   9    2.30    1.70
 -10  -8  13   -0.30    1.40
 -10  -8  12   -0.30    1.40
 -10  -8  11    0.90    1.40
 -10   8  10    0.20    1.60
 -10  -8  10    1.00    1.40
 -10   8   9    0.80    1.60
 -10  -8   9    2.10    1.50
 -10   8   8    2.60    1.70
 -10  -8   8    3.10    1.50
 -10   8   7    4.30    2.00
 -10  -8   7    5.70    1.70
 -10   8   6    3.00    1.60
 -10  -8   6    4.60    1.50
 -10   8   5   -1.50    1.10
 -10  -8   5   -1.30    1.00
 -10   8   4    5.80    1.90
 -10  -8   4    3.40    1.40
  10  -8  -4    3.40    1.20
 -10   8   3    1.40    1.30
 -10  -8   3    1.00    0.70
  10  -8  -3    0.70    0.90
 -10  -8   3    1.10    1.20
 -10   8   2   10.00    2.10
 -10  -8   2   10.60    2.10
 -10  -8   2   13.10    1.60
  10  -8  -2   13.10    2.00
  10  -8  -1   -0.80    0.90
 -10  -8   1   -0.20    0.70
 -10  -8   1    0.40    1.30
 -10  -8   0   11.60    2.20
  10  -8   0   14.40    2.10
 -10  -8   0   12.80    1.60
 -10  -8  -1    8.50    1.50
  10  -8   1   11.50    2.00
 -10  -8  -2    0.50    0.90
  10  -8   2    0.00    1.00
 -10  -8  -3    4.00    1.30
  10  -8   3    4.40    1.60
 -10  -8  -4    7.60    1.60
  10  -8   4    7.10    1.80
 -10  -8  -5    2.70    1.30
  10  -8   5    3.20    1.60
  10  -8   6   -1.40    1.30
  10  -8   7   14.40    2.60
  10  -8   8   -1.30    1.50
 -10  -9  11   -1.30    1.30
 -10  -9  10   -1.30    1.20
 -10   9   9    0.10    1.60
 -10  -9   9   -0.10    1.20
 -10   9   8   12.10    2.70
 -10  -9   8   10.30    2.10
 -10   9   7    0.40    1.60
 -10  -9   7   -0.40    1.20
 -10   9   6   -1.30    1.50
 -10  -9   6   -0.90    1.20
 -10   9   5   15.80    2.90
 -10  -9   5   12.00    2.20
 -10   9   4    3.80    1.80
 -10  -9   4    5.40    1.70
 -10   9   3    8.00    2.10
 -10  -9   3    6.50    1.80
  10  -9  -3    3.80    1.30
  10  -9  -2    8.40    1.80
 -10  -9   2   11.80    2.30
 -10  -9   1    3.10    1.50
  10  -9  -1    2.60    1.30
 -10  -9   1    2.80    1.10
 -10  -9   0    0.70    1.20
 -10  -9   0   -0.90    0.80
  10  -9   0    0.50    1.00
  10  -9   1   10.20    2.10
 -10  -9  -1   12.80    1.80
 -10  -9  -2    3.60    1.30
  10  -9   2    8.10    2.00
 -10  -9  -3    9.60    1.90
  10  -9   3    7.30    1.90
 -10  -9  -4   -0.30    1.00
  10  -9   4    1.20    1.20
  10  -9   5    5.10    1.90
  10  -9   6    2.50    1.80
 -10 -10  10   -1.70    1.10
 -10 -10   9    1.60    1.50
 -10 -10   8    0.10    1.40
 -10  10   7   19.50    3.30
 -10 -10   7   20.70    3.00
 -10  10   6   -0.30    1.60
 -10 -10   6    0.70    1.30
 -10  10   5   13.50    2.80
 -10 -10   5   13.30    2.40
 -10  10   4   10.60    2.60
 -10 -10   4   14.20    2.50
 -10 -10   3    1.60    1.40
  10 -10  -2    1.80    1.30
 -10 -10   2    1.40    1.50
  10 -10  -1    2.60    1.40
 -10 -10   1   -0.50    1.20
  10 -10   0   22.80    2.90
 -10 -10   0   18.30    2.90
 -10 -10   0   26.60    2.50
 -10 -10  -1    6.40    1.60
 -10 -10  -1    5.50    1.80
  10 -10   1   10.50    2.20
 -10 -10  -2    0.80    1.20
  10 -10   2    0.70    1.40
  10 -10   3    0.60    1.30
  10 -10   4   -1.10    1.20
  10 -10   5    0.30    1.40
 -10 -11   7    3.60    1.60
 -10 -11   6    2.90    1.60
 -10 -11   5    4.00    1.60
 -10 -11   4    1.30    1.40
 -10 -11   3    2.30    1.40
 -10 -11   2    0.40    1.20
 -10 -11   1    0.50    1.20
  10 -11  -1   -0.60    1.20
 -10 -11   0    2.30    1.50
  10 -11   0   -1.90    1.10
 -10 -11  -1    3.60    1.90
  10 -11   1    4.40    1.80
 -10 -11  -2    3.20    1.80
  10 -11   2    2.20    1.60
  10 -12   0    0.30    1.50
 -11   0  17    0.20    1.30
 -11   0  16    6.30    1.70
 -11   0  15    0.00    1.10
 -11   0  14    2.50    1.20
 -11   0  13    0.30    1.00
 -11   0  12    1.30    1.00
 -11   0  11    0.60    0.80
 -11   0  11   -0.10    0.90
 -11   0  10    0.10    0.50
 -11   0  10    0.80    1.00
 -11   0   9    0.00    0.70
 -11   0   9    0.80    0.80
 -11   0   8   26.20    2.00
 -11   0   8   27.00    2.20
 -11   0   7   -0.80    0.70
 -11   0   7   -1.10    0.50
 -11   0   6    0.80    0.70
 -11   0   6    1.40    0.80
 -11   0   5   -0.40    0.60
 -11   0   4   67.29    3.20
 -11   0   3    0.10    0.50
 -11   0   2   27.10    1.80
 -11   0   1    0.00    0.60
 -11   0   0   33.50    2.00
 -11   0  -1   -0.70    0.60
  11   0   2   36.60    3.10
 -11   0  -2   35.40    2.20
 -11   0  -3    0.30    0.70
  11   0   3   -1.30    1.20
 -11   0  -4    0.30    0.70
  11   0   4    0.70    1.30
 -11   0  -5    0.10    0.80
  11   0   5   -0.30    1.40
  11   0   6   76.29    4.50
 -11   0  -6   69.79    3.40
 -11   0  -7   -0.60    0.80
 -11  -1  17    2.40    1.50
 -11  -1  16    0.10    1.10
 -11  -1  15    0.90    1.20
 -11  -1  14    0.50    1.10
 -11  -1  13    5.50    1.50
 -11   1  12   13.30    2.30
 -11  -1  12   14.20    1.90
 -11   1  11   -0.60    0.80
 -11  -1  11    0.10    1.00
 -11   1  10    3.80    1.40
 -11  -1  10    4.00    1.20
 -11  -1  10    4.50    1.30
 -11   1   9    5.10    1.40
 -11  -1   9    4.40    1.20
 -11  -1   9    5.60    1.30
 -11   1   8   43.40    2.90
 -11  -1   8   39.50    2.60
 -11   1   7    7.10    1.30
 -11  -1   7    6.70    1.20
 -11  -1   7    5.70    1.10
 -11   1   6    2.10    0.90
 -11  -1   6    2.50    0.80
 -11  -1   6    2.10    0.80
 -11   1   5   57.09    3.10
 -11  -1   5   62.79    2.80
 -11  -1   5   57.79    2.90
 -11   1   4  181.48    6.70
 -11  -1   4  181.78    6.40
 -11  -1   4  183.98    6.20
 -11   1   3   36.10    2.30
 -11  -1   3   36.80    2.10
 -11  -1   3   42.60    2.10
 -11   1   2  106.89    4.30
 -11  -1   2  109.59    4.20
 -11  -1   2  103.29    4.10
 -11   1   1   89.49    3.70
  11  -1  -1   96.09    4.50
 -11  -1   1   79.99    3.60
 -11   1   0    4.10    0.90
  11  -1   0    2.70    1.30
 -11  -1   0    2.20    0.80
 -11   1  -1    3.00    0.90
  11  -1   1    1.10    1.20
 -11  -1  -1    1.50    0.80
 -11   1  -2  357.06   11.20
  11  -1   2  349.87   12.30
 -11  -1  -2  342.47   11.20
 -11   1  -3   48.30    2.60
  11  -1   3   50.49    3.30
 -11  -1  -3   47.80    2.60
 -11   1  -4   35.20    2.20
  11  -1   4   34.60    2.90
 -11  -1  -4   35.70    2.30
 -11   1  -5   40.10    2.40
 -11  -1  -5   40.60    2.50
  11  -1   5   42.40    3.20
 -11   1  -6    9.50    1.40
 -11  -1  -6    8.20    1.30
  11  -1   6    8.20    1.90
  11  -1   7    5.70    1.70
 -11  -1  -7    5.70    1.30
 -11  -1  -8   11.30    1.70
 -11  -2  17    0.00    1.30
 -11  -2  16    2.10    1.40
 -11  -2  15    1.40    1.20
 -11  -2  14    3.10    1.30
 -11   2  13    0.80    1.30
 -11  -2  13    0.20    1.10
 -11   2  12   -0.50    1.10
 -11  -2  12    0.70    1.00
 -11   2  11    4.40    1.50
 -11  -2  11    2.50    1.20
 -11   2  10   10.60    2.00
 -11  -2  10   12.20    1.80
 -11   2   9   32.10    3.20
 -11  -2   9   41.20    2.60
 -11  -2   9   36.90    2.50
 -11   2   8    1.60    1.00
 -11  -2   8    1.00    0.90
 -11  -2   8    1.70    0.80
 -11   2   7    3.60    1.10
 -11  -2   7    4.90    1.00
 -11  -2   7    5.90    1.10
 -11   2   6    0.00    0.70
 -11  -2   6    0.20    0.60
 -11  -2   6    0.00    0.40
 -11   2   5   29.80    2.20
 -11  -2   5   25.70    1.80
 -11  -2   5   31.20    1.90
 -11   2   4    4.00    1.20
 -11  -2   4    7.30    1.10
 -11  -2   4    6.70    1.00
 -11   2   3   29.70    2.20
 -11  -2   3   29.20    2.00
  11  -2  -3   33.60    2.70
 -11  -2   3   33.70    2.00
 -11   2   2   22.40    1.80
 -11  -2   2   21.50    1.80
  11  -2  -2   24.50    2.30
 -11  -2   2   23.80    1.60
 -11   2   1    1.60    0.80
 -11  -2   1    1.70    0.70
  11  -2  -1    3.10    1.10
 -11   2   0    0.00    0.60
 -11  -2   0    0.00    0.60
  11  -2   0    0.70    0.90
 -11   2  -1  234.48    7.90
  11  -2   1  229.78    8.70
 -11  -2  -1  231.28    7.90
 -11   2  -2   -0.60    0.60
 -11  -2  -2   -0.20    0.70
  11  -2   2    1.60    1.00
 -11   2  -3   37.00    2.20
  11  -2   3   38.30    2.80
 -11  -2  -3   37.00    2.30
 -11   2  -4    5.40    1.10
 -11  -2  -4    5.40    1.10
  11  -2   4    3.90    1.40
  11  -2   5   36.90    2.90
 -11  -2  -5   42.30    2.60
  11  -2   6   14.10    2.10
 -11  -2  -6    9.30    1.50
 -11  -2  -7    1.40    1.00
  11  -2   7    3.70    1.40
  11  -2   8   -0.30    1.20
 -11  -2  -8    1.20    1.20
 -11  -3  16    1.90    1.40
 -11  -3  15   -0.80    1.10
 -11   3  14    5.30    2.10
 -11  -3  14    5.30    1.60
 -11   3  13    2.80    1.60
 -11  -3  13    0.50    1.10
 -11   3  12   17.30    2.80
 -11  -3  12   13.80    2.00
 -11   3  11    1.00    1.10
 -11  -3  11    1.20    1.10
 -11   3  10   15.60    2.40
 -11  -3  10   17.70    2.10
 -11   3   9    1.00    1.10
 -11  -3   9   -0.40    0.90
 -11   3   8    4.50    1.40
 -11  -3   8    5.20    1.20
 -11  -3   8    5.50    1.10
 -11   3   7   62.99    3.90
 -11  -3   7   66.49    3.20
 -11  -3   7   76.69    3.50
 -11   3   6    0.80    0.80
 -11  -3   6    0.40    0.60
 -11  -3   6    0.50    0.70
 -11   3   5   29.60    2.40
 -11  -3   5   28.90    2.10
 -11  -3   5   28.70    1.80
 -11   3   4   16.10    2.00
 -11  -3   4   17.70    1.40
 -11  -3   4   19.40    1.90
  11  -3  -4   15.50    1.90
 -11   3   3   64.09    3.50
 -11  -3   3   71.29    3.10
  11  -3  -3   67.29    3.50
 -11  -3   3   63.99    3.20
 -11   3   2   13.50    1.70
 -11  -3   2   19.40    2.00
  11  -3  -2   22.80    2.20
 -11  -3   2   16.70    1.60
 -11   3   1   76.99    3.80
  11  -3  -1   80.19    4.00
 -11  -3   1   83.89    3.50
 -11   3   0    4.20    1.10
 -11  -3   0    3.90    0.90
  11  -3   0    4.80    1.20
 -11   3  -1   20.30    1.90
 -11  -3  -1   21.00    1.70
  11  -3   1   27.40    2.50
 -11   3  -2    0.30    0.70
 -11  -3  -2    1.00    0.70
  11  -3   2    0.60    0.80
 -11   3  -3   11.10    1.40
 -11  -3  -3    9.10    1.30
  11  -3   3   13.70    1.90
 -11   3  -4    8.60    1.30
  11  -3   4   13.80    1.90
 -11  -3  -4   14.60    1.70
 -11  -3  -5   23.70    2.20
  11  -3   5   21.60    2.40
 -11  -3  -6   -0.40    0.90
  11  -3   6   -1.00    0.90
  11  -3   7    2.90    1.40
 -11  -3  -7    4.70    1.30
  11  -3   8    1.60    1.40
 -11  -3  -8    0.10    1.00
 -11  -3  -9    1.10    1.20
 -11  -4  16    2.20    1.40
 -11  -4  15   -1.00    1.00
 -11   4  14    1.60    1.50
 -11  -4  14   -0.40    1.30
 -11   4  13   19.20    3.10
 -11  -4  13   15.70    2.20
 -11   4  12    1.30    1.30
 -11  -4  12    0.50    1.10
 -11   4  11    0.40    1.20
 -11  -4  11    0.20    1.10
 -11   4  10    0.70    1.00
 -11  -4  10   -0.10    0.90
 -11   4   9   -1.50    1.00
 -11  -4   9    0.70    1.00
 -11   4   8   15.60    2.30
 -11  -4   8   16.30    2.00
 -11   4   7   74.79    4.30
 -11  -4   7   69.59    3.70
 -11  -4   7   70.99    3.20
 -11   4   6    5.60    1.60
 -11  -4   6    5.70    1.20
 -11  -4   6    7.00    1.10
  11  -4  -6    6.10    1.40
 -11   4   5   10.70    1.80
  11  -4  -5   18.30    2.00
 -11  -4   5   13.60    1.40
 -11  -4   5   13.10    1.70
 -11   4   4    5.60    1.30
 -11  -4   4    6.90    1.30
  11  -4  -4    6.80    1.30
 -11  -4   4    5.40    0.90
 -11   4   3   94.99    4.70
 -11  -4   3   94.89    3.90
  11  -4  -3  100.29    4.50
 -11  -4   3   95.69    4.40
 -11   4   2   19.60    2.20
 -11  -4   2   24.40    2.30
  11  -4  -2   22.40    2.20
 -11  -4   2   24.20    1.70
 -11   4   1   49.10    3.00
  11  -4  -1   51.59    3.10
 -11  -4   1   51.89    2.70
 -11   4   0   38.40    2.50
 -11  -4   0   36.70    2.30
  11  -4   0   41.90    2.80
 -11   4  -1   32.30    2.30
 -11  -4  -1   30.80    2.10
  11  -4   1   31.70    2.50
 -11   4  -2    2.70    1.00
  11  -4   2    0.80    1.00
 -11  -4  -2    2.00    0.90
 -11  -4  -3    0.20    0.70
  11  -4   3    0.70    0.90
 -11  -4  -4    3.20    1.00
  11  -4   4    2.50    1.20
  11  -4   5   10.80    1.90
 -11  -4  -5    9.80    1.50
 -11  -4  -6    7.70    1.40
  11  -4   6   11.20    2.00
  11  -4   7   11.90    2.10
 -11  -4  -7   10.20    1.70
  11  -4   8    0.20    1.30
 -11  -4  -8   -0.90    1.00
  11  -4   9    4.20    1.70
 -11  -4  -9    2.60    1.40
 -11  -5  15   -0.10    1.30
 -11  -5  14    0.70    1.40
 -11   5  13    6.00    2.10
 -11  -5  13    8.60    1.90
 -11   5  12    4.10    1.80
 -11  -5  12    1.00    1.20
 -11   5  11    3.50    1.60
 -11  -5  11    4.90    1.50
 -11   5  10   18.70    2.80
 -11  -5  10   15.10    2.20
 -11   5   9    0.30    1.10
 -11  -5   9    0.00    1.00
 -11   5   8   51.89    3.90
 -11  -5   8   54.29    3.40
 -11   5   7   25.10    3.00
 -11  -5   7   33.70    2.50
 -11   5   6   -1.00    0.80
  11  -5  -6   -0.10    1.00
 -11  -5   6    0.50    0.60
 -11  -5   6   -0.10    0.90
 -11   5   5   21.30    2.70
 -11  -5   5   18.20    1.60
 -11  -5   5   17.50    2.10
  11  -5  -5   18.40    2.00
 -11   5   4  109.49    5.50
  11  -5  -4  108.49    4.90
 -11  -5   4  113.19    5.10
 -11  -5   4  111.69    4.30
 -11   5   3   10.40    1.80
 -11  -5   3    6.30    1.10
  11  -5  -3    6.10    1.30
 -11  -5   3    7.80    1.60
 -11   5   2   12.50    1.90
  11  -5  -2    9.50    1.50
 -11  -5   2   11.50    1.80
 -11  -5   2   12.90    1.40
 -11   5   1   55.49    3.40
  11  -5  -1   59.99    3.50
 -11  -5   1   58.89    2.90
 -11   5   0    1.10    0.90
 -11  -5   0    0.20    0.60
  11  -5   0    0.60    0.80
 -11   5  -1    0.20    0.80
  11  -5   1    1.30    0.90
 -11  -5  -1    0.80    0.70
 -11  -5  -2    3.00    1.00
  11  -5   2    0.90    0.90
  11  -5   3    0.40    1.10
 -11  -5  -3   -0.70    0.70
  11  -5   4    3.40    1.40
 -11  -5  -4    4.60    1.30
  11  -5   5    3.40    1.50
 -11  -5  -5    2.50    1.10
 -11  -5  -6    2.40    1.20
  11  -5   6    2.30    1.40
 -11  -5  -7   -0.80    1.00
  11  -5   7   -0.10    1.20
 -11  -5  -8   -1.50    1.00
  11  -5   8    0.20    1.30
  11  -5   9    0.30    1.30
 -11  -6  14    2.50    1.60
 -11  -6  13    4.70    1.70
 -11   6  12    1.10    1.60
 -11  -6  12    0.10    1.30
 -11   6  11    0.80    1.50
 -11  -6  11    0.10    1.10
 -11   6  10   -0.70    1.20
 -11  -6  10    0.80    1.10
 -11   6   9   18.60    2.90
 -11  -6   9   21.50    2.50
 -11   6   8    4.50    1.80
 -11  -6   8    4.30    1.40
 -11   6   7    1.30    1.30
 -11  -6   7   -0.60    1.00
 -11   6   6    0.20    1.20
 -11  -6   6    0.80    1.10
 -11   6   5    0.50    1.10
 -11  -6   5    1.20    1.10
  11  -6  -5   -1.80    0.60
 -11  -6   5   -0.80    0.50
 -11   6   4    4.00    1.40
 -11  -6   4    6.00    1.50
 -11  -6   4    4.90    0.90
  11  -6  -4    5.50    1.20
 -11   6   3    3.70    1.40
  11  -6  -3    4.00    1.20
 -11  -6   3    2.60    1.20
 -11  -6   3    2.10    0.80
 -11   6   2   75.09    4.30
 -11  -6   2   78.89    4.30
  11  -6  -2   68.19    3.90
 -11  -6   2   73.99    3.40
 -11   6   1    0.20    1.00
 -11  -6   1    0.70    0.80
 -11  -6   1    1.40    1.10
  11  -6  -1    0.10    0.90
 -11   6   0   19.30    2.40
  11  -6   0   22.60    2.50
 -11  -6   0   19.80    1.90
  11  -6   1    4.60    1.40
 -11  -6  -1    8.70    1.40
 -11  -6  -2    0.00    0.70
  11  -6   2   -0.70    0.70
  11  -6   3   -0.60    0.90
 -11  -6  -3    0.30    0.80
 -11  -6  -4    0.70    0.80
  11  -6   4   -0.10    1.10
  11  -6   5    2.20    1.40
 -11  -6  -5   -0.80    0.90
 -11  -6  -6    0.10    1.00
  11  -6   6    0.80    1.30
 -11  -6  -7    0.90    1.10
  11  -6   7    2.40    1.50
  11  -6   8   -0.70    1.40
  11  -6   9    5.20    2.00
 -11  -7  13   -0.50    1.20
 -11  -7  12    3.00    1.60
 -11   7  11   -1.90    1.20
 -11  -7  11    0.90    1.30
 -11   7  10    7.50    2.20
 -11  -7  10    5.20    1.60
 -11   7   9   30.90    3.80
 -11  -7   9   32.80    3.20
 -11   7   8    4.90    1.80
 -11  -7   8    4.10    1.50
 -11   7   7    4.00    1.70
 -11  -7   7    4.30    1.50
 -11   7   6    3.20    1.50
 -11  -7   6    6.50    1.60
 -11   7   5    2.00    1.40
 -11  -7   5    1.50    1.20
  11  -7  -5    4.80    1.20
 -11   7   4    1.70    1.40
 -11  -7   4    1.40    0.80
  11  -7  -4   -0.40    0.80
 -11  -7   4    0.60    1.20
 -11   7   3   21.50    2.90
  11  -7  -3   20.00    2.20
 -11  -7   3   17.10    1.70
 -11  -7   3   18.80    2.60
 -11   7   2    0.70    1.20
 -11  -7   2    1.60    0.80
 -11  -7   2    1.60    1.20
  11  -7  -2    1.50    1.00
 -11   7   1   11.60    2.20
  11  -7  -1    9.00    1.70
 -11  -7   1   12.00    1.50
 -11  -7   1   10.20    1.90
 -11  -7   0   20.20    2.00
  11  -7   0   25.10    2.70
 -11  -7  -1    3.80    1.10
  11  -7   1    6.60    1.60
  11  -7   2    7.80    1.80
 -11  -7  -2    9.80    1.60
  11  -7   3    4.00    1.40
 -11  -7  -3    5.30    1.30
 -11  -7  -4    0.60    0.90
  11  -7   4    1.60    1.30
  11  -7   5    4.40    1.60
 -11  -7  -5    2.40    1.20
  11  -7   6    4.40    1.80
  11  -7   7    3.40    1.60
  11  -7   8    0.10    1.40
 -11  -8  12   -0.20    1.40
 -11  -8  11    2.60    1.60
 -11   8  10    1.00    1.70
 -11  -8  10   -0.60    1.20
 -11   8   9    2.90    1.90
 -11  -8   9    7.40    1.90
 -11   8   8    4.10    2.00
 -11  -8   8    0.50    1.30
 -11   8   7    0.70    1.50
 -11  -8   7   -0.30    1.20
 -11   8   6    0.90    1.50
 -11  -8   6    0.80    1.20
 -11   8   5   12.40    2.50
 -11  -8   5    9.50    2.00
 -11   8   4    3.80    1.70
 -11  -8   4    3.00    1.50
  11  -8  -4    2.30    1.10
 -11   8   3    2.10    1.50
  11  -8  -3    0.30    1.00
 -11  -8   3    3.40    1.50
 -11  -8   3    2.80    1.00
 -11   8   2   15.50    2.60
 -11  -8   2   14.80    1.70
 -11  -8   2   19.10    2.60
  11  -8  -2   19.80    2.40
 -11  -8   1   -0.10    0.70
  11  -8  -1    1.20    1.10
 -11  -8   1    0.00    1.20
  11  -8   0    0.90    1.10
 -11  -8   0   -0.10    0.80
 -11  -8   0    0.60    1.30
  11  -8   1    5.40    1.60
 -11  -8  -1    7.40    1.40
 -11  -8  -2    3.10    1.10
  11  -8   2    1.70    1.30
 -11  -8  -3    3.30    1.30
  11  -8   3    4.80    1.70
 -11  -8  -4   -0.50    0.90
  11  -8   4   -0.70    1.20
  11  -8   5    4.20    1.80
  11  -8   6    0.00    1.40
  11  -8   7   -0.40    1.60
 -11  -9  11    1.60    1.50
 -11  -9  10   -0.30    1.30
 -11  -9   9   -2.30    1.20
 -11   9   8    4.80    2.20
 -11  -9   8    3.40    1.60
 -11   9   7    2.10    1.80
 -11  -9   7    0.40    1.40
 -11   9   6    2.10    1.70
 -11  -9   6    1.10    1.40
 -11   9   5   26.00    3.60
 -11  -9   5   24.50    3.10
 -11   9   4    3.80    1.90
 -11  -9   4    3.30    1.60
 -11   9   3    0.40    1.40
 -11  -9   3   -1.60    1.20
  11  -9  -3   -0.30    1.10
  11  -9  -2   -0.10    0.90
 -11  -9   2   -0.40    1.10
 -11  -9   1    3.20    1.70
  11  -9  -1    5.50    1.50
 -11  -9   1    3.70    1.10
  11  -9   0    0.00    1.20
 -11  -9   0    1.40    1.40
 -11  -9   0    0.40    1.00
  11  -9   1    6.30    1.70
 -11  -9  -1    6.70    1.50
 -11  -9  -2   17.40    2.20
  11  -9   2   10.80    2.20
  11  -9   3    2.00    1.50
  11  -9   4    0.30    1.30
  11  -9   5    0.70    1.40
 -11 -10   9    2.10    1.70
 -11 -10   8    4.50    1.90
 -11 -10   7   -1.40    1.30
 -11  10   6    2.70    2.10
 -11 -10   6    0.70    1.40
 -11  10   5    1.80    1.80
 -11 -10   5   -1.80    1.00
 -11 -10   4   -1.60    1.00
 -11 -10   3    1.90    1.60
  11 -10  -2    0.70    1.30
 -11 -10   2   -0.40    1.30
 -11 -10   1    5.30    2.00
  11 -10  -1    7.60    1.90
 -11 -10   0   -0.60    1.00
  11 -10   0    0.10    1.20
 -11 -10   0   -0.60    1.40
 -11 -10  -1    2.40    1.60
 -11 -10  -1    3.00    1.30
  11 -10   1    1.10    1.40
  11 -10   2   -0.10    1.20
  11 -10   3    1.90    1.70
 -11 -11   6    1.90    1.60
 -11 -11   5    1.00    1.60
 -11 -11   4    0.50    1.40
 -11 -11   3   14.50    2.60
 -11 -11   2    0.40    1.50
 -11 -11   1    0.70    1.50
  11 -11  -1    0.00    1.40
  11 -11   0   -0.50    1.30
 -11 -11   0   -0.80    1.40
  11 -11   1    2.70    1.80
 -12   0  12    0.20    1.10
 -12   0  11    1.60    1.20
 -12   0  10    9.00    1.70
 -12   0   9    0.90    0.80
 -12   0   8   19.50    2.20
 -12   0   7    0.60    0.70
 -12   0   6   44.00    2.70
 -12   0   5    0.80    0.70
 -12   0   4    1.40    0.70
 -12   0   3   -0.20    0.60
 -12   0   2   87.59    3.80
 -12   0   1   -1.10    0.60
 -12   0   0   27.40    1.90
 -12   0  -1    0.50    0.80
 -12   0  -2    0.80    0.80
 -12   0  -3    0.30    0.80
 -12   0  -4   93.59    4.10
  12   0   4   89.09    5.10
  12   0   5   -1.40    1.50
 -12   0  -5    0.10    0.80
  12   0   6    2.60    1.80
 -12   0  -6    2.50    1.00
 -12  -1  17    0.40    1.20
 -12  -1  16    1.90    1.40
 -12  -1  15    0.10    1.20
 -12  -1  14    0.70    1.10
 -12   1  13    4.10    1.70
 -12  -1  13    6.50    1.60
 -12   1  12    0.70    1.20
 -12  -1  12    1.20    1.20
 -12   1  11    0.00    1.10
 -12  -1  11    2.70    1.20
 -12  -1  11    0.70    1.00
 -12   1  10   16.00    2.30
 -12  -1  10   18.60    2.10
 -12  -1  10   18.90    2.30
 -12   1   9    0.20    0.80
 -12  -1   9    1.00    0.80
 -12  -1   9   -0.50    0.70
 -12   1   8    1.00    0.90
 -12  -1   8    3.50    1.10
 -12  -1   8    0.40    0.70
 -12   1   7    3.40    1.00
 -12  -1   7    4.50    1.10
 -12  -1   7    5.00    1.10
 -12   1   6  241.58    8.80
 -12  -1   6  244.08    8.10
 -12  -1   6  242.08    8.40
 -12   1   5    1.20    0.80
 -12  -1   5    2.00    0.80
 -12   1   4    4.30    1.00
 -12  -1   4    4.60    1.00
 -12   1   3   35.20    2.30
 -12  -1   3   35.80    2.10
 -12   1   2  121.99    4.90
 -12  -1   2  123.29    4.80
 -12   1   1   14.20    1.60
 -12  -1   1   16.20    1.70
 -12   1   0  344.87   11.10
  12  -1   0  345.57   12.40
 -12  -1   0  340.27   11.00
 -12   1  -1   25.40    1.90
  12  -1   1   24.70    2.60
 -12  -1  -1   24.60    1.90
 -12   1  -2   14.70    1.60
  12  -1   2   18.30    2.40
 -12  -1  -2   15.70    1.70
 -12   1  -3   23.30    1.90
 -12  -1  -3   25.50    2.00
  12  -1   3   23.70    2.70
 -12   1  -4    5.10    1.10
 -12  -1  -4    8.50    1.40
  12  -1   4    6.40    1.80
 -12   1  -5   17.00    1.80
  12  -1   5   20.80    2.70
 -12  -1  -5   17.10    1.90
  12  -1   6   -0.90    1.40
 -12  -1  -6   -0.80    0.80
  12  -1   7    2.50    1.80
 -12  -1  -7    3.10    1.20
 -12  -2  16    0.00    1.20
 -12  -2  15    0.90    1.30
 -12  -2  14    0.10    1.10
 -12   2  13    1.40    1.40
 -12  -2  13   -0.40    1.10
 -12   2  12   -1.30    1.10
 -12  -2  12    1.20    1.10
 -12   2  11   18.50    2.60
 -12  -2  11   17.90    2.20
 -12   2  10    1.60    1.20
 -12  -2  10    1.40    1.10
 -12  -2  10    0.90    0.90
 -12   2   9   31.50    3.10
 -12  -2   9   32.50    2.40
 -12  -2   9   27.20    2.30
 -12   2   8   97.99    5.00
 -12  -2   8  104.59    4.40
 -12  -2   8   98.29    4.50
 -12   2   7   66.79    3.90
 -12  -2   7   66.49    3.30
 -12   2   6    0.70    0.80
 -12  -2   6    0.70    0.60
 -12  -2   6    0.60    0.70
 -12   2   5   54.19    3.20
 -12  -2   5   55.59    2.80
 -12  -2   5   51.29    2.70
 -12   2   4   24.90    2.40
 -12  -2   4   29.60    2.00
 -12  -2   4   26.00    1.80
 -12   2   3   10.10    1.50
 -12  -2   3    9.80    1.20
  12  -2  -3   12.40    1.90
 -12  -2   3   11.20    1.40
 -12   2   2    1.20    0.80
 -12  -2   2   -0.90    0.50
  12  -2  -2   -0.20    1.00
 -12  -2   2   -0.50    0.60
 -12   2   1  102.79    4.40
  12  -2  -1  100.79    4.90
 -12  -2   1   98.39    4.10
 -12   2   0    7.40    1.30
 -12  -2   0    6.50    1.10
  12  -2   0    6.60    1.50
 -12   2  -1    4.60    1.10
  12  -2   1    3.70    1.30
 -12  -2  -1    4.40    1.00
 -12   2  -2   10.20    1.40
 -12  -2  -2   11.20    1.40
  12  -2   2   10.60    1.80
 -12   2  -3   22.20    2.00
 -12  -2  -3   18.60    1.90
  12  -2   3   26.20    2.70
 -12   2  -4    1.00    0.80
 -12  -2  -4    1.60    0.90
  12  -2   4    1.10    1.20
 -12  -2  -5    6.50    1.30
  12  -2   5    6.20    1.70
  12  -2   6    3.80    1.50
 -12  -2  -6    3.20    1.10
  12  -2   7    1.20    1.30
 -12  -2  -7    0.00    1.00
 -12  -2  -8    2.30    1.20
  12  -2   8    1.20    1.70
 -12  -3  16    0.10    1.30
 -12  -3  15   -0.70    1.10
 -12   3  14    0.80    1.60
 -12  -3  14    2.10    1.30
 -12   3  13    2.00    1.60
 -12  -3  13    3.60    1.40
 -12   3  12    1.60    1.40
 -12  -3  12    3.20    1.40
 -12   3  11    1.30    1.30
 -12  -3  11    1.30    1.00
 -12   3  10    2.50    1.40
 -12  -3  10    4.40    1.30
 -12   3   9    3.90    1.40
 -12  -3   9    5.00    1.10
 -12  -3   9    5.50    1.40
 -12   3   8   10.30    1.90
 -12  -3   8   14.00    1.80
 -12  -3   8   12.90    1.60
 -12   3   7    2.50    1.10
 -12  -3   7    2.80    1.00
 -12  -3   7    2.20    0.80
 -12   3   6   10.40    1.80
 -12  -3   6   12.30    1.40
 -12  -3   6   13.10    1.60
 -12   3   5   -1.40    0.70
 -12  -3   5   -0.10    0.60
 -12  -3   5   -0.40    0.50
 -12   3   4    6.90    1.40
 -12  -3   4   10.20    1.50
 -12  -3   4    9.90    1.20
  12  -3  -4   13.20    1.90
 -12   3   3   -0.20    0.70
 -12  -3   3   -0.50    0.50
 -12  -3   3    0.00    0.60
  12  -3  -3    0.30    1.00
 -12   3   2    3.50    1.20
  12  -3  -2    5.40    1.30
 -12  -3   2    4.40    1.00
 -12  -3   2    1.70    0.70
 -12   3   1   31.10    2.30
  12  -3  -1   31.50    2.50
 -12  -3   1   29.30    2.00
 -12   3   0    0.10    0.80
 -12  -3   0   -0.60    0.50
  12  -3   0    0.80    0.90
 -12   3  -1   13.30    1.70
 -12  -3  -1   10.50    1.40
  12  -3   1   11.70    1.90
 -12   3  -2    6.70    1.30
  12  -3   2    8.50    1.70
 -12  -3  -2    9.30    1.30
 -12   3  -3   86.59    3.90
  12  -3   3   82.39    4.50
 -12  -3  -3   83.39    3.90
 -12  -3  -4   20.90    2.10
  12  -3   4   22.80    2.60
 -12  -3  -5    1.90    1.00
  12  -3   5    1.10    1.30
 -12  -3  -6   13.70    1.80
  12  -3   6   15.40    2.30
 -12  -3  -7    8.40    1.60
  12  -3   7    7.90    2.00
 -12  -3  -8    4.70    1.40
  12  -3   8    1.70    1.60
 -12  -3  -9   13.70    2.10
 -12  -4  15   13.00    2.40
 -12   4  14    0.40    1.60
 -12  -4  14    1.10    1.40
 -12   4  13   -0.40    1.30
 -12  -4  13   -0.80    1.20
 -12   4  12    0.80    1.30
 -12  -4  12    0.90    1.20
 -12   4  11    3.00    1.70
 -12  -4  11    4.80    1.40
 -12   4  10   -0.20    1.00
 -12  -4  10    2.20    1.20
 -12   4   9    4.30    1.50
 -12  -4   9    8.20    1.50
 -12   4   8   -0.60    0.90
 -12  -4   8    1.70    1.10
 -12   4   7   26.40    3.00
 -12  -4   7   31.20    2.40
 -12  -4   7   28.50    2.00
 -12   4   6   20.50    2.60
 -12  -4   6   20.80    1.60
 -12  -4   6   21.50    2.20
 -12   4   5    7.30    1.60
  12  -4  -5    7.10    1.50
 -12  -4   5    6.10    1.10
 -12  -4   5    5.60    1.30
 -12   4   4   16.50    2.20
 -12  -4   4   19.70    1.60
  12  -4  -4   14.80    2.00
 -12  -4   4   18.80    2.00
 -12   4   3    3.60    1.20
 -12  -4   3    1.50    0.80
  12  -4  -3    3.80    1.10
 -12  -4   3    5.00    1.20
 -12   4   2   13.90    2.00
 -12  -4   2   16.60    2.00
 -12  -4   2   14.30    1.60
  12  -4  -2   12.60    1.80
 -12   4   1    5.90    1.30
  12  -4  -1    5.80    1.30
 -12  -4   1    3.70    0.90
 -12  -4   1    5.40    1.20
 -12   4   0   -0.90    0.70
 -12  -4   0   -0.40    0.60
  12  -4   0   -0.20    0.70
 -12   4  -1   14.70    1.80
 -12  -4  -1   15.20    1.70
  12  -4   1   15.30    2.00
 -12   4  -2   43.80    2.80
 -12  -4  -2   47.70    2.80
  12  -4   2   50.29    3.40
 -12  -4  -3   -0.20    0.80
  12  -4   3    1.40    1.20
  12  -4   4    1.30    1.10
 -12  -4  -4   -0.40    0.90
  12  -4   5    7.80    1.80
 -12  -4  -5    7.50    1.50
 -12  -4  -6    0.90    1.10
  12  -4   6    0.00    1.20
 -12  -4  -7    0.70    1.10
  12  -4   7    0.20    1.20
  12  -4   8   -0.70    1.20
 -12  -4  -8    1.40    1.20
  12  -4   9   -0.10    1.50
 -12  -5  15   -1.40    1.20
 -12  -5  14    2.60    1.60
 -12   5  13    1.50    1.70
 -12  -5  13    3.00    1.50
 -12   5  12    1.20    1.50
 -12  -5  12    1.50    1.30
 -12   5  11    1.70    1.40
 -12  -5  11    2.00    1.20
 -12   5  10    4.30    1.80
 -12  -5  10    4.10    1.40
 -12   5   9   12.10    2.30
 -12  -5   9   17.00    2.20
 -12   5   8    2.20    1.40
 -12  -5   8    3.20    1.30
 -12   5   7    1.20    1.20
 -12  -5   7    3.30    1.20
 -12   5   6    3.50    1.40
 -12  -5   6    3.40    0.90
 -12  -5   6    3.90    1.30
  12  -5  -6    3.70    1.30
 -12   5   5   33.00    3.30
 -12  -5   5   33.40    2.50
 -12  -5   5   29.30    1.90
  12  -5  -5   27.10    2.60
 -12   5   4    2.30    1.20
 -12  -5   4    4.10    1.30
 -12  -5   4    2.00    0.80
  12  -5  -4    4.30    1.20
 -12   5   3    0.90    1.00
 -12  -5   3    0.50    0.60
  12  -5  -3   -1.80    0.70
 -12  -5   3   -0.40    0.90
 -12   5   2   24.20    2.60
 -12  -5   2   18.20    1.80
 -12  -5   2   20.10    2.40
  12  -5  -2   20.20    2.20
 -12   5   1    0.20    0.90
 -12  -5   1    0.00    0.60
 -12  -5   1   -1.30    0.80
  12  -5  -1    0.00    0.70
 -12   5   0    1.50    1.00
  12  -5   0    4.90    1.30
 -12  -5   0    6.60    1.20
 -12   5  -1    2.60    1.10
 -12  -5  -1    1.90    0.90
  12  -5   1    1.10    1.00
 -12  -5  -2   21.20    2.00
  12  -5   2   18.90    2.40
  12  -5   3   38.20    3.10
 -12  -5  -3   43.10    2.70
  12  -5   4    8.40    1.90
 -12  -5  -4    6.20    1.40
  12  -5   5   -1.40    1.00
 -12  -5  -5   -0.70    0.80
  12  -5   6    2.00    1.40
 -12  -5  -6   -1.70    0.90
  12  -5   7    0.40    1.40
 -12  -5  -7   -1.20    1.00
  12  -5   8   -0.50    1.40
  12  -5   9    2.70    1.80
 -12  -6  14    1.20    1.30
 -12  -6  13    1.50    1.50
 -12   6  12    2.80    1.80
 -12  -6  12    2.10    1.40
 -12   6  11    9.20    2.30
 -12  -6  11    8.50    1.90
 -12   6  10    0.90    1.40
 -12  -6  10    0.60    1.20
 -12   6   9    3.40    1.60
 -12  -6   9    1.60    1.20
 -12   6   8    1.20    1.30
 -12  -6   8    0.50    1.10
 -12   6   7   -0.30    1.30
 -12  -6   7    1.60    1.10
 -12   6   6   16.50    2.50
 -12  -6   6   11.50    1.90
 -12   6   5    8.60    2.00
 -12  -6   5   10.20    1.90
 -12  -6   5    8.90    1.30
  12  -6  -5    8.50    1.60
 -12   6   4   -0.60    1.00
 -12  -6   4    1.00    1.00
 -12  -6   4   -0.10    0.60
  12  -6  -4    0.60    0.90
 -12   6   3    4.20    1.50
 -12  -6   3    3.00    1.30
 -12  -6   3    2.90    0.90
  12  -6  -3    4.10    1.20
 -12   6   2    3.80    1.40
 -12  -6   2    3.80    1.40
  12  -6  -2    5.40    1.40
 -12  -6   2    4.20    1.00
 -12   6   1   18.70    2.50
 -12  -6   1   20.60    2.60
  12  -6  -1   21.00    2.40
 -12  -6   1   20.40    1.90
 -12   6   0    8.70    1.80
 -12  -6   0    6.20    1.20
  12  -6   0    3.10    1.20
  12  -6   1   21.30    2.50
 -12  -6  -1   20.70    2.10
 -12  -6  -2   24.60    2.30
  12  -6   2   29.20    3.10
  12  -6   3    1.00    1.20
 -12  -6  -3    0.90    0.90
 -12  -6  -4    2.40    1.20
  12  -6   4    1.80    1.40
  12  -6   5    1.20    1.30
 -12  -6  -5    2.70    1.20
 -12  -6  -6    1.50    1.30
  12  -6   6    3.00    1.50
  12  -6   7    0.00    1.40
  12  -6   8    3.70    1.80
 -12  -7  13    1.60    1.60
 -12  -7  12   -1.00    1.30
 -12  -7  11    3.20    1.50
 -12   7  10    1.90    1.50
 -12  -7  10   -0.60    1.20
 -12   7   9    3.70    1.80
 -12  -7   9    4.30    1.50
 -12   7   8    3.80    1.70
 -12  -7   8    1.20    1.30
 -12   7   7    7.90    2.20
 -12  -7   7    6.60    1.80
 -12   7   6    3.20    1.70
 -12  -7   6    0.10    1.10
 -12   7   5   13.30    2.40
  12  -7  -5   11.50    1.80
 -12  -7   5    8.60    1.90
 -12   7   4    0.70    1.30
 -12  -7   4   -0.60    0.70
  12  -7  -4   -0.50    0.90
 -12  -7   4   -0.90    1.00
 -12   7   3   14.00    2.50
 -12  -7   3   16.90    1.80
  12  -7  -3   14.90    2.00
 -12  -7   3   16.60    2.40
 -12   7   2   14.30    2.40
  12  -7  -2   10.10    1.80
 -12  -7   2   17.60    1.80
 -12  -7   2   14.20    2.30
 -12   7   1   -0.20    1.20
 -12  -7   1    2.60    1.00
  12  -7  -1    0.20    1.00
 -12  -7   1    0.40    1.20
 -12  -7   0    5.20    1.20
  12  -7   0    6.20    1.60
 -12  -7  -1    2.30    1.00
  12  -7   1    2.70    1.30
  12  -7   2   11.60    2.10
 -12  -7  -2    8.30    1.50
 -12  -7  -3   14.90    1.90
  12  -7   3   13.30    2.30
  12  -7   4    3.60    1.60
 -12  -7  -4    1.80    1.00
  12  -7   5    5.90    2.00
  12  -7   6    8.00    2.20
  12  -7   7    1.10    1.60
 -12  -8  12    4.50    1.90
 -12  -8  11   -0.50    1.10
 -12  -8  10    0.30    1.30
 -12   8   9   -0.70    1.60
 -12  -8   9    0.80    1.30
 -12   8   8    0.90    1.60
 -12  -8   8   -0.70    1.20
 -12   8   7   -0.40    1.40
 -12  -8   7    0.60    1.30
 -12   8   6   23.00    3.40
 -12  -8   6   18.60    2.70
 -12   8   5    1.50    1.70
 -12  -8   5    0.70    1.20
 -12   8   4   -0.10    1.40
 -12  -8   4   -0.80    1.00
  12  -8  -4   -0.80    0.90
 -12   8   3   35.90    3.90
 -12  -8   3   33.10    3.50
  12  -8  -3   27.00    2.80
 -12  -8   3   30.70    2.20
 -12   8   2    2.50    1.60
  12  -8  -2    1.60    1.00
 -12  -8   2    0.90    0.90
 -12  -8   2   -0.20    1.20
  12  -8  -1    1.70    1.20
 -12  -8   1    2.40    1.60
 -12  -8   1    1.80    1.00
 -12  -8   0    2.90    1.60
 -12  -8   0    0.10    0.80
  12  -8   0    3.40    1.50
  12  -8   1    1.10    1.30
 -12  -8  -1    2.40    1.10
  12  -8   2    2.70    1.50
 -12  -8  -2    1.00    1.00
 -12  -8  -3    3.80    1.40
  12  -8   3    7.20    1.80
  12  -8   4    7.00    1.90
  12  -8   5   19.20    3.00
  12  -8   6   -0.80    1.50
 -12  -9  10    1.90    1.50
 -12  -9   9    5.60    1.90
 -12  -9   8    0.20    1.40
 -12   9   7    0.70    1.80
 -12  -9   7   -1.30    1.20
 -12   9   6    1.40    1.70
 -12  -9   6   11.30    2.30
 -12   9   5   -1.00    1.60
 -12  -9   5   -0.20    1.20
 -12   9   4    0.30    1.50
 -12  -9   4   -0.90    1.10
  12  -9  -3    2.60    1.30
 -12  -9   3    1.00    1.40
 -12  -9   2    1.70    1.40
  12  -9  -2    0.90    1.20
  12  -9  -1    1.50    1.40
 -12  -9   1    5.10    1.90
 -12  -9   1    2.90    1.20
 -12  -9   0    2.10    1.60
  12  -9   0    0.70    1.30
 -12  -9   0   -0.40    0.90
  12  -9   1    1.40    1.50
 -12  -9  -1    1.40    1.50
 -12  -9  -1    1.10    1.20
  12  -9   2    4.60    1.80
  12  -9   3    1.30    1.40
  12  -9   4   -1.30    1.10
 -12 -10   8    3.10    1.70
 -12 -10   7    2.80    1.70
 -12 -10   6   -0.20    1.50
 -12  10   5    6.90    2.50
 -12 -10   5    6.20    2.00
 -12 -10   4    6.20    2.00
 -12 -10   3    1.00    1.50
 -12 -10   2   -0.50    1.40
  12 -10  -2   -0.70    1.10
  12 -10  -1   11.20    2.10
 -12 -10   1    9.50    2.40
 -12 -10   0    1.10    1.50
  12 -10   0    2.10    1.50
 -12 -10  -1   12.90    2.60
  12 -10   1   10.80    2.40
  12 -10   2    0.90    1.50
 -12 -10  -2    1.60    1.50
 -12 -11   3   -0.50    1.20
  12 -11  -1   -0.60    1.40
  12 -11   0    0.60    1.50
 -13   0  12    0.60    1.20
 -13   0  11    0.60    1.10
 -13   0  10    0.50    1.10
 -13   0   9    0.20    0.90
 -13   0   8   14.70    1.90
 -13   0   7   -0.10    0.70
 -13   0   6   41.30    2.70
 -13   0   5   -0.90    0.60
 -13   0   4  187.48    6.90
 -13   0   3   -0.40    0.60
 -13   0   2   36.00    2.30
 -13   0   1   -0.10    0.70
 -13   0   0  123.19    4.90
 -13   0  -1    1.50    0.80
 -13   0  -2  195.18    7.10
 -13   0  -3    0.80    0.80
 -13   0  -4   15.90    1.80
 -13   0  -5   -0.30    0.80
 -13   0  -6   12.30    1.70
 -13   1  13    2.80    1.70
 -13   1  12   17.40    2.60
 -13   1  11   19.10    2.60
 -13  -1  11   23.70    2.70
 -13   1  10    0.20    1.00
 -13  -1  10    0.80    1.00
 -13   1   9   10.40    1.90
 -13  -1   9    6.30    1.40
 -13   1   8    8.20    1.60
 -13  -1   8    8.30    1.40
 -13   1   7    8.10    1.50
 -13  -1   7    6.00    1.20
 -13   1   6    2.50    1.00
 -13  -1   6    2.20    0.80
 -13   1   5   15.30    1.90
 -13  -1   5   14.90    1.70
 -13   1   4    4.40    1.10
 -13  -1   4    2.70    0.90
 -13   1   3    0.40    0.70
 -13  -1   3    0.40    0.70
 -13   1   2    0.60    0.80
 -13  -1   2   -0.20    0.50
 -13   1   1   37.10    2.40
 -13  -1   1   36.00    2.30
 -13   1   0    3.80    1.00
 -13  -1   0    4.50    1.00
 -13   1  -1   26.80    2.00
  13  -1   1   29.90    3.10
 -13  -1  -1   20.90    2.00
 -13   1  -2   47.40    2.70
 -13  -1  -2   41.40    2.60
  13  -1   2   43.80    3.40
 -13   1  -3    3.10    1.00
 -13  -1  -3    6.00    1.20
  13  -1   3    4.50    1.80
 -13   1  -4    8.30    1.40
 -13  -1  -4    7.00    1.30
  13  -1   4    5.80    1.90
 -13   1  -5   -0.10    0.80
 -13  -1  -5    0.10    0.80
  13  -1   5   -3.80    1.10
 -13  -1  -6    3.10    1.20
  13  -1   6    3.20    1.90
  13  -1   7    3.90    2.10
 -13  -1  -7    5.40    1.40
 -13  -2  16    0.90    1.20
 -13  -2  15    4.50    1.60
 -13   2  14    1.10    1.60
 -13  -2  14    2.00    1.40
 -13   2  13   -0.30    1.40
 -13  -2  13   -1.50    1.10
 -13   2  12    9.70    2.20
 -13  -2  12    9.20    1.80
 -13   2  11   -0.50    1.00
 -13  -2  11    0.20    1.10
 -13   2  10    5.10    1.60
 -13  -2  10    3.50    1.20
 -13  -2  10    3.20    1.30
 -13   2   9   46.90    3.50
 -13  -2   9   57.39    3.30
 -13  -2   9   50.19    3.00
 -13   2   8   14.30    2.10
 -13  -2   8   16.80    1.90
 -13  -2   8    8.80    1.40
 -13   2   7   56.19    3.60
 -13  -2   7   57.19    3.10
 -13  -2   7   59.49    3.10
 -13   2   6    6.20    1.40
 -13  -2   6    5.10    1.10
 -13  -2   6    5.00    1.10
 -13   2   5   11.50    1.70
 -13  -2   5   15.20    1.60
 -13   2   4   18.10    2.10
 -13  -2   4   18.90    1.80
 -13   2   3  130.29    5.70
 -13  -2   3  150.08    5.50
 -13   2   2    1.00    0.90
  13  -2  -2    1.70    1.20
 -13  -2   2    2.40    0.80
 -13   2   1    9.10    1.50
 -13  -2   1   11.10    1.40
  13  -2  -1   11.70    2.00
 -13   2   0   43.60    2.70
 -13  -2   0   43.50    2.50
  13  -2   0   43.60    3.20
 -13   2  -1   28.30    2.20
  13  -2   1   26.20    2.70
 -13  -2  -1   25.70    2.00
 -13   2  -2   29.80    2.10
  13  -2   2   24.90    2.80
 -13  -2  -2   27.20    2.20
 -13   2  -3   16.80    1.90
 -13  -2  -3   15.90    1.80
  13  -2   3   22.30    2.70
 -13   2  -4   -0.40    0.70
  13  -2   4    0.70    1.20
 -13  -2  -4    0.10    0.80
 -13  -2  -5   -0.20    0.80
  13  -2   5    0.00    1.20
  13  -2   6   13.50    2.40
 -13  -2  -6   12.50    1.80
 -13  -2  -7    0.80    1.10
  13  -2   7   -1.80    1.50
 -13  -2  -8    6.70    1.60
 -13  -3  16    1.10    1.30
 -13  -3  15    0.30    1.30
 -13   3  14   -0.90    1.50
 -13  -3  14   -0.20    1.20
 -13   3  13    6.20    2.00
 -13  -3  13    1.10    1.30
 -13   3  12    2.80    1.60
 -13  -3  12    2.00    1.30
 -13   3  11    4.20    1.60
 -13  -3  11    3.10    1.30
 -13   3  10    0.60    1.20
 -13  -3  10   -1.50    0.90
 -13   3   9    9.00    1.90
 -13  -3   9   16.00    1.90
 -13  -3   9   14.30    1.90
 -13   3   8    1.50    1.10
 -13  -3   8    0.70    0.80
 -13  -3   8    1.60    1.00
 -13   3   7    1.20    1.00
 -13  -3   7    0.30    0.70
 -13  -3   7    1.30    0.90
 -13   3   6    8.30    1.70
 -13  -3   6    7.50    1.20
 -13  -3   6    9.50    1.40
 -13   3   5    6.40    1.50
 -13  -3   5    9.00    1.30
 -13   3   4    6.60    1.50
 -13  -3   4    7.10    1.20
  13  -3  -4    8.10    1.70
 -13   3   3   12.20    1.80
 -13  -3   3    9.50    1.50
  13  -3  -3   16.20    2.10
 -13  -3   3   11.60    1.40
 -13   3   2   67.39    3.80
  13  -3  -2   74.89    4.20
 -13  -3   2   68.39    3.60
 -13  -3   2   74.89    3.40
 -13   3   1   20.10    2.20
  13  -3  -1   16.70    2.20
 -13  -3   1   14.00    1.80
 -13  -3   1   20.00    1.90
 -13   3   0    1.00    0.90
 -13  -3   0    1.40    0.80
  13  -3   0    2.00    1.20
 -13   3  -1    6.90    1.40
  13  -3   1    6.20    1.50
 -13  -3  -1    6.40    1.20
 -13   3  -2   33.20    2.40
  13  -3   2   37.30    3.00
 -13  -3  -2   32.00    2.30
 -13   3  -3    2.30    1.10
 -13  -3  -3    3.90    1.20
  13  -3   3    2.00    1.20
  13  -3   4   23.20    2.80
 -13  -3  -4   26.30    2.10
  13  -3   5    1.10    1.40
 -13  -3  -5    1.10    1.10
  13  -3   6    1.00    1.40
 -13  -3  -6   -1.30    0.90
 -13  -3  -7    0.40    1.10
  13  -3   7   -1.80    1.40
  13  -3   8    6.90    2.20
 -13  -4  15    5.60    1.80
 -13  -4  14    1.10    1.30
 -13   4  13    0.20    1.50
 -13  -4  13    0.30    1.30
 -13   4  12    5.00    2.00
 -13  -4  12    7.60    1.80
 -13   4  11    0.60    1.40
 -13  -4  11    0.60    1.20
 -13   4  10    1.60    1.30
 -13  -4  10    1.30    1.20
 -13   4   9    0.10    1.10
 -13  -4   9    0.40    0.90
 -13   4   8    7.30    1.80
 -13  -4   8    6.40    1.40
 -13  -4   8    8.50    1.40
 -13   4   7   50.59    3.70
 -13  -4   7   50.89    3.20
 -13  -4   7   52.29    2.80
 -13   4   6   12.00    2.10
 -13  -4   6   12.30    1.80
 -13  -4   6   15.90    1.60
 -13   4   5   38.30    3.00
  13  -4  -5   35.20    3.00
 -13  -4   5   39.70    2.70
 -13  -4   5   36.60    2.30
 -13   4   4   39.20    3.10
 -13  -4   4   43.50    2.50
  13  -4  -4   42.90    3.20
 -13  -4   4   43.10    2.80
 -13   4   3    3.40    1.20
 -13  -4   3    4.70    1.00
 -13  -4   3    6.30    1.40
  13  -4  -3    6.10    1.50
 -13   4   2    6.50    1.50
 -13  -4   2   12.10    1.80
  13  -4  -2   10.20    1.80
 -13  -4   2    9.80    1.40
 -13   4   1   41.50    2.90
 -13  -4   1   42.30    2.50
  13  -4  -1   37.80    2.80
 -13  -4   1   38.70    2.80
 -13   4   0    3.10    1.10
  13  -4   0    4.50    1.40
 -13  -4   0    1.60    0.90
 -13   4  -1    2.30    1.00
 -13  -4  -1    3.60    1.00
  13  -4   1    2.50    1.10
 -13   4  -2    6.30    1.40
  13  -4   2    3.60    1.40
 -13  -4  -2    4.60    1.20
 -13  -4  -3   53.79    3.20
  13  -4   3   59.59    3.90
  13  -4   4    3.20    1.40
 -13  -4  -4    1.50    1.10
 -13  -4  -5    6.60    1.50
  13  -4   5    6.80    1.80
 -13  -4  -6    2.10    1.20
  13  -4   6    2.80    1.60
 -13  -4  -7    0.80    1.20
  13  -4   7    0.90    1.50
  13  -4   8    0.20    1.60
 -13  -5  15    1.10    1.50
 -13  -5  14    1.30    1.50
 -13  -5  13   -1.10    1.30
 -13   5  12    3.60    1.90
 -13  -5  12    5.40    1.70
 -13   5  11   -0.70    1.20
 -13  -5  11    1.90    1.30
 -13   5  10    1.10    1.50
 -13  -5  10   -0.30    1.00
 -13   5   9    1.30    1.40
 -13  -5   9    4.00    1.30
 -13   5   8    2.30    1.50
 -13  -5   8    1.40    1.10
 -13   5   7    0.30    1.30
 -13  -5   7    1.90    1.20
 -13   5   6    5.60    1.70
 -13  -5   6    5.20    1.10
  13  -5  -6    2.50    1.40
 -13  -5   6    7.10    1.60
 -13   5   5    6.90    1.90
 -13  -5   5   10.20    1.40
 -13  -5   5    8.80    1.70
  13  -5  -5   10.60    1.80
 -13   5   4    5.30    1.50
 -13  -5   4    5.30    1.10
  13  -5  -4    3.90    1.30
 -13  -5   4    4.10    1.30
 -13   5   3   15.20    2.30
 -13  -5   3   16.20    2.10
 -13  -5   3   14.60    1.60
  13  -5  -3   18.90    2.20
 -13   5   2    6.70    1.60
 -13  -5   2    5.60    1.50
 -13  -5   2    7.20    1.20
  13  -5  -2    7.30    1.60
 -13   5   1    0.20    0.80
 -13  -5   1    0.10    0.70
 -13  -5   1    0.50    1.00
  13  -5  -1    0.10    0.90
 -13   5   0    4.50    1.40
 -13  -5   0    5.40    1.20
  13  -5   0    5.30    1.40
 -13   5  -1   -0.30    0.90
  13  -5   1   -0.20    0.90
 -13  -5  -1    0.50    0.80
  13  -5   2    0.60    1.10
 -13  -5  -2    1.90    0.90
 -13  -5  -3   -0.90    0.80
  13  -5   3   -0.40    1.10
 -13  -5  -4    1.00    1.00
  13  -5   4    0.40    1.20
 -13  -5  -5   -0.90    0.90
  13  -5   5   -1.80    1.10
 -13  -5  -6    0.70    1.10
  13  -5   6    0.80    1.40
  13  -5   7   10.30    2.30
  13  -5   8    2.00    1.70
 -13  -6  14   -2.40    1.20
 -13  -6  13   -1.90    1.10
 -13  -6  12    0.20    1.30
 -13   6  11    2.30    1.60
 -13  -6  11    6.40    1.80
 -13   6  10   -0.80    1.20
 -13  -6  10    0.10    1.10
 -13   6   9    0.20    1.40
 -13  -6   9    0.50    1.10
 -13   6   8    3.50    1.90
 -13  -6   8    5.60    1.60
 -13   6   7    0.20    1.20
 -13  -6   7   -1.20    0.90
 -13   6   6    1.70    1.40
 -13  -6   6    3.30    1.40
 -13   6   5    6.30    1.80
 -13  -6   5    6.00    1.10
 -13  -6   5    3.70    1.40
  13  -6  -5    6.10    1.50
 -13   6   4   14.10    2.40
  13  -6  -4   17.00    2.20
 -13  -6   4   13.90    1.60
 -13  -6   4   13.40    2.10
 -13   6   3   19.70    2.70
 -13  -6   3   17.90    1.90
  13  -6  -3   17.70    2.20
 -13  -6   3   20.50    2.50
 -13   6   2   -0.30    1.10
 -13  -6   2   -2.00    0.90
  13  -6  -2   -0.20    0.90
 -13  -6   2    0.40    0.70
 -13   6   1   -0.40    1.10
  13  -6  -1    1.90    1.10
 -13  -6   1    2.50    1.30
 -13  -6   1    1.70    0.90
 -13   6   0    1.20    1.20
 -13  -6   0    1.50    0.90
  13  -6   0    0.80    1.10
 -13  -6  -1    2.10    1.00
  13  -6   1    2.60    1.20
  13  -6   2    4.60    1.50
 -13  -6  -2    7.60    1.40
  13  -6   3    0.90    1.30
 -13  -6  -3   -0.70    0.80
 -13  -6  -4    5.00    1.40
  13  -6   4    6.90    1.80
  13  -6   5    9.30    2.10
  13  -6   6   -0.30    1.30
  13  -6   7   -1.90    1.30
 -13  -7  13   -0.50    1.50
 -13  -7  12    1.00    1.50
 -13  -7  11   -0.40    1.30
 -13  -7  10    2.50    1.40
 -13   7   9   -2.10    1.20
 -13  -7   9    1.20    1.20
 -13   7   8    4.70    1.90
 -13  -7   8    6.80    1.80
 -13   7   7    2.10    1.60
 -13  -7   7    0.40    1.20
 -13   7   6    3.60    1.80
 -13  -7   6    5.30    1.60
 -13   7   5   -0.30    1.30
 -13  -7   5    1.30    1.30
  13  -7  -5   -0.50    1.10
 -13   7   4   29.40    3.60
 -13  -7   4   29.30    3.20
  13  -7  -4   25.00    2.70
 -13  -7   4   26.40    2.10
 -13   7   3    2.80    1.70
 -13  -7   3    5.00    1.10
 -13  -7   3    2.90    1.50
  13  -7  -3    4.20    1.40
 -13   7   2    2.80    1.50
 -13  -7   2    2.50    1.00
 -13  -7   2    0.80    1.30
  13  -7  -2    0.70    1.10
 -13   7   1   31.80    3.50
 -13  -7   1   31.60    2.30
 -13  -7   1   32.00    3.40
  13  -7  -1   33.30    3.20
 -13  -7   0    3.30    1.10
 -13  -7   0    1.50    1.40
  13  -7   0   -1.30    0.80
 -13  -7  -1    3.30    1.20
  13  -7   1    1.50    1.20
  13  -7   2    2.80    1.30
 -13  -7  -2    1.10    1.10
  13  -7   3   -0.20    1.20
 -13  -7  -3    0.60    0.90
  13  -7   4    0.10    1.40
  13  -7   5    1.40    1.60
  13  -7   6    5.00    2.10
 -13  -8  11    1.60    1.60
 -13  -8  10    3.20    1.50
 -13  -8   9    8.30    2.10
 -13   8   8    6.60    2.40
 -13  -8   8    5.10    1.70
 -13   8   7    5.40    2.10
 -13  -8   7    5.20    1.90
 -13   8   6   24.70    3.50
 -13  -8   6   25.50    3.10
 -13   8   5    0.10    1.40
 -13  -8   5    0.60    1.30
 -13   8   4   -0.90    1.40
  13  -8  -4    0.40    1.10
 -13  -8   4   -0.70    1.20
 -13   8   3    0.90    1.50
 -13  -8   3    2.40    1.00
  13  -8  -3    0.70    1.00
 -13  -8   3    3.60    1.70
 -13  -8   2    3.40    1.60
  13  -8  -2    4.10    1.40
 -13  -8   2    0.40    0.90
 -13  -8   1    2.00    1.50
 -13  -8   1    0.90    0.90
  13  -8  -1    0.90    1.10
 -13  -8   0   15.70    2.00
 -13  -8   0   17.60    2.70
  13  -8   0   16.10    2.50
  13  -8   1    0.40    1.20
 -13  -8  -1    0.80    1.00
 -13  -8  -2    0.40    1.00
  13  -8   2   -0.80    1.00
  13  -8   3   -0.20    1.30
  13  -8   4    3.30    1.70
  13  -8   5    0.80    1.60
 -13  -9  10    0.90    1.50
 -13  -9   9    5.10    1.90
 -13  -9   8    2.00    1.40
 -13  -9   7    3.10    1.70
 -13   9   6   -1.30    1.70
 -13  -9   6    0.10    1.40
 -13   9   5    1.40    1.90
 -13  -9   5    1.70    1.60
 -13   9   4    3.50    2.10
 -13  -9   4    3.50    1.70
 -13  -9   3   -0.60    1.20
  13  -9  -3    0.70    1.20
  13  -9  -2   -0.30    1.20
 -13  -9   2   -0.20    0.90
 -13  -9   2    0.00    1.20
 -13  -9   1    7.20    1.50
 -13  -9   1    9.80    2.30
  13  -9  -1    7.70    1.80
 -13  -9   0   -0.20    1.00
  13  -9   0    1.80    1.40
 -13  -9   0   -0.20    1.20
  13  -9   1   -0.40    1.30
 -13  -9  -1   -2.00    1.40
  13  -9   2    1.50    1.50
  13  -9   3    2.60    1.60
 -13 -10   7   -0.40    1.40
 -13 -10   6    3.80    1.70
 -13 -10   5    1.80    1.70
 -13 -10   4    7.00    2.00
 -13 -10   3   -0.20    1.30
 -13 -10   2   -0.40    1.40
  13 -10  -2    0.20    1.30
 -13 -10   1    7.90    2.30
  13 -10  -1    6.60    1.90
  13 -10   0    0.60    1.30
 -13 -10   0    0.40    1.70
  13 -10   1   16.40    2.80
 -13 -10  -1   13.90    2.90
 -14   0  12    7.00    1.90
 -14   0  11    0.50    1.10
 -14   0  10   11.20    2.00
 -14   0   9    0.70    0.80
 -14   0   8   18.60    2.20
 -14   0   7    0.30    0.70
 -14   0   6    0.60    0.80
 -14   0   5    0.10    0.70
 -14   0   4   34.20    2.40
 -14   0   3   -0.30    0.70
 -14   0   2   16.50    1.80
 -14   0   1   -1.10    0.70
 -14   0   0    0.00    0.70
 -14   0  -1   -0.50    0.70
 -14   0  -2    0.40    0.80
 -14   0  -3   -1.10    0.70
 -14   0  -4   13.90    1.80
 -14   0  -5   -0.20    0.90
 -14   0  -6    0.40    1.00
 -14   1  13    8.90    2.20
 -14   1  12    3.10    1.60
 -14   1  11    3.40    1.50
 -14  -1  11    4.10    1.40
 -14   1  10   61.39    4.10
 -14  -1  10   67.79    4.00
 -14   1   9   13.10    2.10
 -14  -1   9   12.20    1.90
 -14   1   8   -0.20    0.80
 -14  -1   8   -0.60    0.60
 -14   1   7   53.59    3.40
 -14  -1   7   51.79    3.10
 -14   1   6    5.00    1.20
 -14  -1   6    4.70    1.10
 -14   1   5    0.10    0.70
 -14  -1   5   -0.20    0.60
 -14   1   4   20.60    2.20
 -14  -1   4   17.50    1.90
 -14   1   3   16.20    2.00
 -14  -1   3   16.20    1.80
 -14   1   2   15.60    1.90
 -14  -1   2   16.20    1.70
 -14   1   1    4.20    1.20
 -14  -1   1    4.50    1.10
 -14   1   0   33.70    2.40
 -14  -1   0   33.60    2.30
 -14   1  -1   -0.10    0.70
 -14  -1  -1    0.20    0.80
 -14   1  -2   22.10    2.10
 -14  -1  -2   22.90    2.20
  14  -1   2   26.50    3.30
 -14   1  -3    8.80    1.50
  14  -1   3    9.40    2.30
 -14  -1  -3    8.30    1.50
 -14   1  -4    2.50    1.10
  14  -1   4   -1.30    1.60
 -14  -1  -4    2.60    1.10
 -14   1  -5    2.00    1.00
 -14  -1  -5   -0.60    0.90
  14  -1   5   -4.70    1.50
  14  -1   6   14.70    2.90
 -14  -1  -6   16.00    2.00
 -14  -1  -7    3.40    1.40
 -14   2  14   -0.60    1.60
 -14   2  13    9.80    2.30
 -14   2  12    0.60    1.30
 -14   2  11    1.10    1.30
 -14   2  10   -0.40    1.00
 -14  -2  10    0.50    0.90
 -14   2   9    3.70    1.30
 -14  -2   9    1.80    1.00
 -14   2   8    1.00    1.00
 -14  -2   8    0.90    0.80
 -14   2   7   11.30    1.90
 -14  -2   7   11.20    1.60
 -14   2   6    9.90    1.70
 -14  -2   6   12.30    1.60
 -14   2   5   10.10    1.70
 -14  -2   5   12.80    1.60
 -14   2   4    2.50    1.10
 -14  -2   4    1.40    0.80
 -14   2   3   37.90    2.70
 -14  -2   3   39.00    2.40
 -14   2   2    8.60    1.50
 -14  -2   2    7.40    1.30
 -14   2   1   57.19    3.30
 -14  -2   1   54.19    3.00
  14  -2  -1   60.09    4.00
 -14   2   0    8.90    1.50
  14  -2   0    5.50    1.90
 -14  -2   0    7.60    1.30
 -14   2  -1    2.00    1.00
  14  -2   1    0.80    1.30
 -14  -2  -1    1.90    0.90
 -14   2  -2    0.50    0.80
  14  -2   2    1.10    1.40
 -14  -2  -2    0.50    0.90
 -14   2  -3   10.90    1.60
 -14  -2  -3    7.50    1.40
  14  -2   3    7.60    2.00
 -14   2  -4    4.40    1.20
 -14  -2  -4    2.90    1.20
  14  -2   4    3.10    1.90
  14  -2   5    3.30    1.90
 -14  -2  -5    1.70    1.10
  14  -2   6    2.20    1.80
 -14  -2  -6    1.70    1.10
 -14  -2  -7    3.20    1.40
  14  -2   7   -0.20    1.90
 -14  -3  14    1.40    1.40
 -14   3  13    2.90    1.80
 -14  -3  13   -0.20    1.30
 -14   3  12    3.10    1.70
 -14  -3  12    3.40    1.50
 -14   3  11    3.30    1.60
 -14  -3  11    1.20    1.30
 -14   3  10    5.10    1.70
 -14  -3  10    8.20    1.70
 -14   3   9   14.60    2.40
 -14  -3   9   16.20    2.00
 -14  -3   9   11.00    1.70
 -14   3   8   16.00    2.40
 -14  -3   8   14.60    1.90
 -14  -3   8   12.90    1.80
 -14   3   7    3.00    1.30
 -14  -3   7    2.20    0.90
 -14  -3   7    0.00    0.70
 -14   3   6    2.80    1.20
 -14  -3   6    1.40    0.80
 -14   3   5    1.20    1.00
 -14  -3   5    0.50    0.70
 -14   3   4    9.90    1.70
 -14  -3   4    9.20    1.30
 -14   3   3   15.50    2.10
  14  -3  -3   16.70    2.40
 -14  -3   3   17.10    1.80
 -14   3   2    1.70    1.00
 -14  -3   2   -0.50    0.60
  14  -3  -2   -0.60    1.10
 -14   3   1   72.69    3.90
  14  -3  -1   69.69    4.20
 -14  -3   1   66.29    3.40
 -14   3   0    0.20    0.90
  14  -3   0    0.50    1.10
 -14  -3   0    2.00    0.90
 -14   3  -1   10.40    1.60
  14  -3   1   11.80    2.10
 -14  -3  -1    9.40    1.50
 -14   3  -2    5.00    1.30
  14  -3   2    0.80    1.40
 -14  -3  -2    4.10    1.20
 -14   3  -3    8.70    1.50
 -14  -3  -3    9.70    1.50
  14  -3   3    9.40    2.10
 -14  -3  -4    2.40    1.10
  14  -3   4    2.20    1.60
 -14  -3  -5    2.40    1.20
  14  -3   5    0.10    1.40
  14  -3   6    0.30    1.50
 -14  -3  -6    2.10    1.30
  14  -3   7   -0.80    1.70
  14  -3   8   -1.20    1.90
 -14  -4  15    2.00    1.60
 -14  -4  14   -0.30    1.30
 -14  -4  13    0.00    1.20
 -14   4  12    2.00    1.80
 -14  -4  12    0.90    1.30
 -14   4  11   -1.00    1.20
 -14  -4  11    0.20    1.10
 -14   4  10   -0.40    1.20
 -14  -4  10    1.70    1.20
 -14   4   9    2.90    1.50
 -14  -4   9    1.30    1.10
 -14   4   8   19.50    2.70
 -14  -4   8   19.70    2.30
 -14  -4   8   24.20    2.30
 -14   4   7    6.20    1.80
 -14  -4   7    6.80    1.50
 -14  -4   7    5.90    1.20
 -14   4   6    2.30    1.30
 -14  -4   6    0.90    1.00
 -14  -4   6    2.20    0.90
 -14   4   5   12.70    2.10
 -14  -4   5    9.40    1.40
 -14  -4   5   11.70    1.80
 -14   4   4    1.70    1.20
 -14  -4   4    2.80    1.20
 -14  -4   4    4.10    1.00
  14  -4  -4    1.40    1.30
 -14   4   3    1.70    1.10
 -14  -4   3    1.50    1.10
  14  -4  -3    1.50    1.30
 -14  -4   3    1.20    0.80
 -14   4   2   29.70    3.00
 -14  -4   2   28.20    2.10
 -14  -4   2   36.60    2.80
  14  -4  -2   28.60    2.90
 -14   4   1    8.70    1.70
  14  -4  -1    2.80    1.20
 -14  -4   1    6.30    1.30
 -14  -4   1    9.80    1.80
 -14   4   0    0.50    0.90
  14  -4   0    0.90    1.00
 -14  -4   0    0.40    0.80
 -14   4  -1   41.30    3.00
  14  -4   1   50.19    3.50
 -14  -4  -1   50.69    2.90
 -14   4  -2    0.60    1.00
  14  -4   2    0.70    1.30
 -14  -4  -2    0.40    0.80
 -14  -4  -3    0.30    1.00
  14  -4   3   -0.20    1.20
 -14  -4  -4    8.80    1.60
  14  -4   4    4.30    1.60
  14  -4   5   -0.70    1.20
 -14  -4  -5    0.80    1.10
  14  -4   6    3.80    1.90
  14  -4   7    6.90    2.20
  14  -4   8   -1.00    1.80
 -14  -5  14    1.60    1.60
 -14  -5  13    0.50    1.30
 -14  -5  12    2.10    1.40
 -14   5  11    1.50    1.60
 -14  -5  11    0.30    1.20
 -14   5  10    2.50    1.60
 -14  -5  10    3.30    1.40
 -14   5   9    4.70    1.90
 -14  -5   9    3.90    1.40
 -14   5   8   -0.50    1.30
 -14  -5   8    3.30    1.40
 -14   5   7    4.40    1.80
 -14  -5   7    1.20    1.20
 -14  -5   7    3.10    0.90
 -14   5   6    1.30    1.30
 -14  -5   6    0.50    1.00
 -14  -5   6    1.10    0.70
 -14   5   5    2.30    1.30
 -14  -5   5    4.70    1.00
 -14  -5   5    2.30    1.20
  14  -5  -5    2.90    1.40
 -14   5   4    8.50    1.90
 -14  -5   4   11.20    1.80
  14  -5  -4   10.60    1.90
 -14  -5   4   10.90    1.40
 -14   5   3    0.90    1.10
 -14  -5   3    0.80    0.70
 -14  -5   3    1.10    1.10
  14  -5  -3   -1.60    0.90
 -14   5   2    0.10    1.00
 -14  -5   2    0.10    1.10
  14  -5  -2   -0.50    0.90
 -14  -5   2   -0.40    0.70
 -14   5   1   16.70    2.30
 -14  -5   1   18.00    1.90
 -14  -5   1   14.40    2.10
  14  -5  -1   13.50    2.20
 -14   5   0   33.80    3.20
  14  -5   0   31.30    3.20
 -14  -5   0   37.40    2.50
 -14   5  -1    7.70    1.70
 -14  -5  -1    6.50    1.40
  14  -5   1    6.70    1.70
 -14  -5  -2    0.80    0.90
  14  -5   2    0.60    1.20
  14  -5   3    0.60    1.30
 -14  -5  -3   -1.50    0.80
 -14  -5  -4    5.70    1.40
  14  -5   4    2.40    1.60
  14  -5   5   -0.20    1.30
  14  -5   6    1.00    1.60
  14  -5   7    4.40    1.90
 -14  -6  13    0.30    1.40
 -14  -6  12    1.80    1.50
 -14  -6  11   -1.60    1.00
 -14   6  10   -0.50    1.50
 -14  -6  10    0.20    1.20
 -14   6   9    5.60    2.00
 -14  -6   9    1.80    1.30
 -14   6   8   -0.30    1.30
 -14  -6   8   -0.10    1.20
 -14   6   7    0.30    1.40
 -14  -6   7    2.90    1.30
 -14   6   6    8.20    2.20
 -14  -6   6    8.80    1.80
 -14   6   5    5.70    1.90
 -14  -6   5    3.70    1.00
  14  -6  -5    2.10    1.40
 -14  -6   5    4.00    1.50
 -14   6   4    0.80    1.20
 -14  -6   4    0.10    0.80
 -14  -6   4   -0.90    1.00
  14  -6  -4    0.10    1.10
 -14   6   3    6.00    1.90
 -14  -6   3    6.90    1.30
  14  -6  -3    8.40    1.70
 -14  -6   3    7.90    1.80
 -14   6   2   20.10    2.80
 -14  -6   2   25.50    2.90
 -14  -6   2   22.20    2.20
  14  -6  -2   21.60    2.60
 -14   6   1    0.70    1.30
  14  -6  -1   -0.50    0.90
 -14  -6   1    1.70    1.30
 -14  -6   1    0.00    0.70
 -14  -6   0   -0.50    1.10
 -14  -6   0    0.40    0.90
  14  -6   0   -0.40    1.00
 -14  -6  -1   18.90    2.10
  14  -6   1   20.90    2.70
  14  -6   2    1.70    1.20
 -14  -6  -2   -1.30    0.70
 -14  -6  -3    9.80    1.70
  14  -6   3    7.70    2.00
  14  -6   4   11.30    2.30
  14  -6   5    0.50    1.40
  14  -6   6   -0.20    1.40
 -14  -7  12   -1.70    1.30
 -14  -7  11   -0.70    1.40
 -14  -7  10    1.10    1.40
 -14  -7   9    3.20    1.40
 -14   7   8    3.70    2.00
 -14  -7   8    3.20    1.60
 -14   7   7   16.90    3.10
 -14  -7   7   12.90    2.30
 -14   7   6   13.80    2.80
 -14  -7   6   12.00    2.20
 -14   7   5    1.50    1.50
 -14  -7   5   -0.10    1.20
  14  -7  -5   -0.60    1.10
 -14   7   4    7.60    2.20
  14  -7  -4    6.40    1.60
 -14  -7   4    7.10    1.40
 -14  -7   4    9.10    2.00
 -14   7   3   11.60    2.40
  14  -7  -3   14.90    2.30
 -14  -7   3   14.80    2.40
 -14  -7   3   16.70    1.90
 -14   7   2    1.60    1.60
 -14  -7   2    1.00    1.30
  14  -7  -2    1.40    1.20
 -14  -7   2    0.30    0.90
 -14  -7   1   10.60    2.30
 -14  -7   1   10.50    1.60
  14  -7  -1    8.10    1.80
  14  -7   0    1.70    1.30
 -14  -7   0    1.90    1.00
 -14  -7   0    3.10    1.60
  14  -7   1    2.80    1.40
 -14  -7  -1    3.50    1.20
  14  -7   2    8.40    1.90
 -14  -7  -2    7.60    1.60
  14  -7   3    3.40    1.70
  14  -7   4    9.40    2.30
  14  -7   5   -1.80    1.20
 -14  -8  11    2.60    1.70
 -14  -8  10   -0.30    1.40
 -14  -8   9   -1.30    1.30
 -14  -8   8    1.50    1.50
 -14   8   7    6.60    2.30
 -14  -8   7    4.30    1.80
 -14   8   6    1.40    1.60
 -14  -8   6    1.90    1.50
 -14   8   5    1.20    1.70
 -14  -8   5    2.00    1.50
 -14   8   4    7.40    2.20
  14  -8  -4    4.10    1.60
 -14  -8   4    5.30    1.90
 -14   8   3   -1.00    1.40
 -14  -8   3   -1.20    0.70
 -14  -8   3    0.30    1.40
  14  -8  -3   -1.30    1.00
 -14  -8   2    3.00    1.70
 -14  -8   2    2.30    1.10
  14  -8  -2    1.00    1.20
 -14  -8   1    2.20    1.60
  14  -8  -1   -0.60    1.00
 -14  -8   1    0.00    0.90
  14  -8   0    7.00    1.90
 -14  -8   0   10.00    1.70
 -14  -8   0    7.80    2.20
  14  -8   1   18.30    2.60
 -14  -8  -1   25.30    3.40
  14  -8   2   -1.10    1.10
  14  -8   3    0.10    1.40
 -14  -9   9    1.10    1.70
 -14  -9   8   14.90    2.70
 -14  -9   7    0.40    1.40
 -14  -9   6    1.80    1.70
 -14  -9   5   15.40    2.70
 -14   9   4    7.30    2.40
 -14  -9   4    5.70    2.00
 -14  -9   3    2.80    1.70
  14  -9  -3    2.80    1.40
  14  -9  -2   17.90    2.60
 -14  -9   2   12.60    2.60
 -14  -9   2   14.90    2.00
  14  -9  -1    4.00    1.60
 -14  -9   1    5.30    2.10
 -14  -9   0    6.70    2.30
  14  -9   0    5.90    1.90
  14  -9   1    9.20    2.20
 -14  -9  -1   16.20    2.90
 -14 -10   5    1.60    1.60
 -14 -10   4    1.80    1.70
 -14 -10   3    1.70    1.70
  14 -10  -2    1.30    1.50
 -14 -10   2    1.40    1.60
  14 -10  -1    8.30    2.10
 -15   0  12    5.00    1.80
 -15   0  11    0.20    1.10
 -15   0  10   13.30    2.20
 -15   0   9   -0.80    0.70
 -15   0   8    3.90    1.30
 -15   0   7   -0.70    0.70
 -15   0   6    6.70    1.40
 -15   0   5   -0.30    0.70
 -15   0   4    2.40    0.90
 -15   0   3   -0.40    0.70
 -15   0   2   11.70    1.60
 -15   0   1    0.70    0.80
 -15   0   0   40.70    2.70
 -15   0  -1    0.40    0.80
 -15   0  -2    0.10    0.80
 -15   0  -3    1.10    0.90
 -15   0  -4    1.70    1.10
 -15   0  -5    0.00    1.00
 -15   1  13   -2.00    1.30
 -15   1  12    3.70    1.70
 -15   1  11   14.30    2.40
 -15  -1  11   17.20    2.40
 -15   1  10    1.90    1.30
 -15  -1  10    2.10    1.30
 -15   1   9    5.00    1.50
 -15  -1   9    4.80    1.30
 -15   1   8    3.10    1.20
 -15  -1   8    2.20    1.00
 -15   1   7    0.40    0.80
 -15  -1   7    0.90    0.90
 -15   1   6    0.00    0.80
 -15  -1   6    0.70    0.80
 -15   1   5   21.60    2.40
 -15  -1   5   20.70    2.20
 -15   1   4    3.40    1.10
 -15  -1   4    2.30    0.90
 -15   1   3    0.70    0.90
 -15  -1   3    2.80    0.90
 -15   1   2   -1.10    0.70
 -15  -1   2    0.90    0.90
 -15   1   1    3.20    1.10
 -15  -1   1    1.50    0.90
 -15   1   0   60.09    3.30
 -15  -1   0   60.79    3.30
 -15   1  -1    2.10    1.00
 -15  -1  -1    2.70    1.00
 -15   1  -2   -0.50    0.80
 -15  -1  -2    1.20    0.90
 -15   1  -3    2.90    1.10
 -15  -1  -3    3.50    1.20
 -15   1  -4    4.20    1.30
 -15  -1  -4    5.10    1.30
 -15  -1  -5    0.30    1.00
 -15  -1  -6    0.00    1.10
 -15   2  13    0.00    1.60
 -15   2  12    7.60    2.10
 -15   2  11    4.50    1.70
 -15   2  10    0.60    1.00
 -15  -2  10    0.10    1.00
 -15   2   9    2.60    1.30
 -15  -2   9    3.00    1.10
 -15   2   8    0.30    1.00
 -15  -2   8    0.60    0.80
 -15   2   7    0.50    1.00
 -15  -2   7   -0.10    0.70
 -15   2   6    2.10    1.10
 -15  -2   6    4.30    1.10
 -15   2   5   -1.10    0.70
 -15  -2   5    0.20    0.70
 -15   2   4   47.40    3.20
 -15  -2   4   48.00    2.90
 -15   2   3    6.30    1.50
 -15  -2   3    5.70    1.20
 -15   2   2    2.30    1.10
 -15  -2   2    1.90    0.90
 -15   2   1   48.20    3.10
 -15  -2   1   49.60    2.90
 -15   2   0    1.00    1.00
  15  -2   0    2.10    1.60
 -15  -2   0   -0.20    0.70
 -15   2  -1    3.70    1.20
 -15  -2  -1    6.00    1.30
  15  -2   1    2.80    1.90
 -15   2  -2    2.50    1.20
  15  -2   2    3.50    1.80
 -15  -2  -2    3.20    1.10
 -15   2  -3    3.60    1.20
 -15  -2  -3    2.50    1.10
  15  -2   3    8.00    2.10
  15  -2   4    2.30    1.90
 -15  -2  -4    0.50    1.10
  15  -2   5    8.10    2.50
 -15  -2  -5    8.10    1.70
 -15  -2  -6    0.30    1.20
  15  -2   6   -0.10    2.00
  15  -2   7    1.50    2.50
 -15   3  12    0.20    1.40
 -15   3  11   -0.50    1.20
 -15   3  10   22.10    3.00
 -15   3   9    2.60    1.30
 -15  -3   9    3.40    1.20
 -15   3   8    0.00    1.00
 -15  -3   8    1.00    0.80
 -15   3   7   23.50    2.80
 -15  -3   7   23.60    2.30
 -15   3   6   54.59    3.80
 -15  -3   6   52.59    3.00
 -15   3   5   -1.00    0.90
 -15  -3   5    1.30    0.80
 -15   3   4   20.90    2.60
 -15  -3   4   23.60    2.20
 -15   3   3    3.00    1.30
 -15  -3   3    2.10    0.90
 -15   3   2   29.00    2.80
 -15  -3   2   26.60    2.10
  15  -3  -2   29.50    3.20
 -15   3   1   -1.00    0.80
 -15  -3   1    0.60    0.80
  15  -3  -1   -1.00    1.20
 -15   3   0   12.70    1.90
 -15  -3   0   12.30    1.60
  15  -3   0    9.70    2.10
 -15   3  -1   15.80    2.10
 -15  -3  -1   11.20    1.60
  15  -3   1   12.60    2.50
 -15   3  -2    0.50    1.00
  15  -3   2   -0.40    1.30
 -15  -3  -2   -0.10    0.90
  15  -3   3   -0.70    1.40
 -15  -3  -3   -0.20    1.00
  15  -3   4    4.80    2.00
 -15  -3  -4    5.80    1.50
 -15  -3  -5    1.50    1.10
  15  -3   5   -1.10    1.70
  15  -3   6   12.10    2.80
  15  -3   7    4.50    2.30
 -15   4  11    0.50    1.40
 -15  -4  11    2.40    1.40
 -15   4  10    1.10    1.40
 -15  -4  10    0.90    1.20
 -15   4   9    3.20    1.60
 -15  -4   9    1.30    1.20
 -15   4   8    2.50    1.40
 -15  -4   8    5.30    1.30
 -15   4   7    8.70    2.00
 -15  -4   7    9.50    1.50
 -15   4   6    0.30    1.10
 -15  -4   6    0.00    0.70
 -15   4   5    5.70    1.70
 -15  -4   5    6.10    1.20
 -15   4   4    1.70    1.10
 -15  -4   4    0.10    0.70
  15  -4  -4    0.00    1.30
 -15   4   3    4.00    1.50
  15  -4  -3    6.10    1.80
 -15  -4   3    9.50    1.40
 -15   4   2   -0.60    0.90
  15  -4  -2   -0.10    1.30
 -15  -4   2    0.80    0.80
 -15   4   1    2.30    1.30
  15  -4  -1    1.20    1.30
 -15  -4   1    1.50    0.90
 -15   4   0   -0.80    1.00
  15  -4   0    0.70    1.20
 -15  -4   0    0.00    0.80
 -15   4  -1    0.50    1.10
 -15  -4  -1   -1.50    0.60
  15  -4   1   -2.00    1.10
 -15  -4  -2   -0.10    0.90
  15  -4   2    1.70    1.50
  15  -4   3    1.10    1.40
 -15  -4  -3   -0.30    0.90
  15  -4   4    1.80    1.50
 -15  -4  -4    2.40    1.20
  15  -4   5    0.90    1.70
  15  -4   6    7.60    2.30
  15  -4   7    0.80    2.00
 -15  -5  14   -0.40    1.20
 -15  -5  13    1.10    1.50
 -15  -5  12   -0.90    1.20
 -15  -5  11   -0.30    1.20
 -15   5  10   -0.10    1.40
 -15  -5  10   -1.80    1.10
 -15   5   9    2.20    1.50
 -15  -5   9    1.50    1.30
 -15   5   8    1.90    1.60
 -15  -5   8    1.00    1.20
 -15   5   7   -0.10    1.30
 -15  -5   7    1.10    0.90
 -15  -5   7    2.40    1.30
 -15   5   6    9.00    2.20
 -15  -5   6   10.70    1.50
 -15  -5   6   13.20    2.00
 -15   5   5    1.60    1.40
 -15  -5   5    0.10    1.10
 -15  -5   5    1.80    0.80
  15  -5  -5   -2.20    1.20
 -15   5   4    3.30    1.50
 -15  -5   4    5.10    1.20
  15  -5  -4    4.90    1.70
 -15  -5   4    4.80    1.50
 -15   5   3   17.00    2.60
 -15  -5   3   17.50    1.90
  15  -5  -3   14.90    2.30
 -15  -5   3   15.20    2.30
 -15   5   2    2.20    1.40
 -15  -5   2    0.50    0.80
  15  -5  -2   -1.00    0.90
 -15  -5   2    0.40    1.10
 -15   5   1   -0.70    1.00
 -15  -5   1   -0.60    1.10
 -15  -5   1    0.70    0.80
  15  -5  -1   -0.70    1.10
 -15   5   0    9.20    1.90
 -15  -5   0   11.50    1.70
  15  -5   0    9.60    1.90
 -15  -5   0    4.40    1.60
 -15  -5  -1   11.80    1.80
  15  -5   1   13.30    2.30
  15  -5   2    5.20    1.80
 -15  -5  -2    8.40    1.50
  15  -5   3   34.90    3.70
 -15  -5  -3   45.10    3.10
  15  -5   4   -0.30    1.30
  15  -5   5    1.90    1.80
  15  -5   6    3.50    1.90
 -15  -6  13   -1.80    1.30
 -15  -6  12    0.10    1.30
 -15  -6  11    0.70    1.40
 -15  -6  10   -1.10    1.10
 -15   6   9    6.60    2.30
 -15  -6   9    4.10    1.60
 -15   6   8   13.20    2.80
 -15  -6   8   14.80    2.30
 -15   6   7   -0.20    1.40
 -15  -6   7    0.10    1.30
 -15   6   6    1.40    1.50
 -15  -6   6    0.00    1.20
 -15  -6   6    0.90    0.80
  15  -6  -6   -1.60    1.30
 -15   6   5    5.70    1.90
 -15  -6   5    4.00    1.40
 -15  -6   5    5.20    1.20
  15  -6  -5    2.50    1.60
 -15   6   4    2.70    1.50
 -15  -6   4    2.70    1.40
 -15  -6   4    3.00    1.00
  15  -6  -4    1.90    1.30
 -15   6   3   -0.30    1.30
 -15  -6   3    0.80    0.90
  15  -6  -3    4.60    1.50
 -15  -6   3    3.00    1.40
 -15   6   2    9.70    2.10
  15  -6  -2    6.80    1.80
 -15  -6   2   11.30    2.00
 -15  -6   2    8.00    1.50
 -15   6   1    6.40    1.90
 -15  -6   1    6.90    1.80
 -15  -6   1    5.40    1.30
  15  -6  -1    1.70    1.30
 -15  -6   0   -0.10    1.20
 -15  -6   0    0.00    0.90
  15  -6   0    0.10    1.10
 -15  -6  -1   -0.60    0.90
  15  -6   1   -0.30    1.30
  15  -6   2    0.60    1.20
  15  -6   3    1.20    1.50
  15  -6   4    0.30    1.50
  15  -6   5    1.50    1.70
 -15  -7  12    1.00    1.60
 -15  -7  11   -0.90    1.40
 -15  -7  10   -0.50    1.30
 -15  -7   9    6.00    1.70
 -15  -7   8    0.60    1.40
 -15   7   7    1.80    1.90
 -15  -7   7   -0.20    1.30
 -15   7   6    1.20    1.70
 -15  -7   6    0.80    1.40
 -15   7   5   24.40    3.50
  15  -7  -5   26.80    3.10
 -15  -7   5   30.20    3.30
 -15   7   4    3.10    1.90
 -15  -7   4    0.80    1.30
  15  -7  -4    1.00    1.30
 -15  -7   4    0.80    0.90
 -15   7   3    2.40    1.70
 -15  -7   3    0.10    0.90
 -15  -7   3    1.60    1.40
  15  -7  -3    1.30    1.30
 -15   7   2   -0.40    1.50
 -15  -7   2    0.10    1.30
  15  -7  -2    1.20    1.20
 -15  -7   2    0.50    0.90
 -15  -7   1   -1.50    1.10
  15  -7  -1   -1.10    1.00
 -15  -7   1   -1.00    0.80
  15  -7   0   -0.50    1.10
 -15  -7   0    0.00    1.40
 -15  -7   0   -0.20    0.90
  15  -7   1    2.60    1.40
  15  -7   2    3.30    1.50
  15  -7   3    7.20    2.10
 -15  -8  10    3.70    1.80
 -15  -8   9    1.20    1.60
 -15  -8   8    6.90    2.00
 -15  -8   7    0.10    1.50
 -15  -8   6   16.10    2.70
 -15   8   5    4.40    2.10
 -15  -8   5    2.60    1.60
 -15   8   4    1.60    1.90
  15  -8  -4    3.00    1.60
 -15  -8   4    5.30    1.80
 -15   8   3    2.30    1.90
 -15  -8   3    0.20    1.50
 -15  -8   3    2.70    1.20
  15  -8  -3    1.70    1.60
 -15  -8   2    1.60    1.10
  15  -8  -2    0.30    1.30
 -15  -8   2    0.10    1.40
  15  -8  -1    2.40    1.50
 -15  -8   1    3.00    1.80
 -15  -8   0    1.90    1.80
  15  -8   0    1.30    1.50
 -15  -8  -1    4.60    2.00
  15  -8   1    3.50    1.60
  15  -8   2    0.40    1.30
 -15  -9   8    0.20    1.50
 -15  -9   7    4.50    2.00
 -15  -9   6    0.40    1.60
 -15  -9   5    0.20    1.50
 -15  -9   4    3.10    1.70
  15  -9  -3    7.40    2.00
 -15  -9   3    9.00    2.40
  15  -9  -2    3.70    1.60
 -15  -9   2    5.10    2.00
 -15  -9   1    6.50    2.20
  15  -9  -1    4.70    1.90
  15  -9   0    5.20    1.90
 -15  -9   0    4.00    2.00
 -16   0  12   23.90    3.20
 -16   0  11   -0.40    1.20
 -16   0  10    0.20    1.00
 -16   0   9    0.90    1.10
 -16   0   8    6.10    1.50
 -16   0   7   -0.10    0.90
 -16   0   6    7.80    1.60
 -16   0   5   -0.20    0.80
 -16   0   4   10.20    1.60
 -16   0   3   -0.50    0.80
 -16   0   2   29.80    2.70
 -16   0   1   -0.70    0.70
 -16   0   0   34.90    2.60
 -16   0  -1    1.60    1.10
 -16   0  -2    3.90    1.20
 -16   0  -3   -0.20    0.80
 -16   0  -4    3.50    1.30
 -16   0  -5    0.80    1.10
 -16   1  13    0.90    1.50
 -16   1  12   -1.40    1.20
 -16   1  11    1.60    1.40
 -16  -1  11    0.40    1.20
 -16   1  10    4.90    1.60
 -16  -1  10    4.10    1.40
 -16   1   9   -0.70    1.00
 -16  -1   9    1.70    1.10
 -16   1   8    2.10    1.20
 -16  -1   8    0.00    0.90
 -16   1   7   10.70    1.90
 -16  -1   7   14.70    2.00
 -16   1   6    0.00    0.80
 -16  -1   6   -0.50    0.70
 -16   1   5    0.00    0.70
 -16  -1   5    0.30    0.80
 -16   1   4    9.00    1.70
 -16  -1   4    6.30    1.30
 -16   1   3    4.20    1.30
 -16  -1   3    3.40    1.00
 -16   1   2    2.40    1.20
 -16  -1   2    0.50    0.90
 -16   1   1    3.60    1.20
 -16  -1   1    2.80    1.10
 -16   1   0    0.40    0.90
 -16  -1   0    1.00    0.90
 -16   1  -1   -0.60    0.80
 -16  -1  -1   -0.80    0.80
 -16   1  -2   11.50    1.80
 -16  -1  -2    6.60    1.50
 -16   1  -3   14.90    1.90
 -16  -1  -3    9.20    1.70
 -16   1  -4    2.90    1.30
 -16  -1  -4    2.10    1.10
 -16  -1  -5   -0.80    1.00
 -16   2  12    7.60    2.10
 -16   2  11    2.10    1.60
 -16   2  10    9.80    2.10
 -16  -2  10   11.20    2.00
 -16   2   9    2.40    1.40
 -16  -2   9    0.00    0.90
 -16   2   8    6.90    1.80
 -16  -2   8    5.40    1.30
 -16   2   7    8.50    1.80
 -16  -2   7   10.10    1.70
 -16   2   6   -0.10    0.80
 -16  -2   6    0.40    0.80
 -16   2   5    1.80    1.10
 -16  -2   5    1.30    0.90
 -16   2   4    1.30    1.10
 -16  -2   4    1.30    0.90
 -16   2   3    7.60    1.60
 -16  -2   3    7.10    1.40
 -16   2   2   12.40    1.90
 -16  -2   2   10.50    1.60
 -16   2   1    0.20    1.00
 -16  -2   1    0.00    0.80
 -16   2   0   10.70    1.80
 -16  -2   0    8.10    1.50
 -16   2  -1    0.70    1.00
 -16  -2  -1   -0.50    0.70
 -16   2  -2    0.90    1.00
  16  -2   2   -2.90    1.70
 -16  -2  -2    3.00    1.10
 -16   2  -3    0.30    1.10
  16  -2   3    0.90    2.00
 -16  -2  -3    0.70    1.00
 -16  -2  -4   -0.20    1.00
  16  -2   4   -2.20    2.00
  16  -2   5   -2.90    2.00
  16  -2   6    2.60    2.60
 -16   3  11    1.60    1.50
 -16   3  10    1.30    1.50
 -16   3   9   -0.70    1.00
 -16  -3   9    1.80    1.10
 -16   3   8    3.40    1.40
 -16  -3   8    1.70    1.00
 -16   3   7    0.90    1.10
 -16  -3   7    1.90    0.90
 -16   3   6    0.80    1.20
 -16  -3   6   -0.70    0.70
 -16   3   5   -1.50    0.90
 -16  -3   5    0.30    0.70
 -16   3   4   27.00    3.00
 -16  -3   4   27.80    2.20
 -16   3   3    0.80    1.10
 -16  -3   3    0.70    0.70
 -16   3   2    2.90    1.30
 -16  -3   2    3.60    1.10
 -16   3   1    3.30    1.30
  16  -3  -1    2.90    1.60
 -16  -3   1    3.60    1.10
 -16   3   0    3.20    1.30
  16  -3   0    1.70    1.70
 -16  -3   0    2.10    1.10
 -16   3  -1    3.40    1.30
 -16  -3  -1    0.60    0.90
  16  -3   1    0.60    1.70
 -16   3  -2    1.80    1.20
 -16  -3  -2    1.40    1.10
  16  -3   2    0.20    1.50
  16  -3   3   -0.20    1.70
 -16  -3  -3    0.80    1.10
  16  -3   4    4.40    2.10
  16  -3   5    1.00    2.10
  16  -3   6   -2.50    1.60
 -16   4  10    0.20    1.40
 -16   4   9    3.70    1.90
 -16   4   8    3.70    1.60
 -16  -4   8    2.80    1.10
 -16   4   7   10.30    2.30
 -16  -4   7    5.50    1.30
 -16   4   6    2.60    1.40
 -16  -4   6    1.40    0.90
 -16   4   5    3.20    1.50
 -16  -4   5    2.60    1.00
 -16   4   4   10.00    2.10
 -16  -4   4   11.20    1.60
 -16   4   3   17.10    2.50
  16  -4  -3   12.60    2.40
 -16  -4   3   16.90    1.90
 -16   4   2    0.90    1.10
  16  -4  -2    0.90    1.30
 -16  -4   2   -0.20    0.70
 -16   4   1   16.40    2.30
  16  -4  -1   13.10    2.40
 -16  -4   1   17.50    2.00
 -16   4   0   16.60    2.40
  16  -4   0   13.80    2.40
 -16  -4   0   15.00    1.90
 -16   4  -1   -0.10    1.10
 -16  -4  -1    0.70    1.10
  16  -4   1   -1.30    1.50
  16  -4   2    3.80    1.90
 -16  -4  -2    0.90    1.10
  16  -4   3    5.80    2.20
  16  -4   4    3.30    2.10
  16  -4   5   15.90    3.00
 -16   5   9    0.90    1.50
 -16   5   8   -0.50    1.40
 -16   5   7    1.90    1.50
 -16  -5   7    0.30    0.90
 -16   5   6    0.60    1.40
 -16  -5   6    0.50    0.70
 -16   5   5    4.60    1.70
 -16  -5   5    5.00    1.30
 -16   5   4    4.30    1.70
 -16  -5   4    4.50    1.20
  16  -5  -4    2.70    1.60
 -16   5   3    8.20    2.00
  16  -5  -3    6.90    1.90
 -16  -5   3    7.80    1.40
 -16   5   2   -0.20    1.10
  16  -5  -2   -0.10    1.20
 -16  -5   2   -1.20    0.70
 -16   5   1   14.10    2.40
 -16  -5   1   14.70    2.00
  16  -5  -1    9.60    2.00
 -16   5   0    0.70    1.20
  16  -5   0   -0.40    1.20
 -16  -5   0   -0.40    0.90
  16  -5   1    3.30    1.70
 -16  -5  -1    7.40    1.50
  16  -5   2    4.10    1.90
  16  -5   3    0.10    1.40
  16  -5   4    0.90    1.70
 -16  -6  12   -1.00    1.40
 -16  -6  11    1.00    1.50
 -16  -6  10    2.80    1.60
 -16  -6   9    0.40    1.30
 -16  -6   8   -0.10    1.40
 -16   6   7    3.20    1.80
 -16  -6   7   -0.80    1.20
 -16   6   6   21.10    3.20
 -16  -6   6   24.70    2.40
 -16  -6   6   26.50    3.00
 -16   6   5    0.60    1.50
 -16  -6   5   -0.80    1.20
  16  -6  -5   -1.80    1.40
 -16  -6   5    0.30    0.90
 -16   6   4   -0.50    1.40
  16  -6  -4   -1.10    1.30
 -16  -6   4    0.00    0.80
 -16  -6   4   -0.30    1.20
 -16   6   3   16.40    2.80
  16  -6  -3   10.80    2.20
 -16  -6   3   17.10    2.00
 -16  -6   3   16.40    2.50
 -16   6   2    7.60    2.00
  16  -6  -2    5.20    1.80
 -16  -6   2    8.20    1.60
 -16  -6   2    5.20    1.70
 -16   6   1    0.60    1.40
 -16  -6   1    1.10    0.90
  16  -6  -1    0.60    1.30
  16  -6   0    6.50    1.90
  16  -6   1    1.10    1.30
  16  -6   2    8.10    2.10
  16  -6   3   -1.30    1.50
 -16  -7  11   -1.40    1.40
 -16  -7  10   -0.50    1.30
 -16  -7   9   -0.70    1.40
 -16  -7   8    2.10    1.70
 -16  -7   7    1.10    1.50
 -16  -7   6    3.70    1.70
 -16   7   5   -0.40    1.50
 -16  -7   5    0.00    1.20
  16  -7  -5   -1.90    1.30
 -16   7   4    4.80    1.90
  16  -7  -4    0.50    1.30
 -16  -7   4    3.90    1.70
 -16  -7   4    3.90    1.20
 -16   7   3    1.00    1.60
  16  -7  -3   -0.50    1.20
 -16  -7   3    1.20    1.00
 -16  -7   3   -2.00    1.20
 -16  -7   2    0.70    1.30
  16  -7  -2    1.60    1.50
 -16  -7   2   -0.70    0.90
 -16  -7   1    8.10    2.20
  16  -7  -1    4.40    1.80
  16  -7   0    6.70    2.00
 -16  -7   0   11.60    2.40
 -16  -7  -1    2.00    1.60
  16  -7   1    2.90    1.60
  16  -7   2   -1.80    1.10
 -16  -8   9    9.10    2.30
 -16  -8   8   12.80    2.50
 -16  -8   7    4.80    1.90
 -16  -8   6   10.40    2.50
 -16  -8   5   -2.10    1.50
 -16  -8   4    7.70    2.10
  16  -8  -4    5.30    1.90
 -16  -8   3   22.40    3.10
  16  -8  -3   19.80    2.90
  16  -8  -2   -1.40    1.10
 -16  -8   2    0.40    1.50
 -16  -8   1    2.00    1.60
  16  -8  -1   -0.70    1.40
  16  -8   0    1.70    1.60
 -16  -8   0    0.60    1.70
 -16  -8  -1    1.20    1.70
 -16  -9   5   -0.10    1.60
 -16  -9   4    0.70    1.70
 -16  -9   3    0.50    1.60
  16  -9  -3    1.80    1.70
 -16  -9   2    3.70    2.00
  16  -9  -2    1.50    1.70
 -17   0  12    0.70    1.50
 -17   0  11    0.80    1.30
 -17   0  10    4.20    1.60
 -17   0   9   -0.40    1.00
 -17   0   8   -0.20    0.90
 -17   0   7   -1.20    0.80
 -17   0   6    2.40    1.10
 -17   0   5   -0.90    0.80
 -17   0   4   37.80    2.90
 -17   0   3    1.00    1.00
 -17   0   2   27.30    2.70
 -17   0   1    0.20    1.00
 -17   0   0    0.40    1.00
 -17   0  -1    0.00    1.00
 -17   0  -2   19.30    2.30
 -17   0  -3    1.70    1.20
 -17   1  12    0.10    1.50
 -17   1  11    0.70    1.40
 -17  -1  11    1.20    1.40
 -17   1  10    0.60    1.30
 -17  -1  10    1.00    1.20
 -17   1   9   -0.30    1.00
 -17  -1   9    2.00    1.20
 -17   1   8    1.50    1.20
 -17  -1   8    3.10    1.30
 -17   1   7   13.10    2.10
 -17  -1   7   15.40    2.10
 -17   1   6    0.10    1.00
 -17  -1   6    1.20    1.00
 -17   1   5    6.70    1.60
 -17  -1   5    4.60    1.20
 -17   1   4    1.80    1.20
 -17  -1   4    1.40    1.00
 -17   1   3    4.00    1.40
 -17  -1   3    4.50    1.20
 -17   1   2    3.90    1.30
 -17  -1   2    5.50    1.40
 -17   1   1    2.50    1.20
 -17  -1   1    4.50    1.30
 -17   1   0    5.40    1.40
 -17  -1   0    3.20    1.20
 -17   1  -1    1.80    1.10
 -17  -1  -1    2.90    1.20
 -17   1  -2   -0.70    1.00
 -17  -1  -2    0.70    1.00
 -17   1  -3    0.60    1.10
 -17  -1  -3    1.10    1.20
 -17   1  -4    2.20    1.20
 -17   2  11    2.90    1.80
 -17   2  10   -0.20    1.20
 -17  -2  10    1.80    1.20
 -17   2   9    0.00    1.00
 -17  -2   9    1.30    1.10
 -17   2   8    9.50    2.10
 -17  -2   8    8.30    1.70
 -17   2   7    2.20    1.20
 -17  -2   7    2.20    1.10
 -17   2   6    4.80    1.50
 -17  -2   6    3.60    1.20
 -17   2   5    0.80    1.10
 -17  -2   5    0.40    0.90
 -17   2   4   -0.50    1.00
 -17  -2   4   -0.60    0.70
 -17   2   3    9.70    1.90
 -17  -2   3    9.90    1.60
 -17   2   2   11.20    2.00
 -17  -2   2   11.00    1.70
 -17   2   1    1.80    1.20
 -17  -2   1    1.70    1.00
 -17   2   0    1.10    1.10
 -17  -2   0    1.90    1.00
 -17   2  -1    0.10    1.10
 -17  -2  -1    0.90    1.00
 -17   2  -2   -0.70    1.00
 -17  -2  -2    0.70    1.00
 -17   2  -3    5.50    1.60
 -17   3  10   10.70    2.40
 -17   3   9    5.30    1.90
 -17  -3   9    8.20    1.80
 -17   3   8    2.00    1.30
 -17  -3   8    3.50    1.30
 -17   3   7   -0.20    1.00
 -17  -3   7   -0.30    0.80
 -17   3   6    0.40    1.20
 -17  -3   6    1.20    0.90
 -17   3   5   15.10    2.40
 -17  -3   5   12.10    1.80
 -17   3   4    1.00    1.30
 -17  -3   4    2.20    1.00
 -17   3   3   10.30    2.00
 -17  -3   3    8.10    1.50
 -17   3   2    0.80    1.10
 -17  -3   2   -0.20    0.80
 -17   3   1    3.30    1.40
 -17  -3   1    4.20    1.20
 -17   3   0    1.00    1.20
 -17  -3   0    0.40    0.90
  17  -3   0   -1.50    1.50
 -17   3  -1    0.00    1.10
 -17  -3  -1   -0.40    1.00
  17  -3   1    0.10    1.70
 -17   3  -2   14.20    2.20
  17  -3   2   15.70    3.00
  17  -3   3    2.30    2.10
  17  -3   4   -2.00    1.90
  17  -3   5    0.50    2.40
 -17   4   8    4.60    1.90
 -17  -4   8    7.20    1.60
 -17   4   7    0.80    1.40
 -17  -4   7    5.10    1.30
 -17   4   6    1.20    1.40
 -17  -4   6    3.20    1.10
 -17   4   5    1.30    1.40
 -17  -4   5    2.70    1.10
 -17   4   4    2.60    1.50
 -17  -4   4    2.10    1.00
 -17   4   3    0.70    1.30
 -17  -4   3   -0.10    0.80
 -17   4   2    9.00    2.00
 -17  -4   2    7.90    1.50
  17  -4  -2   12.50    2.50
 -17   4   1   14.20    2.40
 -17  -4   1   12.40    1.80
  17  -4  -1   10.00    2.40
 -17   4   0    9.90    2.00
 -17  -4   0    6.80    1.50
  17  -4   0   10.90    2.40
 -17   4  -1   37.70    3.60
  17  -4   1   33.60    3.90
  17  -4   2   -0.50    1.90
  17  -4   3   -1.90    1.50
  17  -4   4   -0.70    1.90
 -17   5   7   10.90    2.50
 -17  -5   7    9.00    1.60
 -17   5   6    1.40    1.40
 -17  -5   6    1.00    0.90
 -17   5   5    1.80    1.50
 -17  -5   5    1.40    1.00
 -17   5   4    6.20    2.10
 -17  -5   4   14.70    1.90
 -17   5   3    4.00    1.70
  17  -5  -3    1.10    1.70
 -17  -5   3    3.90    1.30
 -17   5   2    0.00    1.20
 -17  -5   2    0.40    0.90
  17  -5  -2    0.60    1.50
 -17   5   1    0.50    1.40
  17  -5  -1    1.20    1.50
 -17  -5   1    1.10    0.90
  17  -5   0    5.10    2.00
  17  -5   1   -0.80    1.30
  17  -5   2    1.00    1.70
  17  -5   3    0.80    1.80
 -17  -6   6    4.10    1.30
 -17   6   5    2.80    1.80
  17  -6  -5   -1.40    1.70
 -17  -6   5    0.60    1.00
 -17   6   4   -1.30    1.40
 -17  -6   4    0.50    0.90
  17  -6  -4   -0.40    1.30
 -17   6   3    8.50    2.30
  17  -6  -3    7.30    2.00
 -17  -6   3    8.50    1.60
 -17   6   2    6.00    2.10
  17  -6  -2    4.10    1.90
  17  -6  -1   -0.40    1.30
  17  -6   0   -0.20    1.30
  17  -6   1    5.40    2.00
 -17  -7  10    5.70    1.90
 -17  -7   9    2.90    1.60
 -17  -7   8    2.60    1.70
  17  -7  -5    0.30    1.80
  17  -7  -4   -0.60    1.50
  17  -7  -3   -2.40    1.30
  17  -7  -2    5.10    2.00
  17  -7  -1    8.80    2.20
  17  -7   0    1.30    1.60
 -17  -8   8   -0.70    1.40
 -17  -8   7   -0.10    1.60
 -17  -8   6    2.20    1.70
 -17  -8   5    7.10    2.10
 -17  -8   4    0.20    1.50
  17  -8  -4    0.20    1.70
 -17  -8   3    1.60    1.70
  17  -8  -3    0.30    1.50
  17  -8  -2    0.00    1.50
 -17  -8   2   -0.90    1.50
 -17  -8   1    0.30    1.50
 -18   0  10   16.00    2.60
 -18   0   9    1.00    1.20
 -18   0   8    1.00    1.10
 -18   0   7   -0.20    0.90
 -18   0   6    5.60    1.50
 -18   0   5    0.80    1.00
 -18   0   4    0.60    0.90
 -18   0   3   -0.60    0.90
 -18   0   2    2.60    1.30
 -18   0   1    0.20    1.00
 -18   0   0    8.30    1.60
 -18   0  -1   -1.20    0.90
 -18  -1  11    2.00    1.50
 -18   1  10    1.10    1.40
 -18  -1  10    1.30    1.20
 -18   1   9    6.40    1.80
 -18  -1   9    8.20    1.80
 -18   1   8   -0.20    1.10
 -18  -1   8    0.60    1.10
 -18   1   7    1.60    1.10
 -18  -1   7    3.80    1.40
 -18   1   6   -0.30    1.00
 -18  -1   6    1.00    1.00
 -18   1   5    7.70    1.70
 -18  -1   5    7.60    1.60
 -18   1   4    2.30    1.30
 -18  -1   4    2.70    1.20
 -18   1   3    5.40    1.60
 -18  -1   3    4.40    1.30
 -18   1   2   17.50    2.40
 -18  -1   2   20.90    2.40
 -18   1   1    2.60    1.30
 -18  -1   1    6.10    1.40
 -18   1   0    1.20    1.10
 -18  -1   0    1.80    1.10
 -18   1  -1   -0.20    1.10
 -18  -2  10    1.90    1.40
 -18   2   9    0.10    1.20
 -18  -2   9    1.90    1.20
 -18   2   8   -0.90    1.10
 -18  -2   8    1.60    1.10
 -18   2   7    0.60    1.30
 -18  -2   7    1.00    1.10
 -18   2   6    1.20    1.20
 -18  -2   6    0.50    1.00
 -18   2   5    4.90    1.60
 -18  -2   5    2.10    1.10
 -18   2   4    1.50    1.30
 -18  -2   4    2.30    1.10
 -18   2   3    4.70    1.60
 -18  -2   3    3.00    1.20
 -18   2   2    1.50    1.30
 -18  -2   2   -0.10    0.90
 -18   2   1    0.60    1.10
 -18  -2   1    0.80    1.00
 -18   2   0    1.00    1.20
 -18   2  -1    1.00    1.30
 -18  -3   9   -0.40    1.00
 -18  -3   8    1.00    1.10
 -18   3   7    1.40    1.40
 -18  -3   7    0.10    0.90
 -18   3   6   12.70    2.40
 -18  -3   6    8.30    1.60
 -18   3   5   10.10    2.10
 -18  -3   5   10.40    1.80
 -18   3   4    4.90    1.70
 -18  -3   4    4.60    1.30
 -18   3   3    6.70    1.90
 -18  -3   3    2.90    1.20
 -18   3   2   33.10    3.40
 -18  -3   2   28.10    2.70
 -18   3   1    3.70    1.50
 -18   3   0    8.00    1.90
 -18   3  -1    1.20    1.40
 -18  -4   8    4.90    1.50
 -18  -4   7    2.40    1.20
 -18  -4   6    5.80    1.40
 -18   4   5    4.80    1.90
 -18  -4   5    8.20    1.60
 -18   4   4    1.00    1.40
 -18  -4   4    0.50    0.90
 -18   4   3    0.50    1.20
 -18  -4   3   -0.30    0.90
 -18   4   2    0.30    1.20
 -18   4   1    0.40    1.40
 -18   4   0   -0.30    1.30
  18  -4   0   -1.30    1.40
  18  -4   1   -0.70    1.90
  18  -4   2   -3.10    1.70
 -18  -5   7    1.00    1.00
 -18  -5   6    1.50    1.00
 -18  -5   5   10.20    1.70
  18  -5  -2    4.10    2.20
  18  -5  -1    0.50    1.70
  18  -5   0    1.50    1.80
  18  -5   1    5.60    2.20
  18  -6  -4    0.70    1.90
  18  -6  -3    1.70    2.10
  18  -6  -2    4.50    2.20
  18  -6  -1    0.70    1.60
  18  -7  -5   -2.30    1.90
  18  -7  -4    1.40    1.90
  18  -7  -3   -2.80    1.50
 -19   0   6   15.50    2.30
 -19   0   5   -0.20    1.00
 -19   0   4    0.60    1.10
 -19  -1   6    2.50    1.30
 -19   1   5    1.00    1.30
 -19  -1   5    0.30    1.00
 -19   1   4    0.80    1.20
   0   0   0    0.00    0.00

_computing_structure_solution     'SHELXT 2014/5 (Sheldrick, 2014)'
;
_shelx_hkl_checksum   32979
