# Supplementary material for: Synthesis and Antibacterial Study of Novel Harmine Derivatives and Tetrahydro-β-Carboline Derivatives In Vitro
Source: Molecules. 2022 Apr 30;27(9):2888. doi: 10.3390/molecules27092888 (PMC9104299; doi:10.3390/molecules27092888)
Supplement: Supplementary file 1 [file molecules-27-02888-s001.zip › 11f.cif]

 
data_1_a
 
_audit_creation_method            'SHELXL-2014/7'
_shelx_SHELXL_version_number      '2014/7'
_chemical_name_systematic         ?
_chemical_name_common             ?
_chemical_melting_point           ?
_chemical_formula_moiety          ?
_chemical_formula_sum
 'C19 H19.50 N3 O3' 
_chemical_formula_weight          337.87

loop_
 _atom_type_symbol
 _atom_type_description
 _atom_type_scat_dispersion_real
 _atom_type_scat_dispersion_imag
 _atom_type_scat_source
 'C'  'C'   0.0033   0.0016
 'International Tables Vol C Tables 4.2.6.8 and 6.1.1.4'
 'H'  'H'   0.0000   0.0000
 'International Tables Vol C Tables 4.2.6.8 and 6.1.1.4'
 'N'  'N'   0.0061   0.0033
 'International Tables Vol C Tables 4.2.6.8 and 6.1.1.4'
 'O'  'O'   0.0106   0.0060
 'International Tables Vol C Tables 4.2.6.8 and 6.1.1.4'
 
_space_group_crystal_system       monoclinic
_space_group_IT_number            14
_space_group_name_H-M_alt         'P 21/n'
_space_group_name_Hall            '-P 2yn'
 
_shelx_space_group_comment
;
The symmetry employed for this shelxl refinement is uniquely defined
by the following loop, which should always be used as a source of
symmetry information in preference to the above space-group names.
They are only intended as comments.
;
 
loop_
 _space_group_symop_operation_xyz
 'x, y, z'
 '-x+1/2, y+1/2, -z+1/2'
 '-x, -y, -z'
 'x-1/2, -y-1/2, z-1/2'
 
_cell_length_a                    8.3100(14)
_cell_length_b                    14.485(3)
_cell_length_c                    14.462(2)
_cell_angle_alpha                 90
_cell_angle_beta                  105.111(3)
_cell_angle_gamma                 90
_cell_volume                      1680.6(5)
_cell_formula_units_Z             4
_cell_measurement_temperature     296(2)
_cell_measurement_reflns_used     3369
_cell_measurement_theta_min       2.90
_cell_measurement_theta_max       28.71
 
_exptl_crystal_description        block
_exptl_crystal_colour             colorless
_exptl_crystal_density_meas       ?
_exptl_crystal_density_method     ?
_exptl_crystal_density_diffrn     1.335          
_exptl_crystal_F_000              714
_exptl_transmission_factor_min    0.6644  
_exptl_transmission_factor_max    0.7461
_exptl_crystal_size_max           0.300
_exptl_crystal_size_mid           0.200
_exptl_crystal_size_min           0.200
_exptl_absorpt_coefficient_mu     0.092
_shelx_estimated_absorpt_T_min    0.973
_shelx_estimated_absorpt_T_max    0.982
_exptl_absorpt_correction_type    Multi-scan
_exptl_absorpt_correction_T_min   ?
_exptl_absorpt_correction_T_max   ?
_exptl_absorpt_process_details    SADABS 
_exptl_absorpt_special_details    ?
_diffrn_ambient_temperature       296(2)
_diffrn_radiation_wavelength      0.71073
_diffrn_radiation_type            MoK\a
_diffrn_source                    ?
_diffrn_measurement_device_type   'Bruker APEX II area detector' 
_diffrn_measurement_method        '\w scan'
_diffrn_detector_area_resol_mean  'fine-focus sealed tube'
_diffrn_reflns_number             11295
_diffrn_reflns_av_unetI/netI      0.0326
_diffrn_reflns_av_R_equivalents   0.0229
_diffrn_reflns_limit_h_min        -9
_diffrn_reflns_limit_h_max        11
_diffrn_reflns_limit_k_min        -18
_diffrn_reflns_limit_k_max        20
_diffrn_reflns_limit_l_min        -19
_diffrn_reflns_limit_l_max        18
_diffrn_reflns_theta_min          2.026
_diffrn_reflns_theta_max          30.510
_diffrn_reflns_theta_full         25.242
_diffrn_measured_fraction_theta_max   0.926
_diffrn_measured_fraction_theta_full  0.999
_diffrn_reflns_Laue_measured_fraction_max    0.926
_diffrn_reflns_Laue_measured_fraction_full   0.999
_diffrn_reflns_point_group_measured_fraction_max   0.926
_diffrn_reflns_point_group_measured_fraction_full  0.999
_reflns_number_total              4748
_reflns_number_gt                 3159
_reflns_threshold_expression      'I > 2\s(I)'
_reflns_Friedel_coverage          0.000
_reflns_Friedel_fraction_max      .
_reflns_Friedel_fraction_full     .
 
_reflns_special_details
;
 Reflections were merged by SHELXL according to the crystal
 class for the calculation of statistics and refinement.
 
 _reflns_Friedel_fraction is defined as the number of unique
 Friedel pairs measured divided by the number that would be
 possible theoretically, ignoring centric projections and
 systematic absences.
;
 
_computing_data_collection        'Bruker SMART APEX II'
_computing_cell_refinement        'Bruker SMART'
_computing_data_reduction         'Bruker SAINT'
_computing_structure_solution     'SHELXL-2014/7 (Sheldrick, 2014)'
_computing_structure_refinement 'SHELXL-2014/7 (Sheldrick, 2014)'
_computing_molecular_graphics     SHELXTL 
_computing_publication_material   SHELXTL 
_refine_special_details           ?
_refine_ls_structure_factor_coef  Fsqd
_refine_ls_matrix_type            full
_refine_ls_weighting_scheme       calc
_refine_ls_weighting_details
'w=1/[\s^2^(Fo^2^)+(0.0480P)^2^+0.4583P] where P=(Fo^2^+2Fc^2^)/3'
_atom_sites_solution_primary      direct 
_atom_sites_solution_secondary    difmap
_atom_sites_solution_hydrogens    geom
_refine_ls_hydrogen_treatment     constr
_refine_ls_extinction_method      none
_refine_ls_extinction_coef        .
_refine_ls_number_reflns          4748
_refine_ls_number_parameters      227
_refine_ls_number_restraints      0
_refine_ls_R_factor_all           0.0769
_refine_ls_R_factor_gt            0.0501
_refine_ls_wR_factor_ref          0.1309
_refine_ls_wR_factor_gt           0.1171
_refine_ls_goodness_of_fit_ref    0.999
_refine_ls_restrained_S_all       0.999
_refine_ls_shift/su_max           0.000
_refine_ls_shift/su_mean          0.000
 
loop_
 _atom_site_label
 _atom_site_type_symbol
 _atom_site_fract_x
 _atom_site_fract_y
 _atom_site_fract_z
 _atom_site_U_iso_or_equiv
 _atom_site_adp_type
 _atom_site_occupancy
 _atom_site_site_symmetry_order  
 _atom_site_calc_flag
 _atom_site_refinement_flags_posn
 _atom_site_refinement_flags_adp
 _atom_site_refinement_flags_occupancy
 _atom_site_disorder_assembly
 _atom_site_disorder_group
O3 O 0.45874(15) 0.37186(7) 0.63550(8) 0.0538(3) Uani 1 1 d . . . . .
O2 O 0.10848(17) 0.36274(8) 0.64911(9) 0.0635(3) Uani 1 1 d . . . . .
N2 N 0.30712(15) 0.32203(8) 0.49060(8) 0.0417(3) Uani 1 1 d . . . . .
N1 N 0.36565(17) 0.45915(8) 0.28387(9) 0.0486(3) Uani 1 1 d . . . . .
H1 H 0.3909 0.5158 0.2989 0.058 Uiso 1 1 calc R U . . .
N5 N 0.1623(2) 0.31302(9) 0.71836(10) 0.0577(4) Uani 1 1 d . . . . .
C10 C 0.33381(19) 0.39194(9) 0.34464(10) 0.0428(3) Uani 1 1 d . . . . .
C13 C 0.36926(19) 0.31280(9) 0.58558(10) 0.0422(3) Uani 1 1 d . . . . .
C7 C 0.29692(19) 0.31011(10) 0.29732(10) 0.0440(3) Uani 1 1 d . . . . .
C19 C 0.33459(19) 0.22516(9) 0.63371(10) 0.0432(3) Uani 1 1 d . . . . .
O1 O 0.1447(3) 0.32958(11) 0.79801(11) 0.1012(6) Uani 1 1 d . . . . .
C11 C 0.3378(2) 0.41057(9) 0.44678(10) 0.0433(3) Uani 1 1 d . . . . .
H11 H 0.4501 0.4317 0.4798 0.052 Uiso 1 1 calc R U . . .
C18 C 0.2483(2) 0.22783(10) 0.70428(10) 0.0467(4) Uani 1 1 d . . . . .
C6 C 0.30839(19) 0.32551(10) 0.20079(11) 0.0450(3) Uani 1 1 d . . . . .
C9 C 0.1842(2) 0.25914(10) 0.42952(10) 0.0475(4) Uani 1 1 d . . . . .
H9A H 0.0786 0.2909 0.4066 0.057 Uiso 1 1 calc R U . . .
H9B H 0.1666 0.2063 0.4669 0.057 Uiso 1 1 calc R U . . .
C1 C 0.3501(2) 0.41977(10) 0.19486(11) 0.0473(4) Uani 1 1 d . . . . .
C8 C 0.2460(2) 0.22645(10) 0.34431(11) 0.0517(4) Uani 1 1 d . . . . .
H8A H 0.3402 0.1851 0.3659 0.062 Uiso 1 1 calc R U . . .
H8B H 0.1580 0.1935 0.2991 0.062 Uiso 1 1 calc R U . . .
C17 C 0.2351(2) 0.15246(12) 0.76086(12) 0.0592(4) Uani 1 1 d . . . . .
H17 H 0.1782 0.1570 0.8082 0.071 Uiso 1 1 calc R U . . .
C14 C 0.4068(2) 0.14146(10) 0.61949(13) 0.0558(4) Uani 1 1 d . . . . .
H14 H 0.4646 0.1365 0.5726 0.067 Uiso 1 1 calc R U . . .
C2 C 0.3680(2) 0.45900(13) 0.10992(13) 0.0607(4) Uani 1 1 d . . . . .
H2 H 0.3952 0.5210 0.1068 0.073 Uiso 1 1 calc R U . . .
C12 C 0.2133(3) 0.48472(11) 0.45908(13) 0.0603(4) Uani 1 1 d . . . . .
H12A H 0.1020 0.4645 0.4289 0.090 Uiso 1 1 calc R U . . .
H12B H 0.2356 0.5412 0.4299 0.090 Uiso 1 1 calc R U . . .
H12C H 0.2246 0.4949 0.5261 0.090 Uiso 1 1 calc R U . . .
C5 C 0.2855(2) 0.27000(12) 0.11897(12) 0.0541(4) Uani 1 1 d . . . . .
H5 H 0.2583 0.2079 0.1210 0.065 Uiso 1 1 calc R U . . .
C16 C 0.3086(3) 0.07052(12) 0.74513(14) 0.0666(5) Uani 1 1 d . . . . .
H16 H 0.3011 0.0189 0.7820 0.080 Uiso 1 1 calc R U . . .
C15 C 0.3926(2) 0.06489(11) 0.67536(15) 0.0663(5) Uani 1 1 d . . . . .
H15 H 0.4409 0.0092 0.6651 0.080 Uiso 1 1 calc R U . . .
C4 C 0.3041(3) 0.30905(14) 0.03536(13) 0.0652(5) Uani 1 1 d . . . . .
H4 H 0.2899 0.2725 -0.0190 0.078 Uiso 1 1 calc R U . . .
C3 C 0.3438(3) 0.40240(14) 0.03078(13) 0.0686(5) Uani 1 1 d . . . . .
H3 H 0.3542 0.4269 -0.0268 0.082 Uiso 1 1 calc R U . . .
 
loop_
 _atom_site_aniso_label
 _atom_site_aniso_U_11
 _atom_site_aniso_U_22
 _atom_site_aniso_U_33
 _atom_site_aniso_U_23
 _atom_site_aniso_U_13
 _atom_site_aniso_U_12
O3 0.0659(7) 0.0375(5) 0.0493(6) -0.0024(4) -0.0005(5) -0.0139(5)
O2 0.0746(8) 0.0423(6) 0.0718(8) 0.0046(6) 0.0158(7) 0.0073(6)
N2 0.0490(7) 0.0315(6) 0.0411(6) 0.0000(5) 0.0057(5) -0.0100(5)
N1 0.0642(8) 0.0322(6) 0.0510(7) 0.0015(5) 0.0177(6) -0.0069(6)
N5 0.0804(10) 0.0404(7) 0.0540(8) -0.0064(6) 0.0204(7) -0.0094(7)
C10 0.0495(8) 0.0328(7) 0.0454(8) 0.0022(6) 0.0113(6) -0.0051(6)
C13 0.0467(8) 0.0311(6) 0.0450(8) -0.0009(6) 0.0052(6) -0.0040(6)
C7 0.0512(8) 0.0349(7) 0.0449(8) -0.0012(6) 0.0109(6) -0.0060(6)
C19 0.0478(8) 0.0318(7) 0.0429(8) 0.0015(6) -0.0010(6) -0.0058(6)
O1 0.1796(19) 0.0685(9) 0.0714(10) -0.0125(7) 0.0609(11) 0.0007(10)
C11 0.0532(9) 0.0299(6) 0.0448(8) 0.0001(6) 0.0091(6) -0.0072(6)
C18 0.0576(9) 0.0340(7) 0.0421(8) 0.0008(6) 0.0016(7) -0.0073(6)
C6 0.0475(8) 0.0407(7) 0.0465(8) -0.0005(6) 0.0119(6) -0.0007(6)
C9 0.0529(9) 0.0416(8) 0.0437(8) 0.0002(6) 0.0049(7) -0.0156(7)
C1 0.0513(9) 0.0424(8) 0.0487(8) 0.0033(6) 0.0141(7) 0.0007(7)
C8 0.0689(11) 0.0351(7) 0.0479(8) -0.0032(6) 0.0095(7) -0.0149(7)
C17 0.0718(11) 0.0495(9) 0.0503(9) 0.0095(7) 0.0054(8) -0.0131(8)
C14 0.0552(10) 0.0374(8) 0.0714(11) 0.0003(7) 0.0102(8) -0.0012(7)
C2 0.0733(12) 0.0539(10) 0.0597(10) 0.0110(8) 0.0259(9) -0.0001(9)
C12 0.0818(13) 0.0431(8) 0.0580(10) 0.0009(7) 0.0218(9) 0.0087(8)
C5 0.0604(10) 0.0495(9) 0.0532(9) -0.0057(7) 0.0160(8) -0.0004(7)
C16 0.0725(12) 0.0423(9) 0.0743(12) 0.0210(8) 0.0001(10) -0.0074(8)
C15 0.0611(11) 0.0337(8) 0.0944(14) 0.0078(8) 0.0033(10) 0.0019(7)
C4 0.0759(13) 0.0728(12) 0.0499(10) -0.0081(9) 0.0217(9) 0.0051(10)
C3 0.0833(14) 0.0754(13) 0.0538(10) 0.0110(9) 0.0297(10) 0.0066(11)
 
_geom_special_details
;
 All esds (except the esd in the dihedral angle between two l.s. planes)
 are estimated using the full covariance matrix.  The cell esds are taken
 into account individually in the estimation of esds in distances, angles
 and torsion angles; correlations between esds in cell parameters are only
 used when they are defined by crystal symmetry.  An approximate (isotropic)
 treatment of cell esds is used for estimating esds involving l.s. planes.
;
 
loop_
 _geom_bond_atom_site_label_1
 _geom_bond_atom_site_label_2
 _geom_bond_distance
 _geom_bond_site_symmetry_2
 _geom_bond_publ_flag
O3 C13 1.2353(16) . ?
O2 N5 1.2199(18) . ?
N2 C13 1.3423(18) . ?
N2 C9 1.4773(18) . ?
N2 C11 1.4817(17) . ?
N1 C10 1.3826(18) . ?
N1 C1 1.3829(19) . ?
N1 H1 0.8600 . ?
N5 O1 1.2223(18) . ?
N5 C18 1.466(2) . ?
C10 C7 1.3631(19) . ?
C10 C11 1.493(2) . ?
C13 C19 1.5112(19) . ?
C7 C6 1.441(2) . ?
C7 C8 1.503(2) . ?
C19 C14 1.392(2) . ?
C19 C18 1.392(2) . ?
C11 C12 1.533(2) . ?
C11 H11 0.9800 . ?
C18 C17 1.386(2) . ?
C6 C5 1.402(2) . ?
C6 C1 1.417(2) . ?
C9 C8 1.528(2) . ?
C9 H9A 0.9700 . ?
C9 H9B 0.9700 . ?
C1 C2 1.396(2) . ?
C8 H8A 0.9700 . ?
C8 H8B 0.9700 . ?
C17 C16 1.381(3) . ?
C17 H17 0.9300 . ?
C14 C15 1.395(2) . ?
C14 H14 0.9300 . ?
C2 C3 1.379(3) . ?
C2 H2 0.9300 . ?
C12 H12A 0.9600 . ?
C12 H12B 0.9600 . ?
C12 H12C 0.9600 . ?
C5 C4 1.380(2) . ?
C5 H5 0.9300 . ?
C16 C15 1.371(3) . ?
C16 H16 0.9300 . ?
C15 H15 0.9300 . ?
C4 C3 1.398(3) . ?
C4 H4 0.9300 . ?
C3 H3 0.9300 . ?
 
loop_
 _geom_angle_atom_site_label_1
 _geom_angle_atom_site_label_2
 _geom_angle_atom_site_label_3
 _geom_angle
 _geom_angle_site_symmetry_1
 _geom_angle_site_symmetry_3
 _geom_angle_publ_flag
C13 N2 C9 124.90(12) . . ?
C13 N2 C11 117.43(11) . . ?
C9 N2 C11 116.56(11) . . ?
C10 N1 C1 108.32(12) . . ?
C10 N1 H1 125.8 . . ?
C1 N1 H1 125.8 . . ?
O2 N5 O1 123.32(16) . . ?
O2 N5 C18 118.07(13) . . ?
O1 N5 C18 118.58(15) . . ?
C7 C10 N1 110.38(13) . . ?
C7 C10 C11 126.71(13) . . ?
N1 C10 C11 122.89(12) . . ?
O3 C13 N2 122.79(13) . . ?
O3 C13 C19 118.08(13) . . ?
N2 C13 C19 119.09(12) . . ?
C10 C7 C6 106.78(12) . . ?
C10 C7 C8 121.80(13) . . ?
C6 C7 C8 131.32(13) . . ?
C14 C19 C18 117.17(14) . . ?
C14 C19 C13 121.51(14) . . ?
C18 C19 C13 120.71(13) . . ?
N2 C11 C10 107.74(11) . . ?
N2 C11 C12 111.13(13) . . ?
C10 C11 C12 113.56(13) . . ?
N2 C11 H11 108.1 . . ?
C10 C11 H11 108.1 . . ?
C12 C11 H11 108.1 . . ?
C17 C18 C19 123.10(15) . . ?
C17 C18 N5 117.68(15) . . ?
C19 C18 N5 119.19(13) . . ?
C5 C6 C1 118.89(14) . . ?
C5 C6 C7 134.44(14) . . ?
C1 C6 C7 106.67(13) . . ?
N2 C9 C8 110.37(13) . . ?
N2 C9 H9A 109.6 . . ?
C8 C9 H9A 109.6 . . ?
N2 C9 H9B 109.6 . . ?
C8 C9 H9B 109.6 . . ?
H9A C9 H9B 108.1 . . ?
N1 C1 C2 130.21(15) . . ?
N1 C1 C6 107.83(13) . . ?
C2 C1 C6 121.96(15) . . ?
C7 C8 C9 107.95(12) . . ?
C7 C8 H8A 110.1 . . ?
C9 C8 H8A 110.1 . . ?
C7 C8 H8B 110.1 . . ?
C9 C8 H8B 110.1 . . ?
H8A C8 H8B 108.4 . . ?
C16 C17 C18 118.26(18) . . ?
C16 C17 H17 120.9 . . ?
C18 C17 H17 120.9 . . ?
C19 C14 C15 120.16(17) . . ?
C19 C14 H14 119.9 . . ?
C15 C14 H14 119.9 . . ?
C3 C2 C1 117.54(16) . . ?
C3 C2 H2 121.2 . . ?
C1 C2 H2 121.2 . . ?
C11 C12 H12A 109.5 . . ?
C11 C12 H12B 109.5 . . ?
H12A C12 H12B 109.5 . . ?
C11 C12 H12C 109.5 . . ?
H12A C12 H12C 109.5 . . ?
H12B C12 H12C 109.5 . . ?
C4 C5 C6 118.89(16) . . ?
C4 C5 H5 120.6 . . ?
C6 C5 H5 120.6 . . ?
C15 C16 C17 120.30(16) . . ?
C15 C16 H16 119.9 . . ?
C17 C16 H16 119.9 . . ?
C16 C15 C14 121.00(17) . . ?
C16 C15 H15 119.5 . . ?
C14 C15 H15 119.5 . . ?
C5 C4 C3 121.33(17) . . ?
C5 C4 H4 119.3 . . ?
C3 C4 H4 119.3 . . ?
C2 C3 C4 121.39(17) . . ?
C2 C3 H3 119.3 . . ?
C4 C3 H3 119.3 . . ?
 
loop_
 _geom_torsion_atom_site_label_1
 _geom_torsion_atom_site_label_2
 _geom_torsion_atom_site_label_3
 _geom_torsion_atom_site_label_4
 _geom_torsion
 _geom_torsion_site_symmetry_1
 _geom_torsion_site_symmetry_2
 _geom_torsion_site_symmetry_3
 _geom_torsion_site_symmetry_4
 _geom_torsion_publ_flag
C1 N1 C10 C7 -0.38(18) . . . . ?
C1 N1 C10 C11 -179.32(14) . . . . ?
C9 N2 C13 O3 -172.45(15) . . . . ?
C11 N2 C13 O3 -5.0(2) . . . . ?
C9 N2 C13 C19 10.0(2) . . . . ?
C11 N2 C13 C19 177.43(13) . . . . ?
N1 C10 C7 C6 0.93(18) . . . . ?
C11 C10 C7 C6 179.81(14) . . . . ?
N1 C10 C7 C8 -175.90(14) . . . . ?
C11 C10 C7 C8 3.0(3) . . . . ?
O3 C13 C19 C14 -107.54(18) . . . . ?
N2 C13 C19 C14 70.2(2) . . . . ?
O3 C13 C19 C18 63.2(2) . . . . ?
N2 C13 C19 C18 -119.06(16) . . . . ?
C13 N2 C11 C10 153.61(13) . . . . ?
C9 N2 C11 C10 -37.87(17) . . . . ?
C13 N2 C11 C12 -81.39(17) . . . . ?
C9 N2 C11 C12 87.13(16) . . . . ?
C7 C10 C11 N2 4.3(2) . . . . ?
N1 C10 C11 N2 -176.91(13) . . . . ?
C7 C10 C11 C12 -119.19(18) . . . . ?
N1 C10 C11 C12 59.6(2) . . . . ?
C14 C19 C18 C17 1.4(2) . . . . ?
C13 C19 C18 C17 -169.81(15) . . . . ?
C14 C19 C18 N5 -176.68(14) . . . . ?
C13 C19 C18 N5 12.1(2) . . . . ?
O2 N5 C18 C17 -148.00(16) . . . . ?
O1 N5 C18 C17 30.3(2) . . . . ?
O2 N5 C18 C19 30.2(2) . . . . ?
O1 N5 C18 C19 -151.58(17) . . . . ?
C10 C7 C6 C5 179.98(18) . . . . ?
C8 C7 C6 C5 -3.6(3) . . . . ?
C10 C7 C6 C1 -1.11(17) . . . . ?
C8 C7 C6 C1 175.30(16) . . . . ?
C13 N2 C9 C8 -128.13(15) . . . . ?
C11 N2 C9 C8 64.30(17) . . . . ?
C10 N1 C1 C2 179.21(17) . . . . ?
C10 N1 C1 C6 -0.34(18) . . . . ?
C5 C6 C1 N1 180.00(14) . . . . ?
C7 C6 C1 N1 0.89(17) . . . . ?
C5 C6 C1 C2 0.4(2) . . . . ?
C7 C6 C1 C2 -178.71(15) . . . . ?
C10 C7 C8 C9 20.4(2) . . . . ?
C6 C7 C8 C9 -155.57(16) . . . . ?
N2 C9 C8 C7 -50.58(17) . . . . ?
C19 C18 C17 C16 -1.2(3) . . . . ?
N5 C18 C17 C16 176.89(15) . . . . ?
C18 C19 C14 C15 -0.6(2) . . . . ?
C13 C19 C14 C15 170.48(15) . . . . ?
N1 C1 C2 C3 -179.60(17) . . . . ?
C6 C1 C2 C3 -0.1(3) . . . . ?
C1 C6 C5 C4 -0.1(2) . . . . ?
C7 C6 C5 C4 178.70(17) . . . . ?
C18 C17 C16 C15 0.2(3) . . . . ?
C17 C16 C15 C14 0.5(3) . . . . ?
C19 C14 C15 C16 -0.3(3) . . . . ?
C6 C5 C4 C3 -0.5(3) . . . . ?
C1 C2 C3 C4 -0.5(3) . . . . ?
C5 C4 C3 C2 0.8(3) . . . . ?
 
_refine_diff_density_max    0.198
_refine_diff_density_min   -0.245
_refine_diff_density_rms    0.043

_shelx_res_file
;

    1_a.res created by SHELXL-2014/7

TITL 1_a.res in P2(1)/n
CELL  0.71073   8.3100  14.4852  14.4622   90.000  105.111   90.000
ZERR    4.000   0.0014   0.0025   0.0024    0.000    0.003    0.000
LATT 1
SYMM 1/2-X, 1/2+Y, 1/2-Z
SFAC C  H  N  O
UNIT 76  78  12  12
L.S. 10
ACTA
BOND $H
FMAP 2
PLAN 20
SIZE 0.30 0.20 0.20
conf
TEMP 23.000
WGHT    0.048000    0.458270
FVAR       0.55125
O3    4    0.458740    0.371864    0.635497    11.00000    0.06590    0.03746 =
         0.04930   -0.00243   -0.00048   -0.01395
O2    4    0.108479    0.362740    0.649111    11.00000    0.07458    0.04231 =
         0.07182    0.00456    0.01582    0.00731
N2    3    0.307117    0.322026    0.490597    11.00000    0.04899    0.03148 =
         0.04114    0.00000    0.00568   -0.01005
N1    3    0.365654    0.459145    0.283867    11.00000    0.06417    0.03223 =
         0.05100    0.00150    0.01772   -0.00688
AFIX  43
H1    2    0.390851    0.515756    0.298856    11.00000   -1.20000
AFIX   0
N5    3    0.162347    0.313024    0.718358    11.00000    0.08037    0.04037 =
         0.05397   -0.00644    0.02036   -0.00939
C10   1    0.333806    0.391940    0.344644    11.00000    0.04946    0.03280 =
         0.04539    0.00223    0.01128   -0.00509
C13   1    0.369264    0.312805    0.585584    11.00000    0.04670    0.03108 =
         0.04503   -0.00090    0.00523   -0.00403
C7    1    0.296921    0.310108    0.297318    11.00000    0.05121    0.03486 =
         0.04486   -0.00121    0.01087   -0.00600
C19   1    0.334586    0.225161    0.633708    11.00000    0.04776    0.03181 =
         0.04292    0.00155   -0.00099   -0.00575
O1    4    0.144688    0.329576    0.798009    11.00000    0.17958    0.06848 =
         0.07138   -0.01247    0.06094    0.00071
C11   1    0.337771    0.410566    0.446776    11.00000    0.05316    0.02989 =
         0.04478    0.00012    0.00915   -0.00722
AFIX  13
H11   2    0.450102    0.431698    0.479752    11.00000   -1.20000
AFIX   0
C18   1    0.248324    0.227833    0.704280    11.00000    0.05757    0.03405 =
         0.04213    0.00079    0.00162   -0.00730
C6    1    0.308386    0.325509    0.200789    11.00000    0.04751    0.04068 =
         0.04649   -0.00048    0.01186   -0.00072
C9    1    0.184227    0.259140    0.429523    11.00000    0.05285    0.04161 =
         0.04374    0.00017    0.00486   -0.01559
AFIX  23
H9A   2    0.078569    0.290906    0.406563    11.00000   -1.20000
H9B   2    0.166648    0.206253    0.466859    11.00000   -1.20000
AFIX   0
C1    1    0.350064    0.419770    0.194856    11.00000    0.05125    0.04240 =
         0.04875    0.00326    0.01413    0.00070
C8    1    0.245958    0.226450    0.344310    11.00000    0.06885    0.03509 =
         0.04789   -0.00318    0.00951   -0.01487
AFIX  23
H8A   2    0.340167    0.185147    0.365903    11.00000   -1.20000
H8B   2    0.158006    0.193464    0.299096    11.00000   -1.20000
AFIX   0
C17   1    0.235113    0.152462    0.760858    11.00000    0.07181    0.04952 =
         0.05034    0.00954    0.00541   -0.01313
AFIX  43
H17   2    0.178220    0.156958    0.808183    11.00000   -1.20000
AFIX   0
C14   1    0.406773    0.141458    0.619493    11.00000    0.05520    0.03737 =
         0.07144    0.00029    0.01021   -0.00118
AFIX  43
H14   2    0.464595    0.136547    0.572638    11.00000   -1.20000
AFIX   0
C2    1    0.367973    0.458998    0.109915    11.00000    0.07327    0.05388 =
         0.05970    0.01102    0.02592   -0.00009
AFIX  43
H2    2    0.395189    0.520994    0.106811    11.00000   -1.20000
AFIX   0
C12   1    0.213345    0.484716    0.459081    11.00000    0.08179    0.04309 =
         0.05796    0.00093    0.02181    0.00865
AFIX 137
H12A  2    0.101985    0.464527    0.428937    11.00000   -1.50000
H12B  2    0.235579    0.541197    0.429947    11.00000   -1.50000
H12C  2    0.224559    0.494856    0.526063    11.00000   -1.50000
AFIX   0
C5    1    0.285533    0.270002    0.118974    11.00000    0.06044    0.04946 =
         0.05323   -0.00565    0.01605   -0.00038
AFIX  43
H5    2    0.258304    0.207896    0.121029    11.00000   -1.20000
AFIX   0
C16   1    0.308623    0.070522    0.745131    11.00000    0.07253    0.04233 =
         0.07430    0.02097    0.00008   -0.00744
AFIX  43
H16   2    0.301125    0.018916    0.782037    11.00000   -1.20000
AFIX   0
C15   1    0.392613    0.064889    0.675363    11.00000    0.06110    0.03373 =
         0.09443    0.00780    0.00330    0.00195
AFIX  43
H15   2    0.440885    0.009186    0.665118    11.00000   -1.20000
AFIX   0
C4    1    0.304114    0.309048    0.035365    11.00000    0.07589    0.07284 =
         0.04994   -0.00815    0.02172    0.00512
AFIX  43
H4    2    0.289937    0.272509   -0.019047    11.00000   -1.20000
AFIX   0
C3    1    0.343810    0.402403    0.030777    11.00000    0.08328    0.07541 =
         0.05379    0.01097    0.02968    0.00664
AFIX  43
H3    2    0.354151    0.426879   -0.026845    11.00000   -1.20000
AFIX   0
HKLF 4

REM  1_a.res in P2(1)/n
REM R1 =  0.0501 for    3159 Fo > 4sig(Fo)  and  0.0769 for all    4748 data
REM    227 parameters refined using      0 restraints

END

WGHT      0.0733      0.1803

REM Highest difference peak  0.198,  deepest hole -0.245,  1-sigma level  0.043
Q1    1   0.3469  0.2623  0.6072  11.00000  0.05    0.19
Q2    1   0.2890  0.3346  0.8119  11.00000  0.05    0.19
Q3    1   0.3069  0.3503  0.3230  11.00000  0.05    0.18
Q4    1   0.3317  0.2286  0.6894  11.00000  0.05    0.17
Q5    1   0.3251  0.3722  0.1954  11.00000  0.05    0.16
Q6    1   0.3219  0.1265  0.7547  11.00000  0.05    0.16
Q7    1   0.3535  0.3365  0.3403  11.00000  0.05    0.16
Q8    1   0.3230  0.3076  0.2534  11.00000  0.05    0.15
Q9    1   0.3207  0.3616  0.4643  11.00000  0.05    0.14
Q10   1   0.2728  0.2732  0.3240  11.00000  0.05    0.14
Q11   1   0.3339  0.1804  0.6165  11.00000  0.05    0.14
Q12   1   0.1330  0.2226  0.4887  11.00000  0.05    0.14
Q13   1   0.1399  0.1716  0.8157  11.00000  0.05    0.14
Q14   1   0.3444  0.4039  0.3958  11.00000  0.05    0.13
Q15   1   0.1398  0.2677  0.8036  11.00000  0.05    0.13
Q16   1   0.3595  0.2858  0.0836  11.00000  0.05    0.13
Q17   1   0.4493  0.2907  0.4746  11.00000  0.05    0.12
Q18   1   0.4967  0.4051  0.4881  11.00000  0.05    0.12
Q19   1   0.3961  0.1921  0.6384  11.00000  0.05    0.12
Q20   1   0.5618  0.4598  0.2180  11.00000  0.05    0.12
;
_shelx_res_checksum   15838

_shelx_hkl_file
;
   1   0   0  -10.90    0.20
   2   0   0 9999.00  221.08
   2   0   0 9720.83  232.18
   3   0   0   -0.50    0.30
   3   0   0   -0.30    0.20
   4   0   0  647.04   16.20
   4   0   0  666.73   15.20
   5   0   0   -0.50    0.40
   5   0   0   -0.30    0.30
   6   0   0  129.19    3.70
   6   0   0  125.79    4.30
   7   0   0   -0.80    0.50
   8   0   0    3.20    0.90
   9   0   0   -0.30    0.70
  10   0   0   -0.20    0.80
  11   0   0   -0.20    0.80
   0  -1   0    0.10    0.10
   1  -1   0  488.05   10.90
   1   1   0  468.75   10.80
   2  -1   0 2179.78   49.00
   2   1   0 2155.38   48.90
   2   1   0 2151.58   50.69
   3  -1   0  414.56    9.80
   3   1   0  422.46    9.70
   4  -1   0  366.86    8.90
   4  -1   0  364.26    9.50
   4   1   0  361.06    9.40
   4   1   0  374.76    8.70
   5  -1   0   75.09    2.50
   5  -1   0   75.69    2.90
   5   1   0   78.49    2.30
   5   1   0   76.09    2.80
   6  -1   0   60.89    2.70
   6  -1   0   58.09    2.20
   6   1   0   60.59    2.60
   6   1   0   58.19    2.10
   7  -1   0   41.00    1.90
   7  -1   0   41.00    2.30
   7   1   0   41.30    2.30
   8  -1   0    3.00    0.90
   8   1   0    2.90    0.90
   9  -1   0   11.30    1.60
   9   1   0   11.00    1.60
  10  -1   0   -0.50    0.70
  10   1   0    1.40    0.90
  11  -1   0    1.10    1.00
  11   1   0    0.80    1.00
   1  -2   0 5226.48  110.79
   1   2   0 4595.04  115.99
   2  -2   0 2113.09   47.20
   2   2   0 2138.09   47.20
   2   2   0 2055.09   49.60
   3  -2   0  360.86    8.60
   3   2   0  355.56    8.90
   3   2   0  353.46    8.20
   4  -2   0  303.47    7.50
   4   2   0  302.77    7.90
   4   2   0  301.87    7.10
   5  -2   0  451.35   10.80
   5  -2   0  430.46   11.60
   5   2   0  443.86   10.40
   5   2   0  439.46   11.40
   6  -2   0    0.50    0.60
   6  -2   0    0.40    0.50
   6   2   0    1.00    0.50
   7  -2   0  105.29    4.00
   7  -2   0  105.69    3.50
   7   2   0  105.79    3.90
   8  -2   0    9.50    1.40
   8   2   0   10.90    1.40
   9  -2   0    0.00    0.80
   9   2   0    2.10    0.90
  10  -2   0    1.90    1.00
  10   2   0    1.50    0.90
  11  -2   0   -0.40    1.00
  11   2   0   -1.20    0.80
   0  -3   0   -0.20    0.10
   0   3   0   -0.40    0.10
  -1  -3   0   10.50    0.40
   1  -3   0   11.80    0.60
   1   3   0   11.30    0.70
  -1   3   0   10.20    0.60
   2  -3   0 2197.08   48.40
   2   3   0 2108.59   50.59
   3  -3   0   59.49    2.00
   3   3   0   60.89    2.00
   3   3   0   57.29    1.50
   4  -3   0   18.30    1.10
   4   3   0   17.50    0.70
   4   3   0   19.70    1.20
   5  -3   0  671.63   16.10
   5   3   0  680.63   15.50
   6  -3   0   14.30    1.10
   6  -3   0   16.40    1.40
   6   3   0   16.20    1.30
   7  -3   0   67.29    3.10
   7  -3   0   68.69    2.70
   7   3   0   70.79    3.00
   8  -3   0   23.40    1.60
   8  -3   0   27.40    2.10
   8   3   0   24.00    1.80
   9  -3   0    0.80    0.90
   9   3   0    0.10    0.80
  10  -3   0    1.40    1.00
  10   3   0    1.10    1.00
  11  -3   0   -0.40    1.00
  11   3   0   -1.10    0.90
   0   4   0  140.89    3.70
   1  -4   0  349.87    8.50
  -1  -4   0  364.06    8.20
   1   4   0  363.96    8.90
  -1   4   0  361.46    8.80
   2  -4   0 1015.60   23.30
   2   4   0 1024.60   24.40
   3  -4   0   15.90    1.00
   3   4   0   18.20    1.00
   4  -4   0  209.78    5.60
   4   4   0  206.18    4.80
   4   4   0  209.38    5.80
   5  -4   0    0.50    0.40
   5   4   0    0.40    0.50
   6  -4   0    4.10    0.80
   6   4   0    3.90    0.80
   7  -4   0   16.20    1.70
   7  -4   0   20.00    1.50
   7   4   0   22.20    1.70
   8  -4   0    1.30    0.80
   8  -4   0    1.80    0.70
   8   4   0    2.50    0.90
   9  -4   0   28.50    2.30
   9   4   0   29.50    2.20
  10  -4   0    0.70    1.10
  10   4   0    0.00    0.90
  11  -4   0    9.60    1.80
  11   4   0   10.50    1.80
   0  -5   0    0.40    0.10
   0   5   0    0.10    0.10
   0   5   0    0.00    0.20
   1  -5   0   91.59    2.60
  -1  -5   0   94.79    2.40
   1   5   0   92.79    2.70
  -1   5   0   94.99    2.70
  -1   5   0   94.99    2.20
  -2  -5   0  663.83   14.70
   2  -5   0  641.34   15.20
   2   5   0  654.23   16.00
   3  -5   0    0.10    0.40
   3   5   0    1.50    0.50
   4  -5   0   18.50    1.20
   4   5   0   18.70    1.30
   5  -5   0   -0.40    0.40
   5   5   0    0.70    0.60
   6  -5   0  147.29    4.60
   6   5   0  146.19    4.70
   7  -5   0   52.89    2.50
   7   5   0   53.39    2.60
   8  -5   0    1.00    0.80
   8  -5   0    3.30    0.90
   8   5   0    0.70    0.80
   9  -5   0   29.80    2.10
   9  -5   0   35.30    2.60
   9   5   0   35.10    2.40
  10  -5   0    0.70    1.00
  10   5   0    1.00    1.10
   0   6   0  128.79    3.00
   0   6   0  133.59    3.60
   1  -6   0  125.49    3.50
  -1  -6   0  131.89    3.20
  -1   6   0  126.29    3.60
   1   6   0  124.69    3.60
   1   6   0  129.09    3.10
  -1   6   0  131.69    3.00
   2  -6   0    2.20    0.40
  -2  -6   0    1.70    0.20
   2   6   0    1.90    0.50
   3  -6   0   17.50    1.10
   3   6   0   15.60    1.30
   4  -6   0    2.30    0.60
   4   6   0    2.20    0.70
   5  -6   0   47.40    2.10
   5   6   0   50.39    2.30
   6  -6   0   14.90    1.40
   6   6   0   14.30    1.40
   7  -6   0    0.20    0.60
   7   6   0   -1.10    0.60
   8  -6   0    0.20    0.60
   8  -6   0   -0.60    0.70
   8   6   0   -0.70    0.70
   9  -6   0    3.50    1.30
   9  -6   0    3.40    1.00
   9   6   0    3.00    1.10
  10  -6   0    6.30    1.60
  10   6   0    7.00    1.50
   0  -7   0    1.00    0.30
   0   7   0    0.20    0.30
   0   7   0   -0.10    0.10
  -1  -7   0   80.89    2.30
   1  -7   0   84.39    2.60
  -1   7   0   79.99    2.60
   1   7   0   83.89    2.20
  -1   7   0   85.09    2.10
   1   7   0   82.89    2.60
  -2  -7   0    3.10    0.30
   2  -7   0    2.40    0.50
   2   7   0    2.30    0.30
   2   7   0    4.00    0.70
  -2   7   0    2.50    0.50
   3  -7   0  140.49    4.20
   3   7   0  141.89    4.40
   4  -7   0   22.70    1.40
   4   7   0   27.40    1.80
   5  -7   0   23.40    1.50
   5   7   0   23.10    1.80
   6  -7   0   -0.20    0.60
   6   7   0    0.50    0.70
   7  -7   0   -0.10    0.60
   7   7   0   -0.50    0.60
   8  -7   0   13.10    1.60
   8   7   0   15.80    1.80
   9  -7   0    2.60    1.00
   9  -7   0    2.50    1.10
   9   7   0    3.20    1.10
  10  -7   0    1.50    1.10
  10   7   0   -0.20    1.00
   0  -8   0  210.68    5.90
   0   8   0  247.18    6.30
   0   8   0  250.27    5.40
   1  -8   0   79.59    2.60
  -1  -8   0   79.19    2.30
   1   8   0   79.29    2.10
   1   8   0   77.59    2.60
  -1   8   0   81.69    2.70
  -1   8   0   78.99    2.00
  -2  -8   0  183.18    4.50
   2  -8   0  180.38    5.10
   2   8   0  183.38    5.20
  -2   8   0  185.48    5.30
   3  -8   0    2.40    0.60
   3   8   0    2.60    0.70
   4  -8   0  152.38    4.70
   4   8   0  147.09    4.90
   5  -8   0    3.90    0.80
   5   8   0    4.60    1.00
   6  -8   0   57.69    2.70
   6   8   0   54.19    2.70
   7  -8   0    7.20    1.20
   7   8   0    9.10    1.40
   8  -8   0    2.30    0.90
   8   8   0    1.40    1.00
   9  -8   0    1.40    1.10
   9  -8   0    0.40    0.80
   9   8   0   -0.60    0.90
  10  -8   0    1.90    1.10
  10   8   0    0.70    1.20
   0  -9   0    0.10    0.30
   0   9   0    0.20    0.20
   0   9   0    0.50    0.40
   1  -9   0    8.90    0.90
  -1  -9   0    9.60    0.70
  -1   9   0    8.40    0.60
   1   9   0    9.70    0.90
   1   9   0    9.60    0.60
  -1   9   0    8.70    0.90
  -2  -9   0  246.78    6.10
   2  -9   0  251.57    6.70
   2   9   0  248.58    5.90
  -2   9   0  256.17    7.00
   2   9   0  253.27    6.90
   3  -9   0   27.50    1.50
   3   9   0   24.80    1.20
   3   9   0   23.40    1.60
   4  -9   0  245.98    6.90
   4   9   0  242.98    7.10
   5  -9   0   16.60    1.40
   5   9   0   15.80    1.70
   6  -9   0    9.70    1.30
   6   9   0    8.20    1.30
   7  -9   0    0.10    0.70
   7   9   0   -1.90    0.70
   8  -9   0    2.30    1.00
   8   9   0    1.90    1.00
   9  -9   0    0.80    0.90
   9   9   0   -0.60    1.00
  10  -9   0    0.00    1.10
  10   9   0    0.60    1.30
   0 -10   0    4.90    0.70
   0  10   0    5.60    0.80
   0  10   0    5.30    0.50
  -1 -10   0  182.58    4.80
   1 -10   0  177.48    5.10
  -1  10   0  175.88    5.30
  -1  10   0  185.28    4.30
   1  10   0  182.88    5.30
   1  10   0  187.38    4.40
   2 -10   0   39.90    1.90
  -2  10   0   41.20    2.00
   2  10   0   39.90    1.40
   2  10   0   42.00    2.00
   3 -10   0   67.69    2.70
   3  10   0   68.49    2.70
   4 -10   0   -1.20    0.50
   4  10   0    0.40    0.40
   4  10   0    0.70    0.80
   5 -10   0   12.40    1.40
   5  10   0   12.20    1.50
   6 -10   0   44.60    2.50
   6  10   0   45.50    2.60
   7 -10   0   -0.10    0.70
   7  10   0    0.10    1.00
   8 -10   0    4.30    1.10
   8  10   0    4.40    1.40
   9  10   0   -0.10    1.10
   0 -11   0    0.50    0.40
   0  11   0   -0.20    0.30
   0  11   0   -0.30    0.50
  -1 -11   0   47.30    1.80
   1 -11   0   45.00    2.00
   1  11   0   44.50    1.50
  -1  11   0   42.20    2.00
   1  11   0   38.90    2.00
   2 -11   0    3.30    0.70
   2  11   0    4.50    0.80
   2  11   0    4.10    0.50
  -2  11   0    3.70    0.80
   3 -11   0  173.78    5.40
   3  11   0  179.68    5.40
   4 -11   0    1.70    0.80
   4  11   0    1.40    0.50
   4  11   0    0.80    0.70
   5 -11   0    1.50    0.80
   5  11   0    3.30    0.70
   5  11   0    1.70    0.80
   6 -11   0    0.60    0.70
   6  11   0   -0.20    0.90
   7 -11   0    0.90    0.80
   7  11   0    0.10    0.90
   8 -11   0    3.70    1.10
   8  11   0    0.90    1.20
   9  11   0    0.50    1.20
   0 -12   0    7.60    0.90
   0  12   0    5.70    1.00
   1 -12   0  685.53   16.20
   1  12   0  642.54   16.70
  -1  12   0  665.93   16.90
   2 -12   0   95.59    3.40
  -2  12   0   89.69    3.60
   2  12   0  100.19    2.80
   2  12   0   94.69    3.40
   3 -12   0   31.80    1.90
   3  12   0   31.90    1.40
   3  12   0   32.70    1.80
   4 -12   0    3.00    0.90
   4  12   0    2.70    0.60
   4  12   0    4.10    1.00
   5 -12   0   13.10    1.60
   5  12   0   12.40    1.50
   5  12   0   10.60    1.10
   6 -12   0    9.00    1.40
   6  12   0    9.10    1.50
   6  12   0    7.70    1.00
   7 -12   0   -0.10    0.80
   7  12   0    0.50    1.10
   8  12   0    7.80    1.70
   9  12   0   -2.50    1.10
   0 -13   0   -0.50    0.50
   0  13   0    0.00    0.50
   1 -13   0   96.29    3.40
  -1  13   0   94.99    3.60
   1  13   0   92.19    3.40
   2 -13   0    0.10    0.60
  -2  13   0    1.50    0.70
   2  13   0    0.60    0.60
   3 -13   0   59.49    2.80
   3  13   0   61.29    2.70
   4 -13   0   19.60    1.90
   4  13   0   20.90    1.70
   5 -13   0    0.60    0.80
   5  13   0    0.90    0.50
   5  13   0    1.10    0.80
   6 -13   0    0.70    0.80
   6  13   0    1.30    0.60
   6  13   0    3.80    1.10
   7 -13   0    0.50    0.80
   7  13   0    0.40    1.10
   7  13   0    0.00    0.60
   8  13   0    1.50    0.80
   8  13   0    2.20    1.30
   0  14   0    7.80    1.10
   1 -14   0   10.30    1.30
  -1  14   0   14.50    1.50
   1  14   0   13.00    1.40
   2 -14   0   20.50    1.70
   2  14   0   21.00    1.60
  -2  14   0   19.20    1.60
   3 -14   0   -0.30    0.60
   3  14   0    0.50    0.70
   4 -14   0   11.10    1.50
   4  14   0   12.10    1.50
   5 -14   0    8.80    1.40
   5  14   0    9.60    1.40
   6 -14   0   36.40    2.50
   6  14   0   34.50    2.40
   7  14   0    1.60    1.10
   8  14   0    3.00    1.30
   0  15   0   -0.50    0.50
   1 -15   0   14.90    1.50
   1  15   0   14.70    1.50
  -1  15   0   16.20    1.70
   2 -15   0    4.40    1.00
  -2  15   0    5.00    1.10
   2  15   0    3.80    0.90
   3 -15   0   43.00    2.50
   3  15   0   40.40    2.30
   4 -15   0    0.90    0.80
   4  15   0    0.20    0.80
   5 -15   0    0.20    0.80
   5  15   0    1.80    1.00
   6 -15   0    1.30    1.00
   6  15   0    1.80    1.00
   7  15   0    0.70    1.00
   0  16   0   11.80    1.50
  -1  16   0    9.70    1.40
   1  16   0   11.30    1.40
   2 -16   0    6.00    1.20
  -2  16   0    4.60    1.10
   2  16   0    5.60    1.10
   3 -16   0    4.10    1.10
   3  16   0    3.70    1.00
   4 -16   0    3.00    1.10
   4  16   0    1.20    0.90
   5 -16   0    3.60    1.20
   5  16   0    8.30    1.40
   6  16   0    2.80    1.10
   7  16   0    1.10    1.00
   0  17   0   -0.30    0.70
   1  17   0    0.70    0.70
  -1  17   0    0.20    0.70
   2  17   0    2.30    0.90
  -2  17   0    2.50    1.00
   3 -17   0    3.20    1.10
   3  17   0    3.00    1.00
   4 -17   0    6.50    1.40
   4  17   0    6.90    1.30
   5  17   0    0.50    0.80
   6  17   0    0.80    1.00
   0  18   0    2.10    0.90
  -1  18   0    4.10    1.10
   1  18   0    3.70    1.10
  -2  18   0    6.80    1.40
   2  18   0    9.00    1.40
   3 -18   0    2.20    1.10
   3  18   0    3.30    1.10
   4  18   0    9.30    1.50
   5  18   0    0.80    0.90
   0  19   0   -0.50    0.80
  -1  19   0    0.30    0.90
   1  19   0   -0.10    0.80
   2  19   0   -0.70    0.80
   3  19   0    0.20    0.90
   4  19   0    0.90    0.90
   0  20   0   28.50    2.40
   1  20   0   26.50    2.30
  -1  20   0   27.40    2.40
   2  20   0    5.90    1.40
  11   0  -1   -0.80    0.90
  10   0  -1    0.30    0.80
   9   0  -1    8.70    1.40
   8   0  -1   -0.70    0.50
   7   0  -1   88.49    3.50
   6   0  -1    0.20    0.40
   6   0  -1    0.50    0.50
   5   0  -1  209.38    5.40
   5   0  -1  214.98    6.10
   4   0  -1   -0.10    0.20
   4   0  -1    0.10    0.30
   3   0  -1   81.39    2.20
   3   0  -1   87.99    2.60
   2   0  -1   -0.70    0.20
   0   0   1   -2.40    0.10
   1   0   1  202.38    4.80
   2   0   1   -0.50    0.20
   2   0   1   -0.20    0.20
   3   0   1  967.20   21.90
   3   0   1  960.30   23.20
   4   0   1   -0.20    0.20
   4   0   1   -0.20    0.30
   5   0   1   21.80    1.10
   5   0   1   20.00    1.30
   6   0   1   -0.20    0.40
   6   0   1    0.00    0.60
   7   0   1    5.50    1.00
   8   0   1    1.50    0.80
   9   0   1    0.90    0.90
  10   0   1    0.30    0.80
  11   0   1   -0.20    0.90
  11  -1  -1    1.20    0.90
  11   1  -1    0.80    0.90
  10  -1  -1    1.00    0.90
  10   1  -1    0.10    0.80
   9  -1  -1    1.10    0.80
   9   1  -1    0.50    0.80
   8  -1  -1    1.30    0.80
   8   1  -1   -0.30    0.50
   7  -1  -1    7.20    0.90
   7  -1  -1    4.20    1.00
   7   1  -1    7.40    1.10
   6  -1  -1   42.10    1.70
   6  -1  -1   39.10    2.10
   6   1  -1   40.30    1.60
   6   1  -1   39.10    2.00
   5  -1  -1  124.09    4.10
   5  -1  -1  130.09    3.60
   5   1  -1  128.49    4.00
   5   1  -1  127.89    3.50
   4  -1  -1   89.39    2.60
   4   1  -1   85.69    2.40
   4   1  -1   87.59    2.80
   3  -1  -1 2314.17   51.29
   3   1  -1 2287.67   53.89
   3   1  -1 2264.47   51.39
   2  -1  -1 3556.74   82.29
   2   1  -1 3684.63   81.79
   2   1  -1 3660.23   85.69
  -1  -1   1  520.65   12.50
  -1   1   1  586.74   12.50
   0  -1   1  214.38    4.80
   0   1   1  204.38    4.80
   1  -1   1 2208.18   50.99
   1   1   1 2306.57   50.79
   2  -1   1 4920.31  109.09
   2   1   1 4686.83  108.89
   2   1   1 4887.81  113.59
   3  -1   1  335.97    8.60
   3  -1   1  342.57    8.10
   3   1   1  334.37    8.50
   3   1   1  338.07    7.90
   4  -1   1  494.75   11.70
   4  -1   1  489.95   12.50
   4   1   1  493.75   11.50
   4   1   1  483.55   12.30
   5  -1   1   16.40    1.30
   5  -1   1   16.00    1.00
   5   1   1   15.50    0.90
   5   1   1   17.50    1.30
   6  -1   1   75.79    3.00
   6  -1   1   74.49    2.60
   6   1   1   73.69    3.00
   6   1   1   73.39    2.40
   7  -1   1    0.30    0.70
   7  -1   1    0.20    0.50
   7   1   1   -0.10    0.60
   8  -1   1    4.20    1.10
   8   1   1    2.50    0.90
   9  -1   1    0.40    0.80
   9   1   1    2.00    0.90
  10  -1   1    0.60    0.90
  10   1   1   -0.40    0.70
  11  -1   1    1.60    1.20
  11   1   1    0.20    0.90
  11  -2  -1   -0.30    0.90
  11   2  -1    0.40    0.90
  10  -2  -1    2.10    1.00
  10   2  -1    1.30    1.00
   9  -2  -1   20.60    2.10
   9   2  -1   19.80    1.80
   8  -2  -1   34.20    2.20
   8   2  -1   25.20    1.80
   7  -2  -1   26.00    1.90
   7  -2  -1   29.20    1.60
   7   2  -1   28.10    1.70
   6  -2  -1    1.10    0.70
   6  -2  -1    0.60    0.50
   6   2  -1    1.20    0.60
   5  -2  -1   71.79    2.40
   5   2  -1   73.09    2.10
   5   2  -1   70.29    2.60
   4  -2  -1    4.80    0.60
   4   2  -1    6.50    0.50
   4   2  -1    7.00    0.70
   3  -2  -1  539.65   12.50
   3   2  -1  535.65   12.10
   3   2  -1  530.25   13.00
   2  -2  -1  639.74   14.70
   2   2  -1  640.64   14.40
   2   2  -1  645.14   15.30
  -1  -2   1   69.79    1.60
  -1   2   1   65.29    1.90
  -1   2   1   67.09    1.80
   0  -2   1 1664.53   36.70
   0   2   1 1593.44   37.10
   1  -2   1  398.06    9.10
   1   2   1  389.26    9.40
   1   2   1  382.76    8.80
   2  -2   1 1916.31   42.70
   2   2   1 1908.61   44.60
   2   2   1 1861.71   42.70
   3  -2   1  138.89    3.70
   3   2   1  130.59    3.30
   4  -2   1    5.10    0.60
   4   2   1    5.10    0.50
   4   2   1    5.70    0.70
   5  -2   1  174.28    5.40
   5  -2   1  175.28    4.90
   5   2   1  183.88    5.20
   5   2   1  175.88    4.50
   6  -2   1   58.59    2.30
   6  -2   1   56.29    2.60
   6   2   1   58.89    2.50
   7  -2   1   -0.10    0.60
   7  -2   1    0.10    0.50
   7   2   1    0.10    0.60
   8  -2   1   -0.10    0.70
   8   2   1    1.30    0.80
   9  -2   1   21.00    2.10
   9   2   1   20.70    1.80
  10  -2   1    1.40    1.00
  10   2   1    1.20    0.90
  11  -2   1    3.40    1.30
  11   2   1    5.90    1.40
  11  -3  -1    0.60    1.00
  11   3  -1    0.60    1.10
  10  -3  -1    5.00    1.30
  10   3  -1    4.90    1.20
   9  -3  -1    2.10    0.90
   9   3  -1    1.10    0.90
   8  -3  -1    2.60    0.90
   8  -3  -1    1.60    0.70
   8   3  -1    1.20    0.70
   7  -3  -1   73.99    2.90
   7  -3  -1   71.29    3.20
   7   3  -1   78.79    3.10
   6  -3  -1   33.90    1.70
   6   3  -1   33.70    1.80
   5  -3  -1  107.39    3.30
   5   3  -1  110.99    3.50
   5   3  -1  105.09    2.80
   4  -3  -1  575.24   13.70
   4   3  -1  580.34   14.30
   4   3  -1  580.54   13.10
   3  -3  -1  648.94   15.00
   3   3  -1  646.64   15.60
   3   3  -1  633.54   14.40
   2  -3  -1 1340.67   30.10
   2   3  -1 1322.07   31.40
  -1  -3   1  109.99    2.60
   1  -3  -1  110.79    2.80
   1   3  -1  109.39    2.90
   1   3  -1  109.19    2.60
  -1   3   1  110.09    2.80
  -1   3   1  108.69    2.90
   0  -3   1    4.90    0.30
   0   3   1    6.30    0.40
   0   3  -1    6.40    0.30
   0   3  -1    6.30    0.40
   1  -3   1    0.30    0.20
   1   3   1    0.70    0.30
   1   3   1    0.60    0.10
   2  -3   1   28.30    1.20
   2   3   1   30.50    0.80
   2   3   1   32.00    1.20
   3  -3   1   59.29    2.00
   3   3   1   60.49    1.60
   4  -3   1   32.00    1.50
   4   3   1   33.60    1.10
   4   3   1   31.70    1.50
   5  -3   1    3.60    0.70
   5   3   1    3.30    0.50
   5   3   1    3.30    0.70
   6  -3   1    0.00    0.40
   6  -3   1    0.20    0.60
   6   3   1    1.30    0.60
   7  -3   1   51.99    2.70
   7  -3   1   53.69    2.30
   7   3   1   53.89    2.50
   8  -3   1    4.50    0.90
   8  -3   1    4.30    1.10
   8   3   1    4.90    1.00
   9  -3   1    8.30    1.50
   9   3   1    9.50    1.50
  10  -3   1    2.90    1.10
  10   3   1    1.90    1.00
  11  -4  -1    2.70    1.20
  11   4  -1    1.80    1.20
  10  -4  -1   -0.90    0.80
  10   4  -1    0.20    0.80
   9  -4  -1    0.40    0.90
   9   4  -1   -0.90    0.60
   8  -4  -1   14.50    1.70
   8  -4  -1   14.50    1.50
   8   4  -1   14.50    1.50
   7  -4  -1    1.20    0.70
   7   4  -1   -0.10    0.50
   6  -4  -1    4.00    0.80
   6   4  -1    4.70    0.80
   5  -4  -1    2.80    0.60
   5   4  -1    1.70    0.50
   4  -4  -1  722.43   17.10
   4   4  -1  732.83   17.80
   3  -4  -1  352.36    8.60
   3   4  -1  354.16    8.90
   2  -4  -1  144.69    3.80
   2   4  -1  142.69    3.90
   1  -4  -1   22.40    0.90
  -1  -4   1   20.30    0.70
   1   4  -1   20.40    0.90
   1   4  -1   21.40    0.70
  -1   4   1   21.30    0.90
   0   4   1 1787.72   41.10
   0   4   1 1754.52   39.20
   0   4  -1 1696.73   41.40
   1  -4   1 1625.24   36.50
   1   4   1 1613.84   38.20
   1   4   1 1642.14   36.40
  -1   4  -1 1583.84   38.10
   2  -4   1    5.90    0.60
   2   4   1    6.40    0.30
   2   4   1    5.60    0.60
   3  -4   1   14.00    0.90
   3   4   1   14.70    1.00
   3   4   1   14.00    0.50
   4  -4   1  571.74   13.80
   4   4   1  579.24   13.00
   4   4   1  573.24   14.40
   5  -4   1  239.88    6.60
   5   4   1  243.48    6.80
   6  -4   1   64.59    2.60
   6   4   1   61.39    2.60
   7  -4   1   61.79    3.00
   7  -4   1   54.99    2.50
   7   4   1   55.49    2.60
   8  -4   1   23.20    1.60
   8  -4   1   21.70    1.90
   8   4   1   22.90    1.80
   9  -4   1    0.30    0.80
   9   4   1   -0.10    0.80
  10  -4   1   11.40    1.70
  10   4   1    8.10    1.50
  11  -5  -1   -0.40    0.90
  11   5  -1   -1.20    0.90
  10  -5  -1    1.70    1.00
  10   5  -1   -0.20    0.80
   9  -5  -1    0.10    0.80
   9  -5  -1   -0.20    0.70
   9   5  -1   -1.00    0.70
   8  -5  -1    0.40    0.70
   8  -5  -1   -0.10    0.50
   8   5  -1    0.60    0.70
   7  -5  -1    3.30    0.80
   7   5  -1    2.50    0.80
   6  -5  -1   30.20    1.70
   6   5  -1   34.10    1.90
   5  -5  -1   21.30    1.40
   5   5  -1   20.70    1.40
   4  -5  -1   58.29    2.20
   4   5  -1   57.59    2.20
   3  -5  -1  881.01   20.30
   3   5  -1  867.61   21.20
  -2  -5   1    4.50    0.30
   2  -5  -1    3.80    0.50
   2   5  -1    5.10    0.60
  -1  -5   1   15.80    0.60
   1  -5  -1   15.90    0.80
   1   5  -1   14.40    0.80
   1   5  -1   16.20    0.60
   1  -5   1   31.30    1.20
  -1   5  -1   32.60    1.20
   1   5   1   33.50    1.00
   1   5   1   32.30    1.30
   2  -5   1   30.80    1.30
   2   5   1   32.40    1.50
   2   5   1   29.60    0.90
   3  -5   1   28.30    1.40
   3   5   1   31.20    0.80
   3   5   1   30.40    1.50
   4  -5   1    0.10    0.40
   4   5   1   -0.20    0.40
   5  -5   1   41.40    2.00
   5   5   1   40.40    2.00
   6  -5   1   42.20    2.10
   6   5   1   41.20    2.10
   7  -5   1   21.80    1.60
   7  -5   1   22.90    1.90
   7   5   1   25.00    1.80
   8  -5   1    2.40    1.00
   8  -5   1    2.20    0.80
   8   5   1    2.20    0.90
   9  -5   1    0.00    0.90
   9  -5   1    0.10    0.80
   9   5   1    1.30    0.90
  10  -5   1   -0.10    0.90
  10   5   1    0.80    1.10
  10  -6  -1   -0.40    0.80
  10   6  -1   -0.60    0.80
   9  -6  -1    1.70    0.90
   9  -6  -1    2.70    1.10
   9   6  -1    1.30    0.90
   8  -6  -1    2.50    0.90
   8   6  -1    2.80    1.00
   7  -6  -1   -0.30    0.50
   7   6  -1    0.10    0.60
   6  -6  -1   29.80    1.80
   6   6  -1   36.00    2.00
   5  -6  -1   45.10    2.10
   5   6  -1   47.80    2.10
   4  -6  -1   83.59    2.80
   4   6  -1   82.09    3.00
   3  -6  -1  132.09    3.90
   3   6  -1  135.79    4.10
   2  -6  -1   32.90    1.40
  -2  -6   1   31.30    0.90
   2   6  -1   32.00    1.10
   2   6  -1   32.80    1.40
  -2   6   1   34.20    1.40
  -1  -6   1   86.59    2.30
   1  -6  -1   86.99    2.50
  -1   6   1   83.49    2.00
   1   6  -1   86.09    2.60
   0   6   1  864.51   20.80
   0   6   1  876.11   18.60
   0   6  -1  860.91   18.70
   0   6  -1  861.31   20.70
  -1  -6  -1  327.67    7.50
   1  -6   1  324.67    7.90
   1   6   1  329.17    7.20
  -1   6  -1  313.27    7.10
   1   6   1  318.77    8.10
  -1   6  -1  312.77    8.10
   2  -6   1   13.00    0.90
   2   6   1   12.40    0.50
   2   6   1   12.90    1.00
   3  -6   1    9.20    0.90
   3   6   1    9.50    0.40
   3   6   1    9.20    1.00
   4  -6   1    3.60    0.70
   4   6   1    2.50    0.70
   5  -6   1    5.60    0.90
   5   6   1    6.00    1.00
   6  -6   1   11.20    1.30
   6   6   1   15.20    1.50
   7  -6   1    3.70    0.90
   7   6   1    3.90    1.00
   8  -6   1    5.50    1.30
   8  -6   1    7.30    1.20
   8   6   1    5.90    1.20
   9  -6   1   12.60    1.60
   9  -6   1   13.70    1.90
   9   6   1   10.90    1.60
  10  -6   1    2.00    1.20
  10   6   1   -0.30    0.90
  10  -7  -1    0.70    1.00
  10   7  -1    0.00    1.00
   9  -7  -1   -0.30    0.70
   9  -7  -1    0.20    0.90
   9   7  -1    0.40    0.90
   8  -7  -1    1.60    0.80
   8   7  -1   -0.30    0.70
   7  -7  -1   -0.60    0.50
   7   7  -1   -0.10    0.60
   6  -7  -1   40.80    2.10
   6   7  -1   39.40    2.20
   5  -7  -1   33.40    1.80
   5   7  -1   36.10    2.00
   4  -7  -1  246.68    6.70
   4   7  -1  245.48    6.90
   3  -7  -1  108.59    3.40
   3   7  -1  115.29    3.70
   2  -7  -1  436.96   10.60
  -2  -7   1  446.66   10.10
   2   7  -1  442.26   11.00
  -2   7   1  429.36   11.10
   2   7  -1  434.16    9.80
  -1  -7   1  209.18    5.20
   1  -7  -1  214.68    5.50
  -1   7   1  207.98    4.70
  -1   7   1  215.38    5.70
   1   7  -1  215.58    5.60
   0   7  -1  422.36   10.70
   0   7  -1  434.36    9.60
   0   7   1  429.96   10.80
   0   7   1  441.26    9.40
  -1  -7  -1  133.29    3.40
   1  -7   1  135.09    3.80
   1   7   1  136.59    3.30
  -1   7  -1  133.79    3.30
   1   7   1  134.59    3.90
  -1   7  -1  136.99    3.90
  -2  -7  -1    7.10    0.40
   2  -7   1    6.70    0.80
   2   7   1    7.10    0.90
   3  -7   1  138.99    4.20
   3   7   1  143.09    4.40
   4  -7   1   43.20    2.00
   4   7   1   43.30    2.20
   5  -7   1   20.80    1.50
   5   7   1   19.10    1.70
   6  -7   1    9.00    1.20
   6   7   1    9.20    1.30
   7  -7   1   11.00    1.40
   7   7   1   12.10    1.50
   8  -7   1    9.00    1.40
   8   7   1    7.60    1.30
   9  -7   1    0.50    1.00
   9  -7   1   -0.20    0.70
   9   7   1   -0.80    0.90
  10  -7   1    0.00    1.00
  10   7   1   -0.90    1.10
  10  -8  -1   -1.20    0.80
  10   8  -1    0.50    1.10
   9  -8  -1    3.70    1.10
   9   8  -1    4.50    1.20
   8  -8  -1   -0.40    0.70
   8   8  -1    0.10    0.90
   7  -8  -1    1.00    0.70
   7   8  -1    1.40    0.80
   6  -8  -1   40.90    2.20
   6   8  -1   50.39    2.50
   5  -8  -1   49.30    2.30
   5   8  -1   50.69    2.50
   4  -8  -1   64.39    2.60
   4   8  -1   63.79    2.80
   3  -8  -1   70.59    2.60
   3   8  -1   69.79    2.20
   3   8  -1   68.99    2.70
   2  -8  -1    9.50    0.80
  -2  -8   1    9.60    0.60
   2   8  -1   10.80    0.90
   2   8  -1    9.30    0.60
  -2   8   1   10.70    0.90
  -1  -8   1   11.30    0.70
   1  -8  -1   10.40    0.80
   1   8  -1    9.80    0.60
  -1   8   1   12.50    0.50
  -1   8   1   11.40    0.90
   1   8  -1   11.70    0.90
   0  -8  -1   80.99    2.50
   0   8   1   83.99    2.80
   0   8   1   89.79    2.20
   0   8  -1   89.79    2.30
   0   8  -1   86.29    2.70
  -1  -8  -1    0.30    0.20
   1  -8   1    0.20    0.30
   1   8   1   -0.10    0.30
  -1   8  -1    0.10    0.20
  -1   8  -1    0.20    0.30
   1   8   1    0.10    0.20
   2  -8   1    4.80    0.70
  -2  -8  -1    3.10    0.40
   2   8   1    1.00    0.50
   3  -8   1  177.78    5.10
   3   8   1  171.38    5.30
   4  -8   1    0.70    0.60
   4   8   1    0.50    0.70
   5  -8   1    7.70    1.10
   5   8   1    8.20    1.30
   6  -8   1    4.90    1.00
   6   8   1    5.60    1.10
   7  -8   1    3.00    0.90
   7   8   1    2.10    1.00
   8  -8   1    3.90    1.00
   8   8   1    2.90    1.20
   9  -8   1    4.00    1.30
   9  -8   1    3.20    1.10
   9   8   1    1.90    1.20
  10  -8   1    2.10    1.20
  10   8   1   -0.30    1.00
  10  -9  -1    0.70    1.10
  10   9  -1   -0.40    1.20
   9  -9  -1    8.00    1.40
   9   9  -1   10.20    1.70
   8  -9  -1   -0.90    0.60
   8   9  -1   -0.30    0.90
   7  -9  -1    1.60    0.80
   7   9  -1    0.20    0.80
   6  -9  -1    2.20    0.80
   6   9  -1    0.80    0.80
   5  -9  -1  133.49    4.40
   5   9  -1  126.19    4.50
   4  -9  -1   28.60    1.70
   4   9  -1   29.00    1.40
   4   9  -1   30.30    1.90
   3  -9  -1    0.90    0.50
   3   9  -1    1.40    0.40
   3   9  -1    0.90    0.60
  -2  -9   1   12.20    0.70
   2  -9  -1   13.40    1.00
  -2   9   1   13.90    1.10
   2   9  -1   12.50    1.00
   2   9  -1   16.80    0.80
   1  -9  -1   68.89    2.40
  -1  -9   1   70.09    2.20
   1   9  -1   68.99    2.40
  -1   9   1   73.19    2.60
   1   9  -1   71.79    2.00
  -1   9   1   70.39    1.80
   0  -9  -1    0.40    0.30
   0  -9   1    1.00    0.30
   0   9  -1    0.60    0.30
   0   9   1    0.60    0.20
   0   9  -1    0.50    0.40
   0   9   1    0.70    0.40
   1  -9   1    0.50    0.40
  -1  -9  -1    0.50    0.30
  -1   9  -1   -0.10    0.30
  -1   9  -1    0.80    0.30
   1   9   1    0.80    0.50
   1   9   1    0.20    0.20
   2  -9   1  253.17    6.90
  -2  -9  -1  256.57    6.20
   2   9   1  261.07    6.10
  -2   9  -1  255.07    7.10
   2   9   1  258.07    7.00
   3  -9   1   14.80    1.20
   3   9   1   15.50    1.30
   4  -9   1    4.70    0.90
   4   9   1    4.50    1.00
   5  -9   1    7.70    1.10
   5   9   1   10.90    1.50
   6  -9   1    0.00    0.60
   6   9   1    0.30    0.80
   7  -9   1    0.60    0.80
   7   9   1    1.40    0.90
   8  -9   1    1.80    0.90
   8   9   1    1.30    1.10
   9  -9   1    0.50    0.80
   9  -9   1    1.40    1.10
   9   9   1    1.90    1.20
  10  -9   1    0.30    1.00
  10  10  -1    2.70    1.50
   9  10  -1    4.20    1.50
   8 -10  -1   -0.30    0.80
   8  10  -1    2.10    1.10
   7 -10  -1    1.50    0.80
   7  10  -1    2.40    1.10
   6 -10  -1    3.40    0.90
   6  10  -1    2.70    1.10
   5 -10  -1    6.00    1.10
   5  10  -1    8.00    1.30
   4 -10  -1  127.59    4.20
   4  10  -1  119.99    4.20
   4  10  -1  119.59    3.50
   3 -10  -1   38.60    1.90
   3  10  -1   36.50    1.50
   3  10  -1   34.40    1.80
   2 -10  -1   36.60    1.80
  -2  10   1   35.70    1.80
   2  10  -1   34.90    1.70
  -1 -10   1   91.49    2.80
   1 -10  -1   97.19    3.00
   1  10  -1   92.39    3.10
   1  10  -1   92.09    2.50
  -1  10   1   91.09    3.20
   0 -10   1    3.50    0.60
   0 -10  -1    5.30    0.70
   0  10  -1    4.10    0.50
   0  10   1    3.70    0.40
   0  10  -1    4.20    0.70
   0  10   1    3.60    0.70
  -1 -10  -1   39.20    1.50
   1 -10   1   41.70    1.80
  -1  10  -1   39.30    1.80
   1  10   1   38.30    1.30
   1  10   1   39.60    1.80
  -1  10  -1   38.80    1.40
   2 -10   1  140.09    4.30
  -2  10  -1  137.59    4.40
   2  10   1  142.89    3.60
   2  10   1  132.39    4.30
   3 -10   1   15.30    1.50
   3  10   1   17.20    1.40
   3  10   1   16.50    1.00
   4 -10   1   13.70    1.50
   4  10   1   16.30    1.60
   5 -10   1    2.90    0.80
   5  10   1    2.90    1.10
   6 -10   1   -0.10    0.60
   6  10   1    1.30    0.90
   7 -10   1    1.00    0.80
   7  10   1    0.80    1.00
   8 -10   1    6.40    1.30
   8  10   1    5.10    1.40
   9  10   1    0.50    1.20
   9  11  -1    3.10    1.50
   8 -11  -1    5.60    1.30
   8  11  -1    2.00    1.20
   7 -11  -1   -0.40    0.70
   7  11  -1   -0.60    0.90
   6 -11  -1   31.80    2.10
   6  11  -1   30.40    1.60
   6  11  -1   27.60    2.20
   5 -11  -1    1.90    0.80
   5  11  -1    1.40    0.50
   5  11  -1    2.00    0.90
   4 -11  -1   30.10    1.90
   4  11  -1   29.00    1.40
   4  11  -1   27.60    1.80
   3 -11  -1   23.60    1.60
   3  11  -1   25.00    1.60
   3  11  -1   23.80    1.20
   2 -11  -1  100.79    3.40
   2  11  -1  101.39    2.80
   2  11  -1   98.39    3.40
  -2  11   1   94.49    3.50
  -1 -11   1    0.40    0.40
   1 -11  -1    1.00    0.50
  -1  11   1    1.00    0.60
   1  11  -1    0.60    0.50
   1  11  -1    0.70    0.30
   0 -11  -1  114.29    3.40
   0 -11   1  111.49    3.50
   0  11  -1  113.79    3.70
   0  11  -1  114.89    3.00
   0  11   1  110.39    3.70
   1 -11   1    2.90    0.70
  -1 -11  -1    2.90    0.60
  -1  11  -1    3.40    0.50
  -1  11  -1    3.20    0.70
   1  11   1    3.10    0.70
   2 -11   1   62.89    2.60
   2  11   1   67.89    2.00
   2  11   1   64.79    2.70
  -2  11  -1   63.89    2.70
   3 -11   1   13.70    1.40
   3  11   1   15.00    1.40
   3  11   1   12.40    1.00
   4 -11   1   19.20    1.50
   4  11   1   17.80    1.10
   4  11   1   17.60    1.50
   5 -11   1    0.70    0.70
   5  11   1   -0.40    0.80
   6 -11   1   23.50    1.90
   6  11   1   26.80    2.10
   7 -11   1   -0.20    0.70
   7  11   1    0.40    0.90
   8 -11   1    2.10    1.00
   8  11   1    1.80    1.20
   9  11   1    0.20    1.30
   9  12  -1    0.70    0.70
   9  12  -1   -0.40    1.20
   8  12  -1    2.60    1.40
   8  12  -1    2.30    0.80
   7 -12  -1    6.20    1.30
   7  12  -1    7.60    1.10
   7  12  -1    7.20    1.50
   6 -12  -1   12.20    1.60
   6  12  -1   10.20    1.10
   6  12  -1    9.10    1.40
   5 -12  -1    0.10    0.70
   5  12  -1    0.70    0.80
   5  12  -1    0.20    0.50
   4 -12  -1   23.60    1.70
   4  12  -1   27.20    1.40
   4  12  -1   26.10    1.80
   3 -12  -1    2.00    0.70
   3  12  -1    1.40    0.70
   2 -12  -1   64.19    2.70
  -2  12   1   56.99    2.60
   2  12  -1   61.19    2.00
   2  12  -1   63.69    2.60
   1 -12  -1    5.00    0.90
   1  12  -1    4.50    0.80
  -1  12   1    5.00    0.90
   1  12  -1    3.50    0.60
   0 -12  -1   53.69    2.20
   0 -12   1   52.79    2.20
   0  12   1   51.19    2.30
   0  12  -1   52.79    2.30
   1 -12   1   -0.90    0.50
   1  12   1    1.50    0.60
  -1  12  -1    0.30    0.50
   2 -12   1  149.79    4.80
  -2  12  -1  153.58    5.00
   2  12   1  149.49    4.80
   3 -12   1   10.50    1.30
   3  12   1   10.30    1.20
   4 -12   1    0.50    0.60
   4  12   1    1.00    0.70
   4  12   1    0.00    0.30
   5 -12   1    3.70    1.00
   5  12   1    4.00    0.70
   5  12   1    5.20    1.20
   6 -12   1    1.40    0.80
   6  12   1   -0.70    0.80
   7 -12   1    1.00    0.90
   7  12   1    1.40    1.10
   8  12   1    0.40    1.20
   9  13  -1    0.00    0.60
   9  13  -1    0.00    1.30
   8  13  -1    0.80    0.70
   8  13  -1    1.70    1.10
   7 -13  -1    4.80    1.20
   7  13  -1    5.20    0.90
   7  13  -1    3.70    1.20
   6 -13  -1   -0.20    0.70
   6  13  -1   -0.20    0.60
   6  13  -1   -0.30    0.80
   5 -13  -1   15.10    1.70
   5  13  -1   19.00    1.30
   5  13  -1   18.90    1.70
   4 -13  -1   20.50    1.70
   4  13  -1   22.00    1.30
   4  13  -1   23.00    1.70
   3 -13  -1    2.30    0.80
   3  13  -1    2.80    0.60
   3  13  -1    2.20    0.70
   2 -13  -1    3.50    0.90
  -2  13   1    2.80    0.80
   2  13  -1    2.10    0.70
   1 -13  -1   12.00    1.30
   1  13  -1   11.60    1.20
  -1  13   1   10.50    1.30
   0 -13   1   55.49    2.30
   0 -13  -1   52.49    2.20
   0  13  -1   53.09    2.40
   0  13   1   52.39    2.40
   1 -13   1   72.39    2.90
   1  13   1   70.69    2.90
  -1  13  -1   78.79    3.10
   2 -13   1    0.70    0.60
  -2  13  -1    0.90    0.60
   2  13   1    1.30    0.70
   3 -13   1   91.59    3.60
   3  13   1   94.79    3.60
   4 -13   1    4.80    1.10
   4  13   1    6.90    1.20
   5 -13   1   -1.00    0.60
   5  13   1    1.40    0.90
   6 -13   1    0.00    0.80
   6  13   1    0.90    0.80
   7 -13   1    4.70    1.20
   7  13   1    4.30    0.90
   7  13   1    3.60    1.20
   8  13   1    0.90    1.20
   8  14  -1   -0.20    0.70
   8  14  -1    0.40    1.10
   7  14  -1    1.00    0.70
   7  14  -1    2.40    1.10
   6 -14  -1    6.80    1.40
   6  14  -1    9.10    1.40
   6  14  -1    8.00    1.10
   5 -14  -1    0.90    0.80
   5  14  -1    0.10    0.70
   4 -14  -1    0.50    0.70
   4  14  -1    0.20    0.70
   3 -14  -1    0.10    0.70
   3  14  -1    1.70    0.70
   2 -14  -1   -0.50    0.60
   2  14  -1   -0.70    0.50
  -2  14   1    0.00    0.60
   1 -14  -1   72.49    3.00
  -1  14   1   77.69    3.20
   1  14  -1   75.69    3.00
   0  14   1   41.50    2.20
   0  14  -1   41.90    2.20
   1 -14   1   83.49    3.20
   1  14   1   82.99    3.30
  -1  14  -1   81.79    3.30
   2 -14   1   18.10    1.50
  -2  14  -1   18.90    1.60
   2  14   1   19.20    1.60
   3 -14   1    7.90    1.30
   3  14   1    7.40    1.20
   4 -14   1    4.60    1.10
   4  14   1    4.70    1.10
   5 -14   1    1.50    0.90
   5  14   1    2.20    1.00
   6 -14   1    1.80    1.10
   6  14   1    0.10    0.90
   7  14   1   -0.20    0.90
   8  14   1    0.60    1.20
   8  15  -1    3.00    1.30
   7  15  -1    0.30    1.00
   6 -15  -1    0.50    1.00
   6  15  -1    2.00    0.90
   5 -15  -1    8.20    1.50
   5  15  -1    6.30    1.20
   4 -15  -1   10.30    1.50
   4  15  -1    7.70    1.30
   3 -15  -1   21.20    1.80
   3  15  -1   20.10    1.60
   2 -15  -1   -0.40    0.60
   2  15  -1    0.60    0.60
  -2  15   1    0.00    0.60
   1 -15  -1    2.10    0.80
  -1  15   1    2.80    0.80
   1  15  -1    2.50    0.80
   0  15   1    3.60    0.90
   0  15  -1    2.00    0.80
   1 -15   1    3.70    0.90
  -1  15  -1    5.10    1.00
   1  15   1    2.70    0.80
   2 -15   1   -0.50    0.60
   2  15   1    0.10    0.70
  -2  15  -1   -0.50    0.60
   3 -15   1    8.60    1.40
   3  15   1    8.00    1.30
   4 -15   1    0.90    0.90
   4  15   1    0.30    0.80
   5 -15   1    0.30    0.80
   5  15   1    0.40    0.90
   6  15   1    1.70    1.10
   7  15   1    1.80    1.10
   7  16  -1    0.60    1.00
   6  16  -1    1.80    1.00
   5 -16  -1   -0.60    0.80
   5  16  -1   -0.60    0.80
   4 -16  -1    0.40    0.80
   4  16  -1    0.60    0.80
   3 -16  -1   12.60    1.60
   3  16  -1   14.60    1.60
   2 -16  -1    6.60    1.20
   2  16  -1    6.40    1.10
  -2  16   1    7.90    1.30
   1  16  -1    1.10    0.70
  -1  16   1   -0.70    0.70
   0  16   1    6.50    1.20
   0  16  -1    5.40    1.10
   1  16   1   15.60    1.70
  -1  16  -1   14.20    1.60
   2 -16   1    2.40    0.90
   2  16   1    2.80    0.90
  -2  16  -1    2.10    0.90
   3 -16   1   32.00    2.30
   3  16   1   33.40    2.10
   4 -16   1   -0.70    0.80
   4  16   1    0.00    0.80
   5 -16   1   12.70    1.90
   5  16   1   11.50    1.60
   6  16   1    0.30    1.00
   6  17  -1    4.10    1.20
   5  17  -1    0.00    0.80
   4 -17  -1    8.90    1.60
   4  17  -1    8.50    1.40
   3 -17  -1    2.20    1.10
   3  17  -1    1.50    0.90
   2  17  -1    2.30    0.90
  -2  17   1    0.70    0.80
  -1  17   1   24.30    1.90
   1  17  -1   25.30    1.90
   0  17  -1    0.50    0.70
   0  17   1   -0.10    0.70
   1  17   1    0.80    0.80
  -1  17  -1    0.90    0.80
   2  17   1    0.90    0.80
   3 -17   1    3.80    1.20
   3  17   1    4.30    1.10
   4 -17   1    1.90    1.10
   4  17   1    3.00    1.10
   5  17   1    1.00    0.90
   6  17   1   -0.20    0.90
   5  18  -1    2.20    1.10
   4  18  -1    0.20    0.90
   3 -18  -1    0.40    1.00
   3  18  -1    0.10    0.80
   2  18  -1    4.10    1.10
  -2  18   1    5.10    1.20
   1  18  -1   -0.30    0.70
  -1  18   1    1.60    0.90
   0  18   1    2.10    0.90
   0  18  -1    1.30    0.90
   1  18   1    0.20    0.80
  -1  18  -1    0.30    0.80
   2  18   1    4.60    1.10
   3 -18   1    3.70    1.20
   3  18   1    5.90    1.30
   4  18   1    9.30    1.50
   5  18   1    0.20    0.90
   4  19  -1   10.30    1.60
   3  19  -1   20.80    2.10
  -2  19   1    2.80    1.20
   2  19  -1    3.10    1.10
   1  19  -1   12.30    1.70
  -1  19   1   13.10    1.80
   0  19   1    6.70    1.40
   0  19  -1    8.50    1.50
  -1  19  -1    0.00    0.90
   1  19   1    1.30    1.00
   2  19   1    2.80    1.10
   3  19   1    1.40    1.00
   4  19   1    0.70    1.00
   3  20  -1    1.70    1.10
   2  20  -1    0.60    0.90
  -1  20   1    0.60    1.00
   1  20  -1    0.80    1.00
   0  20  -1    0.00    0.90
   0  20   1    0.60    1.00
   1  20   1    2.60    1.10
  -1  20  -1    1.60    0.90
   2  20   1    0.40    0.90
  11   0  -2   -0.30    0.90
  10   0  -2   -0.20    0.80
   9   0  -2   -0.20    0.70
   8   0  -2   11.70    1.50
   7   0  -2   -0.20    0.50
   6   0  -2    0.20    0.40
   6   0  -2    0.30    0.50
   5   0  -2   -0.40    0.30
   5   0  -2    0.10    0.20
   4   0  -2   71.39    2.30
   4   0  -2   51.39    1.80
  -3   0   2   -0.10    0.20
  -1   0   2   -3.70    0.10
   0   0   2 2043.20   46.30
   1   0   2   -0.30    0.10
   2   0   2 2976.50   67.49
   2   0   2 2974.60   69.69
   3   0   2    0.40    0.20
   3   0   2   -0.10    0.30
   4   0   2    1.30    0.50
   4   0   2    2.30    0.40
   5   0   2   -0.30    0.40
   5   0   2    0.70    0.40
   6   0   2   53.69    2.40
   6   0   2   51.99    2.00
   7   0   2   -0.30    0.50
   8   0   2   11.30    1.50
   9   0   2   -0.70    0.70
  10   0   2    2.80    1.10
  11  -1  -2    0.00    0.90
  11   1  -2    0.70    1.00
  10  -1  -2    0.90    0.80
  10   1  -2    0.40    0.80
   9  -1  -2   10.00    1.50
   9   1  -2    8.30    1.40
   8  -1  -2    3.10    0.90
   8   1  -2    3.80    0.90
   7  -1  -2    0.10    0.60
   7  -1  -2   -0.80    0.40
   7   1  -2    1.50    0.60
   6  -1  -2   19.30    1.50
   6  -1  -2   20.10    1.20
   6   1  -2   19.00    1.40
   6   1  -2   20.20    1.10
   5  -1  -2   -0.30    0.40
   5  -1  -2    3.30    0.50
   5   1  -2    1.60    0.30
   5   1  -2    0.30    0.40
   4  -1  -2  234.98    5.80
   4   1  -2  235.78    6.30
   4   1  -2  233.68    5.70
   3  -1  -2  220.08    5.40
  -3  -1   2  224.48    5.20
   3   1  -2  216.48    5.70
  -2  -1   2  989.40   22.20
   2   1  -2  974.40   23.40
  -2   1   2 1003.20   22.40
   1   1  -2  186.88    4.30
  -1   1   2  198.58    4.60
   0  -1   2 1900.51   42.30
   0   1   2 1817.52   41.90
   1  -1   2   42.00    1.30
   1   1   2   44.70    1.20
   1   1   2   41.60    1.30
   2  -1   2   41.60    1.40
   2  -1   2   40.70    1.50
   2   1   2   44.80    1.50
   2   1   2   42.20    1.30
   3  -1   2   10.10    0.80
   3  -1   2    9.50    0.70
   3   1   2   11.20    0.80
   3   1   2    9.20    0.60
   4  -1   2   15.00    1.10
   4  -1   2   15.00    0.90
   4   1   2   13.90    1.00
   4   1   2   15.60    0.80
   5  -1   2    1.30    0.60
   5  -1   2    1.20    0.40
   5   1   2    1.30    0.50
   5   1   2    1.60    0.40
   6  -1   2    0.10    0.40
   6  -1   2   -0.20    0.60
   6   1   2   -0.40    0.30
   6   1   2   -0.40    0.50
   7  -1   2    1.60    0.70
   7  -1   2    0.50    0.50
   7   1   2    1.10    0.70
   8  -1   2    1.30    0.80
   8   1   2    2.60    0.90
   9  -1   2    1.20    0.90
   9   1   2    1.80    0.90
  10  -1   2   -0.40    0.90
  10   1   2   -0.30    0.90
  11  -2  -2    2.50    1.20
  11   2  -2    3.20    1.20
  10  -2  -2    2.30    1.00
  10   2  -2    2.50    1.00
   9  -2  -2    1.90    0.90
   9   2  -2    1.00    0.80
   8  -2  -2    6.30    1.10
   8   2  -2    6.90    1.10
   7  -2  -2    0.10    0.50
   7  -2  -2    0.00    0.50
   7   2  -2    0.20    0.50
   6  -2  -2   -0.40    0.50
   6  -2  -2    0.10    0.40
   6   2  -2    0.30    0.50
   5  -2  -2  141.49    4.00
   5   2  -2  140.99    4.30
   5   2  -2  142.49    3.70
   4  -2  -2    0.90    0.30
   4   2  -2    0.40    0.30
   4   2  -2    0.40    0.20
  -3  -2   2   12.90    0.50
   3  -2  -2   11.20    0.70
   3   2  -2   10.80    0.70
  -2  -2   2    6.30    0.30
  -2   2   2    5.30    0.50
   2   2  -2    5.00    0.40
  -1  -2   2  170.38    4.00
  -1   2   2  174.28    4.10
  -1   2   2  168.88    4.30
   1   2  -2  168.98    3.90
   0  -2   2  100.59    2.50
   0   2  -2   97.19    2.30
   0   2   2   96.59    2.60
   0   2   2   99.59    2.40
   1  -2   2  432.76   10.10
   1   2   2  431.36    9.90
   1   2   2  437.26   10.50
   2  -2   2  621.14   14.50
   2   2   2  623.34   15.10
   2   2   2  633.84   14.20
   3  -2   2  601.54   14.10
   3   2   2  583.94   14.70
   3   2   2  614.34   13.80
   4  -2   2  490.35   11.70
   4  -2   2  472.95   12.30
   4   2   2  485.55   11.30
   4   2   2  482.45   12.20
   5  -2   2    4.90    0.70
   5  -2   2    5.30    0.90
   5   2   2    7.50    0.90
   5   2   2    6.20    0.60
   6  -2   2   50.39    2.10
   6  -2   2   52.19    2.50
   6   2   2   46.40    2.20
   7  -2   2    1.00    0.80
   7  -2   2    0.40    0.50
   7   2   2    0.20    0.60
   8  -2   2   -1.80    0.60
   8   2   2    0.30    0.70
   9  -2   2   -1.20    0.70
   9   2   2   -1.60    0.70
  10  -2   2   -0.70    0.80
  10   2   2    1.10    1.00
  11  -3  -2    2.00    1.10
  11   3  -2    1.00    1.00
  10  -3  -2    0.50    0.90
  10   3  -2    0.10    0.80
   9  -3  -2    3.30    1.10
   9   3  -2    2.80    0.90
   8  -3  -2    1.80    0.70
   8  -3  -2    3.30    1.00
   8   3  -2    3.50    0.90
   7  -3  -2   13.50    1.30
   7  -3  -2   15.00    1.60
   7   3  -2   16.10    1.40
   6  -3  -2   25.70    1.40
   6   3  -2   23.50    1.40
   5  -3  -2   18.50    1.20
   5   3  -2   20.10    1.20
   5   3  -2   19.80    0.80
   4  -3  -2    2.40    0.50
   4   3  -2    2.60    0.50
   4   3  -2    2.60    0.30
   3  -3  -2  710.23   16.10
  -3  -3   2  684.43   15.60
   3   3  -2  688.03   16.70
  -2  -3   2   69.89    1.70
   2   3  -2   68.59    2.00
  -2   3   2   67.89    2.00
  -1  -3   2   25.80    0.80
  -1   3   2   25.30    1.00
  -1   3   2   26.00    1.00
   1   3  -2   25.20    0.80
   0  -3   2  253.17    6.20
   0   3   2  259.47    6.40
   0   3   2  266.97    6.10
   0   3  -2  261.77    5.80
   1  -3   2  907.61   21.00
   1   3   2  934.71   22.00
   1   3   2  920.71   20.70
   2  -3   2  738.03   17.20
   2   3   2  733.63   17.90
   2   3   2  758.22   16.80
   3  -3   2  248.18    6.50
   3   3   2  256.67    6.80
   3   3   2  264.77    6.10
   4  -3   2   31.10    1.50
   4   3   2   31.70    1.10
   4   3   2   28.60    1.50
   5  -3   2    4.30    0.90
   5  -3   2    5.10    0.80
   5   3   2    4.60    0.50
   5   3   2    3.60    0.70
   6  -3   2   46.20    2.30
   6  -3   2   44.40    2.10
   6   3   2   43.20    2.20
   7  -3   2    6.90    1.00
   7  -3   2    9.80    1.40
   7   3   2    5.70    1.00
   8  -3   2    0.30    0.80
   8  -3   2    0.00    0.60
   8   3   2   -0.20    0.60
   9  -3   2   -0.40    0.80
   9   3   2    1.00    0.90
  10  -3   2    4.10    1.30
  10   3   2    2.90    1.10
  11  -4  -2    1.10    1.00
  11   4  -2   -0.40    0.80
  10  -4  -2    3.50    1.10
  10   4  -2    4.30    1.20
   9  -4  -2    7.50    1.40
   9   4  -2    9.80    1.50
   8  -4  -2    1.40    0.70
   8  -4  -2    1.60    0.80
   8   4  -2    1.70    0.70
   7  -4  -2    8.50    1.10
   7   4  -2    8.20    1.10
   6  -4  -2    0.30    0.50
   6   4  -2    0.60    0.50
   5  -4  -2   25.40    1.40
   5   4  -2   28.50    1.40
   4  -4  -2  435.86   10.40
   4   4  -2  418.16    9.60
   4   4  -2  418.96   10.70
   3  -4  -2  116.09    3.30
   3   4  -2  113.09    3.30
   2  -4  -2  563.24   12.80
  -2  -4   2  556.74   12.30
   2   4  -2  545.55   12.10
   2   4  -2  546.15   13.30
  -2   4   2  529.25   12.80
  -1  -4   2    5.10    0.30
  -1   4   2    4.60    0.40
  -1   4   2    4.30    0.40
   1   4  -2    5.00    0.40
   1   4  -2    5.70    0.50
   0  -4   2  163.28    4.20
   0   4   2  166.68    4.10
   0   4   2  168.68    4.40
   0   4  -2  168.78    3.90
   0   4  -2  165.48    4.20
   1  -4   2  139.89    3.60
   1   4   2  130.79    3.70
   1   4   2  132.59    3.20
  -1   4  -2  124.89    3.10
   2  -4   2   84.99    2.60
   2   4   2   85.79    2.70
   2   4   2   81.09    2.10
   3  -4   2   11.50    0.90
   3   4   2   11.70    0.90
   3   4   2   11.50    0.50
   4  -4   2  234.48    6.30
   4   4   2  236.08    5.60
   4   4   2  235.88    6.50
   5  -4   2    7.50    0.90
   5   4   2    6.30    0.90
   6  -4   2    0.20    0.60
   6  -4   2    1.60    0.60
   6   4   2    1.80    0.70
   7  -4   2    6.40    1.20
   7  -4   2    9.30    1.20
   7   4   2    9.20    1.30
   8  -4   2    1.80    0.80
   8  -4   2    2.20    1.00
   8   4   2    2.10    0.90
   9  -4   2    1.70    1.00
   9   4   2    0.40    0.90
  10  -4   2   -0.50    0.90
  10   4   2   -1.30    0.90
  11  -5  -2    0.10    1.00
  11   5  -2   -1.00    0.90
  10  -5  -2    1.10    0.90
  10   5  -2    0.30    0.90
   9  -5  -2    0.30    0.80
   9  -5  -2    1.30    0.80
   9   5  -2    0.10    0.80
   8  -5  -2    1.70    0.70
   8   5  -2    1.80    0.80
   7  -5  -2   14.70    1.40
   7   5  -2   21.10    1.50
   6  -5  -2   23.10    1.50
   6   5  -2   25.20    1.60
   5  -5  -2    6.50    0.80
   5   5  -2    8.70    1.00
   4  -5  -2  104.29    3.20
   4   5  -2  100.79    3.20
   3  -5  -2   14.80    1.00
   3   5  -2   16.20    1.10
  -2  -5   2 1979.00   44.30
   2  -5  -2 1974.30   44.40
   2   5  -2 1924.11   46.40
  -2   5   2 1959.90   46.50
   2   5  -2 1999.30   42.20
  -1  -5   2   23.80    0.90
   1   5  -2   24.30    0.80
   1   5  -2   22.30    0.90
  -1   5   2   24.70    1.10
  -1   5   2   23.90    1.00
   0  -5   2  149.49    3.90
   0   5   2  148.89    3.80
   0   5  -2  152.18    3.50
   0   5   2  146.59    4.00
   0   5  -2  151.18    3.90
   1  -5   2   35.30    1.30
  -1   5  -2   33.50    1.10
   1   5   2   33.70    1.10
   1   5   2   33.40    1.40
   2  -5   2  215.68    5.50
   2   5   2  211.68    5.00
   2   5   2  205.58    5.80
   3  -5   2   12.70    0.90
   3   5   2   13.20    0.60
   3   5   2   12.90    1.10
   4  -5   2   79.99    2.80
   4   5   2   79.19    2.90
   5  -5   2   34.80    1.80
   5   5   2   33.60    1.90
   6  -5   2    0.50    0.50
   6   5   2    1.00    0.60
   7  -5   2    0.90    0.80
   7  -5   2    0.50    0.60
   7   5   2    1.80    0.80
   8  -5   2    0.60    0.90
   8  -5   2    0.90    0.70
   8   5   2    0.30    0.70
   9  -5   2    0.80    0.90
   9   5   2    0.60    0.90
  10  -5   2    1.50    1.00
  10   5   2   -0.70    1.00
  11  -6  -2    0.30    1.00
  11   6  -2   -0.80    1.00
  10  -6  -2    0.00    0.80
  10   6  -2    0.80    1.00
   9  -6  -2    1.30    1.00
   9  -6  -2    0.30    0.70
   9   6  -2    1.00    0.80
   8  -6  -2   -0.50    0.50
   8   6  -2   -0.30    0.70
   7  -6  -2   -1.10    0.40
   7   6  -2    1.20    0.70
   6  -6  -2    4.90    0.90
   6   6  -2    6.00    1.00
   5  -6  -2    1.00    0.50
   5   6  -2    0.10    0.50
   4  -6  -2    4.40    0.70
   4   6  -2    3.60    0.70
   3  -6  -2  234.48    6.00
   3   6  -2  222.48    6.20
   3   6  -2  222.68    5.50
  -2  -6   2    2.00    0.20
   2  -6  -2    1.90    0.40
   2   6  -2    1.60    0.50
  -2   6   2    1.80    0.40
   2   6  -2    2.10    0.30
  -1  -6   2  135.39    3.50
   1  -6  -2  136.79    3.70
  -1   6   2  135.49    3.70
  -1   6   2  136.79    3.80
   1   6  -2  139.99    3.70
   1   6  -2  136.59    3.30
   0  -6   2   51.09    1.70
   0   6   2   49.60    1.60
   0   6  -2   48.30    1.70
   0   6  -2   54.59    1.50
   1  -6   2    1.90    0.40
   1   6   2    1.70    0.40
   1   6   2    2.00    0.30
  -1   6  -2    1.80    0.40
  -1   6  -2    2.40    0.30
   2  -6   2   11.40    0.80
   2   6   2   11.60    1.10
   2   6   2   11.50    0.50
   3  -6   2  105.89    3.30
   3   6   2  100.29    2.60
   3   6   2  106.19    3.50
   4  -6   2   42.70    2.00
   4   6   2   45.50    2.20
   5  -6   2   66.09    2.70
   5   6   2   66.79    2.80
   6  -6   2    9.90    1.20
   6   6   2    8.90    1.20
   7  -6   2    0.70    0.60
   7   6   2   -0.60    0.60
   8  -6   2    0.70    0.90
   8  -6   2    4.00    1.00
   8   6   2    2.30    1.00
   9  -6   2    3.30    1.00
   9  -6   2    4.20    1.20
   9   6   2    4.00    1.20
  10  -6   2    1.90    1.10
  10   6   2   -2.20    0.90
  10  -7  -2    1.40    1.00
  10  -7  -2    1.40    1.00
  10   7  -2    0.20    1.00
   9  -7  -2   -1.00    0.70
   9   7  -2    0.00    0.80
   8  -7  -2    0.70    0.70
   8   7  -2    1.10    0.80
   7  -7  -2    0.50    0.70
   7   7  -2    1.80    0.80
   6  -7  -2   23.60    1.70
   6   7  -2   23.40    1.70
   5  -7  -2   17.50    1.30
   5   7  -2   18.10    1.40
   4  -7  -2   77.69    2.70
   4   7  -2   74.69    2.80
   3  -7  -2   -0.20    0.30
   3   7  -2    0.00    0.50
   3   7  -2    0.60    0.30
   2  -7  -2    0.20    0.30
  -2  -7   2    0.50    0.20
  -2   7   2    0.70    0.40
   2   7  -2    0.60    0.40
   2   7  -2    0.40    0.20
  -1  -7   2   79.49    2.30
   1  -7  -2   81.89    2.50
  -1   7   2   81.49    2.60
   1   7  -2   79.79    2.20
   1   7  -2   81.39    2.50
   0  -7   2    0.00    0.20
   0   7   2    0.30    0.30
   0   7   2   -0.10    0.30
   0   7  -2   -0.40    0.20
   0   7   2    0.20    0.10
   0   7  -2    0.00    0.20
   1  -7   2   14.10    0.90
   1   7   2   13.10    0.70
  -1   7  -2   14.30    0.90
   1   7   2   13.30    0.90
   2  -7   2   89.29    2.90
   2   7   2   91.79    2.40
   2   7   2   90.19    3.10
   3  -7   2  179.08    5.20
   3   7   2  182.98    5.50
   4  -7   2    3.80    0.80
   4   7   2    4.30    1.00
   5  -7   2   27.70    1.70
   5   7   2   29.40    2.00
   6  -7   2    6.00    1.00
   6   7   2    6.40    1.20
   7  -7   2   16.80    1.70
   7   7   2   14.10    1.70
   8  -7   2   -1.20    0.80
   8  -7   2    0.70    0.70
   8   7   2   -0.60    0.80
   9  -7   2    0.30    0.80
   9  -7   2    0.20    1.00
   9   7   2    1.40    1.00
  10  -7   2    0.80    1.10
  10   7   2   -1.20    1.10
  10  -8  -2    1.40    1.10
  10   8  -2    1.80    1.20
   9  -8  -2   11.80    1.60
   9   8  -2    9.00    1.60
   8  -8  -2   -0.50    0.70
   8   8  -2   -0.20    0.90
   7  -8  -2   10.10    1.40
   7   8  -2   10.10    1.40
   6  -8  -2   48.10    2.40
   6   8  -2   43.50    2.30
   5  -8  -2   74.19    2.90
   5   8  -2   69.49    3.00
   4  -8  -2   22.60    1.40
   4   8  -2   23.10    1.20
   4   8  -2   24.10    1.60
   3  -8  -2   65.49    2.50
   3   8  -2   66.39    2.50
   3   8  -2   70.09    2.10
  -2  -8   2    0.00    0.20
   2  -8  -2    0.00    0.30
   2   8  -2    0.00    0.20
  -2   8   2    0.10    0.30
   2   8  -2    0.70    0.40
   1  -8  -2  115.49    3.40
  -1  -8   2  120.09    3.30
  -1   8   2  116.49    2.70
  -1   8   2  119.59    3.60
   1   8  -2  117.19    3.00
   1   8  -2  123.09    3.50
   0  -8  -2  119.19    3.80
   0   8   2  150.58    4.20
   0   8  -2  148.99    4.10
   0   8   2  153.18    3.30
   1  -8   2  105.69    3.30
  -1  -8  -2  103.59    2.90
  -1   8  -2  106.59    3.30
   1   8   2  108.09    2.70
   1   8   2  107.19    3.40
   2  -8   2  115.29    3.60
   2   8   2  112.79    3.00
   2   8   2  109.09    3.60
   3  -8   2   -0.40    0.40
   3   8   2    0.00    0.60
   4  -8   2   10.20    1.20
   4   8   2   11.00    1.40
   5  -8   2    1.10    0.60
   5   8   2    1.60    0.90
   6  -8   2  119.69    4.30
   6   8   2  116.29    4.40
   7  -8   2    5.30    1.00
   7   8   2    3.50    1.10
   8  -8   2    1.50    0.80
   8   8   2    0.10    0.90
   9  -8   2    1.60    0.90
   9  -8   2    0.40    1.00
   9   8   2    2.20    1.20
  10  -8   2   -0.20    1.10
  10  -9  -2   -0.50    1.00
  10   9  -2    2.50    1.30
   9  -9  -2    0.50    0.80
   9   9  -2    0.20    1.00
   8  -9  -2   10.90    1.50
   8   9  -2   11.10    1.60
   7  -9  -2   22.40    1.70
   7   9  -2   18.70    1.90
   6  -9  -2    2.10    0.80
   6   9  -2    3.10    1.00
   5  -9  -2   81.79    3.20
   5   9  -2   76.99    2.60
   5   9  -2   74.59    3.20
   4  -9  -2   31.30    1.70
   4   9  -2   33.90    1.90
   4   9  -2   34.40    1.50
   3  -9  -2    3.80    0.70
   3   9  -2    3.70    0.70
   3   9  -2    4.50    0.60
   2  -9  -2   -0.30    0.30
  -2  -9   2    0.00    0.20
  -2   9   2    0.30    0.40
   2   9  -2    0.20    0.40
   2   9  -2    0.30    0.30
  -1  -9   2    0.40    0.30
   1  -9  -2    0.50    0.40
   1   9  -2    1.20    0.40
  -1   9   2    0.20    0.40
   1   9  -2    0.70    0.20
   0  -9  -2   63.49    2.10
   0   9  -2   57.39    1.90
   0   9   2   65.19    2.40
   0   9   2   68.09    1.70
   0   9  -2   64.39    2.30
  -1  -9  -2   54.49    1.80
   1  -9   2   49.50    2.00
  -1   9  -2   53.59    2.10
   1   9   2   47.80    2.00
  -1   9  -2   49.80    1.60
   1   9   2   51.89    1.50
  -2  -9  -2  239.38    5.90
   2  -9   2  242.78    6.60
   2   9   2  241.98    6.70
   3  -9   2   19.50    1.50
   3   9   2   23.60    1.70
   4  -9   2   14.90    1.40
   4   9   2   13.00    1.50
   5  -9   2   39.80    2.20
   5   9   2   40.00    2.40
   6  -9   2    9.40    1.30
   6   9   2   11.30    1.60
   7  -9   2    6.90    1.20
   7   9   2    5.20    1.40
   8  -9   2    3.70    1.10
   8   9   2    1.90    1.10
   9  -9   2    1.50    1.10
   9   9   2   -0.70    1.20
  10  10  -2    1.70    1.30
   9 -10  -2    1.50    1.00
   9  10  -2   -1.00    1.10
   8 -10  -2    4.30    1.10
   8  10  -2    4.00    1.30
   7 -10  -2   23.50    1.80
   7  10  -2   18.00    2.00
   6 -10  -2    2.40    0.80
   6  10  -2    3.60    1.00
   6  10  -2    2.90    0.70
   5 -10  -2   30.50    1.90
   5  10  -2   32.40    2.00
   5  10  -2   31.20    1.50
   4 -10  -2   40.60    2.10
   4  10  -2   40.10    2.00
   4  10  -2   40.90    1.70
   3 -10  -2    1.60    0.60
   3  10  -2    2.10    0.70
   3  10  -2    2.60    0.50
   2 -10  -2    3.10    0.60
   2  10  -2    3.30    0.50
  -2  10   2    3.20    0.70
   2  10  -2    4.30    0.70
  -1 -10   2    5.50    0.70
   1 -10  -2    5.90    0.80
   1  10  -2    5.70    0.80
  -1  10   2    4.20    0.70
   0 -10  -2  128.29    3.70
   0  10  -2  129.39    3.90
   0  10  -2  128.29    3.30
   0  10   2  121.29    4.00
   1 -10   2   14.70    1.20
  -1 -10  -2   17.40    1.00
   1  10   2   15.10    1.20
   1  10   2   17.10    0.80
  -1  10  -2   15.80    0.90
  -1  10  -2   17.80    1.20
   2 -10   2   76.39    2.90
   2  10   2   81.09    2.30
   2  10   2   76.69    2.90
   3 -10   2  122.99    4.10
   4 -10   2    5.30    1.00
   4  10   2    6.10    1.10
   5 -10   2    0.10    0.60
   5  10   2   -0.40    0.80
   6 -10   2   14.90    1.60
   6  10   2   11.00    1.60
   7 -10   2    2.30    0.90
   7  10   2    1.40    1.20
   8 -10   2    3.40    1.00
   8  10   2    2.60    1.20
   9 -10   2    0.50    1.00
   9  10   2   -1.60    1.10
   9  11  -2    1.20    1.30
   8 -11  -2    1.50    0.90
   8  11  -2    0.50    0.60
   8  11  -2    0.10    1.10
   7 -11  -2    5.20    1.10
   7  11  -2    4.60    0.80
   7  11  -2    4.50    1.30
   6 -11  -2    2.50    0.90
   6  11  -2    2.20    0.60
   6  11  -2    2.40    1.00
   5 -11  -2   32.50    2.10
   5  11  -2   35.70    2.20
   5  11  -2   36.10    1.70
   4 -11  -2    3.30    0.80
   4  11  -2    3.00    0.60
   4  11  -2    3.60    0.80
   3 -11  -2   86.59    3.20
   3  11  -2   82.09    3.10
   3  11  -2   86.89    2.60
   2 -11  -2   10.80    1.10
  -2  11   2    9.50    1.20
   2  11  -2   10.80    1.10
   2  11  -2    8.40    0.70
  -1 -11   2   56.09    2.00
   1 -11  -2   54.09    2.20
   1  11  -2   59.39    2.30
   1  11  -2   57.29    1.90
  -1  11   2   54.69    2.40
   0 -11   2    3.50    0.60
   0 -11  -2    4.40    0.70
   0  11  -2    5.70    0.60
   0  11   2    3.60    0.70
   0  11  -2    4.40    0.80
  -1 -11  -2   32.70    1.40
   1 -11   2   32.40    1.70
  -1  11  -2   34.10    1.70
   1  11   2   32.40    1.80
  -1  11  -2   34.50    1.40
   2 -11   2    0.40    0.60
   2  11   2    0.20    0.60
   3 -11   2   24.10    1.70
   3  11   2   25.40    1.80
   3  11   2   25.00    1.30
   4 -11   2    5.40    1.00
   4  11   2    5.10    1.10
   5 -11   2   18.70    1.80
   5  11   2   22.80    1.90
   6 -11   2    2.20    0.90
   6  11   2    3.40    1.20
   7 -11   2    5.10    1.20
   7  11   2    4.30    1.30
   8  11   2    2.60    1.30
   9  11   2    0.00    1.30
   9  12  -2   -0.60    1.20
   9  12  -2    1.50    0.80
   8 -12  -2    0.20    0.90
   8  12  -2   -0.10    0.60
   8  12  -2   -0.80    1.10
   7 -12  -2    0.30    0.70
   7  12  -2    1.00    1.00
   7  12  -2    0.10    0.50
   6 -12  -2    4.10    1.10
   6  12  -2    3.40    1.10
   6  12  -2    3.40    0.80
   5 -12  -2   64.19    3.10
   5  12  -2   67.99    2.50
   5  12  -2   68.19    3.00
   4 -12  -2   15.70    1.60
   4  12  -2   14.30    1.40
   4  12  -2   13.20    1.10
   3 -12  -2    6.40    1.00
   3  12  -2    7.10    0.80
   3  12  -2    7.40    1.00
  -3  12   2    5.40    1.00
   2 -12  -2    6.90    1.00
   2  12  -2    7.10    1.00
  -2  12   2    5.80    1.00
   1 -12  -2    0.80    0.60
   1  12  -2    1.10    0.40
  -1  12   2    1.50    0.60
   1  12  -2    1.60    0.60
   0 -12   2    5.90    0.90
   0 -12  -2    6.60    0.80
   0  12  -2    7.70    0.70
   0  12  -2    6.80    1.00
   0  12   2    6.40    1.00
   1 -12   2  120.29    4.00
  -1  12  -2  124.79    3.30
   1  12   2  121.99    4.10
  -1  12  -2  123.59    4.10
   2 -12   2    0.90    0.70
   2  12   2    1.90    0.80
   3 -12   2   37.00    2.10
   3  12   2   38.40    2.10
   4 -12   2   20.20    1.70
   4  12   2   21.40    1.70
   5 -12   2   14.40    1.70
   5  12   2   15.90    1.80
   6 -12   2    0.50    0.70
   6  12   2   -0.50    0.80
   7 -12   2   -0.10    0.70
   7  12   2    1.40    1.10
   8  12   2    1.50    1.40
   9  13  -2    0.30    0.70
   9  13  -2    0.50    1.20
   8  13  -2    2.60    1.30
   8  13  -2    2.60    0.90
   7 -13  -2   -0.80    0.60
   7  13  -2    0.20    0.90
   7  13  -2    0.30    0.60
   6 -13  -2    2.70    1.00
   6  13  -2    1.30    0.90
   6  13  -2    2.30    0.70
   5 -13  -2    7.50    1.30
   5  13  -2    5.50    0.80
   5  13  -2    6.60    1.20
   4 -13  -2    0.50    0.70
   4  13  -2    0.60    0.70
   4  13  -2    1.40    0.50
   3 -13  -2   32.20    2.00
   3  13  -2   32.20    1.90
   3  13  -2   33.40    1.50
  -3  13   2   32.50    2.10
   2 -13  -2   14.30    1.40
   2  13  -2   14.60    1.00
   2  13  -2   14.90    1.30
  -2  13   2   15.00    1.50
   1 -13  -2    5.80    1.00
   1  13  -2    6.10    0.90
  -1  13   2    5.30    1.00
   1  13  -2    7.40    0.80
   0 -13   2  166.78    4.90
   0 -13  -2  171.28    4.80
   0  13   2  154.48    5.10
   0  13  -2  155.88    5.00
   1 -13   2    1.40    0.70
   1  13   2    2.50    0.70
  -1  13  -2    0.50    0.60
   2 -13   2   29.70    1.90
   2  13   2   29.00    1.80
   3 -13   2   18.10    1.70
   3  13   2   21.10    1.70
   4 -13   2   15.30    1.70
   4  13   2   13.50    1.60
   5 -13   2    0.10    0.70
   5  13   2    2.20    0.90
   6 -13   2    1.30    0.90
   6  13   2    0.50    0.90
   7  13   2    1.70    1.20
   8  13   2   -1.20    1.10
   8  14  -2    1.00    1.10
   8  14  -2    1.80    0.80
   7  14  -2   -0.80    0.60
   7  14  -2    0.30    0.90
   6 -14  -2    0.60    0.80
   6  14  -2   -0.20    0.50
   6  14  -2    1.00    0.90
   5 -14  -2    1.20    0.90
   5  14  -2    1.40    0.80
   5  14  -2    1.80    0.70
   4 -14  -2    1.20    0.90
   4  14  -2    0.80    0.50
   4  14  -2    1.40    0.80
   3 -14  -2   56.39    2.70
   3  14  -2   51.89    2.50
   2 -14  -2    0.40    0.70
   2  14  -2    0.60    0.60
  -2  14   2    0.60    0.70
   1 -14  -2   44.10    2.20
  -1  14   2   44.60    2.40
   1  14  -2   48.20    2.30
   0  14   2   10.90    1.40
   0  14  -2   11.00    1.30
   1 -14   2   69.29    2.90
   1  14   2   68.39    3.00
  -1  14  -2   62.49    2.80
   2 -14   2   17.70    1.50
   2  14   2   16.60    1.70
   3 -14   2    0.70    0.80
   3  14   2    2.30    0.80
   4 -14   2    1.30    0.80
   4  14   2    1.60    0.90
   5 -14   2    2.00    1.00
   5  14   2    1.80    0.90
   6 -14   2    0.80    0.90
   6  14   2   -1.10    0.80
   7  14   2    1.50    1.00
   8  15  -2    0.70    0.80
   8  15  -2    0.70    1.00
   7  15  -2    7.20    1.40
   6 -15  -2    1.60    1.00
   6  15  -2    1.00    0.90
   5 -15  -2    7.40    1.40
   5  15  -2   10.30    1.40
   4 -15  -2    0.50    0.80
   4  15  -2    0.30    0.70
   3 -15  -2   20.50    1.70
   3  15  -2   21.50    1.60
   2 -15  -2    0.30    0.60
   2  15  -2    1.20    0.70
  -2  15   2    2.00    0.80
  -1  15   2    1.10    0.70
   1  15  -2    0.40    0.60
   0  15  -2    0.10    0.60
   0  15   2    0.20    0.60
   1 -15   2   10.90    1.40
   1  15   2   12.00    1.40
  -1  15  -2   10.70    1.40
   2 -15   2    0.40    0.70
   2  15   2   -1.10    0.60
   3 -15   2    0.10    0.80
   3  15   2    0.10    0.70
   4 -15   2    4.30    1.20
   4  15   2    2.60    1.00
   5 -15   2    8.60    1.50
   5  15   2    6.50    1.30
   6  15   2    0.60    0.90
   7  15   2    3.90    1.30
   7  16  -2    3.50    1.20
   6  16  -2    5.00    1.20
   5 -16  -2    1.50    1.00
   5  16  -2    2.60    1.00
   4 -16  -2   -0.60    0.80
   4  16  -2    0.60    0.80
   3 -16  -2    1.60    0.90
   3  16  -2    0.40    0.80
   2 -16  -2    9.10    1.40
  -2  16   2    8.60    1.40
   2  16  -2    7.70    1.20
  -1  16   2    0.70    0.70
   1  16  -2    1.30    0.70
   0  16   2   -0.30    0.60
   0  16  -2   -0.40    0.60
  -1  16  -2    7.10    1.20
   1  16   2    3.80    1.00
   2 -16   2    0.30    0.80
   2  16   2   -0.10    0.70
   3 -16   2    0.10    0.70
   3  16   2    0.40    0.80
   4 -16   2   12.00    1.70
   4  16   2   12.20    1.60
   5  16   2    7.30    1.40
   6  16   2    1.50    1.00
   6  17  -2    7.50    1.50
   5  17  -2    3.60    1.00
   4 -17  -2    1.70    1.00
   4  17  -2    1.10    0.90
   3 -17  -2    0.10    0.90
   3  17  -2    1.20    0.80
   2  17  -2    9.00    1.30
  -2  17   2    7.20    1.30
   1  17  -2    1.90    0.90
  -1  17   2    1.90    0.90
   0  17  -2   25.70    2.00
   0  17   2   22.90    1.90
   1  17   2    0.70    0.70
  -1  17  -2    1.00    0.80
   2  17   2    6.30    1.30
   3 -17   2    0.70    0.90
   3  17   2    2.00    1.00
   4 -17   2   12.40    1.80
   4  17   2   13.60    1.70
   5  17   2    2.70    1.10
   6  17   2    2.00    1.10
   5  18  -2    1.20    0.90
   4  18  -2    0.70    0.90
   3 -18  -2    1.20    1.00
   3  18  -2    1.30    0.90
  -2  18   2   -0.80    0.70
   2  18  -2   -0.40    0.70
  -1  18   2   17.10    2.00
   1  18  -2   17.10    1.80
   0  18   2    5.20    1.20
   0  18  -2    5.30    1.20
  -1  18  -2   -0.70    0.70
   1  18   2    0.80    0.80
   2  18   2    3.10    1.00
   3 -18   2    0.80    1.00
   3  18   2   -0.10    0.80
   4  18   2    1.30    1.00
   5  18   2    1.70    1.10
   4  19  -2    0.70    0.90
   3  19  -2    9.80    1.50
  -2  19   2    9.70    1.70
   2  19  -2    6.60    1.30
  -1  19   2    0.80    1.00
   1  19  -2    2.70    1.10
   0  19   2    2.10    1.00
   0  19  -2    0.90    0.90
   1  19   2    9.40    1.60
  -1  19  -2    6.80    1.50
   2  19   2   -0.20    0.80
   3  19   2    1.00    0.90
   2  20  -2    3.70    1.20
  -2  20   2    2.00    1.10
   1  20  -2    2.00    1.10
  -1  20   2    0.00    0.90
   0  20   2    2.90    1.20
   0  20  -2    4.00    1.20
  -1  20  -2    1.40    1.00
   1  20   2    1.70    1.10
   2  20   2    8.60    1.50
  11   0  -3    0.30    0.90
  10   0  -3   -0.60    0.70
   9   0  -3    0.00    0.70
   8   0  -3    0.50    0.60
   7   0  -3    5.20    0.70
   7   0  -3    3.90    0.80
   6   0  -3    0.20    0.40
   6   0  -3    1.20    0.40
   5   0  -3    0.80    0.30
   5   0  -3    0.20    0.30
  -4   0   3   -0.30    0.20
   4   0  -3    0.30    0.30
  -3   0   3  305.17    7.20
  -2   0   3    0.00    0.20
   1   0  -3  811.02   17.70
  -1   0   3  843.52   18.70
   0   0  -3   -0.20    0.10
   0   0   3   -0.20    0.10
   1   0   3 5558.34  125.19
   2   0   3    0.00    0.20
   2   0   3    0.10    0.20
   3   0   3 1039.00   25.50
   3   0   3 1086.19   24.30
   4   0   3   -0.10    0.30
   4   0   3    0.10    0.30
   5   0   3    1.30    0.50
   5   0   3    0.30    0.40
   6   0   3   -0.30    0.30
   6   0   3    0.30    0.60
   7   0   3    3.10    0.90
   8   0   3    0.20    0.70
   9   0   3    3.60    1.20
  10   0   3    0.10    0.90
  11  -1  -3   -0.10    0.80
  11   1  -3    0.60    0.90
  10  -1  -3    0.60    0.80
  10   1  -3   -0.80    0.60
   9  -1  -3    6.30    1.20
   9   1  -3    6.70    1.20
   8  -1  -3    0.10    0.60
   8   1  -3   -0.30    0.60
   7  -1  -3   23.90    1.40
   7  -1  -3   25.60    1.80
   7   1  -3   23.50    1.60
   6  -1  -3   21.10    1.50
   6  -1  -3   21.90    1.20
   6   1  -3   19.80    1.10
   6   1  -3   21.90    1.40
   5  -1  -3   10.80    0.80
   5   1  -3    9.90    1.00
   5   1  -3   10.10    0.70
  -4  -1   3   37.00    1.30
   4  -1  -3   37.50    1.40
  -4   1   3   36.70    1.40
   4   1  -3   35.30    1.50
  -3  -1   3  579.64   13.10
  -3   1   3  567.84   13.30
   3   1  -3  575.04   13.90
  -2  -1   3  478.95   10.90
   2   1  -3  469.15   11.50
  -2   1   3  481.15   11.10
   2   1  -3  484.65   10.50
  -1  -1   3    1.70    0.20
  -1   1   3    1.90    0.30
   1   1  -3    1.50    0.20
   0  -1   3   93.69    2.40
   0   1  -3   90.29    2.20
   0   1   3   91.89    2.40
   1  -1   3 2315.57   56.19
   1  -1   3 2389.56   53.29
   1   1   3 2406.36   53.99
   1   1   3 2408.76   56.29
   2  -1   3    2.30    0.40
   2  -1   3    2.30    0.40
   2   1   3    3.30    0.40
   3  -1   3   20.90    1.20
   3  -1   3   21.00    1.00
   3   1   3   24.20    1.00
   3   1   3   22.10    1.10
   4  -1   3   13.80    1.00
   4  -1   3   14.40    0.90
   4   1   3   16.50    0.90
   4   1   3   15.20    1.00
   5  -1   3   17.70    1.30
   5  -1   3   18.90    1.20
   5   1   3   18.50    1.30
   5   1   3   17.40    1.00
   6  -1   3   -0.10    0.50
   6  -1   3    0.60    0.40
   6   1   3    0.00    0.40
   6   1   3    0.00    0.50
   7  -1   3    2.60    0.70
   7  -1   3    1.70    0.80
   7   1   3    2.90    0.90
   8  -1   3   -0.20    0.70
   8   1   3   -0.10    0.70
   9  -1   3    2.60    1.10
   9   1   3    2.90    1.10
  10  -1   3    0.70    1.00
  10   1   3    2.70    1.10
  11  -2  -3    0.90    1.00
  11   2  -3   -0.30    0.80
  10  -2  -3   -0.50    0.70
  10   2  -3    1.50    0.80
   9  -2  -3    6.20    1.30
   9   2  -3    5.60    1.20
   8  -2  -3    3.10    0.90
   8  -2  -3    3.40    0.70
   8   2  -3    2.60    0.80
   7  -2  -3   13.10    1.50
   7  -2  -3   13.70    1.10
   7   2  -3   14.70    1.40
   6  -2  -3   81.69    2.70
   6   2  -3   81.89    3.00
   5  -2  -3   20.60    1.10
   5   2  -3   19.90    0.90
   5   2  -3   18.70    1.20
  -4  -2   3   89.49    2.40
   4  -2  -3   94.09    2.70
   4   2  -3   92.69    2.80
  -3  -2   3  158.18    3.80
  -3   2   3  157.78    4.10
   3   2  -3  153.58    4.10
  -2  -2   3  100.29    2.50
  -2   2   3  104.89    2.70
   2   2  -3   99.19    2.60
   2   2  -3  100.69    2.50
   1   2  -3  143.99    3.10
  -1   2   3  116.49    3.40
  -1   2   3  138.09    3.40
   0  -2   3   34.60    1.10
   0   2  -3   34.80    1.00
   0   2   3   35.70    1.10
   0   2   3   33.10    1.10
   1  -2   3   12.30    0.70
   1   2   3   12.40    0.60
   1   2   3   13.00    0.70
   2  -2   3  288.47    7.20
   2   2   3  296.97    6.90
   2   2   3  292.17    7.40
   3  -2   3   49.80    1.90
   3  -2   3   45.20    1.70
   3   2   3   46.20    1.50
   3   2   3   43.10    1.70
   4  -2   3  109.99    3.30
   4  -2   3  107.89    3.60
   4   2   3  106.49    3.40
   4   2   3  110.39    3.00
   5  -2   3   14.40    1.10
   5  -2   3   16.20    1.30
   5   2   3   16.40    1.20
   5   2   3   14.60    0.90
   6  -2   3    1.80    0.60
   6  -2   3    1.60    0.70
   6   2   3    2.20    0.70
   7  -2   3    1.40    0.60
   7  -2   3    2.90    0.90
   7   2   3    4.00    0.90
   8  -2   3   14.60    1.70
   8   2   3   13.50    1.60
   9  -2   3   -0.20    0.90
   9   2   3    2.40    1.00
  10  -2   3   -0.50    0.90
  10   2   3    0.00    0.90
  11  -3  -3    7.20    1.50
  11   3  -3    5.80    1.40
  10  -3  -3    0.10    0.80
  10   3  -3   -0.10    0.70
   9  -3  -3   14.20    1.80
   9   3  -3   17.50    1.80
   8  -3  -3   18.00    1.40
   8  -3  -3   18.40    1.80
   8   3  -3   16.80    1.50
   7  -3  -3    7.50    1.00
   7   3  -3   10.10    1.10
   6  -3  -3    8.30    0.90
   6   3  -3    8.90    1.00
   5  -3  -3    8.20    0.80
   5   3  -3    8.60    0.50
   5   3  -3    8.10    0.80
  -4  -3   3    0.20    0.20
   4  -3  -3    0.80    0.40
   4   3  -3   -0.20    0.20
  -3  -3   3    1.90    0.20
  -3   3   3    2.80    0.40
   3   3  -3    1.90    0.30
  -2  -3   3  247.98    5.80
   2   3  -3  247.28    5.70
   2   3  -3  248.38    6.10
  -2   3   3  246.18    6.10
  -1  -3   3   46.90    1.40
   1   3  -3   51.69    1.40
  -1   3   3   54.09    1.60
  -1   3   3   52.09    1.60
   0  -3   3  127.09    3.20
   0   3   3  125.29    3.30
   0   3  -3  125.09    3.00
   0   3   3  126.09    3.20
   1  -3   3  118.49    3.10
   1   3   3  114.09    3.30
   1   3   3  113.69    2.90
   2  -3   3   28.30    1.20
   2   3   3   27.70    1.30
   2   3   3   27.60    1.00
   3  -3   3 1436.56   32.80
   3   3   3 1459.05   32.30
   3   3   3 1409.26   34.20
   4  -3   3    0.50    0.40
   4   3   3    0.50    0.50
   4   3   3    0.50    0.30
   5  -3   3   38.00    1.80
   5   3   3   37.50    1.90
   5   3   3   39.60    1.40
   6  -3   3    1.70    0.60
   6  -3   3    1.50    0.70
   6   3   3    1.40    0.70
   7  -3   3    1.30    0.60
   7  -3   3    1.70    0.80
   7   3   3    3.40    0.90
   8  -3   3    3.30    0.90
   8  -3   3    4.80    1.10
   8   3   3    2.90    1.00
   9  -3   3    0.80    0.90
   9   3   3    0.40    0.90
  10  -3   3    0.90    1.10
  10   3   3    1.60    1.10
  11  -4  -3    0.30    0.90
  11   4  -3   -1.20    0.80
  10  -4  -3    3.20    1.20
  10   4  -3    0.80    0.90
   9  -4  -3    2.50    1.00
   9   4  -3    4.10    1.10
   8  -4  -3    6.50    1.00
   8  -4  -3    6.50    1.20
   8   4  -3    6.50    1.10
   7  -4  -3    3.30    0.80
   7   4  -3    4.50    0.80
   6  -4  -3   -0.10    0.40
   6   4  -3    0.30    0.50
   5  -4  -3   89.99    3.00
   5   4  -3   91.59    3.00
  -4  -4   3    3.70    0.30
   4  -4  -3    4.10    0.60
   4   4  -3    3.70    0.50
  -3  -4   3  114.89    2.70
   3   4  -3  109.79    3.20
  -3   4   3  110.89    3.20
  -2  -4   3    7.00    0.40
   2   4  -3   10.40    0.60
   2   4  -3    6.80    0.60
  -2   4   3    7.10    0.60
  -2   4   3    7.70    0.60
  -1  -4   3  245.28    5.90
  -1   4   3  248.48    6.00
   1   4  -3  240.88    6.10
   1   4  -3  248.28    5.60
  -1   4   3  256.97    6.30
   0  -4   3   32.90    1.20
   0   4   3   33.70    1.10
   0   4  -3   33.80    1.10
   0   4  -3   33.80    1.10
   0   4   3   33.20    1.20
   1  -4   3   76.79    2.30
   1   4   3   74.99    2.40
  -1   4  -3   71.79    2.00
   1   4   3   74.99    2.00
   2  -4   3   27.80    1.30
   2   4   3   29.60    1.00
   2   4   3   27.10    1.30
   3  -4   3   61.89    2.20
   3   4   3   62.39    1.80
   3   4   3   63.29    2.30
   4  -4   3  136.89    4.00
   4   4   3  127.59    4.10
   4   4   3  132.19    3.40
   5  -4   3   43.40    2.00
   5   4   3   39.30    2.00
   6  -4   3   28.30    1.70
   6  -4   3   26.70    1.80
   6   4   3   29.10    1.80
   7  -4   3    0.90    0.70
   7  -4   3    0.40    0.60
   7   4   3    0.50    0.70
   8  -4   3    1.80    0.90
   8  -4   3    2.50    0.80
   8   4   3    0.70    0.90
   9  -4   3   -0.30    0.80
   9   4   3    0.70    1.00
  10  -4   3    1.80    1.10
  10   4   3    0.30    1.00
  11  -5  -3    0.00    0.90
  11   5  -3    0.40    1.10
  10  -5  -3    0.20    0.80
  10   5  -3   -0.10    0.90
   9  -5  -3    1.70    0.90
   9  -5  -3    2.00    0.90
   9   5  -3    2.70    1.00
   8  -5  -3    5.40    1.00
   8   5  -3    6.40    1.10
   7  -5  -3   10.50    1.20
   7   5  -3   13.50    1.30
   6  -5  -3   19.30    1.40
   6   5  -3   21.50    1.40
   5  -5  -3    2.70    0.60
   5   5  -3    1.10    0.50
   4  -5  -3  147.69    4.20
   4   5  -3  147.49    4.30
  -3  -5   3  266.77    6.00
   3  -5  -3  256.97    6.60
  -3   5   3  268.17    6.70
   3   5  -3  258.87    6.10
   3   5  -3  245.58    6.70
  -2  -5   3  936.51   20.80
  -2   5   3  921.11   22.10
  -2   5   3  928.31   21.20
   2   5  -3  914.31   22.00
   2   5  -3  900.71   20.00
  -1  -5   3  391.16    9.10
   1   5  -3  389.06    9.50
  -1   5   3  391.16    9.30
  -1   5   3  399.36    9.70
   1   5  -3  382.16    8.70
   0  -5   3  811.52   18.80
   0   5   3  825.62   18.70
   0   5   3  839.02   19.60
   0   5  -3  815.92   17.70
   0   5  -3  792.02   19.40
   1  -5   3    7.90    0.60
   1   5   3    9.70    0.80
  -1   5  -3    7.50    0.50
   1   5   3    7.60    0.50
   2  -5   3   48.70    1.80
   2   5   3   47.10    1.90
   2   5   3   45.60    1.40
   3  -5   3  134.09    3.90
   3   5   3  129.19    3.30
   4  -5   3    2.80    0.60
   4   5   3    3.40    0.70
   5  -5   3    1.20    0.60
   5   5   3    1.00    0.60
   6  -5   3   13.60    1.50
   6  -5   3   11.60    1.30
   6   5   3    9.90    1.30
   7  -5   3    0.00    0.70
   7  -5   3    0.30    0.50
   7   5   3    0.40    0.80
   8  -5   3   -0.30    0.70
   8  -5   3   -0.10    0.60
   8   5   3   -0.80    0.80
   9  -5   3    1.20    1.00
   9   5   3    0.40    1.00
  10  -5   3   -0.50    1.00
  10   5   3    0.40    1.00
  11  -6  -3    1.00    1.00
  11   6  -3    0.80    1.10
  10  -6  -3    0.30    0.90
  10   6  -3    0.30    0.90
   9  -6  -3    0.10    0.80
   9  -6  -3   -1.50    0.60
   9   6  -3   -0.40    0.70
   8  -6  -3   33.40    2.10
   8   6  -3   37.30    2.20
   7  -6  -3    0.00    0.60
   7   6  -3    1.00    0.70
   6  -6  -3    0.00    0.50
   6   6  -3    3.30    0.80
   5  -6  -3    0.20    0.40
   5   6  -3    0.20    0.50
   4  -6  -3   39.90    1.80
   4   6  -3   37.50    1.80
   3  -6  -3   30.10    1.50
  -3  -6   3   32.10    0.90
   3   6  -3   30.20    1.30
   3   6  -3   31.80    1.50
  -2  -6   3   11.90    0.60
   2   6  -3   13.70    0.90
  -2   6   3   11.30    0.80
  -2   6   3   12.20    0.90
   2   6  -3   12.10    0.70
  -1  -6   3   89.59    2.50
  -1   6   3   89.59    2.80
   1   6  -3   88.69    2.40
  -1   6   3   90.49    2.70
   1   6  -3   90.39    2.60
   0  -6   3    8.40    0.60
   0   6  -3    8.50    0.60
   0   6   3    8.00    0.70
   0   6  -3    6.30    0.50
   0   6   3    8.20    0.60
   1  -6   3  153.78    4.30
   1   6   3  159.48    4.40
   1   6   3  157.98    4.00
  -1   6  -3  154.48    3.80
   2  -6   3   37.30    1.60
   2   6   3   38.90    1.90
   2   6   3   38.60    1.30
   3  -6   3   27.00    1.50
   3   6   3   29.40    1.70
   3   6   3   26.00    1.00
   4  -6   3    1.00    0.50
   4   6   3    1.10    0.70
   5  -6   3    2.50    0.70
   5   6   3    5.80    1.10
   6  -6   3   12.70    1.40
   6   6   3   11.60    1.40
   7  -6   3    4.00    1.10
   7  -6   3    4.20    1.00
   7   6   3    3.00    1.10
   8  -6   3    3.60    1.10
   8  -6   3    3.50    0.90
   8   6   3    2.90    1.10
   9  -6   3    5.70    1.40
   9  -6   3    5.20    1.20
   9   6   3    5.50    1.50
  10  -6   3   -0.10    1.00
  10   6   3    1.90    1.30
  11   7  -3   -0.30    1.00
  10  -7  -3    1.40    1.00
  10  -7  -3    2.30    1.10
  10   7  -3    4.40    1.30
   9  -7  -3   -0.10    0.80
   9   7  -3   -0.90    0.80
   8  -7  -3   16.50    1.70
   8   7  -3   16.40    1.70
   7  -7  -3   14.90    1.60
   7   7  -3   16.70    1.60
   6  -7  -3    4.20    0.90
   6   7  -3    5.10    1.00
   5  -7  -3    2.00    0.60
   5   7  -3    1.80    0.70
   4  -7  -3   13.80    1.10
   4   7  -3   12.60    0.90
   4   7  -3   14.20    1.30
  -3  -7   3  289.67    6.70
   3  -7  -3  295.77    7.60
   3   7  -3  297.87    7.70
   3   7  -3  287.17    6.90
   2  -7  -3   44.90    1.70
  -2  -7   3   39.10    1.30
  -2   7   3   39.40    1.60
   2   7  -3   39.80    1.60
  -2   7   3   38.50    1.70
   2   7  -3   41.80    1.40
  -1  -7   3  641.54   14.70
  -1   7   3  638.44   14.90
  -1   7   3  626.94   15.60
   1   7  -3  641.64   15.30
   1   7  -3  618.64   13.90
   0  -7   3  537.75   12.90
   0   7   3  543.15   12.80
   0   7  -3  548.75   13.30
   0   7   3  541.95   13.50
   0   7  -3  552.54   12.10
   1  -7   3   46.40    1.80
  -1   7  -3   45.20    1.50
  -1   7  -3   41.80    1.70
   1   7   3   42.10    1.80
   1   7   3   45.20    1.50
   2  -7   3   37.50    1.70
   2   7   3   37.20    1.80
   2   7   3   35.80    1.20
   3  -7   3   89.99    3.10
   3   7   3   92.19    3.40
   4  -7   3    1.80    0.60
   4   7   3    1.20    0.80
   5  -7   3    0.30    0.50
   5   7   3    1.40    0.80
   6  -7   3    9.30    1.30
   6   7   3   10.00    1.40
   7  -7   3    0.30    0.60
   7   7   3   -0.60    0.80
   8  -7   3   -0.30    0.80
   8  -7   3    1.10    0.70
   8   7   3    0.50    0.90
   9  -7   3    1.60    1.10
   9  -7   3    2.40    0.90
   9   7   3    2.70    1.20
  10  -7   3    4.00    1.40
  10  -8  -3    2.00    1.10
  10  -8  -3    1.30    1.00
  10   8  -3    0.90    1.10
   9  -8  -3   22.80    1.90
   9   8  -3   20.20    2.10
   8  -8  -3   12.30    1.60
   8   8  -3   13.60    1.70
   7  -8  -3    6.00    1.10
   7   8  -3    4.40    1.10
   6  -8  -3   37.00    2.10
   6   8  -3   38.60    2.10
   5  -8  -3   52.59    2.30
   5   8  -3   49.00    2.40
   5   8  -3   48.60    1.90
   4  -8  -3   -0.60    0.30
   4   8  -3    0.30    0.60
   4   8  -3    0.20    0.30
   3  -8  -3   54.79    2.10
   3   8  -3   53.39    2.10
   3   8  -3   52.09    1.80
  -2  -8   3   19.30    0.80
   2  -8  -3   16.60    1.10
  -2   8   3   18.10    1.20
   2   8  -3   18.50    0.90
   2   8  -3   20.50    1.10
   1  -8  -3    8.70    0.70
  -1  -8   3    7.80    0.60
   1   8  -3    7.70    0.60
   1   8  -3    8.00    0.70
  -1   8   3    8.30    0.80
  -1   8   3    5.80    0.70
   0  -8   3   58.49    2.10
   0   8   3   59.39    1.50
   0   8  -3   60.19    1.80
   0   8  -3   57.09    2.00
   0   8   3   55.79    1.90
   1  -8   3   38.00    1.60
  -1   8  -3   39.40    1.60
  -1   8  -3   36.70    1.40
   1   8   3   37.70    1.70
   1   8   3   37.30    1.40
   2  -8   3   25.70    1.50
   2   8   3   26.70    1.60
   2   8   3   28.30    1.10
   3  -8   3   59.19    2.50
   3   8   3   62.39    2.70
   4  -8   3    4.90    0.90
   4   8   3    5.30    1.10
   5  -8   3   23.40    1.60
   5   8   3   23.70    1.90
   6  -8   3   11.20    1.40
   6   8   3   10.90    1.50
   7  -8   3   -0.30    0.50
   7   8   3    0.20    0.90
   8  -8   3    0.50    0.80
   8  -8   3   -0.30    0.90
   8   8   3    1.40    1.00
   9  -8   3    8.00    1.60
   9  -8   3    7.50    1.40
   9   8   3    5.20    1.60
  10   9  -3    0.60    1.20
   9  -9  -3    2.40    1.00
   9   9  -3    4.10    1.30
   8  -9  -3   21.50    2.00
   8   9  -3   17.30    1.90
   7  -9  -3    4.50    1.00
   7   9  -3    2.50    1.00
   6  -9  -3   32.00    1.90
   6   9  -3   32.10    2.10
   6   9  -3   33.20    1.70
   5  -9  -3   18.40    1.40
   5   9  -3   19.50    1.20
   5   9  -3   18.90    1.70
   4  -9  -3    2.10    0.70
   4   9  -3    1.70    0.50
   4   9  -3    2.20    0.80
   3  -9  -3   78.69    2.90
  -3   9   3   77.99    3.00
   3   9  -3   83.79    2.80
   3   9  -3   79.79    2.50
   2  -9  -3   15.20    1.10
  -2  -9   3   13.30    0.80
   2   9  -3   15.00    1.00
   2   9  -3   14.90    0.80
  -2   9   3   13.10    1.10
   1  -9  -3    0.90    0.40
  -1  -9   3    1.20    0.40
   1   9  -3    1.00    0.30
   1   9  -3    1.10    0.40
  -1   9   3    1.90    0.50
   0  -9  -3   27.20    1.30
   0  -9   3   33.90    1.50
   0   9  -3   35.70    1.50
   0   9   3   32.10    1.60
   0   9  -3   33.60    1.30
   0   9   3   34.90    1.40
   1  -9   3   51.49    2.10
  -1   9  -3   50.79    1.70
  -1   9  -3   51.09    2.00
   1   9   3   50.69    1.50
   1   9   3   51.09    2.10
   1   9   3   51.59    1.80
   2  -9   3  213.68    6.00
   2   9   3  212.08    6.10
   3  -9   3   47.80    2.30
   3   9   3   47.40    2.40
   4  -9   3  148.69    4.80
   4   9   3  143.89    5.00
   5  -9   3   12.90    1.40
   5   9   3   14.20    1.70
   6  -9   3    1.20    0.70
   6   9   3    2.00    1.10
   7  -9   3    3.80    1.00
   7   9   3    6.50    1.40
   8  -9   3    2.30    0.90
   8   9   3    1.10    1.10
   9  -9   3    0.80    1.00
   9   9   3    0.30    1.20
  10  10  -3    0.00    1.20
   9 -10  -3   -0.60    0.80
   9  10  -3   -0.30    1.10
   8 -10  -3   -0.20    0.70
   8  10  -3   -1.50    0.90
   8  10  -3    0.50    0.60
   7 -10  -3    7.90    1.30
   7  10  -3    8.90    1.00
   7  10  -3    9.20    1.50
   6 -10  -3   24.70    1.80
   6  10  -3   26.10    2.00
   6  10  -3   26.70    1.50
   5 -10  -3   27.80    1.80
   5  10  -3   27.10    1.80
   5  10  -3   24.90    1.40
   4 -10  -3   24.10    1.60
   4  10  -3   27.40    1.70
   4  10  -3   25.20    1.30
   3 -10  -3   62.49    2.50
   3  10  -3   60.39    2.40
   3  10  -3   57.29    2.00
  -3  10   3   55.89    2.50
   2 -10  -3   -0.20    0.40
   2  10  -3   -0.30    0.30
  -2  10   3    0.10    0.40
   2  10  -3    0.40    0.40
   1 -10  -3   -0.60    0.30
  -1 -10   3   -0.20    0.30
   1  10  -3    0.10    0.30
   1  10  -3   -0.10    0.30
  -1  10   3   -0.50    0.40
   0 -10  -3   20.20    1.10
   0  10  -3   17.50    1.00
   0  10   3   18.90    1.30
   0  10  -3   20.90    1.20
  -1 -10  -3    3.00    0.50
   1 -10   3    2.30    0.60
  -1  10  -3    2.80    0.60
   1  10   3    2.70    0.70
   2 -10   3  107.69    3.60
   2  10   3  103.99    3.60
   3 -10   3    4.30    0.90
   3  10   3    4.60    0.90
   4 -10   3    0.60    0.60
   4  10   3    0.30    0.80
   5 -10   3    0.90    0.60
   5  10   3    1.20    1.00
   6 -10   3    0.40    0.70
   6  10   3    0.50    1.00
   7 -10   3    1.70    0.80
   7  10   3    3.10    1.20
   8 -10   3    6.50    1.40
   8  10   3    3.00    1.50
   9 -10   3   -0.40    1.00
   9  10   3    0.00    1.30
  10  11  -3    0.40    1.20
   9  11  -3   -0.80    1.00
   9  11  -3    0.30    0.70
   8 -11  -3    3.30    1.10
   8  11  -3    2.00    1.20
   8  11  -3    2.30    0.80
   7 -11  -3   12.90    1.60
   7  11  -3   13.30    1.70
   7  11  -3   13.60    1.30
   6 -11  -3    7.30    1.20
   6  11  -3    8.40    1.00
   6  11  -3    8.20    1.30
   5 -11  -3    5.20    1.00
   5  11  -3    5.10    1.00
   5  11  -3    6.80    0.90
   4 -11  -3    2.50    0.80
   4  11  -3    2.40    0.60
   4  11  -3    1.60    0.70
   3 -11  -3    9.00    1.10
   3  11  -3    8.90    0.80
  -3  11   3    8.20    1.10
   3  11  -3    7.80    1.00
   2 -11  -3    0.50    0.50
  -2  11   3    0.80    0.50
   2  11  -3    0.00    0.30
   2  11  -3    0.60    0.50
  -1 -11   3   47.90    1.90
   1 -11  -3   47.20    2.00
   1  11  -3   48.00    1.70
  -1  11   3   47.50    2.20
   1  11  -3   48.10    2.00
   0 -11  -3    0.80    0.40
   0 -11   3    0.10    0.20
   0  11  -3    0.70    0.50
   0  11   3    0.50    0.60
   0  11  -3   -0.10    0.20
  -1 -11  -3   76.19    2.30
   1 -11   3   71.69    2.70
  -1  11  -3   54.69    2.00
  -1  11  -3   71.19    2.70
   1  11   3   66.99    2.70
   2 -11   3  177.98    5.40
   2  11   3  171.38    5.40
   3 -11   3    1.30    0.70
   3  11   3    2.60    0.80
   4 -11   3   22.10    1.80
   4  11   3   27.30    1.90
   5 -11   3    3.50    1.00
   5  11   3    4.40    1.10
   6 -11   3    2.90    0.90
   6  11   3    0.70    1.00
   7 -11   3   14.40    1.80
   7  11   3   12.60    1.80
   8  11   3    4.50    1.50
   9 -11   3   -0.20    1.10
   9  12  -3    2.20    0.90
   9  12  -3    0.40    1.30
   8 -12  -3    0.40    0.90
   8  12  -3    0.30    0.60
   8  12  -3    0.60    1.10
   7 -12  -3    0.60    0.70
   7  12  -3    0.30    0.60
   7  12  -3    0.70    1.00
   6 -12  -3    0.80    0.80
   6  12  -3    1.30    0.90
   6  12  -3    1.00    0.60
   5 -12  -3   11.10    1.50
   5  12  -3   12.70    1.40
   5  12  -3   11.40    1.10
   4 -12  -3    1.40    0.70
   4  12  -3    1.80    0.60
   4  12  -3    1.30    0.70
   3 -12  -3    2.60    0.80
   3  12  -3    3.60    0.60
  -3  12   3    3.70    1.00
   3  12  -3    3.50    0.80
   2 -12  -3   26.00    1.70
   2  12  -3   28.10    1.30
   2  12  -3   30.90    1.60
  -2  12   3   27.60    1.70
   1 -12  -3  128.29    4.00
   1  12  -3  122.19    4.00
  -1  12   3  128.79    4.30
   0 -12  -3   10.60    1.00
   0  12  -3   12.70    1.00
   0  12   3    9.60    1.10
   0  12  -3   11.90    1.20
   1 -12   3    6.40    1.00
  -1  12  -3    6.90    0.80
   1  12   3    8.40    1.10
  -1  12  -3    7.00    1.00
   2 -12   3  147.49    4.80
   2  12   3  150.68    4.90
   3 -12   3   19.50    1.60
   3  12   3   19.70    1.60
   4 -12   3   20.40    1.70
   4  12   3   21.60    1.80
   5 -12   3   17.10    1.80
   5  12   3   17.00    1.80
   6 -12   3    0.80    0.80
   6  12   3    0.50    0.90
   7 -12   3    0.70    0.80
   7  12   3    1.70    1.20
   8  12   3    1.60    1.30
   9  13  -3   -0.50    0.70
   9  13  -3    1.00    1.20
   8  13  -3    0.30    0.70
   8  13  -3   -0.30    1.00
   7 -13  -3    1.70    0.90
   7  13  -3    3.20    0.80
   7  13  -3    3.20    1.10
   6 -13  -3    0.30    0.80
   6  13  -3    0.90    0.60
   6  13  -3   -0.10    0.70
   5 -13  -3    9.00    1.40
   5  13  -3    9.20    1.20
   5  13  -3    8.10    1.00
   4 -13  -3    0.20    0.70
   4  13  -3    0.40    0.60
   4  13  -3    1.30    0.50
   3 -13  -3    5.60    1.00
   3  13  -3    3.70    0.60
  -3  13   3    4.50    1.00
   3  13  -3    4.50    0.90
   2 -13  -3    8.70    1.10
   2  13  -3    7.20    1.00
  -2  13   3    5.40    1.00
   2  13  -3    6.70    0.80
   1 -13  -3  114.69    3.60
  -1  13   3  108.99    3.90
   1  13  -3  109.99    3.70
   1  13  -3   88.89    3.00
   0 -13   3  262.27    7.30
   0 -13  -3  268.47    7.10
   0  13   3  266.37    7.70
   0  13  -3  276.07    6.60
   0  13  -3  268.77    7.60
   1 -13   3  108.39    3.80
  -1  13  -3  111.49    3.90
   1  13   3  107.49    3.90
   2 -13   3  125.19    4.40
   2  13   3  130.99    4.40
   3 -13   3   36.50    2.20
   3  13   3   38.70    2.20
   4 -13   3    0.00    0.70
   4  13   3    0.30    0.80
   5 -13   3    2.30    1.00
   5  13   3    2.70    1.00
   6 -13   3    1.50    0.90
   6  13   3    0.80    1.00
   7  13   3    1.50    1.10
   8  13   3    0.40    1.20
   8  14  -3    3.50    1.30
   8  14  -3    4.40    1.00
   7  14  -3    0.40    0.60
   7  14  -3    0.90    1.00
   6 -14  -3    1.00    0.90
   6  14  -3    0.30    0.60
   6  14  -3    0.70    0.80
   5 -14  -3    0.10    0.70
   5  14  -3   -0.10    0.50
   5  14  -3    0.30    0.70
   4 -14  -3    2.30    1.00
   4  14  -3    2.20    0.60
   4  14  -3    2.90    0.90
   3 -14  -3   20.00    1.70
  -3  14   3   20.80    1.80
   3  14  -3   23.10    1.60
   3  14  -3   20.90    1.30
   2 -14  -3    1.80    0.80
   2  14  -3    2.60    0.80
  -2  14   3    1.40    0.80
   1 -14  -3    0.10    0.60
  -1  14   3   -0.30    0.60
   1  14  -3    0.20    0.50
   0  14  -3   43.30    2.20
   0  14   3   39.90    2.20
   1 -14   3    2.90    0.90
   1  14   3    1.30    0.80
  -1  14  -3    3.70    0.90
   2 -14   3    1.30    0.70
   2  14   3    1.20    0.70
   3 -14   3    9.40    1.40
   3  14   3   11.60    1.50
   4 -14   3   17.70    1.90
   4  14   3   18.20    1.80
   5 -14   3    7.00    1.30
   5  14   3    7.30    1.30
   6 -14   3   22.70    2.30
   6  14   3   19.50    2.00
   7  14   3    3.80    1.30
   8  15  -3    0.30    0.70
   8  15  -3   -0.50    0.90
   7  15  -3    1.20    1.00
   7  15  -3    0.20    0.60
   6 -15  -3    2.60    1.10
   6  15  -3    1.40    0.70
   6  15  -3    0.70    0.90
   5 -15  -3    5.70    1.20
   5  15  -3    7.20    1.20
   5  15  -3    4.30    0.80
   4 -15  -3   -0.50    0.70
   4  15  -3    1.70    0.80
   3 -15  -3   16.90    1.80
  -3  15   3   21.30    1.80
   3  15  -3   17.80    1.50
   2 -15  -3    4.40    1.00
  -2  15   3    3.50    0.90
   2  15  -3    3.80    0.80
   1  15  -3    1.70    0.70
  -1  15   3    1.50    0.80
   0  15   3   46.10    2.40
   0  15  -3   44.60    2.40
   1 -15   3   14.80    1.50
   1  15   3   15.20    1.60
  -1  15  -3   12.50    1.50
   2 -15   3   30.70    2.10
   2  15   3   29.60    2.00
   3 -15   3    2.20    0.90
   3  15   3    3.20    1.00
   4 -15   3   31.10    2.20
   4  15   3   30.10    2.10
   5 -15   3    1.30    1.00
   5  15   3    0.50    0.80
   6  15   3    2.80    1.10
   7  15   3    2.00    1.20
   7  16  -3    4.80    1.30
   6  16  -3    2.90    1.00
   5 -16  -3    0.70    0.90
   5  16  -3    0.00    0.80
   4 -16  -3    1.20    0.90
   4  16  -3    2.20    0.80
   3 -16  -3    4.70    1.10
  -3  16   3    7.60    1.40
   3  16  -3    5.70    1.10
   2 -16  -3    5.80    1.20
   2  16  -3    7.80    1.20
  -2  16   3    7.20    1.30
   1  16  -3    9.20    1.30
  -1  16   3   12.90    1.60
   0  16  -3    3.50    0.90
   0  16   3    1.30    0.70
  -1  16  -3    1.30    0.80
   1  16   3    0.80    0.80
   2 -16   3   10.20    1.40
   2  16   3   10.70    1.40
   3 -16   3    4.90    1.20
   3  16   3    4.10    1.10
   4 -16   3    8.50    1.50
   4  16   3    8.70    1.40
   5  16   3    4.60    1.20
   6  16   3   25.00    2.20
   5  17  -3    0.30    0.80
   4 -17  -3    4.60    1.20
   4  17  -3    7.20    1.20
   3 -17  -3   15.10    1.80
   3  17  -3   14.70    1.60
  -2  17   3   51.19    3.00
   2  17  -3   61.79    2.90
   1  17  -3   11.90    1.50
  -1  17   3    8.90    1.50
   0  17   3   17.90    1.90
   0  17  -3   19.60    1.90
  -1  17  -3   -0.60    0.70
   1  17   3   -0.10    0.80
   2  17   3    0.80    0.80
   3 -17   3    3.20    1.10
   3  17   3    2.70    1.10
   4  17   3    0.40    0.90
   5  17   3    4.80    1.40
   3  18  -3   17.70    1.90
   2  18  -3   14.60    1.70
  -2  18   3   10.80    1.70
   1  18  -3    1.60    0.90
  -1  18   3    2.60    1.10
   0  18  -3    2.10    0.90
   0  18   3    3.50    1.10
   1  18   3    8.90    1.50
  -1  18  -3    9.00    1.50
   2  18   3    1.10    0.90
   3 -18   3    4.40    1.20
   3  18   3    3.40    1.20
   4  18   3    2.30    1.10
  -2  19   3   32.90    2.50
  -1  19   3   -1.20    0.80
   0  19   3    4.90    1.20
   1  19   3    0.60    0.90
   2  19   3    0.10    0.80
   3  19   3   -0.60    0.90
  -2  20   3    5.50    1.50
  -1  20   3    0.10    0.90
   0  20   3    0.90    0.90
   1  20   3    1.10    1.00
  11   0  -4    0.60    0.80
  10   0  -4    0.80    0.80
   9   0  -4    0.50    0.70
   8   0  -4    2.30    0.80
   7   0  -4   -0.40    0.30
   7   0  -4   -0.20    0.50
   6   0  -4   54.19    2.40
   6   0  -4   54.89    2.00
   5   0  -4   -0.20    0.30
  -5   0   4    0.10    0.30
   5   0  -4    0.00    0.30
  -4   0   4  322.97    7.80
  -3   0   4   -0.10    0.20
  -2   0   4 3019.30   68.99
   2   0  -4 3031.70   65.39
  -1   0   4    0.20    0.20
   1   0  -4   -0.30    0.10
   0   0  -4    3.50    0.30
   0   0   4    3.10    0.40
   1   0   4    0.00    0.20
   1   0   4    0.40    0.20
   2   0   4  362.46    8.60
   2   0   4  353.86    8.90
   3   0   4   -0.40    0.20
   3   0   4    0.30    0.30
   4   0   4    2.40    0.50
   4   0   4    2.60    0.50
   5   0   4   -0.70    0.30
   5   0   4   -0.10    0.40
   6   0   4   18.50    1.20
   6   0   4   16.40    1.40
   7   0   4   -0.40    0.60
   8   0   4    7.50    1.30
   9   0   4   -0.10    0.80
  10   0   4    1.90    1.10
  11  -1  -4   -0.10    0.80
  11   1  -4    0.10    0.90
  10  -1  -4    0.20    0.80
  10   1  -4    0.40    0.80
   9  -1  -4    0.30    0.70
   9   1  -4    0.10    0.60
   8  -1  -4   -0.20    0.50
   8   1  -4    0.70    0.60
   7  -1  -4    8.30    1.10
   7  -1  -4    7.30    0.90
   7   1  -4    7.00    1.00
   6  -1  -4    0.70    0.40
   6  -1  -4   -0.10    0.50
   6   1  -4    0.40    0.30
   5  -1  -4    1.90    0.40
  -5  -1   4    2.80    0.40
   5   1  -4    2.00    0.50
   5   1  -4    2.60    0.40
  -4  -1   4   26.30    1.10
  -4   1   4   27.20    1.20
   4   1  -4   25.80    1.20
  -3  -1   4  252.57    6.10
  -3   1   4  253.27    6.20
   3   1  -4  249.88    6.40
   2  -1  -4  168.58    3.80
   2   1  -4  167.38    3.90
  -2   1   4  166.28    4.20
  -1  -1   4   15.20    0.70
   1  -1  -4   15.70    0.50
  -1   1   4   17.00    0.70
   1   1  -4   16.00    0.60
   0  -1   4   14.30    0.70
   0   1   4   14.30    0.70
   0   1  -4   14.90    0.60
   1  -1   4    2.20    0.30
   1  -1   4    3.60    0.40
   1   1   4    2.10    0.30
   2  -1   4   65.99    2.00
   2  -1   4   59.19    2.00
   2   1   4   65.89    1.90
   3  -1   4    3.50    0.60
   3  -1   4    1.40    0.40
   3   1   4    2.20    0.40
   3   1   4    2.30    0.40
   4  -1   4   24.80    1.40
   4  -1   4   24.40    1.30
   4   1   4   26.50    1.40
   4   1   4   24.70    1.20
   5  -1   4   42.30    2.10
   5  -1   4   46.70    1.90
   5   1   4   44.70    1.80
   5   1   4   44.20    2.00
   6  -1   4   11.50    1.10
   6  -1   4   12.00    1.30
   6   1   4   11.00    1.20
   6   1   4   12.30    1.00
   7  -1   4    8.00    1.00
   7  -1   4    6.40    1.10
   7   1   4    8.80    1.30
   8  -1   4   14.30    1.70
   8   1   4   15.90    1.80
   9  -1   4    1.40    0.90
   9   1   4    1.50    1.00
  10  -1   4    1.40    1.00
  10   1   4   -0.20    1.00
  11  -2  -4   -0.20    0.90
  11   2  -4   -1.00    0.80
  10  -2  -4    1.40    0.90
  10   2  -4    2.10    0.90
   9  -2  -4    0.00    0.60
   9   2  -4    0.40    0.70
   8  -2  -4    2.10    0.70
   8  -2  -4    1.10    0.70
   8   2  -4    2.30    0.70
   7  -2  -4    3.10    0.70
   7  -2  -4    2.40    0.80
   7   2  -4    2.70    0.70
   6  -2  -4    0.00    0.40
   6   2  -4    0.60    0.50
   5  -2  -4  154.08    4.30
  -5  -2   4  153.98    4.00
   5   2  -4  151.78    4.40
  -4  -2   4    5.90    0.50
   4   2  -4    6.10    0.60
  -4   2   4    6.40    0.70
  -3  -2   4  224.78    5.40
   3   2  -4  219.78    5.70
  -3   2   4  230.88    5.60
   3   2  -4  216.28    5.20
  -2  -2   4    0.10    0.20
   2  -2  -4    0.10    0.10
  -2   2   4    0.20    0.20
   2   2  -4    0.00    0.10
  -1  -2   4  280.57    6.50
  -1   2   4  249.78    6.70
  -1   2   4  292.97    6.60
   1   2  -4  273.37    6.10
   0  -2   4  195.28    4.70
   0   2   4  185.48    4.60
   0   2  -4  186.18    4.40
   1  -2   4    0.50    0.20
   1   2   4    0.30    0.30
   1   2   4    0.30    0.20
   2  -2   4  121.89    3.40
   2   2   4  119.59    3.50
   2   2   4  123.79    3.20
   3  -2   4   30.70    1.40
   3  -2   4   28.90    1.40
   3   2   4   29.00    1.40
   3   2   4   30.10    1.20
   4  -2   4    5.10    0.70
   4  -2   4    5.40    0.80
   4   2   4    6.10    0.80
   4   2   4    6.40    0.60
   5  -2   4    9.10    1.00
   5  -2   4   10.90    1.20
   5   2   4   12.80    1.10
   5   2   4    9.80    0.80
   6  -2   4    0.10    0.50
   6  -2   4    0.10    0.60
   6   2   4    0.30    0.50
   7  -2   4    0.80    0.70
   7  -2   4   -0.60    0.50
   7   2   4    0.60    0.70
   8  -2   4   -0.20    0.80
   8   2   4   -0.50    0.80
   9  -2   4   15.20    1.90
   9   2   4   15.20    1.90
  10  -2   4   -0.10    0.90
  10   2   4    1.00    1.00
  11  -3  -4    1.90    1.10
  11   3  -4   -0.30    0.90
  10  -3  -4    0.20    0.80
  10   3  -4    0.50    0.70
   9  -3  -4    2.20    1.00
   9   3  -4    3.10    1.00
   8  -3  -4   -0.60    0.60
   8  -3  -4   -0.30    0.50
   8   3  -4   -0.70    0.50
   7  -3  -4   31.60    1.70
   7   3  -4   27.90    1.70
   6  -3  -4   -0.30    0.40
   6   3  -4    1.10    0.50
  -5  -3   4   13.60    0.70
   5  -3  -4   12.40    1.00
   5   3  -4   15.00    1.00
  -4  -3   4   57.29    1.60
   4   3  -4   54.19    1.90
  -4   3   4   55.09    2.00
  -3  -3   4   48.10    1.40
   3   3  -4   47.70    1.50
   3   3  -4   47.30    1.50
  -3   3   4   47.70    1.70
  -2  -3   4   29.70    1.00
  -2   3   4   29.00    1.10
   2   3  -4   28.00    1.00
   2   3  -4   29.50    1.00
  -2   3   4   27.40    1.10
  -1  -3   4    7.20    0.50
  -1   3   4    6.70    0.50
   1   3  -4    6.40    0.40
  -1   3   4    6.50    0.50
   0  -3   4   53.69    1.70
   0   3  -4   55.49    1.50
   0   3   4   53.69    1.60
   0   3   4   52.79    1.70
   1  -3   4   61.79    2.00
   1   3   4   58.79    2.00
   1   3   4   61.89    1.80
   2  -3   4  189.88    5.00
   2   3   4  183.58    5.10
   2   3   4  192.28    4.70
   3  -3   4  533.25   13.00
   3   3   4  545.05   12.60
   3   3   4  543.25   13.50
   4  -3   4  169.78    4.80
   4  -3   4  167.88    5.10
   4   3   4  164.38    4.90
   4   3   4  172.28    4.40
   5  -3   4   18.50    1.40
   5  -3   4   19.20    1.30
   5   3   4   21.70    1.10
   5   3   4   18.80    1.40
   6  -3   4   13.00    1.40
   6  -3   4   12.30    1.20
   6   3   4   13.40    1.40
   7  -3   4   26.80    1.90
   7  -3   4   25.20    1.70
   7   3   4   25.40    1.80
   8  -3   4    2.60    1.00
   8   3   4    1.80    1.00
   9  -3   4    3.20    1.10
   9   3   4    1.70    1.00
  10  -3   4    1.00    1.10
  10   3   4   -0.50    0.90
  11  -4  -4    0.70    0.90
  11   4  -4   -0.40    0.90
  10  -4  -4    0.10    0.80
  10   4  -4   -0.20    0.80
   9  -4  -4   25.00    2.20
   9   4  -4   25.60    1.90
   8  -4  -4   -0.10    0.60
   8   4  -4   -0.60    0.50
   7  -4  -4   47.30    2.20
   7   4  -4   50.59    2.30
   6  -4  -4   51.89    2.20
   6   4  -4   52.09    2.20
   5   4  -4    3.00    0.60
  -4  -4   4   16.40    0.70
   4   4  -4   16.40    0.90
  -4   4   4   15.60    1.00
  -3  -4   4  200.18    4.90
  -3   4   4  208.38    5.30
   3   4  -4  204.18    4.90
   3   4  -4  200.88    5.30
  -2  -4   4  138.19    3.40
   2   4  -4  130.69    3.60
   2   4  -4  140.69    3.40
  -2   4   4  133.09    3.70
  -2   4   4  136.29    3.80
   1   4  -4  330.27    8.10
  -1   4   4  347.97    8.40
  -1   4   4  340.77    8.10
   1   4  -4  334.57    7.60
   0  -4   4    5.20    0.50
   0   4   4    4.10    0.50
   0   4  -4    5.50    0.50
   0   4   4    4.80    0.50
   1  -4   4  348.57    8.20
  -1   4  -4  333.97    7.60
   1   4   4  328.47    8.50
   1   4   4  328.77    7.90
   2  -4   4  904.71   20.90
   2   4   4  882.71   21.80
   2   4   4  904.51   20.40
   3  -4   4    4.40    0.70
   3   4   4    4.40    0.50
   3   4   4    4.30    0.80
   4  -4   4  112.79    3.60
   4   4   4  113.19    3.10
   4   4   4  111.29    3.70
   5  -4   4   48.90    2.20
   5  -4   4   47.50    2.30
   5   4   4   48.70    2.30
   6  -4   4   -0.30    0.60
   6  -4   4    1.30    0.60
   6   4   4    0.90    0.70
   7  -4   4   12.60    1.60
   7  -4   4   12.60    1.40
   7   4   4   11.90    1.50
   8  -4   4    0.80    0.70
   8  -4   4    0.00    0.90
   8   4   4   -0.60    0.80
   9  -4   4    3.90    1.20
   9   4   4    2.50    1.20
  10  -4   4   -0.60    1.00
  10   4   4   -0.20    1.10
  11  -5  -4    2.30    1.10
  11   5  -4    1.40    1.00
  10  -5  -4    0.10    0.80
  10   5  -4   -1.50    0.60
   9  -5  -4   16.70    1.70
   9  -5  -4   18.70    2.10
   9   5  -4   16.50    1.70
   8  -5  -4    5.50    1.00
   8   5  -4    7.50    1.10
   7  -5  -4    0.90    0.60
   7   5  -4    2.80    0.70
   6  -5  -4    1.20    0.50
   6   5  -4    1.10    0.50
   5  -5  -4  133.59    4.10
   5   5  -4  140.59    4.20
  -4  -5   4   59.29    1.60
   4  -5  -4   57.69    2.20
   4   5  -4   59.49    2.00
   4   5  -4   55.99    2.10
  -4   5   4   56.99    2.20
  -3  -5   4   50.19    1.40
  -3   5   4   47.20    1.80
   3   5  -4   47.80    1.60
   3   5  -4   49.40    1.80
  -2  -5   4  148.09    3.70
   2   5  -4  145.59    3.90
  -2   5   4  150.68    4.10
   2   5  -4  148.29    3.70
  -2   5   4  146.49    4.10
  -1   5   4   25.20    1.10
   1   5  -4   25.20    0.90
   1   5  -4   26.60    1.00
  -1   5   4   26.10    1.10
   0  -5   4  291.17    7.00
   0   5  -4  275.57    7.00
   0   5  -4  277.97    6.50
   0   5   4  282.27    7.20
   0   5   4  283.07    6.90
   1  -5   4   99.59    2.90
   1   5   4   95.39    3.00
   1   5   4   96.09    2.70
  -1   5  -4   95.59    2.60
   2  -5   4   34.10    1.50
   2   5   4   34.70    1.20
   2   5   4   30.50    1.70
   3  -5   4    8.40    0.90
   3   5   4    9.10    0.60
   3   5   4    6.60    1.00
   4  -5   4   26.10    1.50
   4   5   4   29.50    1.70
   5  -5   4   30.80    1.70
   5   5   4   31.60    1.90
   6  -5   4    0.30    0.50
   6  -5   4    0.50    0.70
   6   5   4    1.30    0.70
   7  -5   4    9.20    1.20
   7  -5   4    7.30    1.30
   7   5   4    9.50    1.40
   8  -5   4    1.40    0.80
   8  -5   4    1.00    0.90
   8   5   4    0.60    1.00
   9  -5   4    0.00    0.90
   9   5   4   -0.60    1.00
  10  -5   4    0.10    1.00
  10   5   4   -1.10    1.10
  11  -6  -4    0.70    1.10
  11   6  -4    1.80    1.10
  10  -6  -4    0.00    0.90
  10   6  -4    0.30    0.90
   9  -6  -4    0.50    0.80
   9   6  -4    1.10    0.80
   8  -6  -4   11.00    1.40
   8   6  -4   12.10    1.40
   7  -6  -4   16.80    1.60
   7   6  -4   16.40    1.50
   6  -6  -4   38.90    1.90
   6   6  -4   37.40    1.90
   5  -6  -4    3.10    0.70
   5   6  -4    3.70    0.70
   4  -6  -4   46.60    2.00
   4   6  -4   46.20    1.90
   4   6  -4   47.40    1.70
  -3  -6   4   83.79    2.20
   3   6  -4   80.49    2.70
   3   6  -4   79.89    2.40
  -3   6   4   83.59    2.70
  -2  -6   4  898.61   20.50
   2   6  -4  902.31   21.50
  -2   6   4  913.31   21.80
   2   6  -4  876.41   19.70
  -2   6   4  916.21   20.90
  -1  -6   4  910.21   20.90
  -1   6   4  912.51   21.10
  -1   6   4  933.31   22.00
   1   6  -4  920.71   21.70
   1   6  -4  899.11   19.90
   0  -6   4  259.17    6.40
   0   6   4  249.08    6.30
   0   6  -4  257.57    6.00
   0   6   4  254.07    6.70
   0   6  -4  252.77    6.40
   1  -6   4   32.80    1.40
   1   6   4   30.10    1.20
   1   6   4   30.40    1.40
  -1   6  -4   31.20    1.20
   2  -6   4   98.69    3.20
   2   6   4   97.29    3.30
   2   6   4   98.09    2.70
   3  -6   4   68.79    2.60
   3   6   4   69.59    2.00
   3   6   4   71.69    2.90
   4  -6   4   43.70    2.00
   4   6   4   42.60    2.30
   5  -6   4    0.40    0.50
   5   6   4    1.60    0.80
   6  -6   4    3.60    1.00
   6  -6   4    3.70    0.90
   6   6   4    4.10    1.00
   7  -6   4    8.10    1.20
   7  -6   4    8.30    1.40
   7   6   4    6.20    1.30
   8  -6   4    1.10    0.70
   8  -6   4    2.20    1.10
   8   6   4    3.00    1.20
   9  -6   4    0.80    0.90
   9  -6   4   -0.20    0.90
   9   6   4   -0.40    1.00
  10  -6   4    2.10    1.20
  11   7  -4    1.40    1.30
  10  -7  -4    3.50    1.20
  10  -7  -4    2.80    1.10
  10   7  -4    2.70    1.10
   9  -7  -4    2.50    1.00
   9   7  -4    3.80    1.10
   8  -7  -4    2.80    1.00
   8   7  -4    2.00    0.90
   7  -7  -4   46.70    2.40
   7   7  -4   46.90    2.40
   6  -7  -4   62.09    2.60
   6   7  -4   62.59    2.70
   5  -7  -4    0.10    0.50
   5   7  -4    1.30    0.40
   5   7  -4    1.80    0.70
   4  -7  -4   82.59    2.90
   4   7  -4   80.79    2.50
   4   7  -4   80.59    2.90
  -3  -7   4    6.40    0.50
   3  -7  -4    8.90    0.90
  -3   7   4    7.70    0.80
   3   7  -4    6.70    0.70
   3   7  -4    6.50    0.80
  -2  -7   4    5.90    0.50
   2   7  -4    7.30    0.70
  -2   7   4    6.30    0.70
   2   7  -4    5.90    0.60
  -2   7   4    7.50    0.80
  -1  -7   4   47.40    1.60
  -1   7   4   45.00    1.80
   1   7  -4   44.00    1.60
  -1   7   4   47.10    1.70
   1   7  -4   46.00    1.50
   0  -7   4  252.27    6.40
   0   7  -4  251.47    6.50
   0   7   4  246.18    6.70
   0   7   4  251.77    6.30
   0   7  -4  252.27    5.90
   1  -7   4   87.29    2.90
   1   7   4   91.59    2.60
  -1   7  -4   90.49    2.50
   1   7   4   90.59    3.00
   2  -7   4   23.20    1.30
   2   7   4   22.30    1.40
   2   7   4   21.60    1.00
   3  -7   4   14.40    1.20
   3   7   4   14.70    1.40
   4  -7   4    0.90    0.50
   4   7   4    2.10    0.90
   5  -7   4   32.70    1.90
   5   7   4   37.40    2.30
   6  -7   4   24.50    1.80
   6   7   4   22.70    1.90
   7  -7   4   -0.40    0.70
   7  -7   4    0.20    0.70
   7   7   4    0.20    0.90
   8  -7   4    2.10    1.00
   8  -7   4    2.80    0.90
   8   7   4    1.80    1.10
   9  -7   4    8.40    1.50
   9  -7   4    9.20    1.70
   9   7   4    8.30    1.80
  10  -8  -4   -0.10    0.90
  10   8  -4   -0.10    1.00
   9  -8  -4    3.40    1.10
   9   8  -4    3.10    1.20
   8  -8  -4   24.80    2.00
   8   8  -4   24.80    2.00
   7  -8  -4    8.40    1.30
   7   8  -4    8.90    1.30
   6  -8  -4   19.30    1.50
   6   8  -4   19.00    1.30
   6   8  -4   19.20    1.60
   5  -8  -4    8.90    1.10
   5   8  -4    9.60    1.20
   5   8  -4    7.30    0.90
   4  -8  -4   20.30    1.40
   4   8  -4   18.70    1.50
   4   8  -4   19.80    1.10
   3  -8  -4    1.50    0.50
  -3   8   4    2.00    0.60
   3   8  -4    2.00    0.40
   3   8  -4    1.30    0.50
  -2  -8   4    4.40    0.50
   2   8  -4    4.50    0.50
  -2   8   4    4.30    0.70
   2   8  -4    4.60    0.60
  -2   8   4    2.90    0.60
  -1  -8   4    2.80    0.50
  -1   8   4    3.00    0.50
  -1   8   4    1.40    0.50
   1   8  -4    2.80    0.50
   1   8  -4    2.80    0.40
   0  -8   4  909.51   21.20
   0   8   4  907.41   22.20
   0   8   4  926.91   21.10
   0   8  -4  917.71   22.00
   0   8  -4  900.31   20.00
   1  -8   4    0.30    0.40
   1   8   4    0.50    0.50
   1   8   4    0.20    0.30
  -1   8  -4   -0.30    0.30
   2  -8   4  109.39    3.50
   2   8   4  105.29    3.00
   2   8   4  104.39    3.60
   3  -8   4    0.00    0.40
   3   8   4   -0.20    0.70
   4  -8   4    2.60    0.70
   4   8   4    1.70    0.90
   5  -8   4   11.10    1.30
   5   8   4    9.00    1.50
   6  -8   4    8.60    1.20
   6   8   4    9.30    1.50
   7  -8   4    2.20    0.90
   7   8   4    2.80    1.30
   8  -8   4    9.80    1.50
   8  -8   4    8.80    1.60
   8   8   4    8.30    1.70
   9  -8   4    4.20    1.40
   9   8   4    2.40    1.40
  10   9  -4   -0.30    1.00
   9  -9  -4   -0.30    0.80
   9   9  -4    1.20    1.10
   8  -9  -4    2.80    0.90
   8   9  -4    3.50    1.20
   8   9  -4    2.90    0.80
   7  -9  -4    5.50    1.10
   7   9  -4    4.00    0.80
   7   9  -4    3.70    1.10
   6  -9  -4   20.70    1.50
   6   9  -4   20.50    1.30
   6   9  -4   19.60    1.70
   5  -9  -4   26.40    1.70
   5   9  -4   27.90    1.90
   5   9  -4   28.00    1.40
   4  -9  -4   -0.10    0.40
   4   9  -4    1.30    0.70
   4   9  -4    1.70    0.50
   3  -9  -4   29.10    1.70
   3   9  -4   33.00    1.60
  -3   9   4   31.20    1.80
   3   9  -4   33.10    1.40
  -2  -9   4    5.40    0.60
   2  -9  -4    6.50    0.80
   2   9  -4    5.70    0.60
   2   9  -4    5.00    0.70
  -2   9   4    5.50    0.80
  -1  -9   4    0.60    0.30
  -1   9   4    0.10    0.30
   1   9  -4    0.00    0.30
   1   9  -4    0.50    0.30
  -1   9   4    0.20    0.40
   0  -9   4    4.70    0.70
   0   9  -4    7.00    0.70
   0   9   4    6.40    0.70
   0   9   4    5.60    0.80
   0   9  -4    6.10    0.70
   1  -9   4   21.50    1.30
   1   9   4   23.10    1.50
   1   9   4   22.00    1.10
  -1   9  -4   20.20    1.10
   2  -9   4   29.30    1.70
   2   9   4   31.70    1.70
   3  -9   4   28.70    1.70
   3   9   4   29.50    1.90
   4  -9   4   36.30    2.10
   4   9   4   32.90    2.10
   5  -9   4    4.30    1.00
   5   9   4    4.80    1.20
   6  -9   4   47.50    2.60
   6   9   4   48.10    2.90
   7  -9   4   31.80    2.20
   7   9   4   28.90    2.60
   8  -9   4   -1.10    0.70
   8  -9   4    0.70    1.00
   8   9   4    0.10    1.20
   9  -9   4    0.70    1.10
   9   9   4    0.90    1.30
  10  10  -4    1.20    0.70
  10  10  -4   -0.50    1.20
   9 -10  -4    1.30    0.90
   9  10  -4    3.10    0.80
   9  10  -4    1.40    1.20
   8 -10  -4    0.70    0.70
   8  10  -4    0.10    0.50
   8  10  -4   -1.30    0.90
   7 -10  -4    0.60    0.70
   7  10  -4   -0.10    0.90
   7  10  -4   -0.60    0.50
   6 -10  -4    3.00    0.80
   6  10  -4    3.10    1.00
   6  10  -4    4.40    0.80
   5 -10  -4   10.00    1.30
   5  10  -4    9.90    1.30
   5  10  -4    9.60    1.00
   4 -10  -4    0.70    0.60
   4  10  -4    0.90    0.40
   4  10  -4    1.20    0.60
   3 -10  -4  143.09    4.40
  -3  10   4  137.59    4.60
   3  10  -4  139.59    4.20
   3  10  -4  138.99    3.80
   2 -10  -4    0.80    0.50
  -2  10   4    1.60    0.60
   2  10  -4    0.50    0.30
   2  10  -4    1.00    0.50
  -1 -10   4    8.00    0.80
   1 -10  -4    8.60    0.90
  -1  10   4    8.00    1.00
   1  10  -4    9.10    0.90
   1  10  -4    8.60    0.80
   0 -10   4   58.59    2.20
   0  10  -4   57.99    2.00
   0  10  -4   56.79    2.20
   0  10   4   57.69    2.10
   0  10   4   57.99    2.30
   1 -10   4   92.19    3.20
  -1  10  -4   90.29    2.70
   1  10   4   92.29    3.30
   1  10   4   92.29    2.80
   2 -10   4    5.40    0.90
   2  10   4    4.90    0.90
   3 -10   4   32.10    1.90
   3  10   4   25.30    1.80
   4 -10   4   12.80    1.40
   4  10   4   14.60    1.60
   5 -10   4   17.60    1.70
   5  10   4   19.80    2.10
   6 -10   4    1.80    0.80
   6  10   4    2.60    1.20
   7 -10   4    6.50    1.30
   7  10   4    5.30    1.60
   8 -10   4    4.10    1.30
   8  10   4    1.70    1.30
   9 -10   4    4.30    1.40
  10  11  -4    0.60    1.30
   9  11  -4    0.00    0.60
   9  11  -4   -0.40    1.10
   8 -11  -4    3.60    1.10
   8  11  -4    2.90    0.80
   8  11  -4    3.80    1.30
   7 -11  -4    2.10    0.90
   7  11  -4    2.20    1.10
   7  11  -4    3.10    0.80
   6 -11  -4    0.40    0.60
   6  11  -4    0.20    0.50
   6  11  -4    0.80    0.90
   5 -11  -4   20.80    1.60
   5  11  -4   20.60    1.60
   5  11  -4   20.00    1.30
   4 -11  -4    1.70    0.70
   4  11  -4    1.10    0.60
   4  11  -4    1.80    0.50
   3 -11  -4   -0.30    0.50
   3  11  -4    0.40    0.50
   3  11  -4    0.80    0.40
  -3  11   4    0.00    0.50
   2 -11  -4   56.59    2.30
   2  11  -4   54.79    2.20
   2  11  -4   57.49    2.00
  -2  11   4   55.29    2.50
  -1 -11   4    0.00    0.40
   1 -11  -4    0.10    0.50
   1  11  -4   -0.10    0.40
   1  11  -4    0.50    0.40
  -1  11   4    0.30    0.50
   0 -11  -4   65.99    2.40
   0 -11   4   66.89    2.50
   0  11  -4   63.89    2.20
   0  11  -4   68.39    2.60
   0  11   4   62.99    2.70
   1 -11   4   22.30    1.50
  -1 -11  -4   22.70    1.20
  -1  11  -4   21.60    1.20
  -1  11  -4   18.80    1.40
   1  11   4   18.50    1.40
   2 -11   4    0.30    0.50
   2  11   4    0.70    0.70
   3 -11   4   21.20    1.60
   3  11   4   22.70    1.70
   4 -11   4   26.80    1.90
   4  11   4   28.70    2.00
   5 -11   4   63.69    3.10
   5  11   4   64.89    3.20
   6 -11   4   11.80    1.60
   6  11   4   15.00    1.90
   7 -11   4    7.90    1.40
   7  11   4    6.50    1.60
   8  11   4   -1.10    1.20
   9  12  -4    0.20    1.20
   9  12  -4    1.40    0.80
   8 -12  -4    0.00    0.80
   8  12  -4    0.20    1.10
   8  12  -4    0.70    0.70
   7 -12  -4    6.90    1.30
   7  12  -4    4.50    0.90
   7  12  -4    3.90    1.20
   6 -12  -4    3.20    1.00
   6  12  -4    7.20    1.00
   6  12  -4    5.90    1.10
   5 -12  -4   14.40    1.60
   5  12  -4   14.00    1.10
   5  12  -4   15.80    1.50
   4 -12  -4   17.20    1.60
   4  12  -4   19.70    1.40
   4  12  -4   16.40    1.20
   3 -12  -4   64.99    2.70
  -3  12   4   58.29    2.90
   3  12  -4   64.79    2.30
   3  12  -4   68.69    2.60
   2 -12  -4   62.49    2.60
   2  12  -4   62.59    2.20
   2  12  -4   67.89    2.50
  -2  12   4   57.99    2.70
   1 -12  -4   59.89    2.40
  -1  12   4   60.99    2.70
   1  12  -4   63.39    2.50
   1  12  -4   60.29    2.20
   0 -12  -4  164.48    4.70
   0  12  -4  161.78    5.00
   0  12  -4  166.38    4.40
   0  12   4  162.08    5.20
   1 -12   4   41.30    2.10
  -1  12  -4   41.70    2.10
  -1  12  -4   39.80    1.60
   1  12   4   36.50    2.00
   2 -12   4   92.69    3.50
   2  12   4   85.39    3.40
   3 -12   4   19.50    1.60
   3  12   4   14.50    1.50
   4 -12   4    6.40    1.20
   4  12   4   10.60    1.40
   5 -12   4    1.20    0.80
   5  12   4   -0.80    0.80
   6 -12   4    5.80    1.20
   6  12   4    4.80    1.30
   7  12   4    0.60    1.20
   8  12   4    0.20    1.20
   9  13  -4    0.40    0.70
   8  13  -4    3.40    1.30
   8  13  -4    3.00    0.90
   7 -13  -4    8.10    1.40
   7  13  -4   12.60    1.30
   7  13  -4   11.60    1.60
   6 -13  -4   -0.20    0.70
   6  13  -4    1.10    0.80
   6  13  -4    0.60    0.50
   5 -13  -4   54.99    2.80
   5  13  -4   59.69    2.70
   5  13  -4   54.89    2.20
   4 -13  -4    5.20    1.00
   4  13  -4    3.80    0.70
   4  13  -4    5.20    0.90
   3 -13  -4   -0.40    0.50
   3  13  -4    0.30    0.40
  -3  13   4    0.30    0.70
   3  13  -4    0.20    0.50
   2 -13  -4   25.30    1.70
  -2  13   4   23.30    1.80
   2  13  -4   27.30    1.40
   2  13  -4   28.50    1.60
   1 -13  -4  134.89    4.20
   1  13  -4  133.89    3.80
  -1  13   4  128.49    4.50
   1  13  -4  129.29    4.30
   0 -13   4    0.30    0.40
   0  13   4    0.10    0.60
   0  13  -4    0.00    0.50
   0  13  -4    0.10    0.40
   1 -13   4    8.70    1.20
  -1  13  -4    9.30    1.20
   1  13   4    8.00    1.10
   2 -13   4    6.30    1.10
   2  13   4    4.20    0.90
   3 -13   4    0.20    0.70
   3  13   4    0.90    0.70
   4 -13   4    4.00    1.00
   4  13   4    3.20    1.00
   5 -13   4    1.30    0.80
   5  13   4    1.70    0.90
   6 -13   4   12.70    1.70
   7  13   4    0.30    1.00
   8  14  -4    2.90    0.90
   7  14  -4    2.10    1.00
   7  14  -4    0.70    0.60
   6 -14  -4    0.40    0.80
   6  14  -4    3.10    1.00
   6  14  -4    2.30    0.70
   5 -14  -4    0.20    0.70
   5  14  -4    1.00    0.80
   5  14  -4    0.00    0.50
   4 -14  -4    1.30    0.80
   4  14  -4    1.40    0.70
   4  14  -4    1.10    0.50
   3 -14  -4   70.29    3.10
   3  14  -4   79.19    2.70
   3  14  -4   76.19    3.00
  -3  14   4   80.09    3.50
   2 -14  -4   23.30    1.70
   2  14  -4   24.60    1.60
   2  14  -4   26.40    1.40
  -2  14   4   24.10    1.80
   1 -14  -4   12.60    1.30
  -1  14   4   12.00    1.50
   1  14  -4   10.10    1.20
   0  14  -4   29.60    1.80
   0  14   4   30.10    2.00
   1 -14   4   21.20    1.70
  -1  14  -4   21.90    1.70
   1  14   4   24.60    1.70
   2 -14   4   35.00    2.20
   2  14   4   35.30    2.20
   3 -14   4    4.50    1.10
   3  14   4    4.90    1.10
   4 -14   4   11.10    1.60
   4  14   4   14.10    1.70
   5 -14   4    2.20    1.00
   5  14   4    3.40    1.10
   6  14   4    2.00    1.10
   7  14   4    4.90    1.40
   8  15  -4    0.30    0.70
   7  15  -4    2.10    0.80
   6 -15  -4    9.20    1.60
   6  15  -4   12.90    1.30
   5 -15  -4   11.50    1.60
   5  15  -4   12.20    1.50
   5  15  -4    9.80    1.10
   4 -15  -4   34.30    2.30
   4  15  -4   30.80    1.60
   4  15  -4   30.90    2.00
   3 -15  -4    3.10    0.90
   3  15  -4    2.70    0.70
  -3  15   4    1.80    0.90
   3  15  -4    3.00    0.80
   2 -15  -4    0.30    0.70
   2  15  -4    1.70    0.70
  -2  15   4    0.20    0.70
  -1  15   4    0.50    0.70
   1  15  -4    0.10    0.60
   0  15  -4   25.10    1.80
   0  15   4   24.10    1.80
   1 -15   4   -0.90    0.60
   1  15   4    0.50    0.70
   2 -15   4    2.80    1.00
   2  15   4    3.00    0.90
   3 -15   4    0.70    0.80
   3  15   4    0.00    0.80
   4 -15   4   -0.20    0.90
   4  15   4    0.20    0.80
   5 -15   4   11.30    1.70
   5  15   4   10.20    1.60
   6  15   4    0.60    1.10
   7  16  -4    6.00    1.10
   5 -16  -4   -0.10    0.90
   4 -16  -4   12.10    1.70
   3 -16  -4    4.70    1.10
  -3  16   4    4.90    1.20
   2 -16  -4   38.50    2.30
  -2  16   4   33.60    2.30
   2  16  -4   34.90    2.10
   1  16  -4    7.70    1.20
  -1  16   4    6.10    1.20
   0  16   4    2.20    0.90
   0  16  -4    1.40    0.80
   1  16   4    0.20    0.70
   2 -16   4    2.20    1.00
   2  16   4    1.10    0.80
   3 -16   4    2.30    1.00
   3  16   4    1.80    1.00
   4 -16   4    6.10    1.30
   4  16   4    6.10    1.30
   5  16   4    0.10    0.90
   6  16   4    2.80    1.20
   4 -17  -4    3.00    1.20
   3 -17  -4    1.70    1.00
  -3  17   4    1.80    1.00
  -2  17   4    5.30    1.20
  -1  17   4   12.70    1.70
   0  17   4   18.30    1.90
   1  17   4   -0.20    0.70
   2  17   4    0.90    0.80
   3 -17   4    1.90    1.00
   3  17   4    1.80    0.90
   4  17   4   17.90    2.00
   5  17   4    0.40    1.00
  -2  18   4   31.50    2.40
  -1  18   4    2.70    1.00
   0  18   4   -0.10    0.90
   1  18   4    1.80    0.90
   2  18   4   -0.40    0.80
   3  18   4    1.60    1.00
   4  18   4   -0.80    0.90
  -2  19   4    0.40    0.90
  -1  19   4    4.40    1.20
   0  19   4    7.60    1.50
   1  19   4    7.00    1.50
   2  19   4    6.10    1.40
  -1  20   4    3.40    1.30
   0  20   4    0.10    0.90
  11   0  -5    1.00    0.90
  10   0  -5   -0.80    0.60
   9   0  -5    1.20    0.70
   8   0  -5   -0.50    0.50
   7   0  -5   -0.10    0.30
   7   0  -5   -0.10    0.40
   6   0  -5    0.30    0.30
   6   0  -5   -0.40    0.40
   5   0  -5   31.30    1.60
  -5   0   5   33.40    1.40
  -4   0   5   -0.10    0.10
  -3   0   5  428.46   10.10
   3   0  -5  429.66    9.50
   2   0  -5    0.10    0.10
  -2   0   5    0.10    0.20
  -1   0   5  252.47    6.10
   1   0  -5  251.37    5.70
   0   0  -5   -0.10    0.10
   0   0   5    0.10    0.20
   1   0   5  144.09    3.80
   1   0   5  145.49    3.80
   2   0   5   -0.10    0.10
   2   0   5   -0.40    0.20
   3   0   5  584.24   14.50
   3   0   5  594.64   13.90
   4   0   5   -0.20    0.30
   4   0   5    0.50    0.40
   5   0   5   29.60    1.70
   5   0   5   31.40    1.50
   6   0   5   -0.10    0.40
   6   0   5   -0.40    0.60
   7   0   5   46.30    2.50
   8   0   5   -0.90    0.60
   9   0   5    8.60    1.50
  10   0   5    1.20    1.10
  11  -1  -5   -1.00    0.80
  11   1  -5    0.10    0.90
  10  -1  -5    0.00    0.80
  10   1  -5    0.70    0.80
   9  -1  -5    0.30    0.80
   9   1  -5    1.00    0.70
   8  -1  -5   17.90    1.60
   8   1  -5   20.20    1.60
   7  -1  -5    3.00    0.60
   7  -1  -5    3.10    0.80
   7   1  -5    2.40    0.70
   6  -1  -5    5.50    0.70
   6  -1  -5    5.20    0.90
   6   1  -5    3.80    0.70
   6   1  -5    5.20    0.60
  -5  -1   5   16.30    0.90
   5   1  -5   18.00    1.10
  -5   1   5   17.80    1.00
  -4  -1   5   24.40    1.00
  -4   1   5   22.50    1.10
   4   1  -5   22.80    1.10
   3  -1  -5  407.66    9.00
  -3   1   5  410.66    9.70
   3   1  -5  397.26   10.00
   3   1  -5  415.36    9.20
  -2  -1   5   28.90    1.10
   2  -1  -5   27.90    0.90
   2   1  -5   28.60    1.00
  -2   1   5   29.00    1.10
   1  -1  -5   60.69    1.60
  -1  -1   5   61.09    1.80
  -1   1   5   61.29    1.90
   1   1  -5   60.59    1.60
   0  -1   5    8.50    0.60
   0   1   5    8.90    0.60
   0   1   5    9.40    0.60
   0   1  -5    8.90    0.50
   1  -1   5   63.29    1.90
   1  -1   5   65.29    2.00
   1   1   5   65.89    2.00
   1   1   5   64.69    2.00
   2  -1   5    5.80    0.60
   2  -1   5    4.90    0.60
   2   1   5    5.40    0.60
   2   1   5    5.30    0.60
   3  -1   5  207.88    5.60
   3  -1   5  204.38    5.40
   3   1   5  211.28    5.30
   3   1   5  201.88    5.60
   4  -1   5    9.00    1.00
   4  -1   5    8.00    0.90
   4   1   5    9.50    1.00
   4   1   5    8.80    0.80
   5  -1   5   64.89    2.40
   5  -1   5   63.79    2.60
   5   1   5   58.79    2.50
   5   1   5   64.69    2.30
   6  -1   5   16.40    1.20
   6  -1   5   17.60    1.50
   6   1   5   17.70    1.20
   6   1   5   14.90    1.50
   7  -1   5    3.80    1.00
   7  -1   5    3.00    0.80
   7   1   5    2.40    0.90
   8  -1   5    6.10    1.30
   8   1   5    5.90    1.20
   9  -1   5    0.70    1.00
   9   1   5    0.40    0.90
  10  -1   5   -1.10    1.00
  10   1   5    1.30    1.10
  11  -2  -5    0.90    0.90
  11   2  -5   -1.10    0.70
  10  -2  -5    1.10    0.90
  10   2  -5    0.50    0.70
   9  -2  -5    7.10    1.30
   9   2  -5    7.20    1.20
   8  -2  -5    7.90    1.20
   8  -2  -5    9.00    1.10
   8   2  -5    7.00    1.10
   7  -2  -5    0.10    0.40
   7  -2  -5    0.00    0.50
   7   2  -5    0.20    0.50
   6  -2  -5    1.90    0.60
   6   2  -5    2.20    0.60
   6   2  -5    2.80    0.50
  -5  -2   5   17.70    0.90
   5   2  -5   16.80    1.10
  -5   2   5   15.90    1.00
  -4  -2   5   33.10    1.20
  -4   2   5   35.10    1.40
   4   2  -5   37.00    1.40
   4   2  -5   34.90    1.30
  -3  -2   5   63.69    1.90
   3  -2  -5   61.69    1.70
   3   2  -5   60.99    1.80
   3   2  -5   59.89    1.80
  -3   2   5   63.49    2.00
  -2  -2   5   51.79    1.60
   2  -2  -5   50.29    1.30
  -2   2   5   53.59    1.70
   2   2  -5   54.79    1.50
   1  -2  -5  423.06    9.20
  -1  -2   5  419.66    9.90
  -1   2   5  426.16   10.20
   1   2  -5  423.56    9.30
  -1   2   5  416.26    9.90
   0  -2   5 1069.69   24.80
   0   2   5 1098.79   24.80
   0   2  -5 1092.69   23.50
   0   2   5 1099.59   25.80
   1  -2   5    5.80    0.50
   1  -2   5    6.80    0.60
   1   2   5    5.80    0.50
   2  -2   5   28.10    1.30
   2  -2   5   29.20    1.20
   2   2   5   28.00    1.30
   2   2   5   27.90    1.10
   3  -2   5    0.90    0.40
   3  -2   5    0.90    0.40
   3   2   5    0.90    0.50
   3   2   5    0.40    0.30
   4  -2   5   41.20    1.90
   4  -2   5   41.40    1.80
   4   2   5   41.20    1.90
   4   2   5   43.30    1.70
   5  -2   5  141.69    4.30
   5  -2   5  140.79    4.60
   5   2   5  135.49    4.40
   5   2   5  141.89    4.00
   6  -2   5    0.30    0.60
   6  -2   5    1.40    0.60
   6   2   5    0.70    0.70
   7  -2   5   76.29    3.40
   7  -2   5   74.99    3.10
   7   2   5   84.39    3.40
   8  -2   5   10.30    1.50
   8   2   5    8.10    1.40
   9  -2   5    2.10    1.00
   9   2   5    4.50    1.30
  10  -2   5   -0.60    0.90
  10   2   5    0.40    1.10
  11  -3  -5    1.30    1.10
  11   3  -5    0.80    1.00
  10  -3  -5    1.70    0.90
  10   3  -5    2.60    1.00
   9  -3  -5    0.70    0.80
   9   3  -5    0.70    0.70
   8  -3  -5    8.30    1.10
   8  -3  -5    6.90    1.20
   8   3  -5    8.70    1.20
   7  -3  -5    0.60    0.50
   7   3  -5    0.30    0.50
   6  -3  -5   46.40    2.00
   6   3  -5   44.30    2.00
  -5  -3   5   14.50    0.80
   5   3  -5   14.60    1.00
  -5   3   5   15.50    1.10
  -4  -3   5   24.10    1.00
   4   3  -5   24.30    1.10
  -4   3   5   23.70    1.20
   4   3  -5   24.20    1.10
  -3  -3   5   36.50    1.20
   3  -3  -5   37.00    1.10
   3   3  -5   37.10    1.30
  -3   3   5   36.10    1.40
   3   3  -5   35.40    1.20
  -2  -3   5   15.70    0.70
   2  -3  -5   17.60    0.50
  -2   3   5   17.70    0.90
   2   3  -5   17.10    0.70
  -1  -3   5  254.97    6.30
   1   3  -5  259.37    5.90
  -1   3   5  261.87    6.40
   0  -3   5  196.28    5.00
   0   3  -5  191.78    4.60
   0   3   5  196.88    4.90
   1  -3   5    3.00    0.50
   1   3   5    1.80    0.40
   1   3   5    3.10    0.60
   2  -3   5    0.80    0.30
   2  -3   5    0.50    0.30
   2   3   5    1.10    0.40
   2   3   5    0.60    0.30
   3  -3   5  159.38    4.60
   3  -3   5  150.88    4.50
   3   3   5  162.38    4.20
   3   3   5  156.68    4.60
   4  -3   5   27.00    1.50
   4  -3   5   30.20    1.60
   4   3   5   25.80    1.50
   4   3   5   29.60    1.30
   5  -3   5   56.49    2.40
   5  -3   5   58.59    2.60
   5   3   5   56.09    2.50
   5   3   5   59.79    2.10
   6  -3   5   27.10    1.70
   6  -3   5   29.80    1.90
   6   3   5   26.40    1.80
   7  -3   5    0.50    0.60
   7  -3   5    0.10    0.80
   7   3   5    0.50    0.80
   8  -3   5    9.20    1.50
   8   3   5    9.90    1.50
   9  -3   5   -1.00    0.90
   9   3   5   -0.20    0.90
  10  -3   5    0.40    1.10
  10   3   5    2.20    1.30
  11  -4  -5    0.40    0.90
  11   4  -5   -0.20    0.90
  10  -4  -5    4.50    1.30
  10   4  -5    3.30    1.00
   9  -4  -5    1.10    0.80
   9  -4  -5    1.50    0.90
   9   4  -5    2.40    0.90
   8  -4  -5    5.80    1.00
   8   4  -5    4.10    0.90
   7  -4  -5   19.70    1.40
   7   4  -5   22.30    1.50
   6  -4  -5   99.09    3.30
   6   4  -5  103.19    3.40
   5  -4  -5   49.50    2.10
  -5   4   5   53.89    2.10
   5   4  -5   53.59    2.00
  -4  -4   5  159.38    4.10
   4   4  -5  163.58    4.20
  -4   4   5  160.68    4.60
   4   4  -5  169.28    4.50
  -3  -4   5  341.07    8.00
   3  -4  -5  331.47    7.40
   3   4  -5  343.17    8.40
   3   4  -5  336.77    7.80
  -3   4   5  331.27    8.30
  -2  -4   5   63.09    1.80
   2   4  -5   58.49    1.80
   2   4  -5   61.99    1.80
  -2   4   5   61.49    2.00
  -2   4   5   62.69    2.00
  -1  -4   5  237.88    5.90
  -1   4   5  237.28    6.00
  -1   4   5  242.28    6.10
   1   4  -5  237.38    5.60
   0  -4   5    6.90    0.60
   0   4   5    6.50    0.60
   0   4  -5    6.40    0.60
   0   4   5    6.10    0.60
   1  -4   5  170.68    4.60
   1   4   5  169.28    4.40
   1   4   5  169.18    4.70
   2  -4   5   23.20    1.20
   2   4   5   22.40    1.00
   2   4   5   22.20    1.30
   3  -4   5   39.40    1.80
   3   4   5   41.50    1.90
   3   4   5   42.20    1.50
   4  -4   5   11.50    1.10
   4  -4   5   11.80    1.20
   4   4   5   12.80    0.80
   4   4   5   13.20    1.30
   5  -4   5   18.50    1.50
   5  -4   5   18.00    1.30
   5   4   5   19.00    1.60
   6  -4   5    0.40    0.50
   6  -4   5    0.70    0.70
   6   4   5    0.40    0.70
   7  -4   5    5.30    1.10
   7  -4   5    6.30    1.00
   7   4   5    6.70    1.20
   8  -4   5    1.50    0.80
   8  -4   5    0.30    0.90
   8   4   5    0.20    0.90
   9  -4   5   -0.40    0.90
   9   4   5   -0.80    1.10
  10  -4   5   -0.50    1.00
  11  -5  -5   -0.20    0.90
  11   5  -5    0.50    1.00
  10  -5  -5    0.40    0.80
  10   5  -5   -0.50    0.80
   9  -5  -5    1.80    0.90
   9  -5  -5    2.10    1.00
   9   5  -5    2.70    0.90
   8  -5  -5   10.40    1.30
   8   5  -5    8.90    1.20
   7  -5  -5  115.99    3.90
   7   5  -5  108.59    3.80
   6  -5  -5    6.90    1.00
   6   5  -5    8.40    1.00
   5  -5  -5  156.68    4.60
   5   5  -5  157.08    4.30
   5   5  -5  154.98    4.50
  -4  -5   5    7.40    0.50
  -4   5   5    8.10    0.90
   4   5  -5    7.20    0.80
   4   5  -5    7.20    0.70
  -3  -5   5   68.69    1.90
   3  -5  -5   67.89    1.60
   3   5  -5   65.79    2.20
   3   5  -5   65.09    2.00
  -3   5   5   65.49    2.30
  -2  -5   5   83.99    2.40
  -2   5   5   83.39    2.60
  -2   5   5   83.89    2.60
   2   5  -5   82.89    2.30
   2   5  -5   83.49    2.30
  -1  -5   5  417.56    9.90
   1   5  -5  414.56    9.40
  -1   5   5  422.76   10.30
  -1   5   5  418.86   10.00
   1   5  -5  402.86   10.00
   0  -5   5  191.18    5.00
   0   5  -5  192.98    4.70
   0   5   5  192.28    4.90
   0   5   5  196.38    5.20
   1  -5   5  263.17    6.70
   1   5   5  259.87    6.50
  -1   5  -5  265.07    6.20
   1   5   5  262.17    6.90
   2  -5   5    3.30    0.60
   2   5   5    2.30    0.70
   2   5   5    1.40    0.30
   3  -5   5   14.00    1.10
   3   5   5   11.90    0.80
   3   5   5   11.70    1.20
   4  -5   5    5.00    0.80
   4   5   5    4.90    0.90
   5  -5   5   19.90    1.40
   5  -5   5   19.90    1.60
   5   5   5   21.00    1.60
   6  -5   5   30.20    2.00
   6  -5   5   31.60    1.90
   6   5   5   30.50    2.00
   7  -5   5    1.60    0.70
   7  -5   5    0.30    0.80
   7   5   5    0.60    0.90
   8  -5   5   -0.10    0.70
   8  -5   5    0.80    0.70
   8   5   5    0.20    1.00
   9  -5   5   -0.30    0.90
   9   5   5    1.40    1.20
  10  -5   5    0.10    1.00
  11  -6  -5    0.60    1.00
  11   6  -5   -1.40    0.90
  10  -6  -5   -0.60    0.80
  10   6  -5   -0.40    0.90
   9  -6  -5    4.30    1.10
   9   6  -5    4.10    1.10
   8  -6  -5    5.90    1.10
   8   6  -5    7.40    1.20
   7  -6  -5    0.30    0.60
   7   6  -5    0.10    0.60
   6  -6  -5    0.10    0.50
   6   6  -5    2.00    0.70
   6   6  -5    0.60    0.50
   5  -6  -5   55.99    2.30
   5   6  -5   56.19    2.10
   5   6  -5   57.49    2.30
   4   6  -5   87.09    2.90
   4   6  -5   85.29    2.60
  -4   6   5   86.39    3.00
  -3  -6   5   84.09    2.30
   3   6  -5   86.79    2.50
  -3   6   5   82.79    2.80
   3   6  -5   85.19    2.70
  -2  -6   5  357.36    8.80
  -2   6   5  370.66    9.20
   2   6  -5  380.76    9.10
  -2   6   5  371.06    9.50
   2   6  -5  375.66    8.50
  -1   6   5    3.90    0.60
   1   6  -5    3.60    0.50
  -1   6   5    3.40    0.50
   1   6  -5    3.60    0.40
   0  -6   5   57.79    2.00
   0   6  -5   57.99    1.90
   0   6   5   57.49    2.10
   0   6   5   62.69    2.00
   1  -6   5    2.20    0.50
   1   6   5    3.20    0.50
  -1   6  -5    3.20    0.50
   1   6   5    2.40    0.50
   2  -6   5   13.60    1.00
   2   6   5   14.60    1.20
   2   6   5   13.70    0.80
   3  -6   5    5.20    0.80
   3   6   5    6.00    1.00
   3   6   5    7.10    0.60
   4  -6   5   -0.10    0.40
   4   6   5   -0.30    0.70
   5  -6   5   13.30    1.30
   5   6   5   14.10    1.60
   6  -6   5    6.30    1.10
   6  -6   5    5.40    1.20
   6   6   5    5.70    1.20
   7  -6   5    1.00    0.90
   7  -6   5    1.20    0.70
   7   6   5    2.80    1.10
   8  -6   5   -0.10    0.80
   8  -6   5   -0.50    0.60
   8   6   5   -0.70    0.90
   9  -6   5   -0.10    1.00
   9  -6   5    0.10    0.80
   9   6   5   -0.20    1.20
  11  -7  -5    1.10    1.10
  11   7  -5    0.60    1.10
  10  -7  -5   -0.10    0.90
  10  -7  -5    1.50    1.00
  10   7  -5   -1.60    0.90
   9  -7  -5    1.00    0.90
   9   7  -5   -0.80    0.80
   8  -7  -5   23.00    1.80
   8   7  -5   21.20    1.80
   7  -7  -5   21.30    1.70
   7   7  -5   21.30    1.40
   7   7  -5   22.50    1.70
   6  -7  -5    9.80    1.20
   6   7  -5    9.40    1.20
   6   7  -5    8.00    0.90
   5  -7  -5   88.29    3.20
   5   7  -5   90.59    3.20
   5   7  -5   83.89    2.80
   4  -7  -5    6.10    0.80
   4   7  -5    6.60    0.70
  -4   7   5    6.10    0.80
   4   7  -5    7.10    0.90
  -3  -7   5  106.29    2.80
  -3   7   5  108.29    3.50
  -3   7   5   99.29    3.30
   3   7  -5  106.79    3.00
   3   7  -5  105.09    3.20
  -2  -7   5  130.79    3.40
   2   7  -5  122.29    3.30
   2   7  -5  128.89    3.50
  -2   7   5  122.19    3.80
  -2   7   5  121.59    3.70
   1   7  -5   64.69    2.00
   1   7  -5   62.09    1.90
  -1   7   5   62.49    2.10
  -1   7   5   61.09    2.20
   0  -7   5   76.29    2.50
   0   7   5   78.19    2.60
   0   7   5   79.29    2.40
   0   7  -5   75.29    2.30
   0   7  -5   72.89    2.30
   1  -7   5   60.09    2.30
  -1   7  -5   58.69    1.90
   1   7   5   61.89    2.30
   1   7   5   62.89    2.00
   2  -7   5    5.70    0.80
   2   7   5    5.10    0.60
   2   7   5    6.10    0.90
   3  -7   5    7.00    0.90
   3   7   5    8.90    1.20
   4  -7   5   31.00    1.80
   4   7   5   35.90    2.30
   5  -7   5    3.20    0.80
   5   7   5    4.70    1.10
   6  -7   5   11.90    1.40
   6  -7   5    9.30    1.50
   6   7   5    8.80    1.50
   7  -7   5    4.50    1.20
   7  -7   5    4.80    1.10
   7   7   5    6.90    1.40
   8  -7   5   -0.10    0.90
   8  -7   5   -0.20    0.70
   8   7   5   -1.70    1.00
   9  -7   5    0.90    1.10
   9   7   5   -0.70    1.20
  10  -8  -5   -0.50    0.80
  10   8  -5   -1.00    0.90
  10   8  -5    0.10    0.70
   9  -8  -5    2.70    1.00
   9   8  -5    2.30    1.10
   9   8  -5    1.70    0.80
   8  -8  -5    1.60    0.80
   8   8  -5    0.30    0.90
   8   8  -5    1.70    0.70
   7  -8  -5   19.50    1.80
   7   8  -5   17.90    1.30
   7   8  -5   16.80    1.70
   6  -8  -5   48.20    2.30
   6   8  -5   45.90    2.00
   6   8  -5   45.60    2.30
   5  -8  -5    0.50    0.50
   5   8  -5    0.90    0.80
   5   8  -5    1.40    0.50
   4  -8  -5    1.30    0.60
   4   8  -5    2.30    0.50
   4   8  -5    1.50    0.70
  -3   8   5   26.80    1.50
  -3   8   5   25.30    1.60
   3   8  -5   26.00    1.20
   3   8  -5   25.60    1.30
  -2  -8   5  104.69    3.00
  -2   8   5  108.69    3.50
   2   8  -5  102.79    3.10
  -2   8   5  107.59    3.30
   2   8  -5  101.29    2.90
  -1  -8   5    1.80    0.40
  -1   8   5    2.30    0.60
   1   8  -5    1.70    0.40
   1   8  -5    1.50    0.40
  -1   8   5    2.00    0.50
   0  -8   5   25.50    1.30
   0   8  -5   23.90    1.20
   0   8  -5   27.80    1.20
   0   8   5   25.10    1.20
   0   8   5   26.50    1.50
   1  -8   5   74.49    2.70
  -1   8  -5   75.39    2.30
   1   8   5   77.49    2.40
   1   8   5   73.59    2.70
   2  -8   5   47.80    2.10
   2   8   5   44.30    1.60
   2   8   5   46.00    2.20
   3  -8   5   55.29    2.50
   3   8   5   59.89    2.70
   4  -8   5    2.40    0.70
   4   8   5    3.80    1.10
   5  -8   5    0.00    0.50
   5   8   5    0.20    1.00
   6  -8   5    9.80    1.30
   6   8   5    7.70    1.50
   7  -8   5    0.50    0.70
   7  -8   5    2.80    1.00
   7   8   5    0.50    1.10
   8  -8   5   -0.20    0.70
   8  -8   5    0.60    0.90
   8   8   5   -1.10    1.20
   9  -8   5    1.40    1.20
   9   8   5    2.40    1.40
  10   9  -5    2.30    0.90
  10   9  -5    1.40    1.20
   9  -9  -5   10.40    1.60
   9   9  -5    8.00    1.20
   9   9  -5    6.10    1.40
   8  -9  -5    3.20    1.00
   8   9  -5    5.40    0.90
   8   9  -5    2.50    1.10
   7  -9  -5    2.30    0.80
   7   9  -5    3.90    1.10
   7   9  -5    3.10    0.80
   6  -9  -5   -0.10    0.50
   6   9  -5    0.80    0.50
   6   9  -5   -0.60    0.70
   5  -9  -5   15.90    1.50
   5   9  -5   11.00    1.00
   5   9  -5   12.00    1.30
   4  -9  -5   50.79    2.30
   4   9  -5   48.00    1.90
   4   9  -5   47.00    2.10
   3  -9  -5   65.19    2.50
  -3   9   5   64.09    2.70
   3   9  -5   66.39    2.40
   3   9  -5   68.29    2.20
  -3   9   5   65.09    2.50
  -2  -9   5   17.90    1.00
  -2   9   5   18.90    1.20
   2   9  -5   18.60    1.00
   2   9  -5   17.80    1.10
  -2   9   5   14.90    1.20
  -1  -9   5   10.10    0.80
   1   9  -5    9.40    0.80
  -1   9   5    8.00    1.00
  -1   9   5    8.40    0.90
   1   9  -5    9.20    0.80
   0  -9   5    7.30    0.80
   0   9   5    7.40    0.80
   0   9  -5    7.10    0.70
   0   9   5    7.80    0.90
   0   9  -5    7.50    0.80
   1  -9   5    0.70    0.50
   1   9   5    0.80    0.40
  -1   9  -5    0.60    0.40
   1   9   5    1.30    0.60
   2  -9   5   34.60    1.90
   2   9   5   38.40    2.00
   3  -9   5   64.49    2.70
   3   9   5   63.29    2.80
   4  -9   5  106.39    3.90
   4   9   5  104.99    4.10
   5  -9   5   16.10    1.60
   5   9   5   17.10    1.90
   6  -9   5    6.60    1.20
   6   9   5    7.10    1.50
   7  -9   5    5.20    1.30
   7  -9   5    3.80    1.00
   7   9   5    1.40    1.30
   8  -9   5    0.60    1.00
   8   9   5   -0.30    1.20
   9  -9   5    6.10    1.60
  10  10  -5    0.40    0.80
   9 -10  -5    0.10    0.80
   9  10  -5   -0.30    0.60
   9  10  -5   -2.30    0.90
   8 -10  -5    0.00    0.70
   8  10  -5   -0.20    0.50
   8  10  -5   -1.30    0.90
   7 -10  -5    7.10    1.20
   7  10  -5    5.30    1.20
   7  10  -5    8.10    1.10
   6 -10  -5    0.40    0.60
   6  10  -5    0.20    0.50
   6  10  -5   -0.30    0.70
   5 -10  -5   11.60    1.40
   5  10  -5   13.10    1.30
   5  10  -5   13.10    1.00
   4 -10  -5   29.20    1.70
   4  10  -5   29.30    1.60
   4  10  -5   27.30    1.40
   3 -10  -5    2.70    0.70
  -3  10   5    1.80    0.70
   3  10  -5    2.30    0.50
   3  10  -5    1.30    0.60
   2 -10  -5   20.80    1.30
  -2 -10   5   21.80    1.10
   2  10  -5   20.60    1.20
  -2  10   5   19.50    1.40
   2  10  -5   20.80    1.10
  -2  10   5   21.20    1.30
  -1 -10   5   31.60    1.50
  -1  10   5   32.80    1.60
   1  10  -5   30.40    1.50
  -1  10   5   28.10    1.60
   1  10  -5   31.10    1.40
   0 -10   5   20.00    1.30
   0  10  -5   16.60    1.10
   0  10   5   17.20    1.40
   0  10   5   17.40    1.10
   0  10  -5   15.80    1.10
   1 -10   5   28.30    1.60
   1  10   5   27.60    1.70
   1  10   5   28.40    1.40
  -1  10  -5   29.10    1.40
   2 -10   5  160.78    5.00
   2  10   5  162.68    5.10
   3 -10   5  173.68    5.40
   3  10   5  169.08    5.50
   4 -10   5    6.70    1.10
   4  10   5    4.70    1.10
   5 -10   5    2.20    0.90
   5  10   5    1.40    1.00
   6 -10   5   47.90    2.70
   6  10   5   50.09    3.00
   7 -10   5    5.40    1.20
   7  10   5    3.50    1.50
   8 -10   5    8.00    1.60
   8  10   5   10.60    2.00
   9  11  -5   -0.20    0.60
   8 -11  -5    4.90    1.20
   8  11  -5    4.90    1.00
   8  11  -5    3.30    1.30
   7 -11  -5    2.80    0.90
   7  11  -5    2.20    1.10
   7  11  -5    3.00    0.80
   6 -11  -5    3.30    0.90
   6  11  -5    4.50    1.00
   6  11  -5    4.30    0.80
   5 -11  -5   17.10    1.60
   5  11  -5   18.30    1.30
   5  11  -5   18.50    1.50
   4 -11  -5   10.30    1.20
   4  11  -5   10.90    1.10
   4  11  -5   10.70    1.00
   3 -11  -5   11.50    1.20
   3  11  -5   10.10    0.90
   3  11  -5   12.20    1.00
  -3  11   5   11.00    1.30
   2 -11  -5   53.29    2.30
   2  11  -5   49.80    1.90
   2  11  -5   53.19    2.10
  -2  11   5   52.99    2.40
  -1 -11   5   32.20    1.50
   1 -11  -5   29.40    1.60
   1  11  -5   30.60    1.50
   1  11  -5   32.70    1.60
  -1  11   5   33.00    1.60
  -1  11   5   31.70    1.80
   0 -11   5   22.30    1.40
   0  11   5   21.00    1.50
   0  11  -5   22.40    1.40
   0  11   5   22.10    1.30
   0  11  -5   19.90    1.20
   1 -11   5   22.30    1.50
   1  11   5   25.60    1.70
  -1  11  -5   27.60    1.40
   2 -11   5  108.79    3.80
   2  11   5  100.29    3.70
   3 -11   5    1.70    0.70
   3  11   5    1.40    0.80
   4 -11   5  163.18    5.40
   4  11   5  156.98    5.40
   5 -11   5    0.50    0.70
   5  11   5    1.10    1.00
   6 -11   5    0.80    0.80
   6  11   5    0.20    1.20
   7 -11   5    1.50    0.90
   7  11   5    0.40    1.30
   8 -11   5    1.60    1.10
   8  11   5   -0.90    1.30
   9  12  -5   -0.50    0.60
   8 -12  -5    1.20    0.90
   8  12  -5    0.50    0.70
   7 -12  -5    3.30    1.00
   7  12  -5    2.90    0.80
   6 -12  -5    0.20    0.60
   6  12  -5    1.20    0.80
   6  12  -5    0.00    0.50
   5 -12  -5    0.40    0.70
   5  12  -5    1.40    0.70
   5  12  -5    1.00    0.60
   4 -12  -5    3.40    0.90
   4  12  -5    4.30    0.80
   4  12  -5    2.80    0.60
   3 -12  -5    0.20    0.60
  -3  12   5   -1.10    0.50
   3  12  -5    0.30    0.50
   3  12  -5    0.10    0.40
   2 -12  -5   17.80    1.30
   2  12  -5   17.80    1.20
   2  12  -5   19.00    1.30
  -2  12   5   16.80    1.50
   1 -12  -5    1.70    0.70
  -1 -12   5    2.60    0.60
   1  12  -5    1.80    0.50
   1  12  -5    1.70    0.60
  -1  12   5    0.60    0.70
   0 -12  -5    9.90    1.00
   0 -12   5    8.10    1.00
   0  12  -5    7.70    0.90
   0  12  -5    8.40    1.00
   0  12   5    6.60    1.00
   1 -12   5    0.10    0.50
  -1  12  -5   -0.20    0.40
   1  12   5    0.40    0.70
   2 -12   5    7.70    1.20
   2  12   5    6.30    1.10
   3 -12   5   48.20    2.50
   3  12   5   44.90    2.50
   4 -12   5    0.40    0.70
   4  12   5    0.60    0.90
   5 -12   5    1.90    0.90
   5  12   5    5.10    1.20
   6 -12   5    1.40    0.90
   6  12   5    4.20    1.30
   7  12   5    5.90    1.60
   8 -12   5    4.00    1.40
   9  13  -5    0.00    0.70
   8  13  -5    0.30    0.70
   7 -13  -5    0.50    0.80
   7  13  -5    1.40    0.70
   6 -13  -5   18.60    1.90
   6  13  -5   19.00    1.40
   5 -13  -5    8.90    1.30
   5  13  -5   10.30    1.10
   4 -13  -5   11.20    1.40
   4  13  -5   12.80    1.00
   3 -13  -5    2.10    0.80
  -3  13   5    4.70    1.10
   3  13  -5    3.50    0.70
   3  13  -5    3.10    0.70
   2 -13  -5   -0.20    0.60
   2  13  -5    0.80    0.50
   2  13  -5    0.20    0.50
  -2  13   5    0.60    0.80
   1 -13  -5    2.10    0.70
   1  13  -5    3.20    0.70
  -1  13   5    1.40    0.70
   1  13  -5    1.90    0.70
   0 -13   5   39.10    2.10
   0  13  -5   48.40    2.20
   0  13  -5   45.70    1.90
   0  13   5   47.60    2.40
   1 -13   5   18.90    1.50
   1  13   5   16.40    1.50
  -1  13  -5   17.80    1.20
   2 -13   5   51.49    2.50
   2  13   5   47.60    2.50
   3 -13   5    1.50    0.80
   3  13   5    1.50    0.90
   4 -13   5    1.40    0.90
   4  13   5    2.20    1.00
   5 -13   5    1.90    0.90
   5  13   5   -0.30    0.90
   6  13   5    0.70    1.00
   7  13   5    0.70    1.20
   8  14  -5    0.70    0.70
   7  14  -5   -0.50    0.60
   6 -14  -5    0.20    0.90
   6  14  -5    1.10    0.60
   5 -14  -5    6.20    1.20
   5  14  -5    6.70    0.90
   4 -14  -5   -0.50    0.50
   4  14  -5    0.10    0.50
   3 -14  -5   67.49    3.00
   3  14  -5   69.29    2.50
  -3  14   5   72.29    3.40
   2 -14  -5   32.50    2.00
  -2  14   5   31.80    2.10
   2  14  -5   31.30    1.60
   1 -14  -5    5.70    1.00
  -1  14   5    7.10    1.20
   1  14  -5    5.60    0.90
   0  14  -5    8.60    1.10
   0  14   5    5.30    1.10
   0  14  -5    5.90    0.90
   1 -14   5    6.90    1.10
   1  14   5    4.80    1.10
  -1  14  -5    4.40    0.80
   2 -14   5   10.90    1.40
   2  14   5    9.70    1.40
   3 -14   5    7.30    1.30
   3  14   5    9.20    1.40
   4 -14   5    0.40    0.80
   4  14   5    0.40    0.80
   5 -14   5    0.00    0.90
   5  14   5    3.10    1.10
   6  14   5    1.50    1.00
   8  15  -5    0.10    0.70
   7  15  -5    5.30    1.00
   6 -15  -5   11.20    1.70
   6  15  -5   11.10    1.20
   5 -15  -5    9.00    1.40
   5  15  -5    6.80    1.00
   4 -15  -5    5.30    1.10
   4  15  -5    3.60    0.80
   3 -15  -5    0.50    0.70
  -3  15   5    0.20    0.80
   3  15  -5   -0.30    0.50
   2 -15  -5    0.60    0.70
   2  15  -5    1.70    0.70
  -2  15   5    3.00    1.00
  -1  15   5   11.20    1.50
   0  15   5    0.30    0.70
   1 -15   5    9.10    1.30
   1  15   5    8.60    1.30
   2 -15   5    3.90    1.00
   2  15   5    3.00    1.00
   3 -15   5    7.20    1.30
   3  15   5    6.70    1.30
   4 -15   5   25.40    2.10
   4  15   5   24.30    2.00
   5  15   5    4.20    1.30
   6  15   5   16.20    2.00
   7  16  -5    6.50    1.10
   6  16  -5    1.50    0.70
   5 -16  -5   36.90    2.60
   5  16  -5   35.60    1.90
   4 -16  -5    5.50    1.30
   4  16  -5    5.30    0.90
   3 -16  -5    4.00    1.10
  -3  16   5    1.80    1.00
   2 -16  -5    2.70    0.90
  -2  16   5    3.10    1.00
  -1  16   5    0.80    0.80
   0  16   5   16.80    1.80
   1  16   5    1.60    0.80
   2 -16   5   17.70    1.80
   2  16   5   17.90    1.90
   3 -16   5    0.60    0.90
   3  16   5   -0.50    0.80
   4 -16   5    4.10    1.30
   4  16   5    3.10    1.20
   5  16   5    8.30    1.50
   4 -17  -5   13.90    1.80
   3 -17  -5   15.60    1.90
  -3  17   5   19.60    2.20
  -2  17   5    2.20    1.00
  -1  17   5    0.80    0.90
   0  17   5    6.00    1.20
   1  17   5    2.90    1.00
   2  17   5    1.40    1.00
   3 -17   5    1.80    1.10
   3  17   5    0.50    0.90
   4  17   5    4.80    1.30
  -3  18   5    1.70    1.00
  -2  18   5    6.60    1.40
  -1  18   5   -0.10    0.80
   0  18   5    0.00    0.80
   1  18   5   21.50    2.20
   2  18   5    8.40    1.40
   3  18   5    0.70    1.00
  -2  19   5    1.50    1.10
  -1  19   5    1.70    1.10
   0  19   5    0.70    0.90
   1  19   5    0.30    0.90
   2  19   5   -0.80    0.80
  11   0  -6    0.40    0.90
  10   0  -6    1.10    0.90
   9   0  -6    0.20    0.70
   8   0  -6    0.20    0.60
   7   0  -6   -0.20    0.30
   7   0  -6    0.10    0.50
   6   0  -6    0.20    0.50
  -6   0   6    1.20    0.50
  -5   0   6    0.00    0.10
   5   0  -6   -0.40    0.30
  -4   0   6   61.19    2.00
   4   0  -6   59.39    1.80
   3   0  -6   -0.10    0.20
  -3   0   6    0.30    0.30
  -2   0   6   21.90    1.00
   2   0  -6   23.20    0.80
   1   0  -6    0.00    0.20
  -1   0   6    1.10    0.30
   0   0  -6  246.78    5.60
   0   0   6  241.38    6.10
   1   0   6   -0.30    0.20
   1   0   6    0.40    0.30
   2   0   6   41.80    1.60
   2   0   6   41.90    1.50
   3   0   6    0.00    0.30
   3   0   6    0.10    0.30
   4   0   6   11.90    1.10
   4   0   6   13.90    1.00
   5   0   6   -1.00    0.40
   5   0   6    0.00    0.40
   6   0   6    3.00    0.80
   6   0   6    2.30    0.70
   7   0   6    0.00    0.70
   8   0   6    7.50    1.30
   9   0   6    0.60    1.00
  10   0   6   -0.90    1.00
  11  -1  -6    2.40    1.10
  11   1  -6    2.00    1.10
  10  -1  -6   15.40    1.90
  10   1  -6   14.60    1.70
   9  -1  -6    1.50    0.90
   9   1  -6    0.80    0.80
   8  -1  -6    4.00    1.00
   8   1  -6    5.30    1.00
   7  -1  -6   16.20    1.10
   7  -1  -6   16.00    1.40
   7   1  -6   20.70    1.40
  -6  -1   6   90.89    2.80
   6  -1  -6   83.09    3.20
   6   1  -6   90.49    3.10
  -5  -1   6  166.08    4.50
   5   1  -6  168.88    4.80
  -5   1   6  166.48    4.60
   4  -1  -6   36.30    1.30
   4   1  -6   36.10    1.40
   4   1  -6   35.70    1.30
  -4   1   6   33.90    1.50
   3  -1  -6   25.40    0.90
  -3  -1   6   26.30    1.10
  -3   1   6   23.90    1.10
   3   1  -6   24.40    1.00
   3   1  -6   24.70    1.00
  -2  -1   6    2.80    0.40
   2  -1  -6    3.50    0.30
   2   1  -6    3.50    0.40
  -2   1   6    3.40    0.50
   1  -1  -6  177.18    4.10
  -1  -1   6  173.68    4.50
   1   1  -6  174.18    4.20
  -1   1   6  181.28    4.40
  -1   1   6  173.28    4.50
   0  -1   6  583.24   13.30
   0   1   6  572.64   13.30
   0   1  -6  562.94   12.50
   0   1   6  554.34   13.60
   1  -1   6  144.89    3.80
   1  -1   6  147.29    4.00
   1   1   6  145.09    3.90
   1   1   6  146.69    4.00
   2  -1   6   97.79    3.00
   2  -1   6   98.79    2.90
   2   1   6   99.79    2.90
   3  -1   6   45.50    1.80
   3  -1   6   49.80    1.90
   3   1   6   48.60    1.80
   3   1   6   48.40    1.90
   4  -1   6  136.19    4.10
   4  -1   6  136.99    4.20
   4   1   6  136.89    4.20
   4   1   6  138.09    4.00
   5  -1   6   31.00    1.80
   5  -1   6   26.10    1.50
   5   1   6   29.80    1.70
   5   1   6   28.90    1.50
   6  -1   6   40.90    2.00
   6  -1   6   41.60    2.20
   6   1   6   39.60    2.10
   7  -1   6    0.10    0.80
   7   1   6    1.10    0.90
   8  -1   6   -0.30    0.80
   8   1   6    0.40    0.80
   9  -1   6    7.30    1.50
   9   1   6    4.60    1.30
  10  -1   6    0.00    1.00
  10   1   6    0.30    1.10
  11  -2  -6    2.60    1.20
  11   2  -6    3.50    1.20
  10  -2  -6    0.10    0.80
  10   2  -6    0.20    0.70
   9  -2  -6    3.00    0.90
   9   2  -6    4.80    1.00
   8  -2  -6    2.50    0.90
   8  -2  -6    1.90    0.60
   8   2  -6    2.00    0.80
   7  -2  -6   21.80    1.30
   7   2  -6   20.90    1.40
  -6  -2   6   36.00    1.50
   6   2  -6   35.60    1.70
  -6   2   6   36.50    1.70
  -5  -2   6   11.40    0.80
   5   2  -6   12.20    0.90
  -5   2   6   10.70    1.00
   5   2  -6   10.50    0.90
   4  -2  -6    0.70    0.20
  -4  -2   6    1.60    0.40
   4   2  -6    1.00    0.30
  -4   2   6    0.50    0.30
   4   2  -6    1.10    0.30
   3  -2  -6  252.47    5.80
  -3   2   6  248.88    6.40
   3   2  -6  257.57    6.30
   3   2  -6  263.47    6.00
  -2  -2   6  182.08    4.60
   2  -2  -6  174.38    4.00
  -2   2   6  177.68    4.60
   2   2  -6  175.18    4.20
  -2   2   6  180.18    4.70
   1  -2  -6  429.96    9.50
  -1  -2   6  434.96   10.30
   1   2  -6  443.76    9.70
  -1   2   6  431.76   10.50
  -1   2   6  438.66   10.40
   0  -2   6   39.20    1.40
   0   2  -6   35.40    1.20
   0   2   6   37.50    1.30
   0   2   6   39.40    1.40
   1  -2   6  315.17    7.60
   1  -2   6  301.57    7.60
   1   2   6  294.77    7.80
   1   2   6  316.77    7.50
   2  -2   6   40.60    1.60
   2  -2   6   42.10    1.70
   2   2   6   41.60    1.60
   2   2   6   42.20    1.70
   3  -2   6    7.00    0.80
   3   2   6    7.10    0.80
   3   2   6    7.70    0.80
   4  -2   6   72.49    2.60
   4  -2   6   71.49    2.70
   4   2   6   72.69    2.40
   4   2   6   72.39    2.70
   5  -2   6   25.30    1.50
   5  -2   6   25.60    1.60
   5   2   6   25.10    1.60
   5   2   6   26.00    1.40
   6  -2   6   11.10    1.20
   6  -2   6   11.10    1.30
   6   2   6   11.10    1.30
   7  -2   6    8.80    1.30
   7  -2   6    5.40    1.00
   7   2   6    7.40    1.30
   8  -2   6    0.40    0.80
   8   2   6   -0.40    0.80
   9  -2   6    3.10    1.20
   9   2   6    3.00    1.20
  10  -2   6   -0.70    1.00
  11  -3  -6   -0.20    0.80
  11   3  -6    2.20    1.10
  10  -3  -6    1.70    0.90
  10   3  -6    2.10    0.90
   9  -3  -6    1.60    0.80
   9   3  -6    0.30    0.70
   8  -3  -6    3.40    0.80
   8  -3  -6    5.90    1.10
   8   3  -6    5.50    1.00
   7  -3  -6    6.90    0.90
   7   3  -6    6.60    0.90
   6  -3  -6   18.40    1.30
  -6   3   6   16.50    1.20
   6   3  -6   17.40    1.20
  -5  -3   6  271.77    6.60
  -5   3   6  260.37    7.00
   5   3  -6  267.77    6.50
   5   3  -6  264.77    7.00
  -4  -3   6   16.80    0.90
   4  -3  -6   17.30    0.80
  -4   3   6   16.50    1.00
   4   3  -6   18.00    0.90
   4   3  -6   17.90    0.90
  -3  -3   6   18.30    0.90
   3  -3  -6   19.00    0.70
   3   3  -6   18.30    0.80
   3   3  -6   18.50    0.90
  -3   3   6   18.40    1.00
  -2  -3   6   98.09    2.70
   2  -3  -6   92.59    2.20
  -2   3   6   96.99    2.80
  -2   3   6   93.29    2.80
   2   3  -6   94.89    2.50
  -1  -3   6   59.69    2.00
   1   3  -6   59.99    1.80
  -1   3   6   63.19    2.00
  -1   3   6   61.09    1.90
   0  -3   6   50.69    1.70
   0   3  -6   52.99    1.60
   0   3   6   51.49    1.70
   0   3   6   44.20    1.60
   1  -3   6  242.48    6.10
   1  -3   6  240.58    6.10
   1   3   6  234.68    6.30
   1   3   6  237.88    6.00
   2  -3   6   12.70    0.80
   2  -3   6   11.90    0.90
   2   3   6   11.20    1.00
   2   3   6   12.60    0.80
   3  -3   6    9.40    1.00
   3   3   6   10.90    0.80
   3   3   6   12.00    1.10
   4  -3   6   64.09    2.50
   4  -3   6   55.89    2.30
   4   3   6   56.59    2.40
   4   3   6   59.09    2.10
   5  -3   6    1.90    0.70
   5  -3   6    1.70    0.60
   5   3   6    1.80    0.80
   6  -3   6   45.60    2.40
   6  -3   6   44.80    2.20
   6   3   6   47.30    2.40
   7  -3   6    0.30    0.70
   7  -3   6    0.60    0.60
   7   3   6   -0.20    0.70
   8  -3   6    5.50    1.20
   8   3   6    6.00    1.30
   9  -3   6    2.30    1.10
   9   3   6    0.50    1.10
  11  -4  -6    2.50    1.20
  11   4  -6    3.60    1.20
  10  -4  -6   -0.30    0.70
  10   4  -6    0.10    0.70
   9  -4  -6    5.80    1.20
   9  -4  -6    5.00    1.00
   9   4  -6    5.70    1.10
   8  -4  -6    8.80    1.20
   8   4  -6    8.00    1.10
   7  -4  -6    1.00    0.50
   7   4  -6    1.40    0.60
   6  -4  -6  112.39    3.70
   6   4  -6  117.69    3.50
   6   4  -6  114.89    3.60
  -5  -4   6   18.00    0.90
   5   4  -6   16.90    1.10
  -5   4   6   18.40    1.20
   5   4  -6   17.00    1.10
  -4  -4   6   -0.10    0.20
   4   4  -6    0.60    0.30
   4   4  -6    0.40    0.30
  -4   4   6    0.00    0.30
  -3  -4   6   11.20    0.70
   3  -4  -6   12.70    0.50
   3   4  -6   12.60    0.70
   3   4  -6   11.80    0.70
  -3   4   6   11.80    0.90
  -2   4   6   97.49    2.90
  -2   4   6  102.49    3.00
   2   4  -6   96.69    2.60
  -1  -4   6   79.79    2.30
  -1   4   6   78.49    2.40
   1   4  -6   79.29    2.20
  -1   4   6   64.49    2.20
   0  -4   6  175.18    4.60
   0   4   6  169.48    4.60
   0   4   6  171.68    4.50
   0   4  -6  170.28    4.20
   1  -4   6   37.80    1.60
   1   4   6   36.00    1.60
   1   4   6   36.70    1.40
   2  -4   6  141.89    4.20
   2   4   6  141.99    4.40
   2   4   6  151.18    4.00
   3  -4   6   12.20    1.00
   3  -4   6    7.10    0.80
   3   4   6   10.50    0.80
   3   4   6   11.20    1.10
   4  -4   6  202.48    5.80
   4  -4   6  206.38    5.90
   4   4   6  195.98    5.20
   4   4   6  197.28    6.00
   5  -4   6   39.80    2.00
   5  -4   6   35.90    2.00
   5   4   6   40.20    2.20
   6  -4   6    0.70    0.60
   6  -4   6    0.50    0.70
   6   4   6    0.70    0.80
   7  -4   6    3.00    0.90
   7  -4   6    1.80    0.90
   7   4   6    1.50    1.00
   8  -4   6    1.60    0.80
   8  -4   6    2.30    1.10
   8   4   6    1.80    1.20
   9  -4   6    2.80    1.10
   9   4   6    1.20    1.20
  11  -5  -6    2.70    1.20
  11   5  -6   -0.60    0.90
  10  -5  -6    0.30    0.90
  10   5  -6    0.50    0.80
   9  -5  -6    1.50    0.80
   9   5  -6    0.10    0.70
   8  -5  -6    6.90    1.10
   8   5  -6    5.40    1.00
   7  -5  -6   50.19    2.30
   7   5  -6   49.90    2.30
   7   5  -6   47.30    2.10
   6  -5  -6  195.58    5.70
   6   5  -6  193.78    5.60
   6   5  -6  197.78    5.30
   5   5  -6    4.60    0.70
   5   5  -6    3.60    0.60
  -5   5   6    3.80    0.70
  -4  -5   6  123.39    3.20
   4   5  -6  119.79    3.30
  -4   5   6  114.89    3.70
   4   5  -6  118.29    3.50
  -3  -5   6   23.20    1.00
   3  -5  -6   22.40    0.70
   3   5  -6   23.40    1.10
   3   5  -6   23.80    1.10
  -3   5   6   23.60    1.20
  -2  -5   6  145.29    3.90
   2   5  -6  150.88    3.80
   2   5  -6  150.88    3.80
  -2   5   6  151.28    4.20
  -2   5   6  148.89    4.20
  -1  -5   6   21.90    1.10
  -1   5   6   24.60    1.10
   1   5  -6   22.00    0.80
  -1   5   6   23.00    1.10
   1   5  -6   20.70    1.00
   0  -5   6   11.20    0.80
   0   5   6    9.30    0.70
   0   5  -6    8.50    0.70
   0   5   6    9.90    0.80
   1  -5   6  114.89    3.50
  -1   5  -6  114.99    3.10
   1   5   6  116.29    3.30
   1   5   6  116.99    3.60
   2  -5   6   18.00    1.20
   2   5   6   20.70    1.40
   2   5   6   21.70    1.00
   3  -5   6   47.30    2.10
   3   5   6   47.50    1.70
   3   5   6   46.10    2.30
   4  -5   6    1.00    0.60
   4  -5   6    0.50    0.50
   4   5   6    1.10    0.80
   5  -5   6   -0.60    0.50
   5  -5   6    0.00    0.50
   5   5   6    0.80    0.80
   6  -5   6    2.60    0.80
   6  -5   6    1.60    0.90
   6   5   6    3.00    1.10
   7  -5   6    1.40    0.90
   7  -5   6    1.10    0.70
   7   5   6   -0.30    0.80
   8  -5   6    0.80    0.80
   8  -5   6    0.40    1.00
   8   5   6    0.80    1.10
   9  -5   6   -0.20    1.00
   9   5   6   -1.30    1.10
  11  -6  -6    0.60    0.90
  10  -6  -6    4.90    1.40
  10   6  -6    3.60    1.10
   9  -6  -6   20.00    1.90
   9   6  -6   21.50    1.80
   8  -6  -6    4.60    1.00
   8   6  -6    5.20    0.90
   8   6  -6    6.60    1.10
   7  -6  -6    2.20    0.70
   7   6  -6    2.40    0.60
   7   6  -6    2.70    0.80
   6  -6  -6    1.60    0.60
   6   6  -6    0.30    0.40
   6   6  -6    1.20    0.70
   5   6  -6   63.89    2.40
  -5   6   6   64.09    2.50
   5   6  -6   60.29    2.20
  -4  -6   6   53.79    1.70
   4   6  -6   54.99    2.10
  -4   6   6   56.39    2.20
   4   6  -6   52.69    1.90
  -3  -6   6   28.10    1.10
   3   6  -6   27.90    1.20
   3   6  -6   28.80    1.30
  -3   6   6   28.50    1.50
  -3   6   6   28.80    1.40
  -2  -6   6   26.60    1.10
  -2   6   6   23.60    1.30
   2   6  -6   26.60    1.00
   2   6  -6   25.30    1.10
  -2   6   6   24.90    1.30
  -1  -6   6  562.74   13.40
   1   6  -6  578.64   13.60
  -1   6   6  562.54   13.50
   1   6  -6  560.34   12.70
  -1   6   6  570.24   14.00
   0  -6   6    0.90    0.40
   0   6   6    0.30    0.30
   0   6  -6    0.30    0.30
   0   6   6    0.80    0.40
   1  -6   6  110.69    3.50
   1   6   6  111.09    3.50
  -1   6  -6  115.09    3.10
   1   6   6  114.89    3.30
   2  -6   6    3.10    0.70
   2   6   6    3.10    0.80
   2   6   6    3.30    0.50
   3  -6   6  236.38    6.50
   3   6   6  235.78    6.90
   3   6   6  227.48    5.90
   4  -6   6    0.70    0.50
   4   6   6    1.20    0.80
   5  -6   6    5.40    1.00
   5  -6   6    3.80    0.90
   5   6   6    4.60    1.10
   6  -6   6   25.60    1.80
   6  -6   6   25.30    1.90
   6   6   6   25.50    2.10
   7  -6   6    5.20    1.10
   7  -6   6    6.00    1.20
   7   6   6    6.50    1.40
   8  -6   6   18.10    1.90
   8  -6   6   15.50    1.90
   8   6   6   20.40    2.40
   9  -6   6    0.00    1.00
   9   6   6   -1.80    1.00
  11  -7  -6   -0.30    0.90
  10  -7  -6    1.70    1.00
  10   7  -6    0.20    0.60
   9  -7  -6    0.60    0.80
   9   7  -6    3.00    0.80
   9   7  -6    2.30    1.00
   8  -7  -6   60.29    2.80
   8   7  -6   61.79    2.60
   8   7  -6   60.59    2.80
   7  -7  -6   19.70    1.60
   7   7  -6   22.80    1.50
   7   7  -6   19.80    1.60
   6  -7  -6   41.70    2.20
   6   7  -6   45.60    2.20
   6   7  -6   46.70    2.00
   5  -7  -6   45.50    2.10
   5   7  -6   49.90    2.20
   5   7  -6   47.40    1.90
  -5   7   6   45.10    2.20
  -4   7   6   15.30    1.20
   4   7  -6   14.20    1.30
   4   7  -6   16.10    1.00
  -3  -7   6  127.29    3.30
   3   7  -6  116.99    3.30
  -3   7   6  120.39    3.80
  -3   7   6  121.09    3.90
   3   7  -6  119.19    3.40
  -2  -7   6    0.80    0.30
  -2   7   6    1.10    0.40
   2   7  -6    0.90    0.30
  -2   7   6    0.80    0.40
   2   7  -6    1.00    0.40
  -1  -7   6    1.90    0.40
   1   7  -6    1.60    0.30
  -1   7   6    1.60    0.40
   1   7  -6    1.20    0.40
  -1   7   6    2.40    0.50
   0  -7   6   27.80    1.40
   0   7   6   27.40    1.30
   0   7  -6   30.00    1.30
   0   7   6   26.40    1.40
   1  -7   6    6.40    0.80
  -1   7  -6    5.20    0.60
   1   7   6    6.30    0.90
   1   7   6    6.30    0.70
   2  -7   6   70.59    2.70
   2   7   6   73.49    2.80
   2   7   6   69.59    2.30
   3  -7   6    6.90    1.00
   3   7   6    6.60    1.20
   4  -7   6    2.90    0.70
   4   7   6    3.20    1.00
   5  -7   6    0.00    0.50
   5   7   6    0.90    1.00
   6  -7   6    0.30    0.60
   6  -7   6    0.70    0.80
   6   7   6    1.40    1.00
   7  -7   6    5.50    1.20
   7  -7   6    5.30    1.10
   7   7   6    3.80    1.40
   8  -7   6    0.20    0.80
   8  -7   6   -0.90    0.80
   8   7   6   -1.10    1.20
   9  -7   6   -1.10    1.00
   9   7   6   -0.10    1.30
  10  -8  -6    3.40    1.20
  10   8  -6    1.50    0.80
   9  -8  -6   -0.10    0.80
   9   8  -6    0.90    0.70
   8  -8  -6    5.50    1.10
   8   8  -6    4.90    0.90
   8   8  -6    5.70    1.20
   7  -8  -6   52.29    2.60
   7   8  -6   52.59    2.60
   7   8  -6   55.19    2.30
   6  -8  -6    4.80    0.90
   6   8  -6    6.10    0.90
   6   8  -6    6.50    1.10
   5  -8  -6   26.40    1.60
   5   8  -6   22.90    1.60
   5   8  -6   25.50    1.40
   4   8  -6    0.60    0.50
   4   8  -6    0.50    0.40
  -4   8   6   -0.10    0.40
  -3  -8   6    9.70    0.70
   3   8  -6    8.60    0.80
  -3   8   6    8.40    1.00
   3   8  -6    8.70    0.80
  -3   8   6    7.30    0.90
  -2  -8   6    9.40    0.70
   2   8  -6   10.40    0.70
  -2   8   6    7.90    0.90
  -2   8   6    9.70    1.00
   2   8  -6    8.60    0.80
  -1   8   6   45.80    1.90
  -1   8   6   48.50    1.90
   1   8  -6   46.90    1.70
   1   8  -6   47.30    1.70
   0  -8   6   21.30    1.30
   0   8  -6   20.70    1.20
   0   8   6   21.20    1.30
   0   8   6   20.50    1.20
   1  -8   6   64.29    2.50
   1   8   6   62.49    2.20
   1   8   6   65.89    2.50
  -1   8  -6   64.09    2.20
   2  -8   6    3.50    0.80
   2   8   6    2.90    0.80
   2   8   6    3.30    0.60
   3  -8   6   37.70    2.00
   3   8   6   40.10    2.20
   4  -8   6   36.30    2.00
   4   8   6   38.10    2.40
   5  -8   6   14.40    1.50
   5   8   6   11.30    1.60
   6  -8   6    1.40    0.90
   6  -8   6    2.80    0.90
   6   8   6    0.90    1.20
   7  -8   6    4.50    1.20
   7  -8   6    4.40    1.10
   7   8   6    4.00    1.50
   8  -8   6    4.00    1.30
   8  -8   6    2.40    1.00
   8   8   6    1.80    1.40
   9  -8   6   -0.40    1.10
  10   9  -6   -0.70    0.60
   9  -9  -6    0.30    0.80
   9   9  -6   -0.60    0.60
   8  -9  -6   -0.20    0.70
   8   9  -6    0.30    0.60
   7  -9  -6    3.30    0.90
   7   9  -6    1.30    0.70
   6  -9  -6   -0.10    0.60
   6   9  -6    0.00    0.80
   6   9  -6    0.50    0.50
   5  -9  -6   23.80    1.60
   5   9  -6   23.00    1.60
   5   9  -6   23.10    1.40
   4  -9  -6   35.90    1.90
   4   9  -6   38.80    1.60
  -4   9   6   34.30    1.90
   4   9  -6   35.10    1.70
  -3   9   6   86.89    3.10
   3   9  -6   89.19    2.70
   3   9  -6   88.19    2.80
  -3   9   6   88.99    3.30
  -2  -9   6    9.80    0.80
  -2   9   6    8.40    1.00
   2   9  -6    9.20    0.80
   2   9  -6    9.70    0.80
  -2   9   6    9.10    1.00
   1   9  -6   33.60    1.50
  -1   9   6   30.10    1.50
   1   9  -6   32.40    1.40
  -1   9   6   27.10    1.60
   0  -9   6  366.06    9.30
   0   9   6  364.66    9.10
   0   9  -6  373.16    8.70
   0   9   6  361.06    9.60
   1  -9   6    1.50    0.60
  -1   9  -6    1.00    0.50
   1   9   6    3.00    0.70
   1   9   6    2.40    0.50
   2  -9   6    9.90    1.20
   2   9   6    8.20    1.10
   3  -9   6   23.70    1.70
   3   9   6   21.80    1.70
   4  -9   6   21.20    1.60
   4   9   6   21.20    1.90
   5  -9   6   76.39    3.40
   5   9   6   74.59    3.60
   6  -9   6    3.20    1.00
   6   9   6    3.70    1.30
   7  -9   6    2.80    1.10
   7  -9   6    5.50    1.20
   7   9   6    6.30    1.60
   8  -9   6    0.10    1.00
   8   9   6   -1.90    1.20
  10  10  -6    0.20    0.70
   9 -10  -6    1.10    0.90
   9  10  -6    1.10    0.70
   8 -10  -6    1.00    0.80
   8  10  -6    2.90    0.80
   7 -10  -6    9.10    1.30
   7  10  -6    9.40    1.10
   6 -10  -6    9.80    1.30
   6  10  -6    9.10    1.10
   5 -10  -6    0.60    0.60
   5  10  -6    0.30    0.50
   4 -10  -6    1.30    0.70
   4  10  -6    1.40    0.50
  -3  10   6   34.20    1.90
  -3  10   6   36.20    2.00
   3  10  -6   35.30    1.60
  -2 -10   6   55.59    2.00
  -2  10   6   57.99    2.50
   2  10  -6   57.99    2.10
   2  10  -6   59.19    2.10
  -2  10   6   58.39    2.40
  -1 -10   6   67.19    2.40
   1  10  -6   68.49    2.40
   1  10  -6   66.09    2.30
  -1  10   6   65.29    2.50
  -1  10   6   69.69    2.70
   0 -10   6   17.20    1.20
   0  10  -6   17.50    1.10
   0  10   6   15.80    1.10
   0  10   6   16.00    1.40
   0  10  -6   16.70    1.20
   1 -10   6   25.60    1.60
   1  10   6   26.30    1.30
  -1  10  -6   25.60    1.40
   1  10   6   24.90    1.70
   2 -10   6   10.50    1.20
   2  10   6   10.40    1.30
   3 -10   6  130.89    4.50
   3  10   6  129.19    4.50
   4 -10   6    8.30    1.20
   4  10   6   10.60    1.50
   5 -10   6    0.40    0.70
   5  10   6    1.10    1.00
   6 -10   6   -0.50    0.70
   6  10   6   -0.50    1.00
   7 -10   6    4.30    1.20
   7 -10   6    2.90    1.20
   7  10   6    4.10    1.60
   8 -10   6    1.30    1.20
   8  10   6    2.40    1.60
   9  11  -6    5.70    1.10
   8 -11  -6   -0.20    0.70
   8  11  -6    0.70    0.70
   7 -11  -6   -0.10    0.60
   7  11  -6    0.00    0.60
   6 -11  -6    0.20    0.60
   6  11  -6    0.40    0.50
   5 -11  -6    4.30    0.90
   5  11  -6    3.80    0.70
   4 -11  -6    0.40    0.60
   4  11  -6    0.70    0.50
   3 -11  -6   30.70    1.80
  -3  11   6   29.50    1.90
   3  11  -6   32.90    1.50
  -2  11   6    1.10    0.70
  -2  11   6    1.30    0.60
   2  11  -6    1.10    0.50
  -1 -11   6   37.30    1.70
  -1  11   6   31.90    1.90
   1  11  -6   37.20    1.70
  -1  11   6   32.30    1.70
   0 -11   6    3.10    0.70
   0  11  -6    2.70    0.60
   0  11   6    2.80    0.80
   0  11   6    2.70    0.60
   1 -11   6   82.19    3.20
  -1  11  -6   85.69    2.70
   1  11   6   82.39    3.20
   2 -11   6   -0.50    0.60
   2  11   6   -0.20    0.60
   3 -11   6   25.10    1.80
   3  11   6   26.40    1.90
   4 -11   6    1.50    0.80
   4  11   6    1.50    0.90
   5 -11   6    5.90    1.20
   5  11   6    3.30    1.20
   6 -11   6    1.80    0.90
   6  11   6    2.90    1.20
   7  11   6    1.50    1.40
   8 -11   6    0.20    1.10
   9  12  -6    0.20    0.70
   8  12  -6    0.10    0.60
   7 -12  -6   -0.20    0.60
   7  12  -6   -0.50    0.60
   6 -12  -6    0.60    0.70
   6  12  -6    0.80    0.60
   5 -12  -6    4.60    1.00
   5  12  -6    5.30    0.80
   4 -12  -6    0.30    0.60
   4  12  -6   -0.30    0.40
   3 -12  -6    0.50    0.60
  -3  12   6    1.10    0.80
   3  12  -6    1.10    0.50
   2 -12  -6   55.39    2.40
   2  12  -6   54.19    2.10
  -2  12   6   54.69    2.60
  -1 -12   6    1.30    0.60
   1  12  -6    1.50    0.60
  -1  12   6    0.50    0.50
  -1  12   6    0.90    0.70
   0 -12   6    1.80    0.70
   0  12  -6    1.60    0.60
   0  12   6    1.80    0.60
   0  12   6    1.40    0.70
   1 -12   6   32.60    1.90
   1  12   6   29.00    1.90
  -1  12  -6   28.40    1.50
   2 -12   6   45.90    2.40
   2  12   6   42.90    2.40
   3 -12   6   31.60    2.10
   3  12   6   29.40    2.00
   4 -12   6    2.00    0.90
   4  12   6    2.30    1.00
   5 -12   6    4.70    1.10
   5  12   6    1.10    1.10
   6 -12   6   -1.30    0.60
   6  12   6   -1.20    1.00
   7  12   6    5.40    1.50
   9  13  -6    0.20    0.80
   8  13  -6    1.00    0.70
   7 -13  -6    1.30    0.80
   7  13  -6    0.80    0.70
   6 -13  -6    4.20    1.10
   6  13  -6    5.60    0.90
   5 -13  -6    1.80    0.80
   5  13  -6    0.70    0.60
   4 -13  -6   42.30    2.30
   4  13  -6   40.50    1.80
   3 -13  -6   29.40    1.80
   3  13  -6   31.00    1.60
  -3  13   6   29.10    2.00
   2 -13  -6   55.79    2.50
  -2  13   6   52.49    2.60
   2  13  -6   53.89    2.20
   1 -13  -6    0.90    0.60
  -1  13   6    0.70    0.70
   1  13  -6    1.60    0.60
   0 -13   6    6.50    1.00
   0  13   6    5.60    1.00
   0  13  -6    5.70    0.80
   1 -13   6    1.20    0.70
   1  13   6    0.00    0.70
  -1  13  -6    1.50    0.60
   2 -13   6    1.10    0.80
   2  13   6    2.20    0.90
   3 -13   6   17.60    1.80
   3  13   6   15.70    1.70
   4 -13   6    2.70    1.00
   4  13   6    1.90    1.10
   5 -13   6   11.20    1.60
   5  13   6   10.70    1.60
   6  13   6    1.10    1.10
   7  13   6    4.90    1.40
   8  14  -6    6.60    1.10
   7  14  -6    0.70    0.70
   6 -14  -6   -0.30    0.70
   6  14  -6    0.20    0.60
   5 -14  -6    0.60    0.70
   5  14  -6    0.50    0.50
   4 -14  -6    7.60    1.20
   4  14  -6    6.70    1.00
   3 -14  -6    3.60    1.00
  -3  14   6    6.90    1.30
   3  14  -6    5.80    0.90
   2 -14  -6    3.70    0.90
  -2  14   6    1.60    0.90
   2  14  -6    0.70    0.70
   1 -14  -6   13.90    1.40
   1  14  -6   11.20    1.10
  -1  14   6   13.90    1.60
   0  14  -6   -0.10    0.50
   0  14   6    0.00    0.70
   1 -14   6   23.30    1.70
   1  14   6   24.40    1.80
   2 -14   6   19.20    1.80
   2  14   6   19.30    1.70
   3 -14   6   16.70    1.80
   3  14   6   16.20    1.80
   4 -14   6    6.30    1.30
   4  14   6    6.20    1.30
   5  14   6    6.00    1.50
   6  14   6    7.00    1.50
   8  15  -6    1.10    0.80
   7  15  -6    4.50    0.90
   6  15  -6   15.30    1.40
   5 -15  -6    1.90    1.00
   5  15  -6    2.80    0.80
   4 -15  -6    8.70    1.40
   4  15  -6    8.10    1.00
   3 -15  -6    3.80    1.00
  -3  15   6    5.10    1.20
   3  15  -6    5.60    0.90
   2 -15  -6   -0.20    0.60
  -2  15   6    0.10    0.70
   2  15  -6    0.60    0.60
  -1  15   6   12.20    1.60
   1  15  -6   11.20    1.20
   0  15  -6    4.10    0.80
   0  15   6    2.50    0.90
   1 -15   6    2.10    0.80
   1  15   6    1.20    0.80
   2 -15   6    7.50    1.30
   2  15   6    7.20    1.30
   3 -15   6   -0.10    0.80
   3  15   6    0.80    0.90
   4 -15   6    0.00    0.80
   4  15   6   -0.40    0.90
   5  15   6    0.70    1.00
   7  16  -6    1.40    0.80
   6  16  -6    0.90    0.70
   5 -16  -6    4.40    1.20
   5  16  -6    5.10    1.00
   4 -16  -6    0.20    0.80
   4  16  -6    1.30    0.70
   3 -16  -6   -0.70    0.70
   3  16  -6    0.80    0.60
  -3  16   6    0.10    0.80
   2 -16  -6    0.50    0.70
  -2  16   6   -0.30    0.80
  -1  16   6    9.40    1.50
   0  16   6    1.20    0.90
   1  16   6    2.20    1.00
   2 -16   6    5.10    1.20
   2  16   6    7.10    1.40
   3 -16   6   -0.30    0.80
   3  16   6   -0.40    0.90
   4  16   6    2.70    1.10
   5  16   6    7.20    1.40
   4 -17  -6   12.20    1.70
   3 -17  -6    8.20    1.40
  -3  17   6    7.30    1.50
  -2  17   6   -0.30    0.80
  -1  17   6    3.30    1.10
   0  17   6    1.00    0.90
   1  17   6    1.00    0.90
   2  17   6    2.10    1.00
   3  17   6    0.10    1.00
   4  17   6   17.90    2.10
  -3  18   6    4.40    1.40
  -2  18   6   18.20    2.20
  -1  18   6    1.80    1.10
   0  18   6   16.00    2.00
   1  18   6    0.70    0.90
   2  18   6    1.60    1.00
   3  18   6    3.60    1.30
  -3  19   6    3.20    1.30
  -2  19   6    2.40    1.10
  -1  19   6    3.10    1.20
   0  19   6    7.70    1.50
   1  19   6    2.50    1.20
  11   0  -7    1.60    1.00
  10   0  -7   -0.90    0.70
   9   0  -7   55.69    2.90
   8   0  -7   -0.40    0.60
   7   0  -7   37.40    1.70
   7   0  -7   34.70    1.90
  -7   0   7   35.80    1.70
   6   0  -7    0.10    0.40
  -6   0   7   -0.40    0.30
  -5   0   7   65.59    2.30
   5   0  -7   68.29    2.50
   5   0  -7   71.09    2.20
  -4   0   7    0.30    0.30
   4   0  -7    0.30    0.20
   3   0  -7  141.99    3.40
  -3   0   7  136.99    3.90
  -2   0   7    0.80    0.30
   2   0  -7    0.40    0.20
  -1   0   7 1329.47   30.20
   1   0  -7 1320.27   28.50
   0   0   7    0.20    0.30
   0   0   7    0.20    0.30
   1   0   7  476.15   11.50
   1   0   7  487.35   11.70
   2   0   7   -0.20    0.30
   2   0   7    0.40    0.30
   3   0   7   13.50    0.90
   4   0   7   -0.70    0.40
   4   0   7   -0.30    0.40
   5   0   7  128.59    4.20
   5   0   7  119.49    3.90
   6   0   7   -0.60    0.60
   6   0   7   -0.30    0.50
   7   0   7   33.60    2.20
   8   0   7   -0.70    0.80
   9   0   7    5.90    1.40
  11  -1  -7    0.90    1.00
  11   1  -7    1.00    1.00
  10  -1  -7    0.50    0.70
  10   1  -7    0.90    0.80
   9  -1  -7    2.50    0.90
   9   1  -7    1.20    0.70
   8  -1  -7    0.10    0.60
   8   1  -7    0.10    0.60
   7  -1  -7    0.60    0.50
   7  -1  -7    1.90    0.70
  -7   1   7    0.00    0.30
   7   1  -7    0.80    0.60
  -6  -1   7    0.00    0.40
   6   1  -7    0.60    0.40
  -6   1   7    0.60    0.50
   6   1  -7    0.40    0.40
  -5  -1   7    4.30    0.60
   5  -1  -7    2.80    0.50
   5   1  -7    4.20    0.60
   5   1  -7    4.00    0.60
  -5   1   7    4.40    0.60
   4  -1  -7    0.50    0.20
  -4  -1   7   -0.50    0.20
   4   1  -7    0.00    0.20
  -4   1   7   -0.20    0.30
   4   1  -7    0.30    0.30
   3  -1  -7  628.14   13.70
  -3  -1   7  638.44   14.70
   3   1  -7  628.44   13.80
  -3   1   7  610.04   14.70
   3   1  -7  619.94   15.00
  -2  -1   7  293.17    7.20
   2  -1  -7  291.37    6.50
  -2   1   7  288.07    7.20
   2   1  -7  287.47    6.60
  -1  -1   7  123.69    3.40
   1  -1  -7  123.69    3.00
   1   1  -7  120.89    3.10
  -1   1   7  117.69    3.10
  -1   1   7  122.19    3.40
   0  -1   7    1.10    0.40
   0   1  -7    0.70    0.30
   0   1   7    1.20    0.40
   0   1   7    1.40    0.30
   1  -1   7  316.67    8.00
   1  -1   7  332.57    8.00
   1   1   7  319.07    7.90
   1   1   7  318.37    8.10
   2  -1   7   13.60    1.00
   2  -1   7   13.60    0.80
   2   1   7   12.10    0.90
   2   1   7   13.70    0.90
   3  -1   7   26.50    1.40
   3   1   7   24.60    1.30
   3   1   7   24.70    1.30
   4  -1   7   18.90    1.30
   4  -1   7   15.70    1.20
   4   1   7   18.40    1.10
   4   1   7   18.70    1.30
   5  -1   7   11.40    1.20
   5  -1   7   14.10    1.30
   5   1   7   13.40    1.30
   5   1   7   11.50    1.00
   6  -1   7    0.70    0.60
   6  -1   7    0.40    0.70
   6   1   7    0.60    0.70
   7  -1   7    5.90    1.20
   7   1   7    6.30    1.20
   8  -1   7    8.90    1.50
   8   1   7    9.70    1.50
   9  -1   7    3.50    1.20
   9   1   7    2.20    1.20
  11  -2  -7    1.40    1.00
  11   2  -7    3.70    1.10
  10  -2  -7   -0.20    0.80
  10   2  -7    0.90    0.80
   9  -2  -7    9.30    1.40
   9   2  -7   10.80    1.40
   8  -2  -7   28.40    1.70
   8  -2  -7   29.10    2.00
   8   2  -7   31.40    1.90
   7  -2  -7    2.70    0.60
   7   2  -7    2.20    0.60
  -6  -2   7    1.70    0.50
   6   2  -7    0.50    0.50
   6   2  -7    0.50    0.40
  -6   2   7    1.30    0.50
   5  -2  -7    1.50    0.30
  -5  -2   7    2.40    0.50
   5   2  -7    1.60    0.40
   5   2  -7    2.60    0.50
  -5   2   7    0.90    0.40
   4  -2  -7    0.10    0.20
  -4  -2   7    0.40    0.30
   4   2  -7    0.00    0.20
  -4   2   7   -0.10    0.30
   4   2  -7   -0.20    0.20
  -3  -2   7   23.00    1.10
   3  -2  -7   23.80    0.90
   3   2  -7   23.00    0.90
  -3   2   7   24.20    1.20
   3   2  -7   22.20    1.00
   2  -2  -7    6.40    0.40
  -2  -2   7    4.60    0.60
  -2   2   7    5.80    0.50
  -2   2   7    3.70    0.50
   2   2  -7    4.50    0.50
   1  -2  -7   75.79    2.00
  -1  -2   7   72.99    2.30
   1   2  -7   76.99    2.20
  -1   2   7   73.39    2.10
  -1   2   7   78.19    2.40
   0  -2   7  129.49    3.80
   0   2   7  135.89    3.60
   0   2  -7  138.39    3.50
   0   2   7  138.79    3.80
   1  -2   7    9.30    0.60
   1  -2   7    9.10    0.80
   1   2   7    9.30    0.70
   1   2   7   12.20    1.00
   2  -2   7   34.30    1.40
   2  -2   7   34.50    1.60
   2   2   7   33.20    1.40
   3  -2   7  151.08    4.40
   3  -2   7  156.38    4.40
   3   2   7  143.09    4.20
   3   2   7  158.18    4.60
   4  -2   7   29.20    1.60
   4  -2   7   30.10    1.60
   4   2   7   30.50    1.50
   4   2   7   33.20    1.80
   5  -2   7   27.70    1.60
   5  -2   7   29.00    1.70
   5   2   7   30.10    1.60
   5   2   7   27.80    1.70
   6  -2   7  126.39    4.40
   6  -2   7  115.59    4.10
   6   2   7  117.89    4.30
   7  -2   7    2.00    0.80
   7  -2   7    3.70    1.00
   7   2   7    3.20    1.00
   8  -2   7   -0.20    0.80
   8   2   7    0.20    0.90
   9  -2   7    2.60    1.10
   9   2   7    3.00    1.30
  11  -3  -7    0.60    1.00
  11   3  -7   -1.30    0.80
  10  -3  -7    4.00    1.20
  10   3  -7    2.20    0.90
   9  -3  -7    1.90    0.90
   9   3  -7    0.80    0.70
   8  -3  -7    0.50    0.60
   8  -3  -7    0.40    0.70
   8   3  -7    0.80    0.60
   7  -3  -7    0.10    0.40
   7   3  -7    0.70    0.50
   7   3  -7   -0.30    0.30
   6   3  -7   15.60    1.10
   6   3  -7   13.70    1.10
  -6   3   7   15.50    1.20
   5  -3  -7    2.20    0.40
  -5  -3   7    2.40    0.50
   5   3  -7    2.40    0.50
   5   3  -7    2.60    0.50
  -5   3   7    2.90    0.60
  -4  -3   7  283.67    6.90
   4  -3  -7  274.37    6.30
   4   3  -7  271.17    7.00
   4   3  -7  280.17    6.70
  -4   3   7  281.57    7.20
   3  -3  -7   72.89    1.90
   3   3  -7   73.89    2.20
  -3   3   7   71.29    2.40
   3   3  -7   75.99    2.10
  -2  -3   7  526.55   12.30
   2  -3  -7  515.35   11.30
   2   3  -7  516.95   11.60
  -2   3   7  508.45   12.40
  -2   3   7  526.05   12.70
  -1  -3   7   20.60    1.00
  -1   3   7   19.70    0.90
   1   3  -7   19.30    0.90
  -1   3   7   18.00    1.00
   0  -3   7  190.58    5.20
   0   3  -7  202.08    4.90
   0   3   7  198.98    5.20
   0   3   7  202.88    5.20
   1  -3   7  187.68    4.70
   1  -3   7  174.18    5.00
   1   3   7  185.88    4.90
   2  -3   7   74.29    2.40
   2  -3   7   73.09    2.60
   2   3   7   74.39    2.60
   2   3   7   70.79    2.40
   3  -3   7   11.10    1.10
   3  -3   7   13.00    1.00
   3   3   7   13.50    0.90
   3   3   7   13.80    1.30
   4  -3   7   63.99    2.60
   4  -3   7   66.59    2.60
   4   3   7   64.09    2.60
   4   3   7   67.19    2.30
   5  -3   7   37.50    2.00
   5  -3   7   33.70    1.90
   5   3   7   35.30    2.10
   6  -3   7    6.00    1.00
   6  -3   7    7.30    1.20
   6   3   7   10.40    1.40
   7  -3   7   -0.50    0.70
   7  -3   7   -0.30    0.50
   7   3   7   -0.60    0.80
   8  -3   7   -0.10    0.90
   8   3   7    0.80    1.00
   9  -3   7    2.80    1.10
   9   3   7   -0.30    1.20
  11  -4  -7    0.40    0.90
  10  -4  -7    5.60    1.30
  10   4  -7    6.70    1.30
   9  -4  -7    1.00    0.80
   9  -4  -7   -0.10    0.60
   9   4  -7    0.10    0.70
   8  -4  -7    8.50    1.10
   8   4  -7    9.80    1.10
   8   4  -7    8.90    1.10
   7  -4  -7   -0.60    0.50
   7   4  -7    0.10    0.40
   7   4  -7    0.10    0.50
  -6   4   7    0.40    0.50
   6   4  -7   -0.30    0.30
   6   4  -7    0.00    0.50
   5  -4  -7    0.80    0.30
  -5  -4   7    0.40    0.30
   5   4  -7    0.70    0.40
   5   4  -7    0.30    0.40
  -5   4   7   -0.10    0.50
   4  -4  -7   61.69    1.70
  -4  -4   7   66.69    2.10
  -4   4   7   61.19    2.30
   4   4  -7   59.69    2.00
   4   4  -7   63.59    2.00
   3  -4  -7   68.69    1.80
  -3  -4   7   71.39    2.20
   3   4  -7   73.09    2.10
   3   4  -7   67.99    2.00
  -3   4   7   68.19    2.40
  -2  -4   7    8.60    0.70
   2  -4  -7    8.00    0.40
  -2   4   7    9.40    0.90
  -2   4   7    7.90    0.60
   2   4  -7    7.80    0.60
  -1  -4   7  221.48    5.60
  -1   4   7  229.18    5.70
   1   4  -7  221.68    5.30
  -1   4   7  198.98    5.60
   0  -4   7    6.70    0.70
   0   4   7    7.00    0.70
   0   4  -7    6.90    0.60
   1  -4   7   76.19    2.30
   1  -4   7   73.99    2.50
   1   4   7   70.59    2.50
   1   4   7   73.19    2.40
   2  -4   7   11.70    0.90
   2  -4   7    9.50    1.00
   2   4   7   11.70    1.20
   2   4   7   12.20    0.90
   3  -4   7   16.30    1.20
   3  -4   7   15.30    1.10
   3   4   7   15.60    1.00
   3   4   7   16.10    1.40
   4  -4   7    0.90    0.50
   4  -4   7    0.50    0.50
   4   4   7    0.60    0.40
   4   4   7    0.10    0.70
   5  -4   7    0.50    0.60
   5  -4   7    0.50    0.60
   5   4   7    0.20    0.70
   6  -4   7   10.60    1.30
   6  -4   7   11.00    1.40
   6   4   7   12.10    1.50
   7  -4   7    1.50    0.90
   7  -4   7    2.30    0.90
   7   4   7    0.50    0.90
   8  -4   7   -0.10    0.70
   8  -4   7   -0.20    0.90
   8   4   7    1.70    1.20
   9  -4   7   -0.40    0.90
   9   4   7    1.00    1.30
  11  -5  -7   -0.50    0.90
  11   5  -7    0.20    0.70
  10  -5  -7    2.60    1.10
  10   5  -7    2.50    0.80
   9  -5  -7   15.50    1.60
   9   5  -7   11.40    1.30
   9   5  -7   11.70    1.50
   8  -5  -7   18.30    1.50
   8   5  -7   12.00    1.20
   8   5  -7   16.00    1.40
   7  -5  -7    1.80    0.70
   7   5  -7    1.90    0.60
   7   5  -7    3.40    0.70
  -6   5   7    0.90    0.60
   6   5  -7   -0.30    0.50
   6   5  -7    0.20    0.50
  -5   5   7    3.40    0.70
   5   5  -7    4.10    0.70
   5   5  -7    3.20    0.60
  -4  -5   7   35.70    1.40
  -4   5   7   32.70    1.70
   4   5  -7   34.10    1.50
   4   5  -7   31.20    1.40
  -3  -5   7  146.79    3.80
   3   5  -7  136.79    3.60
   3   5  -7  135.09    3.60
  -3   5   7  128.89    4.00
   2   5  -7   15.10    0.90
  -2   5   7   13.00    0.90
  -2   5   7   14.80    0.90
  -1  -5   7   72.99    2.40
  -1   5   7   77.99    2.60
   1   5  -7   79.49    2.30
  -1   5   7   82.59    2.50
   0  -5   7  346.17    8.80
   0   5   7  351.76    9.00
   0   5  -7  356.16    8.20
   0   5   7  359.16    8.80
   1  -5   7  742.53   17.50
   1   5   7  733.13   18.10
   1   5   7  736.23   17.30
   2  -5   7   23.60    1.40
   2   5   7   24.10    1.20
   2   5   7   21.00    1.60
   3  -5   7    3.80    0.70
   3  -5   7    4.00    0.80
   3   5   7    5.30    1.00
   3   5   7    3.90    0.60
   4  -5   7   13.80    1.40
   4   5   7   13.80    1.50
   5  -5   7   -0.20    0.50
   5  -5   7   -0.70    0.50
   5   5   7   -0.70    0.80
   6  -5   7   13.70    1.60
   6  -5   7   16.30    1.60
   6   5   7   11.80    1.60
   7  -5   7    0.00    0.80
   7  -5   7    0.10    0.60
   7   5   7   -1.60    0.90
   8  -5   7    0.40    0.90
   8  -5   7    0.30    0.80
   8   5   7    2.50    1.40
   9  -5   7   -0.10    1.00
   9   5   7    0.30    1.40
  11  -6  -7    4.50    1.40
  11   6  -7    5.40    1.10
  10  -6  -7    6.60    1.50
  10   6  -7    8.70    1.20
   9  -6  -7    7.10    1.20
   9   6  -7    3.40    0.80
   8  -6  -7    1.40    0.80
   8   6  -7    2.00    0.60
   7  -6  -7   29.20    1.80
   7   6  -7   26.10    1.50
   6  -6  -7    8.60    1.10
   6   6  -7   10.30    1.10
  -6   6   7   10.50    1.20
   6   6  -7    8.80    1.00
   5   6  -7  131.29    3.80
  -5   6   7  134.99    4.30
  -4  -6   7    4.90    0.60
  -4   6   7    5.90    0.90
   4   6  -7    5.00    0.70
  -3  -6   7    6.60    0.70
  -3   6   7    8.20    0.90
   3   6  -7    5.10    0.60
  -3   6   7    8.10    0.90
  -2  -6   7    2.80    0.50
  -2   6   7    4.60    0.70
  -2   6   7    5.20    0.70
   2   6  -7    4.60    0.60
  -1  -6   7    0.30    0.30
  -1   6   7    1.40    0.50
   1   6  -7    0.50    0.30
  -1   6   7    0.00    0.30
   0  -6   7    2.10    0.50
   0   6   7    2.00    0.50
   0   6   7    1.90    0.60
   0   6  -7    2.40    0.50
   1  -6   7   44.90    1.90
  -1   6  -7   46.60    1.70
   1   6   7   44.40    1.80
   1   6   7   43.70    1.90
   2  -6   7   27.20    1.50
   2   6   7   24.10    1.70
   2   6   7   27.70    1.30
   3  -6   7   37.80    1.90
   3   6   7   32.50    1.40
   3   6   7   31.90    2.10
   4  -6   7    0.00    0.50
   4  -6   7    0.40    0.30
   4   6   7   -0.10    0.80
   5  -6   7    4.10    0.90
   5  -6   7    7.70    1.20
   5   6   7    4.80    1.20
   6  -6   7   13.60    1.50
   6  -6   7   10.70    1.50
   6   6   7   11.60    1.70
   7  -6   7   -0.30    0.60
   7  -6   7    1.10    0.90
   7   6   7    1.60    1.20
   8  -6   7    0.80    1.00
   8  -6   7    1.70    0.90
   8   6   7    1.70    1.40
   9  -6   7    1.20    1.00
   9   6   7    0.40    1.40
  11  -7  -7   -0.40    1.00
  10  -7  -7    1.30    0.90
  10   7  -7    0.50    0.60
   9  -7  -7   22.60    1.90
   9   7  -7   19.90    1.50
   8  -7  -7    0.90    0.70
   8   7  -7   -0.10    0.60
   7  -7  -7   23.60    1.60
   7   7  -7   23.10    1.40
   6  -7  -7   34.00    1.90
   6   7  -7   32.20    1.60
  -5   7   7    1.20    0.60
   5   7  -7    0.90    0.50
   4   7  -7   21.40    1.20
  -4   7   7   20.80    1.40
  -3  -7   7  107.29    3.00
   3   7  -7  102.09    3.00
  -3   7   7  107.59    3.50
  -3   7   7  107.89    3.50
  -2  -7   7   26.20    1.20
   2   7  -7   25.10    1.20
  -2   7   7   27.30    1.40
  -2   7   7   25.50    1.40
  -1  -7   7    7.00    0.80
  -1   7   7    5.00    0.70
  -1   7   7    5.50    0.70
   1   7  -7    6.10    0.70
   0  -7   7  241.98    6.30
   0   7   7  237.18    6.20
   0   7  -7  234.58    5.90
   0   7   7  236.38    6.50
   1  -7   7   23.50    1.40
   1   7   7   25.80    1.50
   1   7   7   26.20    1.30
  -1   7  -7   22.10    1.20
   2  -7   7   17.20    1.30
   2   7   7   17.50    1.50
   2   7   7   16.20    1.00
   3  -7   7   33.70    1.90
   3   7   7   33.30    2.00
   4  -7   7    1.50    0.60
   4   7   7    0.40    0.90
   5  -7   7   22.50    1.80
   5  -7   7   20.20    1.60
   5   7   7   19.30    2.10
   6  -7   7   -0.10    0.80
   6  -7   7   -0.80    0.50
   6   7   7   -1.20    1.00
   7  -7   7    3.30    1.00
   7  -7   7    2.30    1.00
   7   7   7    1.50    1.20
   8  -7   7    0.40    1.00
   8   7   7    1.60    1.30
   9  -7   7    1.30    1.20
  10   8  -7    1.30    0.80
   9  -8  -7    0.60    0.80
   9   8  -7    0.60    0.60
   8  -8  -7    1.60    0.80
   8   8  -7    1.40    0.70
   7  -8  -7   10.60    1.30
   7   8  -7    8.50    1.00
   6  -8  -7   46.60    2.40
   6   8  -7   50.09    2.10
   5   8  -7    5.70    0.80
  -5   8   7    5.60    1.00
   4   8  -7  119.59    3.50
  -4   8   7  117.69    3.90
  -3  -8   7   43.50    1.60
   3   8  -7   42.00    1.70
  -3   8   7   42.20    2.00
  -3   8   7   44.90    2.10
  -2  -8   7   21.40    1.20
  -2   8   7   22.50    1.30
  -2   8   7   22.60    1.30
   2   8  -7   20.60    1.10
  -1  -8   7   -0.20    0.40
   1   8  -7   -0.30    0.30
  -1   8   7    0.30    0.50
  -1   8   7    0.50    0.40
   0  -8   7   56.49    2.20
   0   8   7   54.49    2.20
   0   8  -7   53.09    2.00
   0   8   7   52.49    2.10
   1  -8   7   62.99    2.50
   1   8   7   61.79    2.50
  -1   8  -7   64.09    2.20
   1   8   7   63.39    2.30
   2  -8   7    9.60    1.10
   2   8   7   14.10    1.00
   2   8   7   13.60    1.30
   3  -8   7   12.80    1.40
   3   8   7   15.80    1.60
   4  -8   7    0.30    0.60
   4   8   7    0.60    0.90
   5  -8   7    1.20    0.70
   5   8   7    1.60    1.20
   6  -8   7   11.30    1.50
   6  -8   7    9.80    1.40
   6   8   7    7.90    1.60
   7  -8   7    4.60    1.30
   7  -8   7    3.00    1.00
   7   8   7    2.40    1.40
   8  -8   7    3.00    1.20
   8   8   7    1.10    1.40
  10   9  -7    3.70    1.00
   9  -9  -7    0.60    0.80
   9   9  -7   -0.20    0.60
   8  -9  -7   29.90    2.10
   8   9  -7   27.40    1.70
   7  -9  -7   -0.60    0.50
   7   9  -7    1.50    0.60
   6  -9  -7   31.20    1.90
   6   9  -7   32.00    1.70
   5  -9  -7   73.49    3.00
   5   9  -7   73.39    2.60
  -4   9   7    4.30    0.80
   4   9  -7    3.30    0.60
   3   9  -7   49.50    1.90
  -3   9   7   50.99    2.30
  -3   9   7   52.39    2.40
  -2  -9   7   22.90    1.20
   2   9  -7   22.60    1.20
  -2   9   7   21.20    1.40
  -2   9   7   22.70    1.40
  -1  -9   7   38.90    1.70
  -1   9   7   40.40    1.80
   1   9  -7   38.40    1.70
  -1   9   7   39.40    1.90
   0  -9   7    7.70    0.90
   0   9   7    8.80    0.90
   0   9   7    7.50    1.00
   0   9  -7    9.70    1.00
   1  -9   7    0.40    0.60
   1   9   7    1.40    0.60
  -1   9  -7    0.20    0.40
   1   9   7    0.60    0.50
   2  -9   7   29.70    1.80
   2   9   7   36.00    2.00
   3  -9   7  182.58    5.60
   3   9   7  173.48    5.60
   4  -9   7    3.90    1.00
   4   9   7    6.20    1.30
   5  -9   7   13.50    1.60
   5   9   7   14.10    1.90
   6  -9   7    1.20    1.00
   6  -9   7    1.50    0.80
   6   9   7    1.80    1.30
   7  -9   7    0.90    0.80
   7   9   7   -1.70    1.30
   8   9   7    0.80    1.40
  10  10  -7    0.30    0.70
   9  10  -7    0.20    0.70
   8 -10  -7    0.50    0.70
   8  10  -7    0.80    0.60
   7 -10  -7    7.60    1.20
   7  10  -7    7.90    1.10
   6 -10  -7    2.90    0.80
   6  10  -7    2.70    0.70
   5 -10  -7   51.19    2.50
   5  10  -7   52.79    2.10
   4 -10  -7    0.50    0.50
   4  10  -7    0.60    0.40
  -4  10   7   -0.50    0.50
  -3  10   7    7.90    1.10
  -3  10   7    5.70    0.90
   3  10  -7    6.50    0.80
  -2 -10   7   41.30    1.80
  -2  10   7   43.50    2.00
   2  10  -7   43.80    1.80
  -2  10   7   45.00    2.20
  -1  10   7  110.49    3.60
   1  10  -7  107.69    3.30
  -1  10   7  108.49    3.80
   0 -10   7   64.69    2.50
   0  10  -7   64.69    2.30
   0  10   7   61.99    2.40
   0  10   7   66.99    2.70
   1 -10   7   33.00    1.80
  -1  10  -7   33.80    1.60
   1  10   7   35.60    1.90
   1  10   7   33.40    1.60
   2 -10   7    1.80    0.70
   2  10   7    1.80    0.80
   3 -10   7    7.60    1.20
   3  10   7    9.30    1.30
   4 -10   7   60.09    2.90
   4  10   7   68.79    3.20
   5 -10   7    9.30    1.40
   5  10   7    8.00    1.50
   6 -10   7   -0.30    0.70
   6  10   7    1.30    1.20
   7  10   7   -0.10    1.20
   8  10   7   -0.30    1.30
   9  11  -7    0.30    0.70
   8 -11  -7    0.30    0.70
   8  11  -7    0.90    0.70
   7 -11  -7    1.40    0.80
   7  11  -7    0.70    0.60
   6 -11  -7    0.60    0.70
   6  11  -7    2.30    0.60
   5 -11  -7    8.80    1.20
   5  11  -7    5.50    0.80
   4 -11  -7   53.79    2.50
   4  11  -7   54.49    2.10
  -3  11   7    2.10    0.70
   3  11  -7    2.90    0.60
  -3  11   7    3.50    1.00
  -2  11   7   31.00    1.80
  -2  11   7   26.00    1.60
   2  11  -7   27.10    1.40
  -1  11   7   12.70    1.20
  -1  11   7   13.30    1.40
   1  11  -7   13.40    1.20
   0 -11   7    1.30    0.70
   0  11  -7    1.90    0.60
   0  11   7    2.00    0.60
   0  11   7    0.70    0.60
   1 -11   7    5.00    1.00
   1  11   7    5.30    1.00
  -1  11  -7    4.80    0.80
   2 -11   7  168.38    5.40
   2  11   7  165.98    5.40
   3 -11   7    0.90    0.70
   3  11   7    1.50    0.90
   4 -11   7   11.50    1.50
   4  11   7   11.00    1.50
   5 -11   7   -0.10    0.70
   5  11   7    0.90    0.90
   6 -11   7    4.00    1.10
   6  11   7    4.30    1.40
   7  11   7    0.30    1.20
   9  12  -7    1.10    0.80
   8  12  -7    0.70    0.70
   7 -12  -7   -0.20    0.60
   7  12  -7    0.30    0.60
   6 -12  -7    2.60    0.90
   6  12  -7    1.60    0.60
   5 -12  -7    2.90    0.90
   5  12  -7    3.10    0.70
   4 -12  -7    2.20    0.80
   4  12  -7    3.80    0.70
   3 -12  -7   30.30    1.80
  -3  12   7   31.60    2.00
   3  12  -7   30.50    1.60
   2  12  -7  120.49    3.60
  -2  12   7  119.99    4.10
  -2  12   7  122.49    4.30
  -1 -12   7   24.70    1.50
  -1  12   7   19.20    1.70
   1  12  -7   22.00    1.40
  -1  12   7   24.10    1.50
   0 -12   7  152.78    4.80
   0  12   7  151.38    5.00
   0  12  -7  156.58    4.30
   0  12   7  145.89    4.60
   1 -12   7   22.50    1.60
  -1  12  -7   25.10    1.40
   1  12   7   21.80    1.70
   2 -12   7   16.30    1.60
   2  12   7   21.70    1.80
   3 -12   7    9.90    1.40
   3  12   7    7.30    1.20
   4 -12   7    0.80    0.80
   4  12   7    1.90    0.90
   5 -12   7    6.70    1.30
   5  12   7    8.20    1.40
   6  12   7    2.70    1.30
   7  12   7    0.00    1.10
   8  13  -7    9.80    1.20
   7 -13  -7    0.70    0.80
   7  13  -7    0.80    0.60
   6 -13  -7   10.40    1.50
   6  13  -7   12.00    1.20
   5 -13  -7    0.50    0.70
   5  13  -7    0.00    0.50
   4 -13  -7   -0.10    0.60
   4  13  -7    0.10    0.50
   3 -13  -7   -0.60    0.50
   3  13  -7   -0.30    0.50
  -3  13   7   -0.30    0.70
   2 -13  -7    1.10    0.70
   2  13  -7    0.70    0.60
  -2  13   7    0.10    0.70
  -1  13   7    6.40    1.00
   1  13  -7    7.30    1.00
  -1  13   7    6.00    1.10
   0 -13   7    0.70    0.70
   0  13   7   -0.10    0.70
   0  13  -7    0.60    0.60
   1 -13   7   -0.60    0.60
   1  13   7    0.30    0.70
   2 -13   7    4.40    1.00
   2  13   7    2.10    0.90
   3 -13   7   33.80    2.30
   3  13   7   37.40    2.40
   4 -13   7   11.70    1.60
   4  13   7   13.30    1.70
   5 -13   7   -0.50    0.80
   5  13   7    0.30    0.90
   6  13   7    1.40    1.10
   8  14  -7    3.50    0.90
   7  14  -7    0.60    0.60
   6 -14  -7    3.20    1.10
   6  14  -7    3.90    0.80
   5 -14  -7    2.90    0.90
   5  14  -7    2.90    0.70
   4 -14  -7    2.00    0.90
   4  14  -7    1.40    0.60
   3 -14  -7    2.40    0.80
   3  14  -7    3.60    0.80
  -3  14   7    3.50    1.10
   2 -14  -7    0.10    0.60
  -2  14   7    0.20    0.70
   2  14  -7    0.70    0.60
   1 -14  -7    1.30    0.70
  -1  14   7    1.20    0.80
   1  14  -7    2.60    0.80
   0  14   7    0.20    0.70
   0  14  -7    1.10    0.60
   1 -14   7   -0.10    0.60
   1  14   7    0.00    0.70
   2 -14   7    0.00    0.70
   2  14   7   -0.10    0.80
   3 -14   7    3.10    1.00
   3  14   7    3.10    1.10
   4 -14   7    3.10    1.10
   4  14   7    2.70    1.10
   5  14   7    8.40    1.50
   6  14   7   -0.30    0.90
   7  15  -7    9.30    1.20
   6  15  -7    0.10    0.60
   5 -15  -7    0.60    0.80
   5  15  -7    0.00    0.60
   4 -15  -7   -0.30    0.70
   4  15  -7    0.30    0.60
   3 -15  -7    0.00    0.70
   3  15  -7    0.50    0.60
  -3  15   7    0.90    0.80
   2 -15  -7    2.00    0.80
   2  15  -7    1.50    0.70
  -2  15   7    2.20    1.00
  -1  15   7    6.30    1.20
   1  15  -7    6.40    1.00
   0  15  -7    7.20    1.00
   0  15   7    6.60    1.30
   1 -15   7   12.40    1.50
   1  15   7   11.20    1.50
   2 -15   7    0.30    0.80
   2  15   7    0.30    0.80
   3 -15   7   -1.00    0.70
   3  15   7    0.70    0.80
   4  15   7    8.10    1.60
   5  15   7    5.60    1.40
   7  16  -7   -0.70    0.60
   6  16  -7    5.40    1.10
   5  16  -7    2.00    0.80
   4 -16  -7    2.80    1.00
   4  16  -7    3.90    0.90
   3 -16  -7    2.40    1.00
   3  16  -7    1.90    0.80
  -3  16   7    1.30    1.00
   2  16  -7    0.40    0.70
  -2  16   7    1.20    1.00
   1  16  -7    3.50    0.90
  -1  16   7    6.20    1.30
   0  16   7    0.70    0.80
   1  16   7    2.60    1.10
   2 -16   7    2.40    1.00
   2  16   7    5.30    1.30
   3 -16   7   -0.10    0.80
   3  16   7    0.90    1.00
   4  16   7    2.80    1.10
   6  17  -7   -0.10    0.80
   5  17  -7    0.90    0.80
   4 -17  -7   -0.70    0.80
   4  17  -7    1.10    0.80
   3 -17  -7   15.00    1.80
  -3  17   7   17.90    2.20
  -2  17   7    0.10    0.90
  -1  17   7   21.80    2.20
   0  17   7    5.60    1.40
   1  17   7    3.70    1.20
   2  17   7    3.60    1.30
   3  17   7    3.50    1.20
  -3  18   7   12.30    1.90
  -2  18   7   11.10    1.80
  -1  18   7    0.60    1.00
   0  18   7    2.60    1.10
   1  18   7   11.60    1.80
   2  18   7    7.90    1.50
  -2  19   7    4.80    1.40
  -1  19   7   23.90    2.50
   0  19   7    1.30    1.10
  11   0  -8   -0.20    0.90
  10   0  -8   -0.10    0.70
   9   0  -8   -0.70    0.60
   8   0  -8   -0.30    0.60
   7   0  -8   -0.40    0.30
   7   0  -8    0.30    0.50
  -7   0   8   -0.10    0.50
   6   0  -8  108.49    3.10
   6   0  -8  104.29    3.60
   5   0  -8   -0.50    0.30
  -5   0   8   -0.20    0.40
   5   0  -8    0.10    0.30
  -4   0   8   55.29    2.10
   4   0  -8   58.49    1.80
  -3   0   8   -0.10    0.30
   3   0  -8    0.10    0.20
   2   0  -8  229.98    5.50
  -2   0   8  242.28    6.10
  -1   0   8    0.00    0.30
   1   0  -8    0.20    0.30
   0   0   8   -0.10    0.30
   0   0   8    3.10    0.40
   1   0   8    0.00    0.30
   1   0   8    0.50    0.40
   2   0   8    0.30    0.40
   2   0   8    1.50    0.50
   3   0   8   -0.20    0.40
   3   0   8    0.20    0.40
   4   0   8   17.30    1.20
   4   0   8   16.80    1.30
   5   0   8   -0.40    0.50
   5   0   8    0.00    0.50
   6   0   8    0.70    0.80
   6   0   8    0.90    0.60
   7   0   8   -0.40    0.70
   8   0   8    1.20    1.00
   9   0   8   -1.10    0.90
  11  -1  -8    0.00    0.90
  10  -1  -8    1.10    0.90
  10   1  -8   -0.30    0.70
   9  -1  -8    2.50    0.90
   9   1  -8    1.00    0.70
   8  -1  -8    2.10    0.80
   8   1  -8    2.80    0.80
   8   1  -8    1.00    0.50
   7  -1  -8    0.40    0.40
   7  -1  -8    0.00    0.50
  -7   1   8    0.20    0.50
   7   1  -8    0.60    0.50
   7   1  -8    0.10    0.40
  -6  -1   8   12.00    1.00
   6  -1  -8   14.00    0.90
   6   1  -8   11.50    1.10
   6   1  -8   11.00    1.00
  -6   1   8   11.00    1.10
   5  -1  -8    5.60    0.60
   5   1  -8    6.30    0.70
   5   1  -8    6.50    0.70
  -5   1   8    6.20    0.80
   4  -1  -8   52.19    1.60
  -4  -1   8   51.59    1.90
   4   1  -8   54.19    1.80
   4   1  -8   50.19    1.70
  -4   1   8   51.99    2.00
  -3  -1   8    3.00    0.50
   3  -1  -8    3.10    0.40
   3   1  -8    3.50    0.40
  -3   1   8    3.40    0.60
   3   1  -8    3.20    0.40
  -2  -1   8  396.36    9.60
   2  -1  -8  393.96    8.80
  -2   1   8  400.16    9.70
   2   1  -8  386.36    8.90
   1  -1  -8   15.20    0.80
  -1  -1   8   14.80    0.90
  -1   1   8   16.00    1.00
  -1   1   8   16.70    0.70
   1   1  -8   15.30    0.90
   0  -1   8   10.70    0.80
   0   1   8   11.90    0.80
   0   1  -8   12.10    0.70
   0   1   8   11.40    0.70
   1  -1   8    3.90    0.50
   1  -1   8    3.50    0.60
   1   1   8    3.80    0.60
   1   1   8    3.30    0.60
   2  -1   8    0.70    0.40
   2  -1   8    0.70    0.40
   2   1   8    1.00    0.40
   2   1   8    0.80    0.50
   3  -1   8   94.79    3.00
   3  -1   8   92.49    3.10
   3   1   8   87.79    3.00
   4  -1   8   -0.10    0.40
   4  -1   8   -0.50    0.40
   4   1   8   -0.10    0.40
   4   1   8    0.70    0.50
   5  -1   8    2.10    0.70
   5  -1   8    2.00    0.70
   5   1   8    1.40    0.70
   5   1   8    1.80    0.60
   6  -1   8    9.70    1.20
   6  -1   8    9.10    1.30
   6   1   8   10.90    1.40
   7  -1   8    2.70    1.00
   7   1   8    4.80    1.20
   8  -1   8    1.90    1.00
   8   1   8    3.40    1.20
   9  -1   8    0.20    1.00
   9   1   8    0.30    1.00
  11  -2  -8    0.70    0.90
  10  -2  -8   -0.20    0.80
   9  -2  -8   -0.20    0.70
   9   2  -8    0.10    0.50
   8  -2  -8    3.10    0.90
   8  -2  -8    2.90    0.70
   8   2  -8    1.40    0.60
   8   2  -8    1.90    0.70
  -7   2   8    9.30    1.10
   7   2  -8    9.40    1.00
   7   2  -8   11.60    1.20
  -6  -2   8    5.20    0.70
   6  -2  -8    6.10    0.70
  -6   2   8    7.00    0.90
   6   2  -8    6.40    0.80
   6   2  -8    5.70    0.70
   5  -2  -8  158.98    4.00
  -5  -2   8  157.18    4.40
   5   2  -8  162.48    4.50
   5   2  -8  157.78    4.20
  -5   2   8  162.28    4.60
  -4  -2   8    3.00    0.50
   4  -2  -8    4.00    0.40
  -4   2   8    5.00    0.70
   4   2  -8    4.20    0.50
   4   2  -8    3.40    0.50
   3  -2  -8  142.19    3.50
  -3  -2   8  144.79    4.00
   3   2  -8  147.69    3.70
  -3   2   8  142.59    4.10
   2  -2  -8   28.20    1.00
  -2  -2   8   26.80    1.30
  -2   2   8   25.50    1.30
  -2   2   8   27.10    1.10
   2   2  -8   27.80    1.10
   1  -2  -8  382.36    8.40
  -1  -2   8  372.86    9.20
  -1   2   8  369.56    9.20
  -1   2   8  377.66    9.30
   1   2  -8  382.46    8.60
   0  -2   8    4.50    0.60
   0   2   8    4.70    0.70
   0   2  -8    4.00    0.50
   0   2   8    4.60    0.50
   1  -2   8   62.29    1.90
   1  -2   8   64.09    2.30
   1   2   8   62.29    2.20
   1   2   8   64.39    2.20
   2  -2   8    9.80    1.00
   2  -2   8    9.50    0.80
   2   2   8   10.40    1.00
   2   2   8    8.10    0.80
   3  -2   8    3.10    0.60
   3  -2   8    1.70    0.60
   3   2   8    3.60    0.70
   3   2   8    1.70    0.50
   4  -2   8    6.90    1.00
   4   2   8    7.80    1.10
   4   2   8    6.80    0.90
   5  -2   8    6.50    1.00
   5  -2   8    4.90    0.90
   5   2   8    4.20    0.80
   5   2   8    5.50    1.10
   6  -2   8    3.30    0.80
   6  -2   8    2.30    0.90
   6   2   8    2.20    0.90
   7  -2   8    2.40    0.90
   7  -2   8    0.30    0.70
   7   2   8    0.80    1.00
   8  -2   8    0.00    0.90
   8   2   8    0.30    1.10
   9  -2   8   -0.20    1.00
   9   2   8   -0.90    1.20
  11  -3  -8    2.60    1.20
  11   3  -8    1.20    0.70
  10  -3  -8    0.20    0.80
  10   3  -8    0.30    0.60
   9  -3  -8    0.20    0.70
   9   3  -8   -0.50    0.50
   8  -3  -8    6.00    0.90
   8   3  -8    4.40    0.80
   7   3  -8    5.90    0.80
  -7   3   8    6.50    1.00
   6  -3  -8   19.00    1.00
   6   3  -8   19.80    1.20
  -6   3   8   18.70    1.40
   5  -3  -8   12.10    0.70
  -5  -3   8   11.40    0.90
   5   3  -8   10.60    0.90
  -5   3   8   12.30    1.00
   4  -3  -8  120.29    3.00
  -4  -3   8  121.69    3.50
   4   3  -8  124.09    3.40
  -4   3   8  125.99    3.80
  -3  -3   8   13.50    0.90
   3  -3  -8   13.70    0.60
   3   3  -8   15.90    0.80
  -3   3   8   13.20    1.00
   2  -3  -8  110.29    2.70
  -2  -3   8  108.39    3.20
   2   3  -8  112.99    3.00
  -2   3   8  111.29    3.10
  -2   3   8  105.79    3.30
  -1  -3   8   16.00    1.00
   1   3  -8   17.20    0.90
  -1   3   8   16.10    0.90
  -1   3   8   15.40    1.00
   0  -3   8   71.59    2.40
   0   3   8   71.99    2.20
   0   3   8   72.09    2.40
   0   3  -8   71.09    2.20
   1   3   8    0.30    0.50
   2  -3   8   41.60    1.90
   2  -3   8   42.80    1.60
   2   3   8   41.50    1.70
   3  -3   8   23.50    1.30
   3  -3   8   22.30    1.40
   3   3   8   24.70    1.60
   3   3   8   23.10    1.30
   4  -3   8   26.50    1.60
   4   3   8   25.40    1.70
   4   3   8   24.50    1.40
   5  -3   8   64.99    2.80
   5  -3   8   69.09    2.80
   5   3   8   67.19    3.00
   6  -3   8   31.70    1.90
   6  -3   8   34.50    2.10
   6   3   8   31.90    2.10
   7  -3   8    2.60    1.00
   7  -3   8    4.20    1.00
   7   3   8    4.10    1.30
   8  -3   8   13.20    1.70
   8   3   8   10.00    1.80
   9  -3   8   -0.10    1.00
   9   3   8    0.20    1.20
  11  -4  -8    0.10    0.90
  11   4  -8    0.00    0.60
  10  -4  -8    0.40    0.80
  10   4  -8    0.70    0.70
   9  -4  -8   -0.20    0.70
   9  -4  -8    0.00    0.60
   9   4  -8   -0.30    0.40
   8  -4  -8    1.20    0.60
   8   4  -8    0.90    0.50
   7  -4  -8    1.10    0.60
  -7   4   8    0.60    0.60
   7   4  -8    0.40    0.50
  -6   4   8   44.10    2.10
   6   4  -8   46.90    1.90
  -5  -4   8   17.90    1.10
  -5   4   8   18.40    1.30
   5   4  -8   21.70    1.20
  -4  -4   8    0.00    0.40
  -4   4   8   -0.10    0.40
   4   4  -8    0.40    0.30
   3  -4  -8    5.50    0.40
  -3   4   8    5.10    0.70
   3   4  -8    6.40    0.60
   2  -4  -8  197.08    4.50
  -2  -4   8  203.98    5.20
  -2   4   8  196.88    5.40
   2   4  -8  192.88    4.90
  -2   4   8  197.78    5.30
  -1  -4   8   20.90    1.20
   1   4  -8   23.50    1.10
  -1   4   8   22.80    1.20
  -1   4   8   25.30    1.10
   0  -4   8   56.29    2.10
   0   4  -8   55.09    1.90
   0   4   8   57.79    2.10
   0   4   8   55.09    2.00
   1  -4   8   -0.40    0.30
   1   4   8   -0.10    0.30
   1   4   8    0.30    0.20
   2  -4   8   37.00    1.50
   2  -4   8   38.00    1.80
   2   4   8   35.90    1.90
   2   4   8   35.40    1.60
   3  -4   8   17.90    1.30
   3  -4   8   16.90    1.20
   3   4   8   17.20    1.10
   3   4   8   16.40    1.50
   4  -4   8   66.09    2.60
   4  -4   8   64.09    2.70
   4   4   8   64.49    2.90
   4   4   8   62.09    2.30
   5  -4   8    3.00    0.90
   5  -4   8    3.20    0.80
   5   4   8    2.70    1.00
   6  -4   8    3.80    0.90
   6  -4   8    4.90    1.10
   6   4   8    2.50    1.10
   7  -4   8    4.60    1.20
   7  -4   8    3.70    1.00
   7   4   8    4.80    1.30
   8  -4   8   -0.10    0.90
   8   4   8   -0.90    1.20
   9  -4   8   -0.10    1.00
   9   4   8    0.50    1.40
  11  -5  -8    0.80    1.00
  11   5  -8    0.30    0.70
  10  -5  -8   -0.80    0.80
  10   5  -8    1.60    0.70
   9  -5  -8   -0.90    0.60
   9   5  -8    0.30    0.50
   8  -5  -8   10.00    1.20
   8   5  -8    9.70    1.10
   7  -5  -8    0.80    0.60
   7   5  -8    2.30    0.60
  -6   5   8   67.29    2.80
   6   5  -8   70.79    2.50
  -5   5   8    1.60    0.70
   5   5  -8    0.90    0.40
  -4  -5   8  238.78    5.90
   4   5  -8  233.28    5.80
  -4   5   8  222.48    6.30
  -3  -5   8   10.30    0.80
  -3   5   8    9.30    1.00
   3   5  -8    7.50    0.70
  -2  -5   8   17.20    1.00
  -2   5   8   16.50    1.10
   2   5  -8   19.90    1.00
  -1  -5   8    0.50    0.40
   1   5  -8    0.70    0.40
  -1   5   8    0.90    0.40
  -1   5   8    0.10    0.10
   0  -5   8   55.49    2.10
   0   5  -8   56.59    1.90
   0   5   8   49.10    1.90
   0   5   8   58.79    2.10
   1  -5   8    0.30    0.40
   1   5   8    0.60    0.40
   1   5   8   -0.90    0.40
   2  -5   8    7.50    1.00
   2   5   8    6.20    1.00
   2   5   8    5.70    0.70
   3  -5   8   88.69    3.00
   3  -5   8   85.19    3.10
   3   5   8   84.39    2.80
   3   5   8   82.49    3.30
   4  -5   8    2.20    0.70
   4  -5   8    1.20    0.60
   4   5   8    2.10    0.90
   5  -5   8    7.20    1.10
   5  -5   8    7.30    1.10
   5   5   8    6.30    1.30
   6  -5   8    1.50    0.90
   6  -5   8    1.30    0.70
   6   5   8    0.40    1.00
   7  -5   8   -0.60    0.80
   7  -5   8   -0.90    0.70
   7   5   8    0.90    1.20
   8  -5   8   -0.50    0.80
   8  -5   8   -0.60    0.80
   8   5   8   -0.30    1.30
   9  -5   8   -1.00    0.90
   9   5   8   -0.50    1.20
  11  -6  -8    0.50    0.90
  11   6  -8    0.70    0.70
  10  -6  -8    0.40    0.90
  10   6  -8    0.10    0.60
   9  -6  -8   -0.20    0.60
   9   6  -8   -0.30    0.50
   8  -6  -8    0.20    0.60
   8   6  -8    0.40    0.50
   7  -6  -8   21.50    1.60
   7   6  -8   19.20    1.30
   6   6  -8   13.50    1.10
  -6   6   8   13.90    1.40
   5   6  -8   15.50    1.10
  -5   6   8   17.00    1.40
  -4  -6   8    4.10    0.60
   4   6  -8    4.10    0.60
  -4   6   8    3.60    0.70
  -3  -6   8   96.79    2.90
  -3   6   8   96.19    3.20
   3   6  -8   95.09    2.80
  -3   6   8   97.99    3.30
  -2  -6   8   12.20    0.90
   2   6  -8   12.50    0.90
  -2   6   8   11.10    0.90
  -2   6   8   11.20    0.90
  -1  -6   8    2.90    0.60
   1   6  -8    1.00    0.40
  -1   6   8    0.20    0.40
  -1   6   8    0.50    0.40
   0  -6   8   14.50    1.10
   0   6  -8   13.30    1.00
   0   6   8   13.10    1.10
   0   6   8   11.80    0.90
   1  -6   8    2.50    0.60
   1   6   8    2.80    0.70
   1   6   8    2.30    0.50
   2  -6   8    0.40    0.50
   2   6   8    1.10    0.70
   2   6   8    1.70    0.50
   3  -6   8    7.60    1.00
   3   6   8    6.80    0.80
   3   6   8    6.70    1.20
   4  -6   8   15.30    1.40
   4  -6   8   15.30    1.50
   4   6   8   15.90    1.70
   5  -6   8    0.30    0.70
   5  -6   8    0.00    0.50
   5   6   8   -0.20    0.90
   6  -6   8    1.00    0.90
   6  -6   8    2.10    0.80
   6   6   8    0.70    1.00
   7  -6   8    9.60    1.50
   7  -6   8   12.10    1.50
   7   6   8    8.60    1.70
   8   6   8   -0.80    1.40
  11  -7  -8    0.00    1.00
  10  -7  -8   -0.20    0.80
  10   7  -8    1.10    0.70
   9  -7  -8    3.20    1.00
   9   7  -8    3.50    0.90
   8  -7  -8    7.60    1.20
   8   7  -8    8.40    1.10
   7  -7  -8    1.30    0.70
   7   7  -8    1.90    0.70
  -6   7   8   58.69    2.60
   6   7  -8   54.99    2.20
  -5   7   8  132.49    4.40
   5   7  -8  134.89    3.90
  -4   7   8    8.60    1.10
   4   7  -8   10.30    0.90
  -3  -7   8  291.67    7.20
   3   7  -8  280.77    7.00
  -3   7   8  280.87    7.60
  -3   7   8  291.27    7.90
  -2   7   8    4.70    0.70
   2   7  -8    3.70    0.60
  -2   7   8    3.50    0.70
  -1  -7   8   23.80    1.30
  -1   7   8   23.90    1.30
  -1   7   8   25.50    1.40
   1   7  -8   24.70    1.30
   0  -7   8   -0.20    0.40
   0   7   8   -0.30    0.40
   0   7  -8   -0.10    0.40
   0   7   8    0.40    0.40
   1  -7   8    2.80    0.70
   1   7   8    1.20    0.50
   1   7   8    2.70    0.70
   2  -7   8    1.90    0.70
   2   7   8    3.70    0.70
   2   7   8    1.50    0.70
   3  -7   8   38.10    2.10
   3   7   8   40.20    2.20
   4  -7   8    3.50    0.90
   4   7   8    4.50    1.20
   5  -7   8    2.20    0.80
   5   7   8    1.90    1.10
   6  -7   8    2.40    0.90
   6   7   8   -0.20    1.20
   7  -7   8    2.00    0.90
   7   7   8    2.50    1.50
   8   7   8   -0.10    1.40
  10   8  -8    0.60    0.60
   9  -8  -8   -1.30    0.60
   9   8  -8    0.00    0.60
   8  -8  -8    0.70    0.70
   8   8  -8   -0.10    0.60
   7  -8  -8   19.50    1.60
   7   8  -8   22.00    1.40
   6  -8  -8    2.60    0.80
   6   8  -8    3.70    0.70
  -6   8   8    4.20    0.90
   5   8  -8   20.50    1.30
  -5   8   8   24.50    1.60
   4   8  -8   26.40    1.40
  -4   8   8   28.80    1.70
  -3  -8   8    1.90    0.50
  -3   8   8    1.60    0.60
   3   8  -8    1.90    0.60
  -3   8   8    2.60    0.70
  -2  -8   8   27.10    1.40
  -2   8   8   29.20    1.60
   2   8  -8   28.60    1.40
  -2   8   8   28.60    1.60
  -1  -8   8    7.10    0.90
  -1   8   8    7.00    0.90
   1   8  -8    5.40    0.80
  -1   8   8    6.30    0.80
   0  -8   8   83.49    2.90
   0   8   8   84.29    3.00
   0   8   8   86.09    2.90
   0   8  -8   80.89    2.70
   1  -8   8    0.20    0.50
  -1   8  -8   -0.30    0.40
   1   8   8    0.00    0.40
   1   8   8    0.50    0.50
   2  -8   8    2.30    0.80
   2   8   8    2.00    0.80
   2   8   8    2.00    0.50
   3  -8   8   24.80    1.80
   3   8   8   27.80    1.90
   4  -8   8    1.90    0.70
   4   8   8    2.50    1.00
   5  -8   8   47.00    2.60
   5   8   8   47.80    3.00
   6  -8   8    0.50    0.80
   6   8   8    0.10    1.10
   7  -8   8    3.30    1.10
   7   8   8    2.80    1.60
   8   8   8    0.70    1.40
  10   9  -8    0.00    0.60
   9  -9  -8    0.90    0.80
   9   9  -8   -0.30    0.60
   8  -9  -8    1.30    0.80
   8   9  -8    3.80    0.90
   7  -9  -8    0.00    0.60
   7   9  -8   -0.20    0.50
   6  -9  -8   12.80    1.40
   6   9  -8   11.30    1.10
  -5   9   8    1.10    0.60
   5   9  -8    0.50    0.50
  -4   9   8   87.69    3.30
   4   9  -8   79.29    2.70
  -3   9   8   14.40    1.40
  -3   9   8   17.30    1.40
   3   9  -8   16.00    1.10
  -2  -9   8  116.99    3.50
  -2   9   8  120.39    3.90
  -2   9   8  117.69    3.80
   2   9  -8  112.29    3.40
  -1  -9   8   12.90    1.20
  -1   9   8   10.70    1.10
   1   9  -8    9.30    1.00
  -1   9   8   11.50    1.10
   0  -9   8   53.19    2.20
   0   9  -8   50.69    2.00
   0   9   8   51.49    2.10
   0   9   8   50.79    2.20
   1  -9   8    8.80    1.10
   1   9   8    9.30    1.00
   1   9   8    8.80    1.10
  -1   9  -8    8.10    0.90
   2  -9   8   37.70    2.10
   2   9   8   38.30    2.10
   3  -9   8   -0.30    0.70
   3   9   8    0.20    0.70
   4  -9   8   10.50    1.40
   4   9   8    7.30    1.40
   5  -9   8   13.50    1.60
   5   9   8   13.60    1.80
   6  -9   8    3.30    1.00
   6   9   8    2.60    1.40
   7   9   8    6.20    1.80
   8   9   8    0.10    1.40
   9  10  -8    3.50    1.00
   8 -10  -8   -0.70    0.60
   8  10  -8    0.60    0.60
   7 -10  -8   -0.50    0.60
   7  10  -8    0.00    0.50
   6 -10  -8    4.50    0.90
   6  10  -8    4.00    0.80
   5 -10  -8    1.00    0.60
   5  10  -8    0.00    0.50
  -5  10   8    0.60    0.50
   4  10  -8   10.50    1.00
  -4  10   8   12.10    1.30
  -3  10   8    1.10    0.60
  -3  10   8    0.70    0.60
   3  10  -8    0.40    0.50
  -2 -10   8    0.40    0.50
  -2  10   8    1.80    0.70
  -2  10   8    2.30    0.70
   2  10  -8    1.20    0.50
  -1 -10   8   64.89    2.50
  -1  10   8   71.49    2.80
  -1  10   8   68.89    2.60
   1  10  -8   66.69    2.40
   0 -10   8   38.80    2.00
   0  10   8   37.60    2.00
   0  10  -8   39.00    1.80
   0  10   8   40.90    1.90
   1 -10   8   18.00    1.50
   1  10   8   15.70    1.20
   1  10   8   13.50    1.40
  -1  10  -8   15.00    1.10
   2 -10   8    4.70    1.00
   2  10   8    4.70    1.00
   3 -10   8    2.60    0.90
   3  10   8    4.00    1.00
   4 -10   8    2.40    0.90
   4  10   8    2.10    1.00
   5 -10   8    3.50    1.00
   5  10   8    4.20    1.30
   6 -10   8    4.50    1.20
   6  10   8    3.90    1.50
   7  10   8   -1.60    1.20
   9  11  -8    2.40    1.00
   8 -11  -8   -0.30    0.60
   8  11  -8    0.20    0.60
   7 -11  -8    2.80    0.90
   7  11  -8    0.10    0.60
   6 -11  -8    0.80    0.70
   6  11  -8    1.50    0.70
   5 -11  -8   14.80    1.50
   5  11  -8   14.50    1.10
  -4  11   8   11.30    1.30
   4  11  -8    8.90    1.00
  -3  11   8   10.20    1.20
   3  11  -8   10.60    1.00
  -3  11   8   11.90    1.40
   2  11  -8    5.30    0.80
  -2  11   8    3.90    0.90
  -2  11   8    5.00    0.90
  -1 -11   8   37.20    1.90
  -1  11   8   38.90    2.00
  -1  11   8   39.10    2.10
   1  11  -8   36.90    1.80
   0 -11   8    6.00    1.00
   0  11   8    4.60    0.80
   0  11   8    5.30    1.00
   0  11  -8    5.20    0.80
   1 -11   8  113.19    4.00
   1  11   8  115.79    4.10
   2 -11   8   -0.10    0.70
   2  11   8    0.30    0.80
   3 -11   8    0.70    0.70
   3  11   8    0.40    0.80
   4 -11   8    3.60    1.00
   4  11   8    3.60    1.00
   5 -11   8    1.10    0.90
   5  11   8    3.20    1.30
   6  11   8    2.20    1.30
   7  11   8    1.90    1.40
   9  12  -8    0.00    0.70
   8  12  -8   -0.10    0.60
   7 -12  -8   -0.20    0.60
   7  12  -8    0.50    0.60
   6 -12  -8    2.20    0.90
   6  12  -8    1.70    0.60
   5 -12  -8   -0.60    0.50
   5  12  -8   -0.20    0.50
   4 -12  -8    4.10    1.00
   4  12  -8    3.40    0.80
  -3  12   8    7.90    1.10
  -3  12   8    6.80    1.20
   3  12  -8    7.30    1.00
   2  12  -8    4.80    0.80
  -2  12   8    5.00    0.90
  -2  12   8    5.30    1.10
  -1 -12   8    0.10    0.40
   1  12  -8    0.90    0.60
  -1  12   8    1.30    0.60
  -1  12   8    0.30    0.70
   0 -12   8   57.79    2.50
   0  12  -8   51.99    2.20
   0  12   8   55.39    2.40
   0  12   8   58.89    2.70
   1 -12   8    2.80    0.80
   1  12   8    2.10    0.80
   2 -12   8    7.60    1.20
   2  12   8   10.10    1.40
   3 -12   8    4.70    1.10
   3  12   8    6.40    1.30
   4 -12   8   11.90    1.60
   4  12   8   13.10    1.70
   5 -12   8    6.00    1.30
   5  12   8    4.50    1.30
   6  12   8    6.40    1.50
   8  13  -8    0.70    0.70
   7  13  -8    2.10    0.70
   6 -13  -8    1.60    0.80
   6  13  -8    1.10    0.60
   5 -13  -8    2.50    0.90
   5  13  -8    3.30    0.80
   4 -13  -8    0.20    0.60
   4  13  -8    1.20    0.60
   3 -13  -8    1.20    0.70
  -3  13   8    0.90    0.80
   3  13  -8    0.50    0.60
  -2  13   8    1.40    0.70
   2  13  -8    0.80    0.60
  -2  13   8    2.90    0.90
   1  13  -8   13.20    1.30
  -1  13   8   13.50    1.60
  -1  13   8   15.90    1.30
   0 -13   8   21.30    1.60
   0  13   8   24.30    1.90
   0  13  -8   19.60    1.40
   1 -13   8    0.80    0.70
   1  13   8    0.70    0.70
   2 -13   8    1.60    0.80
   2  13   8    1.60    1.00
   3 -13   8    0.00    0.80
   3  13   8    0.30    0.80
   4 -13   8    6.20    1.30
   4  13   8    7.20    1.40
   5  13   8    1.20    1.00
   6  13   8    2.30    1.20
   8  14  -8    1.40    0.80
   7  14  -8    1.30    0.70
   6 -14  -8    1.00    0.80
   6  14  -8   -0.20    0.60
   5 -14  -8    0.70    0.80
   5  14  -8    0.50    0.60
   4 -14  -8    2.50    0.90
   4  14  -8    0.70    0.70
   3 -14  -8   -0.10    0.60
   3  14  -8    0.20    0.60
  -3  14   8   -0.10    0.70
   2 -14  -8    0.60    0.60
  -2  14   8    0.50    0.80
   2  14  -8   -0.10    0.60
   1 -14  -8   19.00    1.60
   1  14  -8   20.00    1.50
  -1  14   8   19.50    1.50
  -1  14   8   20.90    1.80
   0 -14   8   12.70    1.40
   0  14   8   14.70    1.60
   0  14  -8   12.70    1.30
   1 -14   8    2.50    0.90
   1  14   8    2.60    1.00
   2 -14   8    0.30    0.80
   2  14   8    0.00    0.80
   3 -14   8   16.90    1.90
   3  14   8   15.00    1.80
   4 -14   8   -0.20    0.90
   4  14   8    0.80    1.00
   5  14   8   15.50    2.00
   7  15  -8    0.50    0.70
   6  15  -8    5.60    1.00
   5 -15  -8    0.30    0.80
   5  15  -8   -0.40    0.60
   4 -15  -8    5.60    1.20
   4  15  -8    4.00    0.90
   3 -15  -8    7.00    1.20
  -3  15   8    6.40    1.30
   3  15  -8    8.00    1.10
   2 -15  -8   -0.60    0.70
   2  15  -8    0.20    0.60
  -2  15   8    0.00    0.80
  -1  15   8    2.10    1.00
   1  15  -8    0.80    0.70
   0  15   8   -1.40    0.70
   0  15  -8    0.20    0.60
   1 -15   8   -0.20    0.80
   1  15   8    0.00    0.90
   2 -15   8    2.10    1.00
   2  15   8    2.30    1.10
   3 -15   8    6.50    1.40
   3  15   8    9.10    1.50
   4  15   8    7.90    1.50
   5  15   8    1.10    1.10
   6  16  -8    1.10    0.90
   5  16  -8    6.40    1.10
   4 -16  -8    0.80    0.90
   4  16  -8   -1.20    0.60
   3 -16  -8    1.60    0.80
  -3  16   8    0.20    0.90
   3  16  -8   -0.40    0.70
  -2  16   8    1.00    0.90
   2  16  -8    1.80    0.80
  -1  16   8    5.40    1.30
   1  16  -8    3.30    0.90
   0  16  -8    0.80    0.70
   0  16   8    0.60    0.90
   1  16   8   15.20    1.80
   2 -16   8    1.70    1.00
   2  16   8    1.20    1.00
   3  16   8   11.60    1.70
   4  16   8   -0.50    0.90
   5  17  -8    7.50    1.20
   4  17  -8   11.70    1.40
   3 -17  -8    0.80    0.90
  -3  17   8    0.00    0.90
   3  17  -8   -2.10    0.60
  -2  17   8    5.00    1.40
  -1  17   8    9.00    1.60
   0  17   8    0.70    1.00
   1  17   8    3.70    1.20
   2  17   8   -0.40    0.90
   3  17   8   10.50    1.70
  -3  18   8    3.20    1.30
  -2  18   8    3.60    1.30
  -1  18   8    0.80    1.00
   0  18   8    3.20    1.20
   1  18   8   -0.70    1.00
  11   0  -9    0.00    0.60
  10   0  -9    0.00    0.50
   9   0  -9   17.20    1.30
   8   0  -9    0.30    0.40
  -7   0   9   25.40    1.50
   6   0  -9    0.30    0.40
  -6   0   9    0.80    0.50
   5   0  -9    2.50    0.50
  -5   0   9    3.00    0.60
   4   0  -9    0.00    0.20
  -4   0   9    0.40    0.40
  -3   0   9   75.19    2.60
   3   0  -9   76.99    2.20
  -2   0   9    0.10    0.30
   2   0  -9    0.20    0.30
  -1   0   9   22.90    1.20
   1   0  -9   23.80    1.00
   0   0   9    0.00    0.30
   0   0   9    0.10    0.30
   1   0   9   17.00    1.10
   1   0   9   16.90    1.10
   2   0   9   -0.10    0.40
   2   0   9   -0.10    0.40
   3   0   9   15.90    1.20
   3   0   9   16.40    1.30
   4   0   9    0.00    0.50
   4   0   9   -0.50    0.30
   5   0   9    0.80    0.70
   5   0   9    0.20    0.60
   6   0   9    0.00    0.70
   6   0   9   -0.30    0.50
   7   0   9    2.30    1.00
   8   0   9   -0.10    1.00
  11   1  -9    0.80    0.70
  10   1  -9    0.80    0.60
   9  -1  -9    3.30    0.70
   9   1  -9    1.40    0.70
   8  -1  -9    0.40    0.60
   8  -1  -9    0.00    0.40
   8   1  -9   -0.10    0.40
   7  -1  -9    2.10    0.70
   7  -1  -9    2.50    0.60
  -7   1   9    1.60    0.60
   7   1  -9    2.50    0.60
   6  -1  -9    9.30    0.80
  -6  -1   9    7.00    0.90
  -6   1   9    9.90    1.00
   6   1  -9   10.70    0.90
   5  -1  -9    0.20    0.30
  -5  -1   9    1.30    0.50
  -5   1   9    0.40    0.50
   5   1  -9    0.70    0.40
   4  -1  -9    3.30    0.40
  -4  -1   9    2.30    0.60
   4   1  -9    2.00    0.40
  -4   1   9    2.60    0.60
   3  -1  -9   16.40    0.80
  -3  -1   9   16.00    1.00
   3   1  -9   16.70    0.90
  -3   1   9   15.30    1.10
  -2  -1   9    2.00    0.50
   2  -1  -9    2.40    0.40
  -2   1   9    2.00    0.50
   2   1  -9    2.40    0.40
  -1  -1   9    0.20    0.30
   1  -1  -9   -0.40    0.20
  -1   1   9   -0.40    0.30
  -1   1   9    0.30    0.20
   1   1  -9    0.10    0.30
   0  -1   9   12.40    0.90
   0   1   9   13.40    1.00
   0   1   9   12.00    0.80
   1  -1   9   16.00    1.10
   1   1   9   14.90    1.10
   1   1   9   18.20    1.20
   2  -1   9    1.10    0.50
   2  -1   9    1.90    0.50
   2   1   9    1.70    0.60
   2   1   9    0.60    0.40
   3  -1   9    1.00    0.50
   3  -1   9    0.10    0.40
   3   1   9    0.50    0.60
   3   1   9    0.10    0.40
   4  -1   9   12.30    1.20
   4  -1   9    9.50    1.00
   4   1   9   12.40    1.20
   4   1   9   11.70    1.20
   5  -1   9    5.80    1.00
   5  -1   9    6.60    1.00
   5   1   9    3.60    1.00
   5   1   9    4.40    0.90
   6  -1   9   -0.10    0.70
   6  -1   9   -0.90    0.50
   6   1   9   -0.40    0.80
   7  -1   9    1.50    1.00
   7   1   9    1.10    1.00
   8  -1   9   -0.20    0.90
   8   1   9    1.00    1.20
  11   2  -9   -0.10    0.70
  10  -2  -9    1.90    1.00
  10   2  -9    2.00    0.70
   9  -2  -9    3.40    1.00
   9   2  -9    4.30    0.80
   8  -2  -9    3.60    0.90
   8  -2  -9    4.20    0.90
   8  -2  -9    3.90    0.70
  -8   2   9    2.60    0.90
   8   2  -9    3.40    0.70
   7  -2  -9   10.40    0.90
   7   2  -9    8.70    0.90
  -7   2   9   10.10    1.20
  -6  -2   9    7.90    0.90
   6  -2  -9    8.10    0.80
  -6   2   9    8.80    1.00
   6   2  -9    8.00    0.80
  -5  -2   9    0.30    0.30
   5  -2  -9    0.80    0.30
  -5   2   9    0.50    0.50
   5   2  -9    0.90    0.40
  -4  -2   9   40.80    1.70
   4  -2  -9   42.90    1.40
  -4   2   9   43.10    1.90
   4   2  -9   41.70    1.60
   3  -2  -9   13.50    0.70
  -3  -2   9   12.20    0.90
  -3   2   9   13.80    1.00
   3   2  -9   13.30    0.80
   2  -2  -9   93.19    2.50
  -2  -2   9   93.49    3.00
  -2   2   9   90.59    3.00
   2   2  -9   98.89    2.70
  -2   2   9   93.99    2.70
  -1  -2   9   62.29    2.30
  -1   2   9   63.99    2.00
   1   2  -9   66.69    2.00
  -1   2   9   66.79    2.30
   0  -2   9    6.00    0.80
   0   2   9    7.20    0.60
   0   2   9    5.60    0.70
   0   2  -9    5.80    0.60
   1  -2   9    0.60    0.40
   1   2   9    0.20    0.40
   1   2   9   -0.60    0.50
   2  -2   9   78.49    2.80
   2   2   9   81.99    2.90
   2   2   9   78.29    2.70
   3  -2   9    2.40    0.60
   3  -2   9    3.50    0.70
   3   2   9    2.70    0.60
   4  -2   9    0.70    0.60
   4  -2   9    0.00    0.50
   4   2   9    1.70    0.70
   4   2   9    1.20    0.50
   5  -2   9    0.90    0.70
   5  -2   9    0.20    0.60
   5   2   9    0.70    0.60
   5   2   9    0.30    0.80
   6  -2   9    3.60    0.90
   6  -2   9    4.50    1.10
   6   2   9    4.60    1.20
   7  -2   9    7.00    1.20
   7  -2   9    4.50    1.10
   7   2   9    6.20    1.40
   8  -2   9   -0.50    1.00
   8   2   9    1.30    1.20
  11   3  -9   -0.20    0.60
  10  -3  -9   -0.60    0.70
  10   3  -9    0.20    0.50
   9  -3  -9   -1.10    0.70
   9   3  -9    0.50    0.50
   8  -3  -9    2.90    0.80
   8   3  -9    2.30    0.60
   7   3  -9    7.60    0.90
  -7   3   9    7.10    1.00
  -6   3   9    9.40    1.10
   6   3  -9   12.20    1.00
   5  -3  -9   65.29    1.90
  -5  -3   9   61.19    2.30
   5   3  -9   61.79    2.20
  -5   3   9   61.89    2.50
   4  -3  -9   35.90    1.20
   4   3  -9   35.90    1.50
  -4   3   9   36.80    1.80
  -3  -3   9    4.60    0.70
   3  -3  -9    5.50    0.50
   3   3  -9    6.10    0.60
  -3   3   9    5.50    0.80
   2  -3  -9    6.30    0.50
  -2  -3   9    8.60    0.80
   2   3  -9    7.30    0.70
  -2   3   9    7.50    0.70
  -2   3   9    6.70    0.80
  -1  -3   9    3.70    0.60
   1   3  -9    3.00    0.50
  -1   3   9    4.60    0.50
  -1   3   9    3.80    0.70
   0  -3   9   12.50    1.00
   0   3   9   14.30    1.00
   0   3   9   13.90    0.90
   0   3  -9   12.30    0.80
   1  -3   9   40.00    1.80
   1   3   9   39.10    1.70
   1   3   9   37.50    1.80
   2  -3   9  109.89    3.60
   2   3   9  112.89    3.70
   2   3   9  107.39    3.40
   3  -3   9    8.80    1.00
   3   3   9    8.70    1.20
   3   3   9    8.10    0.90
   4  -3   9   32.70    1.70
   4  -3   9   30.30    1.80
   4   3   9   31.00    1.60
   4   3   9   30.00    2.00
   5  -3   9    4.20    0.90
   5  -3   9    2.00    0.70
   5   3   9    5.10    1.10
   6  -3   9   19.50    1.70
   6  -3   9   23.50    1.80
   6   3   9   18.90    1.90
   7  -3   9   -0.60    0.80
   7  -3   9    0.40    0.80
   7   3   9   -0.90    1.00
   8   3   9   -1.00    1.20
  11  -4  -9    0.10    0.90
  11   4  -9    1.00    0.70
  10  -4  -9    0.30    0.90
  10   4  -9   -0.50    0.50
   9  -4  -9    3.20    0.90
   9  -4  -9    3.90    1.10
   9   4  -9    3.80    0.80
   8  -4  -9    3.60    0.90
   8   4  -9    2.40    0.60
  -7   4   9    3.10    0.80
   7   4  -9    3.80    0.70
   6   4  -9    0.40    0.40
  -6   4   9    0.10    0.60
  -5  -4   9  229.98    5.90
   5   4  -9  222.18    5.70
  -5   4   9  221.78    6.30
  -4  -4   9   34.10    1.50
   4   4  -9   29.40    1.30
  -4   4   9   30.40    1.60
  -3  -4   9   38.50    1.60
  -3   4   9   35.90    1.80
   3   4  -9   39.50    1.50
  -2  -4   9    1.80    0.50
  -2   4   9    2.20    0.50
   2   4  -9    1.70    0.40
  -2   4   9    0.80    0.40
  -1  -4   9    4.00    0.60
   1   4  -9    4.60    0.60
  -1   4   9    5.00    0.60
  -1   4   9    4.60    0.70
   0  -4   9   13.80    1.10
   0   4  -9   16.30    1.00
   0   4   9   18.20    1.10
   0   4   9   17.60    1.10
   1  -4   9   28.30    1.60
   1   4   9   29.40    1.60
   1   4   9   28.10    1.50
   2  -4   9    3.00    0.70
   2   4   9    2.60    0.80
   2   4   9    3.00    0.60
   3  -4   9    5.90    0.90
   3   4   9    8.50    0.90
   3   4   9    7.80    1.20
   4  -4   9   72.39    3.00
   4   4   9   79.69    3.30
   4   4   9   75.29    2.70
   5  -4   9   20.60    1.60
   5   4   9   21.00    1.80
   6  -4   9    6.10    1.10
   6   4   9    2.80    1.20
   7  -4   9   19.30    1.90
   7   4   9   18.70    2.20
   8   4   9    2.60    1.50
  11  -5  -9    3.10    1.30
  11   5  -9    1.80    0.80
  10  -5  -9    0.30    0.90
  10   5  -9   -0.30    0.50
   9  -5  -9    3.40    1.00
   9   5  -9    2.70    0.70
   8  -5  -9    0.30    0.60
   8   5  -9   -0.70    0.40
  -7   5   9    0.90    0.70
   7   5  -9    0.30    0.40
  -6   5   9    7.40    1.10
   6   5  -9    6.90    0.90
   5   5  -9    4.70    0.70
  -5   5   9    4.80    0.90
  -4  -5   9    1.70    0.50
  -4   5   9    3.40    0.70
   4   5  -9    2.60    0.60
  -3   5   9   12.00    1.00
   3   5  -9   10.80    0.80
  -3   5   9   10.50    1.10
  -2  -5   9   43.30    1.80
  -2   5   9   42.80    1.90
  -2   5   9   44.70    1.70
   2   5  -9   40.50    1.60
  -1  -5   9   34.60    1.60
  -1   5   9   34.30    1.50
  -1   5   9   33.00    1.60
   1   5  -9   34.80    1.50
   0  -5   9   78.09    2.80
   0   5   9   83.09    2.70
   0   5   9   69.79    2.50
   0   5  -9   85.59    2.60
   1  -5   9   14.30    1.10
   1   5   9   12.90    1.10
   1   5   9   14.90    1.10
   2  -5   9   17.70    1.40
   2   5   9   20.40    1.60
   2   5   9   19.50    1.20
   3  -5   9   28.40    1.70
   3   5   9   25.90    1.40
   3   5   9   28.50    1.90
   4  -5   9   28.80    1.80
   4   5   9   25.10    2.10
   5  -5   9   -0.60    0.60
   5   5   9    0.00    0.90
   6  -5   9   15.60    1.60
   6   5   9   14.90    2.00
   7  -5   9    0.00    0.80
   7   5   9    2.80    1.40
   8   5   9    2.80    1.60
  11  -6  -9    0.80    1.10
  11   6  -9   -0.40    0.60
  10  -6  -9    1.90    1.00
  10   6  -9    1.70    0.70
   9  -6  -9    2.30    0.90
   9   6  -9    2.00    0.70
   8  -6  -9   -0.40    0.60
   8   6  -9    0.80    0.60
   7  -6  -9   -0.10    0.50
   7   6  -9    0.20    0.50
  -7   6   9    1.50    0.70
  -6   6   9    1.10    0.70
   6   6  -9    2.10    0.60
   5   6  -9   28.30    1.40
  -5   6   9   25.80    1.70
  -4  -6   9    1.10    0.50
   4   6  -9    1.10    0.50
  -4   6   9    1.10    0.60
  -3  -6   9   13.50    1.00
   3   6  -9   12.50    0.90
  -3   6   9   12.60    1.00
  -3   6   9   13.70    1.30
  -2  -6   9   13.30    1.00
  -2   6   9   11.80    1.10
   2   6  -9   12.30    0.90
  -1  -6   9   54.69    2.10
   1   6  -9   53.59    2.00
  -1   6   9   55.99    2.20
   0  -6   9    8.70    1.00
   0   6   9   10.30    1.00
   0   6   9    9.30    0.90
   0   6  -9    8.90    0.90
   1  -6   9    3.70    0.70
   1   6   9    2.30    0.70
   1   6   9    4.00    0.70
   2  -6   9   59.39    2.60
   2   6   9   62.19    2.30
   2   6   9   65.49    2.70
   3  -6   9   34.40    1.90
   3   6   9   32.20    1.60
   3   6   9   30.50    2.10
   4  -6   9    7.80    1.20
   4   6   9    9.70    1.50
   5  -6   9   29.20    2.00
   5   6   9   31.70    2.30
   6  -6   9    1.00    0.80
   6   6   9    0.50    1.10
   7  -6   9    6.20    1.30
   7   6   9    7.30    1.70
   8   6   9   -0.80    1.30
  10  -7  -9    0.40    0.90
  10   7  -9    2.00    0.80
   9  -7  -9    0.60    0.80
   9   7  -9    0.50    0.60
   8  -7  -9    1.70    0.80
   8   7  -9    3.90    0.80
   7  -7  -9   15.20    1.50
   7   7  -9   14.40    1.20
   6   7  -9    8.00    1.00
  -6   7   9    5.60    1.10
  -5   7   9    4.30    0.90
   5   7  -9    3.40    0.70
   4   7  -9   62.89    2.20
  -4   7   9   61.09    2.60
  -3  -7   9   96.59    3.00
   3   7  -9   92.89    2.90
  -3   7   9   89.29    3.20
  -3   7   9   87.99    3.20
  -2  -7   9   14.60    1.10
  -2   7   9   15.40    1.20
   2   7  -9   13.60    1.00
  -2   7   9   16.20    1.20
  -1  -7   9  118.89    3.70
  -1   7   9  125.39    3.80
   1   7  -9  120.69    3.50
  -1   7   9  121.99    3.90
   0  -7   9   13.80    1.20
   0   7   9   11.70    1.10
   0   7   9   12.60    1.10
   0   7  -9    8.10    0.90
   1  -7   9   83.09    3.10
   1   7   9   86.69    3.10
   1   7   9   80.69    2.90
   2  -7   9   -0.30    0.50
   2   7   9   -0.50    0.60
   2   7   9   -0.30    0.40
   3  -7   9    4.50    0.90
   3   7   9    4.00    1.10
   4  -7   9    0.20    0.60
   4   7   9   -0.70    0.90
   5  -7   9   31.50    2.00
   5   7   9   27.30    2.50
   6  -7   9   23.10    1.90
   6   7   9   26.50    2.60
   7   7   9    5.60    1.70
   8   7   9   -1.10    1.40
  10   8  -9   -0.40    0.60
   9  -8  -9   -0.40    0.60
   9   8  -9    0.10    0.60
   8  -8  -9    0.60    0.70
   8   8  -9    0.80    0.60
   7  -8  -9    1.10    0.70
   7   8  -9    0.60    0.60
  -6   8   9   21.40    1.70
   6   8  -9   20.90    1.40
  -5   8   9    5.80    1.10
   5   8  -9    6.60    0.80
   4   8  -9   66.19    2.40
  -4   8   9   67.29    2.80
  -3  -8   9   65.39    2.30
   3   8  -9   60.69    2.20
  -3   8   9   61.69    2.60
  -3   8   9   63.49    2.60
  -2  -8   9   77.59    2.70
   2   8  -9   77.89    2.60
  -2   8   9   82.29    3.00
  -2   8   9   79.79    3.00
  -1  -8   9    2.90    0.70
   1   8  -9    1.50    0.60
  -1   8   9    0.50    0.50
  -1   8   9    1.50    0.60
   0  -8   9    1.10    0.60
   0   8  -9    2.40    0.60
   0   8   9    1.80    0.60
   0   8   9    1.10    0.60
   1  -8   9   13.40    1.30
   1   8   9   12.90    1.20
   1   8   9   10.70    1.10
   2  -8   9    1.10    0.70
   2   8   9   -0.10    0.60
   2   8   9    1.40    0.50
   3  -8   9   36.80    2.20
   3   8   9   36.70    2.20
   4  -8   9   -0.30    0.60
   4   8   9   -0.20    0.90
   5  -8   9    6.30    1.20
   5   8   9    4.50    1.40
   6  -8   9   10.00    1.50
   6   8   9    6.50    1.70
   7   8   9   -0.40    1.30
  10   9  -9    1.10    0.80
   9  -9  -9    0.30    0.80
   9   9  -9    0.50    0.70
   8  -9  -9    4.50    1.10
   8   9  -9    1.90    0.80
   7  -9  -9    0.80    0.60
   7   9  -9   -0.20    0.50
   6  -9  -9    8.40    1.20
   6   9  -9   10.80    1.10
  -6   9   9   12.10    1.50
  -5   9   9    1.50    0.60
   5   9  -9    0.10    0.50
   4   9  -9   27.90    1.50
  -4   9   9   26.40    1.70
  -3   9   9   49.70    2.40
   3   9  -9   45.00    1.90
  -3   9   9   50.09    2.30
  -2   9   9  125.19    4.20
   2   9  -9  126.89    3.80
  -2   9   9  127.99    4.10
  -1  -9   9   16.70    1.20
  -1   9   9   16.10    1.30
   1   9  -9   12.50    1.10
  -1   9   9   13.20    1.10
   0  -9   9   63.59    2.60
   0   9   9   59.79    2.40
   0   9  -9   56.19    2.20
   0   9   9   60.69    2.50
   1  -9   9   43.90    2.20
   1   9   9   46.20    2.00
   1   9   9   44.90    2.20
   2  -9   9    0.70    0.70
   2   9   9    0.00    0.70
   3  -9   9    1.60    0.80
   3   9   9    1.00    0.80
   4  -9   9   28.00    2.00
   4   9   9   25.40    2.20
   5  -9   9    1.10    0.80
   5   9   9    2.10    1.20
   6  -9   9    0.50    0.80
   6   9   9   -0.40    1.20
   7   9   9    1.00    1.50
   9  10  -9    1.10    0.80
   8 -10  -9   10.50    1.50
   8  10  -9    8.70    1.20
   7 -10  -9    1.10    0.70
   7  10  -9    1.40    0.70
   6 -10  -9    5.70    1.00
   6  10  -9    5.60    0.90
  -5  10   9    3.70    0.90
   5  10  -9    2.90    0.70
   4  10  -9   -0.10    0.50
  -4  10   9    1.20    0.60
   3  10  -9   26.80    1.50
  -3  10   9   27.60    1.80
  -3  10   9   24.50    1.70
  -2 -10   9    0.10    0.50
   2  10  -9    1.10    0.60
  -2  10   9    0.00    0.50
  -2  10   9    0.70    0.60
  -1 -10   9    7.10    0.90
   1  10  -9    7.50    0.90
  -1  10   9    8.30    1.00
  -1  10   9    6.90    1.00
   0 -10   9   27.80    1.70
   0  10   9   27.70    1.60
   0  10   9   29.90    1.80
   0  10  -9   30.60    1.60
   1 -10   9   83.89    3.30
   1  10   9   87.09    3.30
   1  10   9   80.39    3.00
   2 -10   9    0.60    0.70
   2  10   9    1.00    0.80
   3 -10   9    6.90    1.20
   3  10   9    6.70    1.20
   4 -10   9    1.80    0.90
   4  10   9    1.90    1.00
   5 -10   9    0.20    0.80
   5  10   9    0.20    1.00
   6  10   9    0.60    1.30
   7  10   9    0.00    1.40
   9  11  -9   -0.10    0.70
   8  11  -9    1.00    0.70
   7 -11  -9    5.20    1.10
   7  11  -9    4.20    0.90
   6 -11  -9   -0.80    0.50
   6  11  -9    0.20    0.50
   5 -11  -9   -0.50    0.60
  -5  11   9    0.50    0.60
   5  11  -9   -0.50    0.50
  -4  11   9    6.40    1.00
   4  11  -9    3.30    0.70
  -3  11   9   14.00    1.40
   3  11  -9   12.60    1.10
  -3  11   9   11.80    1.40
   2  11  -9   21.50    1.40
  -2  11   9   19.90    1.60
  -2  11   9   22.50    1.60
  -1 -11   9    1.70    0.70
  -1  11   9    1.30    0.60
  -1  11   9    0.30    0.60
   1  11  -9    1.90    0.60
   0 -11   9   19.30    1.50
   0  11   9   19.80    1.40
   0  11   9   20.40    1.60
   0  11  -9   19.40    1.40
   1 -11   9    6.80    1.10
   1  11   9    4.30    1.00
   2 -11   9    0.30    0.60
   2  11   9    0.50    0.70
   3 -11   9    2.20    0.90
   3  11   9    6.00    1.20
   4 -11   9    6.40    1.30
   4  11   9    6.30    1.30
   5 -11   9   -0.30    0.80
   5  11   9    2.40    1.10
   6  11   9   -0.30    1.10
   9  12  -9    1.90    0.90
   8  12  -9   15.90    1.50
   7 -12  -9    2.90    0.90
   7  12  -9    1.60    0.70
   6 -12  -9    5.80    1.10
   6  12  -9    8.40    1.10
   5 -12  -9    3.10    0.90
   5  12  -9    3.40    0.70
  -4  12   9    0.70    0.70
   4  12  -9    1.60    0.70
  -3  12   9   17.00    1.60
  -3  12   9   13.70    1.60
   3  12  -9   15.30    1.20
  -2  12   9    0.00    0.50
  -2  12   9   -0.30    0.70
   2  12  -9    0.30    0.60
  -1 -12   9    0.30    0.60
  -1  12   9    0.90    0.60
   1  12  -9    1.00    0.70
  -1  12   9    1.00    0.80
   0 -12   9   29.90    1.90
   0  12   9   29.50    1.80
   0  12  -9   34.90    1.80
   0  12   9   34.60    2.10
   1 -12   9    3.10    0.90
   1  12   9    1.90    0.90
   2 -12   9    0.70    0.80
   2  12   9    0.80    0.80
   3 -12   9    5.80    1.20
   3  12   9    9.40    1.40
   4 -12   9    5.80    1.30
   4  12   9    4.60    1.30
   5  12   9   -0.30    1.00
   6  12   9    4.90    1.40
   8  13  -9    0.40    0.70
   7  13  -9    4.70    0.90
   6 -13  -9    0.40    0.70
   6  13  -9   -0.50    0.60
   5 -13  -9   -0.20    0.70
   5  13  -9   -0.50    0.50
   4 -13  -9    0.90    0.70
   4  13  -9    0.30    0.60
  -3  13   9    0.50    0.70
   3  13  -9    0.30    0.60
  -3  13   9    0.10    0.50
  -2  13   9    5.00    1.10
   2  13  -9    5.70    0.90
  -2  13   9    5.70    1.00
  -1  13   9   13.40    1.40
   1  13  -9   11.20    1.20
  -1  13   9   12.40    1.50
   0 -13   9   19.20    1.60
   0  13   9   22.10    1.70
   0  13  -9   22.20    1.50
   1 -13   9   -0.70    0.60
   1  13   9    0.00    0.70
   2 -13   9    0.20    0.80
   2  13   9    1.40    0.90
   3 -13   9   -0.70    0.80
   3  13   9    0.90    1.00
   4 -13   9    1.80    1.10
   4  13   9    3.70    1.20
   5  13   9    3.20    1.20
   8  14  -9    2.20    0.80
   7  14  -9   -0.20    0.60
   6  14  -9    0.70    0.70
   5 -14  -9    4.90    1.10
   5  14  -9    3.60    0.90
   4 -14  -9   -0.70    0.70
   4  14  -9   -0.30    0.60
   3 -14  -9    7.10    1.20
   3  14  -9    8.50    1.20
  -3  14   9    8.70    1.40
  -2  14   9    5.20    1.20
   2  14  -9    4.80    0.90
  -2  14   9    7.00    1.10
   1  14  -9    7.70    1.10
  -1  14   9    6.30    1.20
   0  14   9    4.40    1.20
   0  14  -9    4.60    0.90
   1 -14   9   16.20    1.70
   1  14   9   19.50    1.90
   2 -14   9    0.30    0.80
   2  14   9    0.70    0.90
   3 -14   9    3.80    1.20
   3  14   9    4.20    1.30
   4  14   9    0.30    1.00
   5  14   9   10.80    1.70
   7  15  -9    1.00    0.80
   6  15  -9   -0.30    0.70
   5 -15  -9   -0.20    0.80
   5  15  -9    1.30    0.80
   4 -15  -9   -0.10    0.70
   4  15  -9    0.60    0.70
   3 -15  -9    0.70    0.80
   3  15  -9   -0.80    0.60
  -3  15   9    0.70    0.90
   2 -15  -9    0.60    0.80
   2  15  -9    3.80    0.90
  -2  15   9    3.10    1.10
   1  15  -9    8.70    1.10
  -1  15   9    9.90    1.50
   0  15  -9    4.00    0.90
   0  15   9    4.30    1.10
   1 -15   9   17.50    1.80
   1  15   9   18.00    2.00
   2 -15   9    0.40    0.90
   2  15   9    0.90    1.00
   3  15   9   18.70    2.00
   4  15   9    3.90    1.30
   6  16  -9    5.20    1.10
   5  16  -9    0.10    0.70
   4 -16  -9   15.00    1.80
   4  16  -9   14.50    1.50
   3 -16  -9    0.80    0.80
   3  16  -9   -0.30    0.70
  -3  16   9   -0.30    0.80
  -2  16   9    4.20    1.20
   2  16  -9    1.80    0.90
  -1  16   9    0.10    0.90
   1  16  -9    0.60    0.70
   0  16   9    1.60    1.10
   0  16  -9    0.80    0.70
   1  16   9    0.40    0.90
   2 -16   9    3.60    1.10
   2  16   9    2.20    1.10
   3  16   9    3.20    1.30
   5  17  -9    4.40    1.10
   4  17  -9   14.00    1.60
  -3  17   9   -1.90    0.90
   3  17  -9   -0.20    0.80
  -2  17   9    3.20    1.30
   2  17  -9    0.80    0.80
   1  17  -9    4.20    1.00
  -1  17   9    3.40    1.20
   0  17   9    1.30    1.00
   1  17   9    3.20    1.20
   2  17   9    0.80    1.10
  -3  18   9    0.30    1.10
  -2  18   9    2.20    1.30
  -1  18   9    2.30    1.20
   0  18   9    1.20    1.10
  10   0 -10    0.90    0.60
   9   0 -10    0.50    0.50
   8   0 -10    5.20    0.80
  -7   0  10    0.50    0.50
   7   0 -10   -0.10    0.40
  -6   0  10    9.40    1.10
   6   0 -10    8.50    0.80
  -5   0  10   -0.10    0.50
   5   0 -10   -0.10    0.30
  -4   0  10   48.00    2.10
   4   0 -10   51.89    1.70
   3   0 -10   -0.20    0.30
  -3   0  10   -0.30    0.40
  -2   0  10    7.00    0.80
   2   0 -10    6.70    0.60
  -1   0  10   -0.10    0.40
   1   0 -10    0.40    0.30
   0   0  10    4.60    0.70
   1   0  10    0.70    0.50
   2   0  10    3.80    0.70
   3   0  10    0.00    0.50
   4   0  10    2.30    0.70
   4   0  10    2.30    0.80
   5   0  10   -0.30    0.50
   5   0  10   -0.40    0.70
   6   0  10    7.30    1.30
   6   0  10    7.70    1.20
  11   1 -10   -0.30    0.60
  10   1 -10    0.90    0.60
   9   1 -10    3.50    0.70
   8  -1 -10   45.90    1.90
   8   1 -10   48.40    2.00
   7  -1 -10    5.70    0.70
   7   1 -10    3.90    0.70
  -7   1  10    5.50    1.00
   6  -1 -10   26.60    1.20
  -6  -1  10   24.30    1.50
  -6   1  10   24.80    1.50
   6   1 -10   27.80    1.30
   5  -1 -10    0.20    0.30
  -5  -1  10   -0.10    0.50
   5   1 -10    0.70    0.40
  -5   1  10    0.60    0.50
   4  -1 -10    0.90    0.30
  -4  -1  10    1.20    0.50
  -4   1  10    0.90    0.50
   4   1 -10    0.50    0.30
   3  -1 -10   49.80    1.60
  -3  -1  10   47.40    2.00
  -3   1  10   49.70    2.10
   3   1 -10   48.60    1.70
  -2  -1  10   19.30    1.20
   2  -1 -10   17.90    0.90
  -2   1  10   17.20    1.20
   2   1 -10   18.20    1.00
  -1  -1  10    1.80    0.50
   1  -1 -10    2.50    0.40
  -1   1  10    1.40    0.50
   1   1 -10    2.40    0.50
   0  -1  10  174.78    4.90
   0   1  10  173.88    5.00
   1  -1  10   14.40    1.10
   1   1  10   14.90    1.10
   2  -1  10   40.20    1.90
   2   1  10   37.40    1.80
   2   1  10   40.70    1.90
   3  -1  10   16.60    1.30
   3   1  10   13.40    1.10
   3   1  10   17.30    1.40
   4  -1  10   10.40    1.20
   4   1  10    9.60    1.10
   5  -1  10    0.00    0.60
   5   1  10    1.70    0.90
   5   1  10    1.30    0.60
   6  -1  10    0.90    0.70
   6   1  10    1.50    1.00
   7   1  10   -1.20    1.00
   8   1  10    0.50    1.20
  11   2 -10    0.70    0.70
  10   2 -10    1.40    0.70
   9   2 -10    0.70    0.50
   8   2 -10    2.90    0.70
  -8   2  10    2.30    0.80
   7   2 -10    0.30    0.40
  -7   2  10    0.50    0.60
  -6  -2  10    0.80    0.50
   6  -2 -10    1.70    0.40
   6   2 -10    0.50    0.40
  -6   2  10    2.00    0.70
  -5  -2  10    0.20    0.50
   5  -2 -10    0.20    0.30
   5   2 -10    0.10    0.30
  -5   2  10    0.80    0.50
   4  -2 -10    0.10    0.30
  -4  -2  10    0.50    0.40
  -4   2  10    1.00    0.60
   4   2 -10   -0.10    0.30
   3  -2 -10   10.00    0.70
  -3  -2  10    9.50    0.90
  -3   2  10    8.90    1.00
   3   2 -10   10.90    0.80
  -2  -2  10   43.50    1.90
   2  -2 -10   45.80    1.50
  -2   2  10   43.00    1.90
   2   2 -10   44.40    1.70
  -1  -2  10   81.29    2.80
   1   2 -10   83.49    2.50
  -1   2  10   84.29    2.90
   0  -2  10   52.09    2.10
   0   2  10   47.70    2.00
   1  -2  10   37.60    1.80
   1   2  10   41.00    1.80
   1   2  10   38.40    1.80
   2  -2  10   36.20    1.80
   2   2  10   37.50    1.90
   2   2  10   33.00    1.70
   3  -2  10   74.19    2.90
   3   2  10   80.69    3.10
   3   2  10   82.29    2.90
   4  -2  10   13.20    1.30
   4   2  10   14.40    1.50
   4   2  10   14.70    1.20
   5  -2  10    1.80    0.80
   5   2  10    3.00    0.80
   5   2  10    4.00    1.10
   6  -2  10   -0.30    0.60
   6   2  10   -0.30    0.90
   7   2  10   -0.10    1.10
   8   2  10   -1.20    1.00
  11   3 -10    2.00    0.80
  10   3 -10   -0.10    0.60
   9   3 -10   -0.50    0.40
  -8   3  10    0.20    0.70
   8   3 -10    0.60    0.50
  -7   3  10   36.90    2.00
   7   3 -10   34.20    1.60
   6   3 -10   24.90    1.30
  -6   3  10   25.10    1.60
  -5  -3  10    3.00    0.60
   5   3 -10    1.80    0.50
  -5   3  10    2.80    0.70
  -4  -3  10    7.80    0.90
  -4   3  10    6.70    0.90
   4   3 -10    6.80    0.70
  -3  -3  10    9.50    0.90
   3  -3 -10   10.20    0.70
   3   3 -10   11.90    0.90
  -3   3  10   10.30    1.10
  -2  -3  10   57.89    2.20
   2  -3 -10   59.49    1.70
  -2   3  10   58.49    2.00
   2   3 -10   58.79    2.00
  -2   3  10   59.79    2.30
  -1  -3  10   45.10    1.90
  -1   3  10   46.20    2.00
   1   3 -10   46.40    1.80
  -1   3  10   45.40    1.60
   0  -3  10   49.40    2.00
   0   3  10   47.60    1.80
   0   3  10   47.40    2.00
   0   3 -10   49.30    1.80
   1  -3  10    1.40    0.50
   1   3  10    1.00    0.50
   1   3  10    0.80    0.60
   2  -3  10   56.39    2.40
   2   3  10   59.39    2.50
   2   3  10   57.79    2.30
   3  -3  10   17.20    1.30
   3   3  10   17.70    1.30
   4  -3  10   13.90    1.40
   4   3  10   13.60    1.50
   4   3  10   12.50    1.20
   5  -3  10    6.40    1.10
   5   3  10    6.60    1.20
   6  -3  10    4.50    1.00
   6   3  10    5.70    1.40
   7  -3  10   -0.30    0.80
   7   3  10    0.20    1.20
   8   3  10    1.00    1.50
  11   4 -10   -0.60    0.60
  10   4 -10    1.80    0.70
   9  -4 -10    2.60    0.90
   9   4 -10    2.10    0.70
   8  -4 -10    6.30    1.00
   8   4 -10    7.40    1.00
  -8   4  10    7.70    1.20
   7   4 -10    3.80    0.70
  -7   4  10    4.00    0.90
  -6   4  10    0.70    0.60
   6   4 -10    0.80    0.40
  -5  -4  10    2.30    0.60
  -5   4  10    3.10    0.80
   5   4 -10    2.40    0.50
  -4  -4  10    0.50    0.40
   4   4 -10    0.50    0.40
  -4   4  10    0.70    0.50
  -3  -4  10    3.80    0.70
   3   4 -10    2.20    0.50
  -3   4  10    2.20    0.60
  -2  -4  10   55.49    2.10
  -2   4  10   56.69    2.00
  -2   4  10   54.69    2.20
   2   4 -10   52.79    1.90
  -1  -4  10   35.70    1.70
  -1   4  10   35.70    1.50
  -1   4  10   36.80    1.70
   1   4 -10   36.40    1.50
   0  -4  10   46.50    2.00
   0   4  10   45.70    1.80
   0   4  10   45.70    2.00
   0   4 -10   46.10    1.80
   1  -4  10  175.98    5.20
   1   4  10  185.38    5.10
   1   4  10  177.48    5.10
   2  -4  10    4.00    0.80
   2   4  10    5.60    1.00
   2   4  10    6.80    0.90
   3  -4  10   70.89    2.90
   3   4  10   77.29    2.80
   3   4  10   77.09    3.20
   4  -4  10    5.10    1.00
   4   4  10    6.60    0.90
   4   4  10    3.70    1.20
   5  -4  10    1.90    0.80
   5   4  10    1.60    1.10
   6  -4  10    1.20    0.80
   6   4  10    1.50    1.20
   7  -4  10    5.00    1.20
   7   4  10    4.90    1.60
   8   4  10   -0.40    1.40
  11   5 -10    0.40    0.70
  10   5 -10    1.50    0.70
   9  -5 -10   -1.10    0.60
   9   5 -10    0.10    0.60
   8  -5 -10    2.80    0.80
  -8   5  10    1.80    0.80
   8   5 -10    2.70    0.70
  -7   5  10    0.30    0.70
   7   5 -10    2.10    0.60
  -6   5  10    3.30    0.80
   6   5 -10    3.90    0.70
  -5   5  10   24.00    1.60
   5   5 -10   22.30    1.30
  -4  -5  10   28.90    1.50
  -4   5  10   26.10    1.60
   4   5 -10   26.50    1.30
  -3  -5  10   26.70    1.40
  -3   5  10   25.10    1.40
  -3   5  10   22.20    1.50
   3   5 -10   24.10    1.30
  -2  -5  10   62.79    2.30
   2   5 -10   60.69    2.10
  -2   5  10   62.09    2.20
  -2   5  10   57.19    2.40
  -1  -5  10   64.89    2.40
  -1   5  10   60.29    2.20
  -1   5  10   56.69    2.40
   1   5 -10   61.69    2.20
   0  -5  10    2.60    0.70
   0   5  10    3.10    0.70
   0   5  10    2.90    0.70
   0   5 -10    2.20    0.60
   1  -5  10    2.70    0.70
   1   5  10    2.80    0.70
   1   5  10    2.90    0.70
   2  -5  10   48.90    2.30
   2   5  10   50.39    2.30
   2   5  10   51.79    2.20
   3  -5  10   45.50    2.30
   3   5  10   52.09    2.60
   3   5  10   52.79    2.20
   4  -5  10   -0.60    0.60
   4   5  10   -1.00    0.90
   5  -5  10   14.40    1.60
   5   5  10   16.30    2.00
   6  -5  10    5.60    1.20
   6   5  10    5.40    1.40
   7  -5  10    0.00    0.80
   7   5  10   -0.80    1.30
   8   5  10    4.20    1.80
  10  -6 -10    0.90    0.90
  10   6 -10    1.00    0.70
   9  -6 -10    8.20    1.30
   9   6 -10   10.40    1.20
   8  -6 -10    2.30    0.80
   8   6 -10    1.20    0.60
  -7   6  10    5.90    1.00
   7   6 -10    4.60    0.80
  -6   6  10   28.60    1.90
   6   6 -10   29.20    1.50
  -5   6  10   51.99    2.50
   5   6 -10   55.59    2.10
  -4  -6  10   63.69    2.40
  -4   6  10   66.59    2.80
   4   6 -10   65.19    2.30
  -3  -6  10  130.09    3.80
  -3   6  10  133.19    4.10
  -3   6  10  120.09    4.10
   3   6 -10  123.99    3.60
  -2  -6  10   18.00    1.20
  -2   6  10   16.60    1.30
  -2   6  10   15.20    1.20
   2   6 -10   16.30    1.10
  -1  -6  10   24.40    1.50
  -1   6  10   23.60    1.40
   1   6 -10   26.00    1.40
  -1   6  10   25.90    1.50
   0  -6  10  105.29    3.50
   0   6 -10  107.19    3.20
   0   6  10  100.39    3.40
   1  -6  10  212.48    6.20
   1   6  10  216.38    6.00
   1   6  10  222.88    6.20
   2  -6  10   40.70    2.10
   2   6  10   41.70    2.10
   2   6  10   37.10    1.80
   3  -6  10    1.50    0.70
   3   6  10    1.50    0.90
   3   6  10    0.80    0.50
   4  -6  10    0.70    0.70
   4   6  10    0.40    0.90
   5  -6  10    1.00    0.70
   5   6  10    4.30    1.30
   6  -6  10   17.60    1.80
   6   6  10   20.90    2.40
   7   6  10    9.60    1.90
  10   7 -10    0.90    0.70
   9  -7 -10    2.40    0.90
   9   7 -10    3.40    0.90
   8  -7 -10    0.00    0.60
   8   7 -10    0.30    0.60
  -7   7  10    1.20    0.80
   7   7 -10    0.80    0.60
   6   7 -10    2.00    0.60
  -6   7  10    3.30    0.90
  -5   7  10    8.10    1.10
   5   7 -10    8.80    0.90
   4   7 -10   31.30    1.60
  -4   7  10   30.80    1.80
  -3   7  10    3.50    0.80
  -3   7  10    4.60    0.80
   3   7 -10    4.30    0.70
  -2  -7  10  125.39    3.80
  -2   7  10  125.29    4.10
   2   7 -10  122.79    3.60
  -2   7  10  122.79    3.90
  -1  -7  10    2.10    0.70
  -1   7  10    2.70    0.70
  -1   7  10    3.10    0.70
   1   7 -10    2.50    0.60
   0  -7  10  130.19    4.10
   0   7 -10  120.59    3.60
   0   7  10  122.39    3.90
   0   7  10  122.69    3.90
   1  -7  10    8.00    1.10
   1   7  10    6.60    1.00
   1   7  10    5.90    0.90
   2  -7  10   10.90    1.30
   2   7  10    9.90    1.10
   2   7  10    8.90    1.20
   3  -7  10    0.40    0.60
   3   7  10    0.80    0.80
   4  -7  10   26.30    1.90
   4   7  10   27.20    2.20
   5  -7  10   -0.40    0.60
   5   7  10   -0.60    1.10
   6  -7  10    4.80    1.10
   6   7  10    6.80    1.70
   7   7  10   -1.60    1.40
  10   8 -10    0.80    0.70
   9  -8 -10   -0.40    0.70
   9   8 -10    0.60    0.60
   8  -8 -10    0.50    0.60
   8   8 -10    0.70    0.60
   7  -8 -10    5.50    1.10
   7   8 -10    6.10    0.90
  -7   8  10    5.50    1.10
  -6   8  10    2.30    0.90
   6   8 -10    2.70    0.70
   5   8 -10   10.80    1.00
  -5   8  10    8.10    1.20
  -4   8  10   16.20    1.40
   4   8 -10   15.20    1.20
  -3  -8  10    0.40    0.50
   3   8 -10    0.90    0.50
  -3   8  10    0.60    0.60
  -3   8  10    1.40    0.70
  -2  -8  10   14.90    1.10
   2   8 -10   17.30    1.30
  -2   8  10   16.70    1.30
  -2   8  10   17.70    1.40
  -1  -8  10   16.40    1.30
  -1   8  10   14.80    1.30
   1   8 -10   16.10    1.30
  -1   8  10   12.80    1.30
   0  -8  10  196.68    5.80
   0   8  10  196.58    5.80
   0   8 -10  202.38    5.40
   0   8  10  209.38    5.90
   1  -8  10   26.30    1.70
   1   8  10   24.50    1.70
   1   8  10   24.60    1.50
   2  -8  10   82.99    3.40
   2   8  10   85.89    3.10
   2   8  10   89.09    3.40
   3  -8  10    3.30    1.00
   3   8  10    5.80    1.10
   4  -8  10   10.10    1.40
   4   8  10    9.80    1.60
   5  -8  10    2.10    0.90
   5   8  10    2.20    1.30
   6   8  10    5.40    1.70
   7   8  10   -1.00    1.40
   9   9 -10    2.50    0.80
   8  -9 -10    0.10    0.60
   8   9 -10   -0.10    0.50
   7  -9 -10    4.60    1.00
   7   9 -10    5.00    0.90
  -6   9  10    7.40    1.20
   6   9 -10    9.40    1.00
   5   9 -10    0.00    0.50
  -5   9  10    0.10    0.60
   4   9 -10    2.70    0.60
  -4   9  10    3.60    0.90
  -3   9  10    1.70    0.60
  -3   9  10    0.50    0.70
   3   9 -10    2.00    0.70
  -2  -9  10   36.40    1.80
  -2   9  10   40.60    2.10
  -2   9  10   38.30    2.00
   2   9 -10   39.20    1.80
  -1  -9  10   15.40    1.40
  -1   9  10   14.80    1.40
   1   9 -10   16.50    1.20
  -1   9  10   18.30    1.40
   0  -9  10   10.40    1.20
   0   9 -10   11.40    1.10
   0   9  10   12.40    1.20
   0   9  10   11.30    1.20
   1  -9  10    2.70    0.80
   1   9  10    1.90    0.70
   1   9  10    1.70    0.80
   2  -9  10   -0.10    0.60
   2   9  10    2.80    0.80
   3  -9  10   16.50    1.70
   3   9  10   18.10    1.80
   4  -9  10   -0.70    0.60
   4   9  10   -0.20    0.90
   5  -9  10    3.30    1.00
   5   9  10    3.70    1.30
   6   9  10    0.60    1.20
   7   9  10    2.80    1.50
   9  10 -10    2.70    0.90
   8 -10 -10   -0.50    0.70
   8  10 -10    0.60    0.70
   7 -10 -10    5.90    1.10
   7  10 -10    9.50    1.10
   6 -10 -10    2.50    0.80
  -6  10  10    2.00    0.90
   6  10 -10    3.40    0.80
   5  10 -10   12.10    1.20
  -5  10  10   15.70    1.60
   4  10 -10   13.50    1.20
  -4  10  10    9.50    1.20
  -3  10  10   -0.30    0.50
   3  10 -10    0.30    0.60
  -3  10  10   -0.50    0.50
  -2 -10  10    0.00    0.40
   2  10 -10    0.90    0.60
  -2  10  10    0.90    0.60
  -2  10  10    0.20    0.60
  -1 -10  10   44.20    2.10
   1  10 -10   48.00    2.10
  -1  10  10   47.80    2.30
  -1  10  10   46.90    2.20
   0 -10  10    0.00    0.60
   0  10  10    0.00    0.60
   0  10 -10    0.40    0.50
   0  10  10    0.70    0.60
   1 -10  10   75.49    3.20
   1  10  10   77.69    3.10
   1  10  10   76.79    2.90
   2 -10  10    0.80    0.70
   2  10  10    0.50    0.70
   3 -10  10    0.60    0.70
   3  10  10    0.00    0.80
   4 -10  10    0.30    0.80
   4  10  10    0.70    0.90
   5 -10  10    2.00    1.00
   5  10  10    3.20    1.20
   6  10  10    0.30    1.20
   9  11 -10   -0.60    0.60
   8  11 -10   -0.60    0.60
   7 -11 -10    8.00    1.30
   7  11 -10    8.40    1.10
   6 -11 -10    1.30    0.70
   6  11 -10    0.80    0.60
   5  11 -10   31.10    1.70
  -5  11  10   29.80    2.00
  -4  11  10    1.40    0.60
   4  11 -10    0.90    0.60
  -3  11  10    4.60    0.90
   3  11 -10    5.40    0.90
  -3  11  10    4.70    1.00
  -2  11  10    0.00    0.70
   2  11 -10    0.90    0.60
  -2  11  10   -0.90    0.40
  -1 -11  10    9.40    1.20
  -1  11  10    6.70    1.10
   1  11 -10    7.60    1.00
  -1  11  10    7.10    1.00
   0 -11  10    3.30    0.90
   0  11  10    3.60    0.80
   0  11 -10    3.40    0.80
   0  11  10    3.20    0.90
   1 -11  10   -0.30    0.60
   1  11  10   -0.50    0.70
   2 -11  10    1.80    0.90
   2  11  10    2.20    0.90
   3 -11  10    2.40    1.00
   3  11  10    2.90    1.00
   4 -11  10   -0.50    0.80
   4  11  10   -0.10    0.90
   5  11  10    1.20    1.20
   6  11  10    0.40    1.10
   8  12 -10    0.70    0.70
   7  12 -10    0.60    0.70
   6 -12 -10    2.20    0.90
   6  12 -10    2.60    0.80
   5 -12 -10   -0.10    0.60
  -5  12  10    0.40    0.60
   5  12 -10    0.00    0.50
   4  12 -10    0.20    0.60
  -4  12  10    0.10    0.60
   3  12 -10    2.10    0.80
  -3  12  10    2.00    0.80
  -3  12  10    1.40    0.80
  -2  12  10    2.70    0.90
   2  12 -10    3.00    0.80
  -2  12  10    2.00    0.70
  -1 -12  10   -0.40    0.50
   1  12 -10    0.20    0.60
  -1  12  10   -0.20    0.70
  -1  12  10    0.30    0.50
   0 -12  10    4.70    1.00
   0  12 -10    4.20    0.80
   0  12  10    5.00    0.90
   0  12  10    4.50    1.00
   1 -12  10   -0.30    0.60
   1  12  10   -0.30    0.70
   2 -12  10    0.40    0.80
   2  12  10    1.70    0.90
   3 -12  10    3.50    1.10
   3  12  10    6.50    1.30
   4 -12  10    0.00    0.80
   4  12  10    0.90    1.00
   5  12  10    1.40    1.00
   8  13 -10    1.20    0.70
   7  13 -10    0.70    0.70
   6 -13 -10   22.10    1.90
   6  13 -10   21.50    1.60
   5 -13 -10   -0.30    0.70
   5  13 -10    0.80    0.70
   4 -13 -10   10.60    1.40
   4  13 -10    7.50    1.10
  -4  13  10    9.80    1.40
  -3  13  10    0.00    0.60
  -3  13  10    0.20    0.70
   3  13 -10    1.20    0.70
   2  13 -10    3.50    0.90
  -2  13  10    2.90    1.00
  -2  13  10    2.70    0.80
  -1  13  10   -0.10    0.70
  -1  13  10    0.00    0.60
   1  13 -10    0.70    0.60
   0 -13  10    1.40    0.80
   0  13 -10    2.40    0.80
   0  13  10    3.20    0.90
   1 -13  10   -0.60    0.70
   1  13  10   -0.10    0.80
   2 -13  10   -0.80    0.70
   2  13  10    0.10    0.80
   3 -13  10    0.10    0.90
   3  13  10    1.50    1.00
   4  13  10    1.00    1.00
   5  13  10    0.80    1.10
   7  14 -10    0.00    0.70
   6  14 -10    0.40    0.70
   5 -14 -10    1.60    0.80
   5  14 -10   -0.70    0.60
   4 -14 -10    3.10    1.00
   4  14 -10    2.20    0.80
  -3  14  10    2.90    0.90
  -3  14  10    1.00    0.80
   3  14 -10    1.20    0.80
   2  14 -10   -1.00    0.60
  -2  14  10    0.40    0.60
  -2  14  10    0.00    0.80
  -1  14  10    1.00    0.90
   1  14 -10    2.10    0.80
   0  14 -10   34.10    1.90
   0  14  10   32.30    2.30
   1 -14  10    0.40    0.80
   1  14  10    0.40    0.90
   2 -14  10   20.60    2.10
   2  14  10   23.10    2.00
   3  14  10    3.80    1.20
   4  14  10    4.10    1.30
   7  15 -10    0.50    0.80
   6  15 -10    0.10    0.70
   5  15 -10    0.80    0.80
   4 -15 -10    1.40    0.80
   4  15 -10    0.10    0.70
   3 -15 -10    5.50    1.10
  -3  15  10    6.30    1.40
   3  15 -10    5.00    1.10
   2 -15 -10    0.00    0.70
  -2  15  10    0.40    0.90
   2  15 -10    0.30    0.70
  -2  15  10   -0.40    0.60
  -1  15  10    1.40    0.90
   1  15 -10    0.30    0.70
   0  15 -10    0.10    0.70
   0  15  10   -0.10    0.80
   1 -15  10   -0.90    0.80
   1  15  10   -0.30    0.90
   2 -15  10    2.70    1.10
   2  15  10    3.70    1.20
   3  15  10    0.30    1.00
   4  15  10   12.50    1.90
   6  16 -10   -1.60    0.60
   5  16 -10    2.70    1.00
   4  16 -10    6.60    1.20
   3 -16 -10    4.80    1.20
  -3  16  10    3.00    1.20
   3  16 -10    1.70    0.90
   2  16 -10    1.20    0.90
  -2  16  10    0.20    0.90
   1  16 -10    3.60    1.00
  -1  16  10    1.80    1.10
   0  16  10    3.80    1.20
   0  16 -10    5.00    1.00
   1  16  10    3.20    1.20
   2  16  10   24.60    2.40
   3  16  10    0.20    1.00
   4  17 -10   -0.60    0.90
  -3  17  10   10.10    1.80
   3  17 -10   12.00    1.50
  -2  17  10   10.80    1.80
   2  17 -10   11.60    1.50
   1  17 -10    0.30    0.80
  -1  17  10    0.30    1.00
   0  17  10   -0.50    0.90
   1  17  10   -0.50    0.90
   9   0 -11    2.60    0.70
   8   0 -11    0.40    0.50
  -7   0  11    5.10    0.90
   7   0 -11    4.40    0.70
   6   0 -11    0.30    0.40
  -6   0  11   -0.10    0.50
   5   0 -11    1.60    0.40
  -5   0  11    0.40    0.50
   4   0 -11    0.20    0.30
  -4   0  11    0.00    0.50
  -3   0  11   18.70    1.30
   3   0 -11   19.80    1.10
  -2   0  11    0.30    0.50
   2   0 -11   -0.10    0.40
  -1   0  11   31.10    1.70
   1   0 -11   32.80    1.40
   0   0  11    0.10    0.40
   1   0  11   65.29    2.60
   2   0  11    0.00    0.50
   3   0  11    6.00    0.90
   4   0  11    0.80    0.60
   5   0  11    2.80    0.90
  10   1 -11    2.20    0.70
   9   1 -11    2.00    0.60
   8   1 -11    0.50    0.50
   7  -1 -11    0.20    0.40
  -7   1  11    0.40    0.70
   7   1 -11   -0.20    0.40
   6  -1 -11    9.40    0.80
  -6  -1  11   11.00    1.20
  -6   1  11    8.40    1.10
   6   1 -11    9.30    0.90
   5  -1 -11   50.69    1.70
  -5  -1  11   48.70    2.20
  -5   1  11   51.49    2.30
   5   1 -11   48.20    1.80
  -4  -1  11    2.60    0.70
   4  -1 -11    2.70    0.50
  -4   1  11    2.30    0.70
   4   1 -11    3.10    0.50
   3  -1 -11   75.19    2.30
  -3  -1  11   76.89    2.80
  -3   1  11   73.69    2.80
   3   1 -11   75.49    2.40
   2  -1 -11   80.69    2.30
  -2  -1  11   76.89    2.80
  -2   1  11   78.49    2.90
   2   1 -11   80.89    2.50
  -1  -1  11   45.20    2.00
   1   1 -11   50.49    1.80
  -1   1  11   44.70    2.00
   0  -1  11   91.29    3.20
   0   1  11   93.49    3.20
   1  -1  11    8.50    1.00
   1   1  11    9.60    1.00
   2  -1  11   25.70    1.50
   2   1  11   19.50    1.40
   3  -1  11  128.39    4.30
   3   1  11  130.39    4.20
   4  -1  11    6.10    1.00
   4   1  11    4.40    0.90
   5  -1  11   42.80    2.30
   5   1  11   40.70    2.20
   6  -1  11    0.40    0.70
  11   2 -11    1.40    0.70
  10   2 -11    1.30    0.70
   9   2 -11   10.30    1.10
  -8   2  11    5.10    1.00
   8   2 -11    4.40    0.80
   7   2 -11   21.60    1.30
  -7   2  11   20.90    1.60
  -6  -2  11    0.40    0.30
   6   2 -11    1.70    0.50
  -6   2  11    3.00    0.70
  -5  -2  11    8.80    1.10
   5   2 -11   10.10    0.90
  -5   2  11    8.60    1.10
   4  -2 -11   12.90    0.80
  -4  -2  11   10.30    1.10
   4   2 -11   11.10    0.90
  -4   2  11    9.90    1.10
   3  -2 -11   71.29    2.20
  -3  -2  11   70.99    2.70
   3   2 -11   76.39    2.40
  -3   2  11   73.39    2.80
   2  -2 -11   22.50    1.00
  -2  -2  11   19.70    1.30
   2   2 -11   21.30    1.10
  -2   2  11   20.80    1.40
  -1  -2  11   11.10    1.10
   1   2 -11   10.10    0.90
  -1   2  11   10.00    1.10
   0  -2  11   45.60    2.10
   0   2  11   47.80    2.10
   1  -2  11   59.99    2.40
   1   2  11   56.99    2.40
   2  -2  11    0.00    0.50
   2   2  11    0.00    0.50
   3  -2  11    4.60    0.90
   3   2  11    3.70    0.80
   4  -2  11   16.60    1.60
   4   2  11   16.30    1.40
   5  -2  11    0.70    0.70
   6  -2  11    1.30    0.80
  11   3 -11   -0.10    0.60
  10   3 -11    0.30    0.60
   9   3 -11    0.00    0.50
  -8   3  11    4.10    1.00
   8   3 -11    4.60    0.80
  -7   3  11   26.80    1.90
   7   3 -11   26.20    1.40
   6   3 -11   46.20    1.90
  -6   3  11   50.79    2.40
  -5  -3  11   34.00    1.80
  -5   3  11   36.00    1.90
   5   3 -11   35.40    1.50
  -4  -3  11  136.79    4.20
  -4   3  11  143.19    4.50
   4   3 -11  141.89    3.90
  -3  -3  11   21.70    1.40
   3   3 -11   21.30    1.20
  -3   3  11   22.20    1.50
  -2  -3  11    4.30    0.80
   2  -3 -11    4.40    0.50
   2   3 -11    5.50    0.70
  -2   3  11    3.90    0.80
  -1  -3  11   16.90    1.20
  -1   3  11   15.40    1.20
   1   3 -11   18.10    1.10
   0  -3  11   10.90    1.10
   0   3  11   11.80    1.20
   1  -3  11   24.40    1.50
   1   3  11   24.70    1.50
   2  -3  11   74.19    2.90
   2   3  11   78.79    2.90
   3  -3  11   -0.30    0.50
   3   3  11    0.70    0.50
   4  -3  11    7.00    1.10
   4   3  11    7.70    1.10
   4   3  11    9.40    1.40
   5  -3  11    4.80    1.00
   5   3  11    4.80    1.30
   6  -3  11    3.70    1.00
   7  -3  11    0.90    0.90
  11   4 -11    0.30    0.60
  10   4 -11    6.20    1.00
   9  -4 -11    0.50    0.70
   9   4 -11    0.10    0.50
  -8   4  11   29.30    2.00
   8   4 -11   24.40    1.50
   7   4 -11    3.60    0.70
  -7   4  11    2.40    0.80
  -6   4  11    0.30    0.60
   6   4 -11    0.60    0.40
  -5  -4  11   -0.20    0.50
  -5   4  11    0.40    0.60
   5   4 -11   -0.40    0.40
  -4  -4  11  209.98    5.70
   4   4 -11  201.18    5.30
  -4   4  11  204.28    6.00
  -3  -4  11   60.49    2.40
   3   4 -11   59.79    2.20
  -3   4  11   61.89    2.50
  -2  -4  11  393.06   10.00
  -2   4  11  396.16   10.20
   2   4 -11  392.06    9.30
  -1  -4  11    3.30    0.70
  -1   4  11    3.90    0.70
   1   4 -11    3.50    0.70
   0  -4  11   30.90    1.70
   0   4 -11   32.20    1.60
   0   4  11   31.40    1.70
   1  -4  11   36.40    1.90
   1   4  11   35.40    1.80
   2  -4  11   20.60    1.50
   2   4  11   19.20    1.40
   2   4  11   21.10    1.50
   3  -4  11    6.90    1.10
   3   4  11    6.00    0.90
   4  -4  11    0.80    0.70
   4   4  11    2.00    0.70
   4   4  11    1.00    1.00
   5  -4  11    8.50    1.30
   5   4  11   10.30    1.70
   6  -4  11    2.20    1.00
   6   4  11    1.30    1.30
   7   4  11   -0.30    1.30
  10   5 -11    0.40    0.60
   9  -5 -11    4.30    1.10
   9   5 -11    3.40    0.80
   8   5 -11    1.30    0.60
  -8   5  11    1.80    0.90
  -7   5  11    0.40    0.70
   7   5 -11    1.90    0.60
   6   5 -11   23.40    1.30
  -6   5  11   24.20    1.70
   5   5 -11   36.10    1.60
  -5   5  11   35.70    2.00
  -4   5  11  135.49    4.50
   4   5 -11  143.39    4.00
  -3  -5  11   47.00    2.00
   3   5 -11   49.10    1.90
  -3   5  11   45.30    2.20
  -2  -5  11  123.69    3.90
  -2   5  11  119.89    4.00
  -2   5  11  124.69    3.80
   2   5 -11  120.49    3.60
  -1  -5  11   77.19    2.90
  -1   5  11   80.89    3.00
  -1   5  11   77.79    2.60
   1   5 -11   76.39    2.60
   0  -5  11   61.69    2.50
   0   5  11   60.79    2.20
   0   5 -11   57.39    2.20
   0   5  11   62.09    2.50
   1  -5  11    0.20    0.50
   1   5  11    0.20    0.50
   1   5  11   -0.40    0.40
   2  -5  11   68.19    2.80
   2   5  11   66.79    2.60
   3  -5  11    0.10    0.60
   3   5  11    1.40    0.90
   3   5  11    0.90    0.60
   4  -5  11   10.90    1.40
   4   5  11   11.70    1.60
   5  -5  11    0.10    0.70
   5   5  11    1.60    1.30
   6  -5  11    0.30    0.70
   6   5  11   -0.90    1.20
   7   5  11   -2.10    1.30
  10   6 -11   -0.40    0.50
   9  -6 -11    7.30    1.30
   9   6 -11    8.20    1.10
   8  -6 -11    0.10    0.60
  -8   6  11    0.80    0.80
   8   6 -11    0.70    0.60
  -7   6  11    8.20    1.30
   7   6 -11    9.90    1.10
  -6   6  11   11.40    1.40
   6   6 -11   15.30    1.10
   5   6 -11   30.10    1.50
  -5   6  11   31.60    1.90
  -4  -6  11   69.79    2.50
   4   6 -11   63.39    2.40
  -4   6  11   63.29    2.80
  -3  -6  11  222.48    6.30
  -3   6  11  246.38    6.60
   3   6 -11  228.38    6.00
  -3   6  11  229.68    6.60
  -2  -6  11  134.19    4.20
  -2   6  11  143.39    4.30
   2   6 -11  139.99    4.00
  -2   6  11  140.59    4.50
  -1  -6  11  113.69    3.70
   1   6 -11  107.09    3.30
  -1   6  11  111.49    3.50
  -1   6  11  108.09    3.70
   0  -6  11   72.09    2.80
   0   6  11   70.89    2.60
   0   6 -11   68.69    2.50
   0   6  11   68.69    2.70
   1  -6  11    8.20    1.10
   1   6  11   10.90    1.10
   2  -6  11   10.50    1.30
   2   6  11   10.40    1.10
   2   6  11   10.90    1.20
   3  -6  11    1.00    0.70
   3   6  11    3.10    0.70
   3   6  11    0.30    0.80
   4  -6  11   -0.10    0.70
   4   6  11   -1.00    0.90
   5  -6  11   -0.20    0.70
   5   6  11    0.10    1.20
   6  -6  11    4.10    1.20
   6   6  11    4.30    1.60
   7   6  11   -2.40    1.40
  10   7 -11   -0.10    0.70
   9  -7 -11    0.40    0.70
   9   7 -11    1.30    0.70
   8  -7 -11    0.80    0.70
   8   7 -11   -0.10    0.50
   7   7 -11    1.70    0.60
  -7   7  11    2.00    0.80
   6   7 -11    0.50    0.50
  -6   7  11    0.90    0.70
  -5   7  11    0.50    0.60
   5   7 -11    0.10    0.40
   4   7 -11    1.80    0.60
  -4   7  11    1.40    0.60
  -3  -7  11   88.69    3.10
  -3   7  11   89.69    3.20
   3   7 -11   87.59    2.90
  -3   7  11   90.29    3.40
  -2  -7  11    0.80    0.60
  -2   7  11    0.80    0.60
   2   7 -11    1.20    0.60
  -2   7  11    1.50    0.60
  -1  -7  11   18.10    1.40
   1   7 -11   16.00    1.20
  -1   7  11   17.60    1.40
   0  -7  11   27.70    1.70
   0   7 -11   26.90    1.50
   0   7  11   31.00    1.70
   1  -7  11   56.59    2.60
   1   7  11   51.89    2.30
   1   7  11   58.99    2.40
   2  -7  11    7.60    1.10
   2   7  11   11.20    1.20
   2   7  11   12.60    1.30
   3  -7  11   19.80    1.60
   3   7  11   15.90    1.60
   4  -7  11   11.90    1.50
   4   7  11   12.00    1.70
   5  -7  11   -0.80    0.60
   5   7  11   -1.40    1.00
   6   7  11   -0.70    1.30
   7   7  11    1.50    1.50
  10   8 -11    1.10    0.80
   9   8 -11    7.50    1.10
   8  -8 -11    0.20    0.60
   8   8 -11    1.20    0.60
  -7   8  11    8.30    1.30
   7   8 -11    8.30    1.10
  -6   8  11    3.40    1.00
   6   8 -11    3.30    0.70
   5   8 -11    0.80    0.50
  -5   8  11   -0.10    0.60
   4   8 -11   23.80    1.40
  -4   8  11   23.80    1.70
  -3   8  11   19.70    1.50
   3   8 -11   22.80    1.40
  -3   8  11   20.10    1.50
  -2  -8  11    5.60    0.90
  -2   8  11    5.20    0.90
   2   8 -11    6.60    0.90
  -2   8  11    5.20    0.90
  -1  -8  11  153.78    4.80
  -1   8  11  158.78    4.90
   1   8 -11  155.78    4.50
  -1   8  11  161.28    4.90
   0  -8  11    0.40    0.60
   0   8 -11    0.70    0.60
   0   8  11    0.00    0.60
   0   8  11    1.00    0.60
   1  -8  11   11.70    1.30
   1   8  11   14.10    1.30
   1   8  11   14.90    1.40
   2  -8  11   10.20    1.30
   2   8  11    9.90    1.20
   2   8  11    9.40    1.20
   3  -8  11    0.00    0.70
   3   8  11    0.50    0.90
   4  -8  11   18.70    1.80
   4   8  11   19.30    2.00
   5  -8  11    1.30    0.90
   5   8  11    0.40    1.20
   6   8  11    7.60    1.80
   9   9 -11   -1.30    0.60
   8  -9 -11    0.70    0.70
   8   9 -11    0.10    0.60
   7  -9 -11   -0.30    0.50
   7   9 -11    0.20    0.50
  -7   9  11    0.40    0.70
   6   9 -11    0.50    0.50
  -6   9  11    1.30    0.80
  -5   9  11    0.10    0.50
   5   9 -11   -0.10    0.40
   4   9 -11    2.20    0.70
  -4   9  11    1.90    0.70
   3   9 -11   39.30    1.90
  -3   9  11   39.90    2.20
  -3   9  11   39.60    2.10
  -2  -9  11   40.80    2.00
   2   9 -11   48.60    2.10
  -2   9  11   40.80    2.20
  -2   9  11   45.40    2.20
  -1  -9  11    0.80    0.70
   1   9 -11    0.60    0.60
  -1   9  11    0.50    0.60
  -1   9  11    0.80    0.60
   0  -9  11    0.90    0.70
   0   9  11    1.00    0.60
   0   9 -11    1.50    0.60
   0   9  11    0.90    0.70
   1  -9  11   24.80    1.80
   1   9  11   25.50    1.70
   1   9  11   21.80    1.50
   2  -9  11    6.20    1.10
   2   9  11    5.30    1.00
   3  -9  11   -0.50    0.70
   3   9  11    0.40    0.80
   4  -9  11    7.40    1.30
   4   9  11    9.10    1.50
   5   9  11    1.10    1.10
   6   9  11    0.90    1.30
   9  10 -11    1.20    0.70
   8  10 -11   10.90    1.30
   7 -10 -11    0.20    0.70
   7  10 -11    0.70    0.60
   6  10 -11    5.50    0.90
  -6  10  11    8.00    1.30
   5  10 -11    6.90    1.00
  -5  10  11    7.60    1.20
  -4  10  11    1.20    0.70
   4  10 -11    0.70    0.60
   3  10 -11   18.70    1.40
  -3  10  11   18.60    1.50
  -3  10  11   22.20    1.70
  -2 -10  11    1.30    0.70
  -2  10  11    0.50    0.70
  -2  10  11    0.90    0.60
   2  10 -11    0.60    0.60
  -1 -10  11    5.60    1.00
   1  10 -11    7.30    1.00
  -1  10  11    3.80    0.80
  -1  10  11    5.10    1.00
   0 -10  11   13.70    1.40
   0  10 -11   15.30    1.20
   0  10  11   16.10    1.50
   0  10  11   15.50    1.50
   1 -10  11    1.80    0.90
   1  10  11    3.50    0.80
   1  10  11    3.10    0.90
   2 -10  11    3.20    1.00
   2  10  11    3.20    1.00
   3 -10  11   -0.60    0.60
   3  10  11    0.60    0.80
   4 -10  11    0.50    0.90
   4  10  11    0.30    0.90
   5  10  11    0.60    1.10
   6  10  11   13.40    2.00
   8  11 -11    1.10    0.70
   7 -11 -11    0.00    0.70
   7  11 -11    0.80    0.70
   6 -11 -11    0.70    0.70
  -6  11  11    0.80    0.80
   6  11 -11   -0.10    0.60
   5  11 -11    1.70    0.60
  -5  11  11    2.50    0.90
  -4  11  11    6.70    1.10
   4  11 -11    6.60    1.00
   3  11 -11    7.30    1.10
  -3  11  11    6.10    1.20
  -3  11  11    6.10    1.10
  -2  11  11   21.80    1.70
  -2  11  11   25.90    1.70
   2  11 -11   19.50    1.40
  -1 -11  11    0.60    0.70
  -1  11  11   -0.20    0.50
  -1  11  11    1.80    0.80
   1  11 -11    0.50    0.60
   0 -11  11    0.40    0.70
   0  11  11    0.60    0.70
   0  11  11    0.60    0.60
   0  11 -11    0.50    0.60
   1 -11  11   13.70    1.50
   1  11  11   14.80    1.60
   2 -11  11    1.80    1.00
   2  11  11    2.00    0.90
   3 -11  11    6.80    1.30
   3  11  11    9.30    1.50
   4  11  11    0.60    1.00
   5  11  11    6.80    1.50
   8  12 -11    2.60    0.90
   7  12 -11    1.70    0.80
   6 -12 -11    4.60    1.10
   6  12 -11    5.70    1.00
  -5  12  11    2.40    0.90
   5  12 -11    3.10    0.80
   4  12 -11    1.00    0.70
  -4  12  11    0.30    0.60
   3  12 -11    4.50    0.90
  -3  12  11    5.90    1.20
  -3  12  11    2.30    0.80
  -2  12  11    7.00    1.20
   2  12 -11    5.50    1.00
  -2  12  11    8.00    1.20
  -1 -12  11    2.40    0.80
  -1  12  11    3.30    0.90
   1  12 -11    1.60    0.70
  -1  12  11    3.10    0.90
   0 -12  11    0.10    0.60
   0  12 -11    0.60    0.60
   0  12  11    0.60    0.70
   1 -12  11    1.60    0.90
   1  12  11    2.90    1.00
   2 -12  11    0.50    0.90
   2  12  11    0.20    0.80
   3 -12  11    4.30    1.20
   3  12  11    5.60    1.30
   4  12  11    1.70    1.10
   5  12  11    2.70    1.20
   7  13 -11   -0.80    0.60
   6  13 -11    0.30    0.70
   5 -13 -11   -0.50    0.70
   5  13 -11    1.10    0.70
  -5  13  11   -0.40    0.60
  -4  13  11    0.10    0.60
   4  13 -11    0.50    0.70
  -3  13  11   22.30    2.20
  -3  13  11   17.30    1.80
   3  13 -11   18.90    1.70
   2  13 -11    0.50    0.70
  -2  13  11    0.80    0.70
  -2  13  11   -0.30    0.70
   1  13 -11    2.40    0.80
  -1  13  11    2.60    1.00
  -1  13  11    1.50    0.80
   0 -13  11    0.00    0.70
   0  13 -11   -0.10    0.60
   0  13  11   -0.10    0.80
   1 -13  11    7.90    1.40
   1  13  11    9.00    1.40
   2 -13  11    1.30    0.90
   2  13  11    3.70    1.20
   3  13  11    3.70    1.20
   4  13  11    0.80    1.00
   7  14 -11    0.90    0.80
   6  14 -11    6.40    1.20
   5  14 -11    6.80    1.10
   4 -14 -11    1.40    0.90
   4  14 -11    0.80    0.80
  -4  14  11    2.40    0.90
  -3  14  11    3.40    1.20
   3  14 -11    2.10    0.80
  -3  14  11    2.00    0.90
  -2  14  11    1.30    1.00
  -2  14  11    1.40    0.80
   2  14 -11    0.20    0.70
   1  14 -11    3.40    0.90
  -1  14  11    5.00    1.20
   0  14  11    0.40    0.90
   0  14 -11    0.70    0.70
   1 -14  11    0.90    0.90
   1  14  11   -0.50    0.80
   2 -14  11    3.20    1.20
   2  14  11    3.80    1.20
   3  14  11    1.00    1.10
   4  14  11    9.20    1.70
   6  15 -11    1.20    0.80
   5  15 -11    4.90    1.10
   4  15 -11   -0.50    0.70
   3 -15 -11    7.30    1.30
  -3  15  11    5.30    1.40
   3  15 -11    7.40    1.20
  -3  15  11    4.80    1.20
  -2  15  11    8.80    1.60
   2  15 -11    8.40    1.20
  -2  15  11    9.40    1.40
   1  15 -11    0.00    0.70
  -1  15  11   -1.00    0.80
   0  15  11    1.80    1.00
   1 -15  11   12.50    1.70
   1  15  11   13.80    1.80
   2  15  11    0.40    1.00
   3  15  11    9.20    1.60
   5  16 -11    0.30    0.90
   4  16 -11   15.10    1.60
  -3  16  11   33.30    2.70
   3  16 -11   32.70    2.10
   2  16 -11    3.90    1.00
  -2  16  11    5.00    1.40
   1  16 -11   16.60    1.70
  -1  16  11   14.70    1.90
   0  16  11    0.80    1.00
   1  16  11    0.00    1.00
   2  16  11    7.70    1.50
   3  17 -11    6.80    1.30
  -3  17  11    8.50    1.70
   2  17 -11    3.40    1.00
  -2  17  11    3.30    1.30
  -1  17  11    1.90    1.10
   1  17 -11   -0.50    0.80
   0  17  11    5.70    1.40
   8   0 -12    3.30    0.70
   7   0 -12   -0.50    0.40
  -7   0  12    0.30    0.60
  -6   0  12   14.80    1.50
   6   0 -12   13.80    1.00
  -5   0  12   -0.40    0.50
   5   0 -12    0.00    0.40
   4   0 -12   51.59    1.80
  -4   0  12   50.49    2.30
   3   0 -12   -0.30    0.40
  -3   0  12    0.60    0.50
   2   0 -12   39.60    1.60
  -2   0  12   36.70    1.90
  -1   0  12   -0.20    0.50
   0   0  12  197.78    5.70
   1   0  12    0.70    0.60
   2   0  12  106.89    3.70
   3   0  12    0.60    0.60
   4   0  12    1.40    0.70
   5   0  12    1.30    0.80
   9   1 -12    0.50    0.50
   8   1 -12    4.60    0.80
   7   1 -12   14.60    1.10
  -7   1  12   18.00    1.60
  -6  -1  12   27.80    1.70
  -6   1  12   24.80    1.70
   6   1 -12   26.60    1.40
  -5  -1  12   59.19    2.50
   5  -1 -12   51.99    1.90
  -5   1  12   54.69    2.40
   5   1 -12   53.69    1.90
  -4  -1  12   18.60    1.40
   4  -1 -12   20.40    1.10
  -4   1  12   20.30    1.40
   4   1 -12   21.20    1.20
  -3  -1  12    4.50    0.90
   3  -1 -12    3.90    0.60
  -3   1  12    3.50    0.80
   3   1 -12    4.10    0.60
  -2  -1  12   75.59    2.80
   2  -1 -12   73.79    2.30
   2   1 -12   72.99    2.40
  -2   1  12   73.69    2.90
  -1  -1  12   49.99    2.20
  -1   1  12   54.09    2.30
   1   1 -12   52.79    1.90
   0  -1  12    8.70    1.00
   0   1  12    7.70    1.00
   1  -1  12    0.40    0.50
   1   1  12    1.00    0.60
   2  -1  12    4.00    0.80
   2   1  12    2.90    0.80
   3  -1  12    0.80    0.60
   3   1  12    2.60    0.80
   4  -1  12    1.40    0.70
   4   1  12    2.30    0.80
   5  -1  12   15.40    1.60
   5   1  12   19.40    1.60
   6  -1  12    4.70    1.10
  11   2 -12   -0.10    0.60
  10   2 -12    0.70    0.60
   9   2 -12    0.30    0.60
  -8   2  12   15.30    1.60
   8   2 -12   13.30    1.20
   7   2 -12    1.40    0.50
  -7   2  12    1.50    0.70
  -6  -2  12    2.10    0.70
   6   2 -12    1.30    0.50
  -6   2  12    1.30    0.80
  -5  -2  12    2.80    0.80
  -5   2  12    3.80    0.80
   5   2 -12    3.70    0.60
  -4  -2  12   38.80    2.00
  -4   2  12   37.90    2.00
   4   2 -12   37.60    1.60
  -3  -2  12   83.19    3.00
   3  -2 -12   82.89    2.40
  -3   2  12   78.09    3.00
   3   2 -12   80.89    2.60
  -2  -2  12   50.89    2.30
   2  -2 -12   51.59    1.70
   2   2 -12   49.80    1.90
  -2   2  12   50.39    2.30
  -1  -2  12   15.60    1.20
  -1   2  12   13.90    1.20
   1   2 -12   16.30    1.10
   0  -2  12    3.40    0.70
   0   2  12    3.40    0.80
   1  -2  12   89.49    3.20
   1   2  12   89.29    3.20
   2  -2  12    2.80    0.80
   2   2  12    2.50    0.80
   3  -2  12   70.79    3.00
   3   2  12   70.09    2.90
   4  -2  12    0.60    0.70
   4   2  12    0.10    0.60
   5  -2  12    1.40    0.80
   6  -2  12   -0.40    0.70
  10   3 -12    4.00    0.90
   9   3 -12    0.10    0.60
  -8   3  12    3.30    1.00
   8   3 -12    4.20    0.80
  -7   3  12    8.40    1.30
   7   3 -12    8.60    0.90
   6   3 -12  111.69    3.40
  -6   3  12  112.49    4.00
  -5  -3  12   30.40    1.70
   5   3 -12   27.60    1.40
  -5   3  12   29.60    1.90
  -4  -3  12  156.08    4.60
   4   3 -12  136.39    4.00
  -4   3  12  142.29    4.70
  -3  -3  12   12.20    1.20
  -3   3  12   12.10    1.30
   3   3 -12    9.60    1.00
  -2  -3  12   11.20    1.20
  -2   3  12   12.20    1.20
   2   3 -12   11.90    1.10
  -1  -3  12   84.29    3.10
   1   3 -12   91.59    2.80
  -1   3  12   89.59    3.20
   0  -3  12   14.40    1.20
   0   3  12   12.20    1.20
   1  -3  12    5.70    0.90
   1   3  12    4.70    0.90
   2  -3  12    0.10    0.50
   2   3  12    0.90    0.60
   3  -3  12   11.30    1.30
   3   3  12   11.30    1.20
   4  -3  12    1.20    0.80
   4   3  12    1.50    0.70
   5  -3  12   15.70    1.70
   6  -3  12    0.10    0.80
  10   4 -12    1.20    0.70
   9  -4 -12    9.60    1.40
  -9   4  12    8.30    1.40
   9   4 -12   11.20    1.20
  -8   4  12    0.90    0.80
   8   4 -12    0.00    0.50
  -7   4  12   16.20    1.70
   7   4 -12   15.60    1.10
   6   4 -12    0.50    0.50
  -6   4  12    0.70    0.70
  -5  -4  12   12.30    1.20
  -5   4  12   16.70    1.40
   5   4 -12   16.50    1.10
  -4  -4  12   51.49    2.20
   4   4 -12   51.29    2.00
  -4   4  12   50.99    2.40
  -3  -4  12   55.29    2.40
  -3   4  12   60.29    2.60
   3   4 -12   58.49    2.20
  -2  -4  12  141.59    4.40
   2   4 -12  135.89    4.00
  -2   4  12  145.09    4.60
  -1  -4  12    0.80    0.60
   1   4 -12    0.00    0.50
  -1   4  12    0.40    0.50
   0  -4  12    6.90    1.00
   0   4  12    7.60    1.00
   1  -4  12   13.30    1.40
   1   4  12   16.20    1.30
   2  -4  12    0.50    0.60
   2   4  12    0.40    0.60
   3  -4  12    2.00    0.80
   3   4  12    1.70    0.80
   4  -4  12    5.00    1.00
   5  -4  12    3.20    1.00
   6  -4  12   -0.70    0.80
  10   5 -12    1.30    0.70
   9  -5 -12    0.40    0.70
   9   5 -12   -0.50    0.50
   8   5 -12    1.80    0.60
  -8   5  12    2.50    1.00
   7   5 -12   21.10    1.40
  -7   5  12   24.50    1.90
  -6   5  12   14.30    1.50
   6   5 -12   14.60    1.10
  -5  -5  12   22.30    1.40
  -5   5  12   19.10    1.50
   5   5 -12   19.90    1.30
  -4  -5  12    1.80    0.60
  -4   5  12    1.30    0.70
   4   5 -12    1.90    0.60
  -3  -5  12   38.90    1.90
   3   5 -12   38.10    1.80
  -3   5  12   36.30    2.00
  -2  -5  12   23.40    1.50
  -2   5  12   25.40    1.60
   2   5 -12   24.20    1.50
  -1  -5  12   77.79    3.00
  -1   5  12   78.79    3.10
   1   5 -12   81.99    2.70
   0  -5  12   60.69    2.50
   0   5  12   58.99    2.50
   1  -5  12    0.60    0.70
   1   5  12    0.30    0.50
   2  -5  12    5.30    1.00
   2   5  12    4.70    0.90
   3  -5  12    0.20    0.60
   3   5  12   -0.10    0.50
   4  -5  12   12.40    1.50
   5  -5  12   -0.20    0.70
  10   6 -12    1.80    0.70
   9  -6 -12    0.60    0.80
   9   6 -12    1.30    0.70
   8   6 -12    8.10    1.10
  -8   6  12    9.70    1.50
   7   6 -12    0.40    0.50
  -7   6  12   -0.10    0.60
  -6   6  12    0.20    0.60
   6   6 -12   -0.20    0.40
  -5   6  12    4.50    1.00
   5   6 -12    4.20    0.70
  -4  -6  12    1.00    0.60
   4   6 -12    1.60    0.50
  -4   6  12    0.90    0.60
  -3  -6  12    0.50    0.60
   3   6 -12    0.40    0.50
  -3   6  12   -0.40    0.40
  -2  -6  12    1.10    0.60
  -2   6  12    3.30    0.80
   2   6 -12    3.00    0.70
  -1  -6  12    5.20    0.90
   1   6 -12    4.50    0.70
  -1   6  12    4.60    0.90
   0  -6  12    3.80    0.90
   0   6  12    4.90    0.90
   0   6 -12    5.20    0.80
   1  -6  12   25.60    1.80
   1   6  12   27.10    1.70
   2  -6  12   -0.30    0.60
   2   6  12   -0.10    0.60
   3  -6  12   -0.20    0.60
   4  -6  12   -0.60    0.70
   5  -6  12    0.70    0.80
  10   7 -12   -0.70    0.50
   9  -7 -12    2.90    0.90
   9   7 -12    3.20    0.90
  -8   7  12    5.00    1.20
   8   7 -12    6.80    1.00
  -7   7  12    0.10    0.80
   7   7 -12    2.20    0.70
   6   7 -12   13.70    1.10
  -6   7  12   11.00    1.50
   5   7 -12   -0.10    0.40
  -5   7  12   -0.40    0.50
  -4   7  12    0.70    0.60
   4   7 -12    1.30    0.50
  -3  -7  12    7.40    1.00
   3   7 -12    6.90    0.90
  -3   7  12    9.00    1.20
  -2  -7  12   75.39    2.90
  -2   7  12   75.49    3.10
   2   7 -12   76.29    2.70
  -1  -7  12   36.10    1.90
  -1   7  12   34.00    1.90
   1   7 -12   34.40    1.80
   0  -7  12   15.90    1.50
   0   7 -12   18.10    1.30
   0   7  12   16.80    1.40
   1  -7  12    7.30    1.10
   1   7  12    7.00    1.00
   2  -7  12   -0.40    0.60
   2   7  12    0.30    0.60
   2   7  12    1.00    0.80
   3  -7  12   27.30    1.90
   3   7  12   26.90    2.00
   4  -7  12    0.00    0.80
   4   7  12    0.00    0.90
   5  -7  12    6.20    1.30
   5   7  12    4.50    1.40
   9   8 -12    1.80    0.80
   8  -8 -12    0.10    0.70
  -8   8  12    1.10    0.90
   8   8 -12   -0.20    0.60
   7   8 -12    0.50    0.60
  -7   8  12    0.90    0.80
  -6   8  12    6.10    1.20
   6   8 -12    8.00    1.00
  -5   8  12   -0.10    0.60
   5   8 -12    1.00    0.60
   4   8 -12    5.80    0.90
  -4   8  12    4.30    0.90
  -3  -8  12    3.30    0.80
   3   8 -12    4.00    0.80
  -3   8  12    3.50    0.90
  -3   8  12    3.20    0.80
  -2  -8  12    0.50    0.60
  -2   8  12    0.30    0.60
  -2   8  12    0.60    0.50
   2   8 -12   -0.50    0.50
  -1  -8  12   11.00    1.20
  -1   8  12    7.80    1.10
   1   8 -12    9.90    1.10
   0  -8  12   -0.20    0.60
   0   8  12    0.30    0.60
   0   8 -12    0.30    0.50
   0   8  12    0.00    0.50
   1  -8  12    2.90    0.80
   1   8  12    2.10    0.80
   1   8  12    2.50    0.80
   2  -8  12   17.20    1.70
   2   8  12   23.20    1.80
   3  -8  12    0.30    0.70
   3   8  12    1.20    0.90
   4  -8  12    0.80    0.80
   4   8  12   -0.50    0.90
   5   8  12    2.00    1.30
   6   8  12    0.80    1.30
   9   9 -12    0.10    0.70
   8   9 -12    0.20    0.60
   7   9 -12    1.50    0.70
  -7   9  12    3.90    1.20
  -6   9  12    2.30    0.90
   6   9 -12    3.10    0.80
  -5   9  12    8.20    1.30
   5   9 -12    9.30    1.10
   4   9 -12    0.60    0.50
  -4   9  12    1.00    0.70
   3   9 -12    0.00    0.50
  -3   9  12   -0.10    0.60
  -3   9  12   -0.20    0.50
  -2  -9  12   30.70    1.80
  -2   9  12   39.90    2.10
  -2   9  12   37.20    2.10
   2   9 -12   36.00    1.80
  -1  -9  12    4.20    0.90
  -1   9  12    6.80    1.10
  -1   9  12    5.10    1.00
   1   9 -12    5.10    0.90
   0  -9  12   -0.40    0.60
   0   9 -12    0.60    0.60
   0   9  12    1.10    0.60
   0   9  12   -0.30    0.60
   1  -9  12    3.60    0.90
   1   9  12    1.80    0.70
   1   9  12    2.10    0.80
   2  -9  12    0.40    0.70
   2   9  12    1.30    0.80
   3  -9  12    1.10    0.90
   3   9  12    4.20    1.20
   4  -9  12    3.90    1.10
   4   9  12    4.30    1.20
   5   9  12    2.90    1.30
   6   9  12    0.40    1.20
   9  10 -12    0.20    0.70
   8  10 -12    0.50    0.60
   7 -10 -12    0.60    0.60
   7  10 -12    1.20    0.70
  -7  10  12    0.70    0.80
  -6  10  12    7.10    1.30
   6  10 -12    5.80    1.00
  -5  10  12   19.10    1.80
   5  10 -12   16.90    1.30
   4  10 -12    2.40    0.70
  -4  10  12    2.50    0.80
  -3  10  12    0.40    0.70
  -3  10  12   -0.10    0.60
   3  10 -12    0.20    0.60
  -2 -10  12    1.80    0.70
   2  10 -12    2.10    0.70
  -2  10  12    2.40    0.80
  -2  10  12    1.90    0.80
  -1 -10  12    6.40    1.10
  -1  10  12    5.80    1.00
   1  10 -12    5.60    0.90
  -1  10  12    5.10    1.00
   0 -10  12    1.80    0.80
   0  10  12    1.20    0.70
   0  10  12    2.30    0.80
   0  10 -12    1.90    0.70
   1 -10  12   12.90    1.50
   1  10  12   13.60    1.50
   2 -10  12   14.90    1.70
   2  10  12   15.10    1.70
   3 -10  12   -0.20    0.80
   3  10  12    0.50    0.90
   4  10  12   18.60    2.00
   5  10  12    1.00    1.10
   8  11 -12   -0.30    0.60
   7  11 -12    4.50    1.00
  -6  11  12    0.40    0.80
   6  11 -12    1.00    0.70
   5  11 -12    7.20    1.10
  -5  11  12    9.10    1.40
   4  11 -12    1.90    0.70
  -4  11  12    2.20    0.80
  -3  11  12    0.70    0.80
   3  11 -12    1.00    0.70
  -3  11  12    1.30    0.70
  -2  11  12   -0.10    0.60
  -2  11  12   -0.20    0.50
   2  11 -12   -0.60    0.50
  -1 -11  12    2.70    0.80
   1  11 -12    2.50    0.80
  -1  11  12    2.50    0.80
  -1  11  12    1.70    0.80
   0 -11  12    1.90    0.90
   0  11  12    2.60    0.90
   0  11  12    2.80    0.80
   0  11 -12    2.00    0.80
   1 -11  12    4.10    1.10
   1  11  12    3.60    1.00
   2 -11  12   -0.40    0.70
   2  11  12    0.70    0.80
   3 -11  12    0.70    0.90
   3  11  12   -0.40    0.90
   4  11  12    0.00    1.00
   5  11  12    0.70    1.10
   8  12 -12    3.20    0.90
   7  12 -12   -0.50    0.70
   6  12 -12    0.50    0.80
   5  12 -12    0.80    0.70
  -5  12  12    0.70    0.80
  -4  12  12   -0.10    0.70
   4  12 -12   -0.20    0.70
  -3  12  12   -0.40    0.60
  -3  12  12    1.80    0.90
   3  12 -12    0.40    0.70
  -2  12  12    0.50    0.60
  -2  12  12    1.10    0.90
   2  12 -12    0.50    0.70
  -1 -12  12   -0.20    0.70
  -1  12  12   -0.50    0.70
   1  12 -12    0.20    0.60
  -1  12  12    0.70    0.70
   0 -12  12   -0.40    0.70
   0  12  12    0.10    0.80
   0  12 -12    1.00    0.70
   1 -12  12    5.20    1.20
   1  12  12    5.90    1.20
   2 -12  12   -0.60    0.70
   2  12  12    0.50    0.90
   3  12  12    0.40    1.00
   4  12  12    2.70    1.20
   7  13 -12   12.70    1.50
   6  13 -12    3.90    1.10
   5  13 -12    1.50    0.90
  -5  13  12    1.10    0.90
  -4  13  12   -0.30    0.70
   4  13 -12   -1.00    0.60
   3  13 -12    1.10    0.80
  -3  13  12    0.80    0.90
  -3  13  12    1.60    0.80
  -2  13  12    2.40    1.00
  -2  13  12    0.60    0.70
   2  13 -12    0.60    0.80
  -1  13  12   -0.20    0.60
  -1  13  12   -0.30    0.80
   1  13 -12   -0.40    0.60
   0 -13  12    9.40    1.40
   0  13  12    9.10    1.40
   1 -13  12   -0.20    0.80
   1  13  12    1.80    0.90
   2  13  12    2.90    1.10
   3  13  12    1.10    1.10
   4  13  12    1.70    1.20
   6  14 -12    2.10    0.90
   5  14 -12    4.50    1.10
   4  14 -12    2.10    0.90
  -4  14  12    0.60    0.80
   3  14 -12   -0.40    0.70
  -3  14  12    0.10    0.90
  -3  14  12    0.50    0.80
   2  14 -12    0.40    0.70
  -2  14  12    0.20    0.70
  -2  14  12   -0.80    0.80
  -1  14  12    0.00    0.80
   1  14 -12    0.10    0.70
   0  14  12    0.70    0.90
   1 -14  12    2.00    1.00
   1  14  12    1.00    0.90
   2  14  12    1.10    1.10
   3  14  12    0.60    1.00
   5  15 -12   14.50    1.60
   4  15 -12    2.90    1.00
  -3  15  12    5.40    1.40
   3  15 -12    5.00    1.20
  -2  15  12   15.40    2.00
   2  15 -12   14.60    1.60
  -1  15  12    4.80    1.40
   1  15 -12    5.30    1.10
   0  15  12    4.20    1.30
   1  15  12    6.40    1.40
   2  15  12    0.20    1.00
   4  16 -12   14.30    1.70
  -3  16  12    6.80    1.60
   3  16 -12    5.90    1.30
   2  16 -12    0.20    0.80
  -2  16  12    0.30    1.10
  -1  16  12    6.60    1.50
   1  16 -12    7.40    1.20
   0  16  12    3.20    1.20
   1  16  12    0.20    1.00
  -7   0  13    2.10    0.90
  -6   0  13    0.80    0.70
   6   0 -13    0.20    0.50
   5   0 -13   46.30    1.80
  -5   0  13   46.70    2.30
   4   0 -13   -0.50    0.40
  -4   0  13    0.60    0.60
   3   0 -13   25.70    1.30
  -3   0  13   25.50    1.70
  -2   0  13    0.20    0.60
   2   0 -13    0.40    0.40
  -1   0  13    5.20    0.90
   0   0  13    0.20    0.60
   1   0  13    8.00    1.10
   2   0  13   -0.30    0.60
   3   0  13   33.10    1.90
   4   0  13    0.00    0.60
   5   0  13    0.50    0.80
   8   1 -13   -0.40    0.40
   7   1 -13   15.00    1.10
  -7   1  13   13.30    1.50
  -6  -1  13   29.40    1.80
  -6   1  13   33.40    2.00
   6   1 -13   35.40    1.60
  -5  -1  13   41.30    2.20
  -5   1  13   44.50    2.20
   5   1 -13   43.70    1.80
  -4  -1  13   26.00    1.70
   4  -1 -13   24.20    1.20
   4   1 -13   22.50    1.30
  -4   1  13   25.90    1.70
  -3  -1  13   18.80    1.40
   3  -1 -13   19.00    1.10
  -3   1  13   21.10    1.50
   3   1 -13   19.90    1.20
   2  -1 -13   18.60    1.10
  -2  -1  13   16.40    1.50
   2   1 -13   19.40    1.20
  -2   1  13   17.10    1.40
  -1  -1  13  127.59    4.20
  -1   1  13  131.69    4.30
   0  -1  13   77.89    3.00
   0   1  13   79.79    3.10
   1  -1  13   84.09    3.10
   1   1  13   72.99    3.00
   2  -1  13    0.30    0.60
   2   1  13    0.00    0.60
   3  -1  13    1.30    0.70
   3   1  13    0.90    0.70
   4  -1  13   19.10    1.60
   4   1  13   21.70    1.70
   5  -1  13    0.60    0.80
   5   1  13    2.00    0.90
   6  -1  13    0.10    0.70
  10   2 -13    0.00    0.60
   9   2 -13    3.70    0.80
   8   2 -13    2.30    0.70
  -8   2  13    1.70    0.90
  -7   2  13    5.40    1.10
   7   2 -13    4.10    0.70
  -6  -2  13    0.00    0.60
   6   2 -13   -0.30    0.40
  -6   2  13    0.20    0.60
  -5  -2  13    1.80    0.70
   5   2 -13    1.50    0.50
  -5   2  13    0.70    0.70
  -4  -2  13   20.50    1.50
   4   2 -13   19.10    1.20
  -4   2  13   22.00    1.60
  -3  -2  13   16.30    1.30
  -3   2  13   14.00    1.40
   3   2 -13   14.00    1.10
  -2  -2  13   14.50    1.40
  -2   2  13   15.50    1.50
   2   2 -13   14.20    1.10
  -1  -2  13    5.10    0.90
   1   2 -13    6.60    0.80
  -1   2  13    4.60    0.90
   0  -2  13   11.60    1.30
   0   2  13   12.60    1.30
   1  -2  13   35.00    2.00
   1   2  13   36.10    2.00
   2  -2  13   29.10    1.80
   2   2  13   25.90    1.70
   3  -2  13    4.20    0.90
   3   2  13    5.00    1.00
   4  -2  13    1.20    0.80
   4   2  13    0.80    0.70
   5  -2  13    0.40    0.70
  10   3 -13    2.30    0.70
   9   3 -13    1.00    0.60
   8   3 -13    0.90    0.60
  -8   3  13    1.80    0.80
  -7   3  13    2.00    0.90
   7   3 -13    3.80    0.70
  -6  -3  13    6.90    1.00
   6   3 -13    7.80    0.90
  -6   3  13    7.30    1.20
  -5  -3  13   18.10    1.40
   5   3 -13   16.20    1.10
  -5   3  13   19.70    1.60
  -4  -3  13    1.50    0.70
   4   3 -13    2.70    0.60
  -4   3  13    1.90    0.80
  -3  -3  13   -0.50    0.50
  -3   3  13    0.50    0.60
   3   3 -13    0.10    0.50
  -2  -3  13   90.59    3.30
   2   3 -13   92.59    2.90
  -2   3  13   94.89    3.50
  -1  -3  13    0.00    0.60
   1   3 -13   -1.00    0.40
  -1   3  13    0.50    0.60
   0  -3  13  127.19    4.30
   0   3  13  130.69    4.30
   1  -3  13    3.10    0.80
   1   3  13    2.70    0.80
   2  -3  13    1.70    0.70
   2   3  13    2.30    0.80
   3  -3  13   37.60    2.10
   3   3  13   33.30    2.00
   4  -3  13    4.00    1.10
   4   3  13    5.90    1.10
   5  -3  13    5.70    1.20
  10   4 -13    0.20    0.60
   9   4 -13    6.60    1.00
  -9   4  13    6.80    1.30
   8   4 -13    3.70    0.80
  -8   4  13    4.90    1.10
   7   4 -13    4.20    0.80
  -7   4  13    6.70    1.20
  -6   4  13    2.70    0.90
   6   4 -13    1.60    0.60
  -5  -4  13    6.20    1.00
  -5   4  13    6.40    1.10
   5   4 -13    5.60    0.80
  -4  -4  13    6.30    1.00
   4   4 -13    3.20    0.70
  -4   4  13    5.10    1.00
  -3  -4  13    7.00    1.00
  -3   4  13   10.00    1.20
   3   4 -13    8.70    0.90
  -2  -4  13   12.70    1.30
   2   4 -13   12.30    1.10
  -2   4  13    9.70    1.20
  -1  -4  13    1.00    0.60
  -1   4  13    0.30    0.60
   1   4 -13    0.40    0.50
   0  -4  13   -0.10    0.60
   0   4  13    0.00    0.50
   1  -4  13   -0.50    0.60
   1   4  13   -0.20    0.50
   2  -4  13   -0.40    0.50
   2   4  13   -0.10    0.50
   3  -4  13   18.70    1.80
   3   4  13   16.70    1.60
   4  -4  13   -0.10    0.70
   5  -4  13    1.50    0.90
  10   5 -13   -0.10    0.60
   9  -5 -13    1.20    0.80
   9   5 -13    1.70    0.70
  -9   5  13    1.20    1.00
  -8   5  13    1.70    0.90
   8   5 -13    1.80    0.70
   7   5 -13    4.10    0.80
  -7   5  13    4.70    1.10
   6   5 -13    0.50    0.50
  -6   5  13    0.50    0.70
  -5  -5  13    0.80    0.50
   5   5 -13    1.10    0.50
  -5   5  13    0.70    0.70
  -4  -5  13    0.20    0.60
  -4   5  13    1.40    0.70
   4   5 -13    0.70    0.50
  -3  -5  13    1.60    0.70
   3   5 -13    0.30    0.50
  -3   5  13   -0.10    0.50
  -2  -5  13   37.30    2.00
  -2   5  13   33.10    1.90
   2   5 -13   34.10    1.70
  -1  -5  13    9.10    1.10
   1   5 -13    7.70    0.90
  -1   5  13    8.40    1.10
   0  -5  13    0.20    0.60
   0   5  13    2.60    0.70
   1  -5  13    0.80    0.70
   1   5  13    0.30    0.50
   2  -5  13    5.90    1.10
   2   5  13    7.80    1.10
   3  -5  13    3.40    1.00
   3   5  13    5.00    1.00
   4  -5  13    1.60    0.80
  10   6 -13    0.20    0.70
   9   6 -13   -0.10    0.60
  -9   6  13    0.30    0.80
  -8   6  13   -0.80    0.70
   8   6 -13    1.10    0.60
   7   6 -13    1.20    0.60
  -7   6  13    1.40    0.80
  -6   6  13   -0.30    0.60
   6   6 -13    0.10    0.50
   5   6 -13    0.40    0.50
  -5   6  13    1.30    0.70
  -4  -6  13    0.50    0.60
   4   6 -13    0.10    0.50
  -4   6  13    0.30    0.60
  -3  -6  13    5.30    0.90
   3   6 -13    4.00    0.70
  -3   6  13    5.00    1.00
  -2  -6  13    0.00    0.60
   2   6 -13    0.80    0.50
  -2   6  13    0.40    0.60
  -1  -6  13    0.10    0.60
  -1   6  13    0.10    0.60
   1   6 -13    1.20    0.60
   0  -6  13   36.30    2.00
   0   6  13   39.40    2.10
   1  -6  13    1.60    0.80
   1   6  13    0.60    0.60
   2  -6  13    5.70    1.10
   2   6  13    5.20    1.00
   3  -6  13    3.80    0.90
   4  -6  13    0.70    0.80
   9   7 -13    0.50    0.60
  -8   7  13    4.80    1.20
   8   7 -13    3.40    0.80
  -7   7  13    0.60    0.90
   7   7 -13    1.50    0.70
   6   7 -13    2.20    0.70
  -6   7  13    3.60    1.00
  -5   7  13    5.20    1.10
   5   7 -13    5.70    0.90
  -4   7  13    0.40    0.50
   4   7 -13    0.40    0.50
  -3  -7  13    1.00    0.70
  -3   7  13    1.20    0.60
   3   7 -13    0.80    0.60
  -2  -7  13    4.90    0.90
  -2   7  13    5.40    1.00
   2   7 -13    6.40    0.90
  -1  -7  13   18.90    1.50
  -1   7  13   17.40    1.40
   1   7 -13   21.70    1.40
   0  -7  13    0.90    0.70
   0   7  13    0.40    0.60
   1  -7  13   10.90    1.40
   1   7  13    9.90    1.20
   2  -7  13    0.70    0.70
   2   7  13    0.60    0.60
   3  -7  13    9.30    1.40
   4  -7  13    0.90    0.80
   9   8 -13   -0.90    0.50
   8   8 -13    0.10    0.60
  -7   8  13   -0.70    0.70
   7   8 -13   -0.60    0.50
   6   8 -13    0.20    0.50
  -6   8  13   -0.70    0.70
   5   8 -13    1.60    0.70
  -5   8  13    0.90    0.70
  -4   8  13    0.10    0.60
   4   8 -13   -0.10    0.50
  -3  -8  13   20.60    1.50
  -3   8  13   20.90    1.70
   3   8 -13   22.70    1.40
  -2  -8  13    5.80    1.00
   2   8 -13    3.80    0.80
  -2   8  13    4.70    1.00
  -1  -8  13   -0.30    0.60
   1   8 -13    0.70    0.60
  -1   8  13    0.30    0.60
   0  -8  13   16.20    1.60
   0   8  13   21.10    1.60
   1  -8  13   19.60    1.60
   1   8  13   19.80    1.60
   2  -8  13    3.70    1.00
   3  -8  13    1.50    0.80
   9   9 -13    0.00    0.60
   8   9 -13    0.80    0.70
  -7   9  13    0.20    0.70
   7   9 -13    0.40    0.60
  -6   9  13    0.30    0.80
   6   9 -13    0.40    0.50
  -5   9  13    0.40    0.70
   5   9 -13    0.20    0.50
   4   9 -13   -0.90    0.50
  -4   9  13   -0.20    0.60
  -3   9  13    8.60    1.30
   3   9 -13   10.00    1.10
  -2  -9  13    6.40    1.00
  -2   9  13    6.30    1.10
   2   9 -13    6.90    1.00
  -1  -9  13   31.60    1.90
  -1   9  13   29.90    1.90
   1   9 -13   26.40    1.60
   0  -9  13    5.40    1.10
   0   9  13    2.90    0.90
   1  -9  13    0.40    0.70
   1   9  13    0.50    0.60
   2  -9  13    2.50    0.90
   3  -9  13    1.20    0.90
   8  10 -13   -0.10    0.60
   7  10 -13   -0.50    0.50
  -6  10  13    2.00    0.90
   6  10 -13    0.30    0.60
  -5  10  13   -1.00    0.60
   5  10 -13    0.40    0.60
  -4  10  13   -0.10    0.70
   4  10 -13   -0.20    0.60
  -3  10  13    5.80    1.10
   3  10 -13    4.70    0.90
  -2 -10  13   14.20    1.40
  -2  10  13   18.40    1.70
   2  10 -13   12.90    1.30
  -1 -10  13    2.20    0.90
   1  10 -13    4.00    0.90
  -1  10  13    2.50    0.90
   0 -10  13    7.80    1.30
   0  10  13    6.10    1.10
   1 -10  13    0.60    0.80
   2 -10  13    6.70    1.30
   8  11 -13    3.10    0.90
   7  11 -13    0.10    0.70
   6  11 -13    5.20    1.00
   5  11 -13    0.30    0.70
  -5  11  13   -0.10    0.70
   4  11 -13   -0.20    0.60
  -4  11  13   -0.10    0.60
   3  11 -13    2.90    0.90
  -3  11  13    2.80    0.90
   2  11 -13    5.80    1.00
  -2  11  13    5.50    1.10
  -1 -11  13    1.60    0.90
  -1  11  13    3.10    0.90
   1  11 -13    2.20    0.80
   0 -11  13    0.00    0.70
   0  11  13   -0.10    0.60
   0  11  13    0.40    0.80
   1 -11  13    1.00    0.80
   1  11  13    1.10    0.80
   2 -11  13   -0.30    0.80
   2  11  13    0.40    0.90
   3  11  13    1.20    1.00
   7  12 -13    3.80    1.00
   6  12 -13    0.90    0.80
  -5  12  13   -0.50    0.80
   5  12 -13    0.50    0.70
  -4  12  13    6.80    1.30
   4  12 -13    5.80    1.10
   3  12 -13   -0.40    0.60
  -3  12  13    0.20    0.70
  -2  12  13   14.30    1.60
   2  12 -13   13.70    1.40
  -2  12  13   15.10    1.70
  -1 -12  13    1.70    0.90
  -1  12  13    1.50    0.80
  -1  12  13    2.40    0.90
   1  12 -13    3.00    0.90
   0 -12  13   -0.60    0.80
   0  12  13   -0.60    0.70
   1 -12  13    2.00    1.00
   1  12  13    2.10    1.00
   2  12  13    0.50    1.00
   3  12  13    0.10    0.90
   6  13 -13    3.50    1.00
   5  13 -13    2.10    0.90
  -4  13  13    3.60    1.00
   4  13 -13    2.00    0.80
  -3  13  13    1.20    1.00
  -3  13  13    0.90    0.80
   3  13 -13   -1.10    0.60
  -2  13  13    0.90    0.90
  -2  13  13   -1.00    0.60
   2  13 -13   -0.60    0.60
  -1  13  13   10.60    1.50
   1  13 -13   11.10    1.30
  -1  13  13   10.60    1.40
   0 -13  13   -0.60    0.80
   0  13  13    0.00    0.90
   1  13  13    1.40    1.00
   2  13  13    0.30    0.90
   3  13  13    0.00    1.00
   5  14 -13    1.20    0.80
   4  14 -13    0.40    0.90
   3  14 -13    6.80    1.20
  -3  14  13    7.80    1.60
  -2  14  13    0.70    0.80
   2  14 -13   -0.50    0.70
  -2  14  13    0.10    0.90
  -1  14  13    4.60    1.30
   1  14 -13    2.80    1.00
   0  14  13    8.10    1.50
   1  14  13    2.50    1.10
   2  14  13    1.30    1.10
   4  15 -13    1.10    0.90
   3  15 -13    0.00    0.80
  -3  15  13    0.70    1.10
   2  15 -13   10.80    1.50
  -2  15  13   14.10    1.90
  -1  15  13   13.50    1.90
   1  15 -13   15.90    1.70
   0  15  13    5.00    1.30
   1  15  13   10.00    1.60
  -2  16  13    1.00    1.10
   2  16 -13   -0.40    0.80
  -7   0  14    0.70    0.70
  -6   0  14   11.80    1.40
  -5   0  14   -0.40    0.60
   5   0 -14    0.40    0.50
   4   0 -14   24.40    1.30
  -4   0  14   24.30    1.70
   3   0 -14    0.10    0.40
  -3   0  14   -0.10    0.60
  -2   0  14   36.30    2.00
   2   0 -14   41.00    1.70
  -1   0  14   -0.80    0.50
   0   0  14   27.40    1.70
   1   0  14    0.30    0.60
   2   0  14   21.30    1.60
   3   0  14   -0.30    0.60
   4   0  14    1.20    0.80
   5   0  14   -0.40    0.80
  -7   1  14   -0.80    0.60
   7   1 -14   -1.00    0.40
  -6  -1  14    8.20    1.20
   6   1 -14    7.40    0.90
  -6   1  14    7.00    1.20
  -5  -1  14    0.00    0.60
   5   1 -14    0.40    0.50
  -5   1  14    0.80    0.70
  -4  -1  14    8.40    1.10
   4   1 -14   10.60    1.00
  -4   1  14    9.80    1.30
  -3  -1  14    3.10    0.90
  -3   1  14    3.40    0.80
   3   1 -14    4.70    0.70
  -2  -1  14    1.40    0.70
   2   1 -14    1.90    0.60
  -2   1  14    1.70    0.70
  -1  -1  14    0.80    0.70
  -1   1  14    0.70    0.60
   0  -1  14   24.40    1.60
   0   1  14   22.70    1.60
   1  -1  14    3.80    0.90
   1   1  14    3.40    0.80
   2  -1  14   25.00    1.70
   2   1  14   20.60    1.60
   3  -1  14    0.30    0.60
   3   1  14    0.40    0.60
   4  -1  14   15.00    1.60
   4   1  14   14.00    1.50
   5  -1  14    1.00    0.90
   5   1  14    0.90    0.80
  -8   2  14    1.20    0.90
   8   2 -14    0.10    0.50
  -7   2  14    0.20    0.70
   7   2 -14   -0.30    0.40
  -6  -2  14    8.30    1.20
   6   2 -14    9.70    1.00
  -6   2  14    9.00    1.30
  -5  -2  14    5.40    1.00
  -5   2  14    7.80    1.20
   5   2 -14    6.70    0.90
  -4  -2  14    8.00    1.10
   4   2 -14    9.10    1.00
  -4   2  14    6.80    1.10
  -3  -2  14   22.30    1.60
   3   2 -14   23.90    1.40
  -3   2  14   21.50    1.60
  -2  -2  14    6.80    1.00
  -2   2  14    5.90    1.00
   2   2 -14    6.50    0.80
  -1  -2  14    1.50    0.70
  -1   2  14    1.40    0.70
   0  -2  14   54.19    2.50
   0   2  14   52.69    2.50
   1  -2  14   25.40    1.70
   1   2  14   25.90    1.70
   2  -2  14   18.90    1.50
   2   2  14   20.80    1.60
   3  -2  14   -0.20    0.60
   3   2  14    1.00    0.70
   4  -2  14    0.90    0.80
   4   2  14    1.40    0.80
  10   3 -14    0.70    0.60
   9   3 -14    1.70    0.70
   8   3 -14   -0.40    0.50
  -8   3  14    0.00    0.90
  -7   3  14    6.40    1.20
   7   3 -14    4.90    0.80
  -6  -3  14    1.70    0.80
   6   3 -14    2.50    0.60
  -6   3  14    1.50    0.80
  -5  -3  14    1.50    0.70
   5   3 -14    0.50    0.50
  -5   3  14    1.50    0.70
  -4  -3  14    5.20    1.00
  -4   3  14    7.80    1.20
   4   3 -14    6.10    0.90
  -3  -3  14    7.40    1.10
  -3   3  14    8.20    1.20
   3   3 -14    8.80    1.00
  -2  -3  14   20.60    1.50
   2   3 -14   25.50    1.40
  -2   3  14   26.70    1.70
  -1  -3  14   21.30    1.60
  -1   3  14   22.50    1.60
   0  -3  14    3.90    0.90
   0   3  14    3.20    0.90
   1  -3  14    5.90    1.00
   1   3  14    8.90    1.20
   2  -3  14    6.70    1.10
   2   3  14    5.70    1.00
   3  -3  14    4.70    1.10
   3   3  14    6.30    1.10
   4  -3  14    2.00    0.90
   4   3  14    2.20    0.90
  10   4 -14   -0.60    0.60
   9   4 -14   -0.10    0.60
  -9   4  14    1.10    1.00
   8   4 -14   -0.60    0.50
  -8   4  14    0.60    0.80
   7   4 -14    5.70    0.90
  -7   4  14    5.50    1.10
  -6   4  14    1.40    0.80
   6   4 -14    2.60    0.70
  -5  -4  14   22.80    1.60
   5   4 -14   21.40    1.30
  -5   4  14   24.00    1.80
  -4  -4  14    3.80    0.90
  -4   4  14    4.30    1.00
   4   4 -14    4.50    0.80
  -3  -4  14    1.40    0.70
  -3   4  14    1.80    0.80
   3   4 -14    2.60    0.70
  -2  -4  14   18.80    1.50
  -2   4  14   19.90    1.50
   2   4 -14   19.80    1.30
  -1  -4  14    6.70    1.00
   1   4 -14    5.80    0.90
  -1   4  14    6.00    1.00
   0  -4  14    1.10    0.70
   0   4  14    0.50    0.70
   1  -4  14    0.70    0.70
   1   4  14    0.30    0.60
   2  -4  14    1.60    0.80
   2   4  14    3.90    0.90
   3  -4  14    0.50    0.70
   3   4  14    0.30    0.70
   4  -4  14    1.20    0.80
  10   5 -14    0.20    0.60
   9   5 -14   -0.60    0.50
   8   5 -14    2.00    0.80
  -8   5  14    1.70    1.00
  -7   5  14    0.00    0.70
   7   5 -14    0.80    0.60
   6   5 -14    5.50    0.90
  -6   5  14    9.30    1.40
  -5   5  14    0.30    0.70
   5   5 -14    0.20    0.50
  -4  -5  14    6.00    1.00
   4   5 -14    8.10    1.00
  -4   5  14    8.00    1.20
  -3  -5  14    0.90    0.70
   3   5 -14    0.80    0.50
  -3   5  14   -0.20    0.50
  -2  -5  14    3.10    0.80
   2   5 -14    3.60    0.70
  -2   5  14    2.30    0.80
  -1  -5  14   22.90    1.60
  -1   5  14   21.80    1.60
   1   5 -14   27.80    1.50
   0  -5  14    1.90    0.80
   0   5  14    1.10    0.70
   1  -5  14    4.10    1.00
   1   5  14    6.50    1.00
   2  -5  14    3.30    1.00
   2   5  14    3.60    0.90
   3  -5  14    0.00    0.70
   3   5  14    0.10    0.60
   4  -5  14   -0.60    0.60
   9   6 -14    1.00    0.70
   8   6 -14    0.10    0.60
  -8   6  14   -0.60    0.80
   7   6 -14    2.50    0.80
  -7   6  14    2.10    0.90
   6   6 -14    3.40    0.80
  -6   6  14    3.80    1.00
   5   6 -14   11.60    1.20
  -5   6  14   13.10    1.60
  -4  -6  14   18.00    1.40
   4   6 -14   15.80    1.40
  -4   6  14   18.30    1.80
  -3  -6  14    4.80    1.00
   3   6 -14    4.20    0.80
  -3   6  14    3.50    0.90
  -2  -6  14    5.10    1.00
  -2   6  14    2.90    0.80
   2   6 -14    5.80    0.90
  -1  -6  14    1.10    0.70
   1   6 -14    1.70    0.70
  -1   6  14    1.00    0.70
   0  -6  14    1.60    0.70
   0   6  14    1.40    0.70
   1  -6  14    7.70    1.20
   1   6  14    9.60    1.20
   2  -6  14   -0.40    0.70
   2   6  14   -0.40    0.60
   3  -6  14    0.40    0.80
   9   7 -14    0.00    0.60
   8   7 -14    0.00    0.60
   7   7 -14    0.20    0.60
  -7   7  14    0.30    0.80
  -6   7  14    0.10    0.70
   6   7 -14    1.70    0.70
  -5   7  14    7.00    1.20
   5   7 -14    5.90    0.90
  -4   7  14    8.20    1.30
   4   7 -14    8.90    1.10
  -3  -7  14    5.40    1.00
  -3   7  14    4.50    1.00
   3   7 -14    6.90    1.00
  -2  -7  14    0.20    0.60
   2   7 -14    0.40    0.50
  -2   7  14   -0.40    0.50
  -1  -7  14    5.80    1.10
  -1   7  14    4.10    0.90
   1   7 -14    5.00    0.90
   0  -7  14   10.30    1.30
   0   7  14   14.30    1.50
   1  -7  14   -0.10    0.70
   1   7  14    0.50    0.70
   2  -7  14    5.20    1.10
   2   7  14    4.60    1.00
   3  -7  14   -0.20    0.70
   9   8 -14    0.50    0.70
   8   8 -14    0.90    0.70
  -7   8  14    1.10    0.80
   7   8 -14   -0.40    0.60
  -6   8  14    0.40    0.80
   6   8 -14   -0.60    0.50
  -5   8  14    1.70    0.80
   5   8 -14    1.60    0.70
  -4   8  14    0.60    0.70
   4   8 -14    0.90    0.70
  -3  -8  14    4.60    1.00
   3   8 -14    5.10    0.90
  -3   8  14    6.90    1.20
  -2  -8  14    7.00    1.10
  -2   8  14   10.20    1.30
   2   8 -14    7.70    1.00
  -1  -8  14    5.20    1.00
   1   8 -14    5.40    0.90
  -1   8  14    6.10    1.10
   0  -8  14    1.80    0.90
   0   8  14    1.70    0.80
   1  -8  14   18.20    1.80
   1   8  14   18.60    1.60
   2  -8  14    1.10    0.90
   8   9 -14   -0.60    0.60
   7   9 -14    1.10    0.70
  -6   9  14    0.00    0.80
   6   9 -14    0.40    0.60
   5   9 -14    2.60    0.80
  -5   9  14    1.40    0.80
   4   9 -14   -0.60    0.60
  -4   9  14    0.00    0.60
   3   9 -14   17.50    1.50
  -3   9  14   16.90    1.70
  -2  -9  14    1.70    0.80
   2   9 -14    3.10    0.80
  -2   9  14    3.40    1.00
  -1  -9  14    9.30    1.30
   1   9 -14    9.10    1.10
  -1   9  14    8.50    1.30
   0  -9  14   14.40    1.60
   0   9  14   18.00    1.70
   1  -9  14    1.70    1.00
   1   9  14    3.00    0.90
   2  -9  14    1.00    0.80
   8  10 -14   -0.20    0.70
   7  10 -14   -0.20    0.70
   6  10 -14   -0.10    0.70
  -5  10  14    0.00    0.80
   5  10 -14    0.00    0.60
  -4  10  14    0.30    0.70
   4  10 -14    0.10    0.60
   3  10 -14    4.00    1.00
  -3  10  14    2.60    0.90
  -2 -10  14    1.40    0.80
  -2  10  14    0.70    0.70
   2  10 -14    1.00    0.70
  -1 -10  14   15.70    1.60
   1  10 -14   13.20    1.40
  -1  10  14   15.70    1.70
   0 -10  14    1.20    0.90
   0  10  14    1.50    0.80
   1 -10  14    6.80    1.30
   7  11 -14    2.10    0.90
   6  11 -14    0.60    0.70
   5  11 -14    8.00    1.20
   4  11 -14    0.20    0.70
  -4  11  14   -0.70    0.70
  -3  11  14   12.50    1.60
   3  11 -14   10.50    1.30
  -2  11  14   -0.60    0.60
   2  11 -14    0.00    0.60
  -1 -11  14    0.20    0.80
  -1  11  14    0.20    0.70
   1  11 -14    1.50    0.80
   0 -11  14    1.70    1.00
   0  11  14    1.50    0.80
   1 -11  14   -0.10    0.80
   6  12 -14   -1.10    0.60
   5  12 -14   -1.00    0.60
   4  12 -14    0.50    0.70
  -3  12  14    0.40    0.70
   3  12 -14    0.40    0.80
  -2  12  14    1.10    0.80
   2  12 -14    0.80    0.70
  -1 -12  14    2.30    1.00
   1  12 -14    2.70    0.90
  -1  12  14    1.40    0.90
   0 -12  14    1.40    0.90
   5  13 -14    2.50    1.00
   4  13 -14    0.20    0.80
   3  13 -14    5.70    1.10
  -2  13  14    1.50    0.90
   2  13 -14    1.40    0.90
   1  13 -14    6.90    1.10
   4  14 -14    2.90    1.00
   3  14 -14   -1.00    0.70
   2  14 -14    4.60    1.10
   1  14 -14    3.60    1.00
   2  15 -14    0.60    0.80
   1  15 -14    3.10    0.90
  -7   0  15   -0.10    0.70
  -6   0  15    0.40    0.70
  -5   0  15    8.50    1.30
  -4   0  15    0.40    0.60
   3   0 -15   18.00    1.20
  -3   0  15   15.90    1.60
  -2   0  15   -0.60    0.50
  -1   0  15    7.50    1.10
   0   0  15   -0.60    0.50
   1   0  15    8.40    1.20
   2   0  15   -0.50    0.60
   3   0  15    1.70    0.80
   4   0  15   -0.40    0.70
  -7   1  15    1.10    0.90
  -6  -1  15    0.30    0.70
  -6   1  15    1.40    0.80
  -5  -1  15    3.10    0.90
  -5   1  15    3.60    0.90
   5   1 -15    3.10    0.70
  -4  -1  15    1.60    0.80
  -4   1  15    3.30    0.90
   4   1 -15    3.20    0.70
  -3  -1  15    1.90    0.70
   3   1 -15    1.20    0.50
  -3   1  15    0.80    0.60
  -2  -1  15    4.20    1.00
  -2   1  15    3.80    0.90
   2   1 -15    5.80    0.80
  -1  -1  15   10.60    1.40
  -1   1  15   12.40    1.40
   0  -1  15    0.50    0.60
   0   1  15    0.50    0.60
   1  -1  15   25.90    1.80
   1   1  15   24.40    1.80
   2  -1  15    2.40    0.90
   2   1  15    2.20    0.90
   3  -1  15    3.40    1.00
   3   1  15    4.60    1.00
   4  -1  15   -0.50    0.70
   4   1  15    0.30    0.80
  -8   2  15    0.70    0.90
  -7   2  15    1.90    0.90
   7   2 -15    0.90    0.60
  -6  -2  15    0.20    0.70
  -6   2  15    0.50    0.70
   6   2 -15    0.70    0.50
  -5  -2  15    2.80    0.90
   5   2 -15    2.00    0.70
  -5   2  15    2.90    1.00
  -4  -2  15   13.30    1.50
  -4   2  15   10.40    1.30
   4   2 -15   10.60    1.10
  -3  -2  15    6.80    1.10
   3   2 -15    5.20    0.80
  -3   2  15    5.50    1.10
  -2  -2  15    5.30    1.00
  -2   2  15    3.40    0.90
   2   2 -15    4.90    0.80
  -1  -2  15    0.80    0.70
  -1   2  15   -0.20    0.60
   0  -2  15   16.70    1.60
   0   2  15   14.50    1.50
   1  -2  15    1.30    0.70
   1   2  15    0.20    0.60
   2  -2  15    0.50    0.70
   2   2  15    1.80    0.80
   3  -2  15   -0.20    0.60
   3   2  15   -0.80    0.60
   4   2  15    2.90    1.00
   9   3 -15   -0.80    0.60
  -8   3  15   -0.20    0.80
   8   3 -15    0.70    0.60
  -7   3  15    0.10    0.70
   7   3 -15   -0.20    0.50
  -6   3  15    0.30    0.70
   6   3 -15   -0.10    0.50
  -5  -3  15    1.40    0.80
   5   3 -15    1.20    0.60
  -5   3  15    1.10    0.80
  -4  -3  15    0.00    0.70
   4   3 -15    1.40    0.60
  -4   3  15    0.70    0.70
  -3  -3  15   15.20    1.50
   3   3 -15   15.50    1.20
  -3   3  15   15.40    1.60
  -2  -3  15    2.70    0.80
  -2   3  15    1.90    0.80
   2   3 -15    2.10    0.60
  -1  -3  15   20.90    1.60
  -1   3  15   19.80    1.60
   0  -3  15    0.50    0.60
   0   3  15    0.10    0.60
   1  -3  15    3.20    0.90
   1   3  15    2.90    0.90
   2  -3  15    0.00    0.60
   2   3  15   -0.40    0.60
   3  -3  15    0.10    0.70
   3   3  15   -0.90    0.60
   9   4 -15    1.20    0.70
   8   4 -15    1.00    0.60
  -8   4  15   -0.40    0.90
  -7   4  15    0.30    0.80
   7   4 -15   -0.40    0.50
   6   4 -15    1.90    0.70
  -6   4  15    0.60    0.80
  -5  -4  15    1.40    0.80
  -5   4  15    0.70    0.80
   5   4 -15    0.30    0.60
  -4  -4  15    8.00    1.20
  -4   4  15    6.90    1.20
   4   4 -15    9.30    1.10
  -3  -4  15    1.80    0.70
   3   4 -15    1.10    0.60
  -3   4  15    0.20    0.70
  -2  -4  15    1.10    0.70
  -2   4  15    0.30    0.60
   2   4 -15    0.80    0.50
  -1  -4  15    8.40    1.20
  -1   4  15    7.10    1.10
   0  -4  15    0.50    0.70
   0   4  15    1.10    0.70
   1  -4  15    0.50    0.70
   1   4  15   -0.50    0.50
   2  -4  15    1.40    0.80
   2   4  15    0.10    0.60
   3  -4  15    6.40    1.20
   3   4  15    5.70    1.20
   9   5 -15   -0.10    0.60
  -8   5  15    0.10    0.80
   8   5 -15    0.40    0.60
   7   5 -15    0.00    0.60
  -7   5  15    0.70    0.80
   6   5 -15    1.80    0.70
  -6   5  15    1.60    0.90
  -5   5  15    5.90    1.20
   5   5 -15    6.80    1.00
  -4  -5  15    1.60    0.80
   4   5 -15    1.40    0.70
  -4   5  15    1.40    0.80
  -3  -5  15    5.70    1.00
  -3   5  15    2.50    0.80
   3   5 -15    4.00    0.80
  -2  -5  15    1.40    0.70
  -2   5  15   -0.10    0.60
   2   5 -15   -0.30    0.50
  -1  -5  15    3.00    0.90
  -1   5  15    2.40    0.90
   0  -5  15    3.20    0.90
   0   5  15    2.10    0.80
   1  -5  15    0.00    0.70
   1   5  15    0.30    0.60
   2  -5  15    2.10    0.90
   2   5  15    1.20    0.70
   3  -5  15    0.60    0.80
   9   6 -15    0.40    0.70
   8   6 -15    1.60    0.80
  -7   6  15   -0.10    0.80
   7   6 -15   -0.80    0.50
   6   6 -15    1.10    0.60
  -6   6  15    2.00    1.00
  -5   6  15    5.20    1.20
   5   6 -15    6.00    1.00
  -4  -6  15    1.70    0.80
   4   6 -15    2.10    0.70
  -4   6  15    1.80    0.80
  -3  -6  15   14.70    1.50
  -3   6  15   14.10    1.60
   3   6 -15   16.70    1.30
  -2  -6  15    1.10    0.80
  -2   6  15    0.90    0.70
   2   6 -15    1.40    0.70
  -1  -6  15    1.70    0.80
  -1   6  15    1.60    0.80
   1   6 -15    1.80    0.70
   0  -6  15   -0.60    0.60
   0   6  15    0.70    0.70
   1  -6  15    1.40    0.80
   1   6  15    1.00    0.70
   2  -6  15    3.40    1.00
   2   6  15    2.20    0.80
   9   7 -15   -0.30    0.60
   8   7 -15   -0.10    0.60
   7   7 -15   -0.10    0.60
  -7   7  15   -1.40    0.70
  -6   7  15    0.10    0.70
   6   7 -15   -0.10    0.60
  -5   7  15    2.20    1.00
   5   7 -15    1.70    0.70
   4   7 -15    7.80    1.10
  -4   7  15   10.30    1.40
  -3  -7  15    0.90    0.80
  -3   7  15    2.90    0.90
   3   7 -15    1.00    0.70
  -2  -7  15   26.90    1.80
   2   7 -15   27.00    1.70
  -2   7  15   28.90    2.00
  -1  -7  15    1.80    0.80
   1   7 -15    1.50    0.70
  -1   7  15    2.90    0.90
   0  -7  15   -0.60    0.60
   0   7  15    1.30    0.70
   1  -7  15    0.40    0.80
   1   7  15   -0.60    0.60
   2  -7  15    0.30    0.80
   2   7  15    0.70    0.70
   8   8 -15    0.00    0.70
   7   8 -15    0.40    0.60
   6   8 -15   -0.50    0.60
  -6   8  15    1.90    0.90
   5   8 -15   17.30    1.60
  -5   8  15   13.10    1.70
   4   8 -15    5.50    1.00
  -4   8  15    7.00    1.20
  -3  -8  15   13.70    1.50
   3   8 -15   13.60    1.40
  -3   8  15   13.90    1.60
  -2  -8  15   11.70    1.40
  -2   8  15   14.00    1.60
   2   8 -15   12.90    1.40
  -1  -8  15    0.30    0.70
  -1   8  15    1.50    0.80
   1   8 -15    0.60    0.60
   0  -8  15    0.10    0.70
   0   8  15    1.50    0.80
   1  -8  15   -0.20    0.80
   1   8  15    0.90    0.70
   8   9 -15   -0.10    0.60
   7   9 -15    1.00    0.80
   6   9 -15   -0.10    0.70
   5   9 -15    5.40    1.10
  -5   9  15    4.70    1.10
  -4   9  15    0.60    0.70
   4   9 -15   -0.40    0.70
  -3   9  15    7.60    1.30
   3   9 -15    6.40    1.00
  -2  -9  15    1.30    0.80
  -2   9  15    0.50    0.70
   2   9 -15    0.50    0.70
  -1  -9  15    0.70    0.80
  -1   9  15    1.60    0.80
   1   9 -15    0.80    0.70
   0  -9  15   -0.10    0.80
   0   9  15   -0.10    0.70
   1  -9  15    0.70    0.80
   7  10 -15    0.70    0.80
   6  10 -15    5.50    1.10
   5  10 -15   10.40    1.30
   4  10 -15   27.50    1.90
  -4  10  15   30.00    2.20
   3  10 -15   10.60    1.30
  -3  10  15   10.30    1.50
  -2 -10  15    3.60    1.00
  -2  10  15    4.70    1.10
   2  10 -15    3.60    0.90
  -1 -10  15    0.00    0.80
  -1  10  15    0.50    0.70
   1  10 -15    1.80    0.80
   0 -10  15    0.40    0.80
   0  10  15   -0.30    0.70
   6  11 -15    5.20    1.10
   5  11 -15    5.40    1.00
   4  11 -15    0.10    0.70
  -3  11  15    6.20    1.30
   3  11 -15    3.90    1.00
  -2  11  15    4.90    1.20
   2  11 -15    5.10    1.10
  -1 -11  15   -0.30    0.80
  -1  11  15    0.90    0.80
   1  11 -15   -0.70    0.60
   0 -11  15   -0.50    0.80
   5  12 -15   -0.40    0.80
   4  12 -15   13.10    1.50
   3  12 -15    0.90    0.80
   2  12 -15   10.10    1.40
   1  12 -15    4.40    1.00
  -1  12  15    3.00    1.00
   4  13 -15    2.90    1.00
   3  13 -15    0.20    0.80
   2  13 -15   -0.20    0.70
   1  13 -15    0.30    0.70
  -7   0  16    0.50    0.80
  -6   0  16    1.40    0.80
  -5   0  16    0.50    0.70
  -4   0  16    4.20    1.00
  -3   0  16    0.90    0.70
  -2   0  16    0.30    0.70
  -1   0  16   -0.30    0.60
   0   0  16    1.30    0.80
   1   0  16   -0.70    0.60
   2   0  16    0.60    0.70
   3   0  16   -1.10    0.60
  -7   1  16    3.50    1.10
  -6  -1  16   -0.20    0.70
  -6   1  16   -0.20    0.70
  -5  -1  16    0.30    0.70
  -5   1  16    0.60    0.70
  -4  -1  16   -0.60    0.60
   4   1 -16   -0.40    0.50
  -4   1  16    0.70    0.70
  -3  -1  16    0.60    0.70
  -3   1  16    1.00    0.70
   3   1 -16   -0.30    0.40
  -2  -1  16    2.30    0.80
  -2   1  16    1.90    0.80
  -1  -1  16    1.00    0.70
  -1   1  16    0.90    0.60
   0  -1  16    2.90    0.90
   0   1  16    1.40    0.70
   1  -1  16    0.00    0.70
   1   1  16    0.30    0.70
   2  -1  16    0.10    0.70
   2   1  16    0.60    0.80
   3   1  16    3.70    1.00
  -8   2  16    3.10    1.20
  -7   2  16    2.50    1.10
  -6  -2  16    9.90    1.40
  -6   2  16    6.70    1.30
   6   2 -16   10.80    1.20
  -5  -2  16    5.40    1.10
  -5   2  16    5.00    1.10
   5   2 -16    4.90    0.90
  -4  -2  16    0.20    0.70
  -4   2  16    0.40    0.70
   4   2 -16   -0.80    0.40
  -3  -2  16    5.70    1.10
   3   2 -16    5.00    0.90
  -3   2  16    4.10    1.00
  -2  -2  16    9.40    1.30
  -2   2  16    7.80    1.20
   2   2 -16    9.50    1.00
  -1  -2  16    0.70    0.80
  -1   2  16    0.70    0.70
   0  -2  16    1.30    0.80
   0   2  16    0.50    0.70
   1  -2  16   16.60    1.70
   1   2  16   16.40    1.70
   2  -2  16    1.40    0.80
   2   2  16    1.70    0.90
   3   2  16    0.00    0.70
  -8   3  16    5.30    1.30
  -7   3  16    1.80    0.90
   7   3 -16   -0.60    0.50
   6   3 -16    2.40    0.80
  -6   3  16    3.50    1.10
  -5  -3  16    0.90    0.80
   5   3 -16    1.90    0.70
  -5   3  16    1.00    0.80
  -4  -3  16    3.80    1.00
  -4   3  16    2.10    0.90
   4   3 -16    1.90    0.70
  -3  -3  16   14.90    1.60
  -3   3  16   16.20    1.80
   3   3 -16   17.50    1.20
  -2  -3  16    0.50    0.80
  -2   3  16    1.10    0.70
   2   3 -16    0.90    0.50
  -1  -3  16    7.70    1.20
  -1   3  16    8.10    1.20
   0  -3  16    2.60    0.90
   0   3  16    2.40    0.90
   1  -3  16    5.30    1.10
   1   3  16    3.70    0.90
   2  -3  16   -0.70    0.60
   2   3  16    0.00    0.70
   3   3  16   14.20    1.60
   9   4 -16   -1.00    0.60
   8   4 -16    0.90    0.70
   7   4 -16    0.40    0.60
  -7   4  16    0.40    0.80
   6   4 -16    8.70    1.10
  -6   4  16    8.10    1.40
  -5  -4  16    1.70    0.90
   5   4 -16    1.40    0.70
  -5   4  16    1.20    0.80
  -4  -4  16    6.20    1.20
   4   4 -16    7.00    1.00
  -4   4  16    4.40    1.10
  -3  -4  16    0.60    0.70
  -3   4  16    0.70    0.70
   3   4 -16    0.00    0.50
  -2  -4  16    1.40    0.80
   2   4 -16    1.60    0.60
  -2   4  16    1.70    0.80
  -1  -4  16   -0.10    0.60
  -1   4  16    1.10    0.70
   0  -4  16   -0.60    0.60
   0   4  16    0.50    0.70
   1  -4  16    0.30    0.70
   1   4  16    0.10    0.70
   2  -4  16    0.10    0.70
   2   4  16    1.60    0.90
   3   4  16    3.40    1.10
   9   5 -16    0.00    0.70
   8   5 -16   -0.10    0.60
  -7   5  16    0.50    0.90
   7   5 -16   -0.10    0.60
  -6   5  16    2.60    1.00
   6   5 -16    1.10    0.70
  -5   5  16    1.10    0.80
   5   5 -16   -0.20    0.60
  -4  -5  16    1.70    0.80
   4   5 -16   -0.20    0.50
  -4   5  16   -0.30    0.70
  -3  -5  16    2.10    0.90
   3   5 -16    0.90    0.60
  -3   5  16    1.30    0.80
  -2  -5  16    2.50    0.90
   2   5 -16    3.00    0.80
  -2   5  16    4.60    1.00
  -1  -5  16   15.30    1.60
  -1   5  16   16.20    1.70
   0  -5  16    2.60    0.90
   0   5  16    2.30    0.80
   1  -5  16   18.60    1.80
   1   5  16   19.70    1.90
   2   5  16    0.60    0.80
   8   6 -16    0.60    0.70
   7   6 -16    0.10    0.70
   6   6 -16    0.00    0.60
  -6   6  16    0.20    0.80
   5   6 -16    0.50    0.60
  -5   6  16    1.00    0.80
  -4  -6  16   -0.10    0.70
  -4   6  16    2.20    0.90
   4   6 -16    0.80    0.70
  -3  -6  16    0.10    0.70
  -3   6  16    0.40    0.70
   3   6 -16   -0.30    0.50
  -2  -6  16    5.80    1.10
  -2   6  16    6.30    1.20
   2   6 -16    4.80    0.90
  -1  -6  16    2.80    0.90
  -1   6  16    1.70    0.80
   0  -6  16    4.30    1.00
   0   6  16    2.20    0.90
   1  -6  16    3.90    1.00
   1   6  16    2.20    0.90
   2   6  16    0.50    0.80
   8   7 -16   -0.30    0.60
   7   7 -16    0.10    0.70
   6   7 -16    0.00    0.60
  -5   7  16    0.70    0.80
   5   7 -16    1.10    0.70
   4   7 -16   -0.70    0.60
  -4   7  16    0.10    0.70
  -3  -7  16   -0.90    0.60
   3   7 -16   -0.60    0.60
  -3   7  16    0.50    0.70
  -2  -7  16    0.10    0.70
  -2   7  16    0.20    0.70
   2   7 -16    0.10    0.60
  -1  -7  16    0.60    0.80
  -1   7  16    0.10    0.70
   0  -7  16    7.60    1.30
   0   7  16    6.90    1.30
   1   7  16    6.80    1.30
   8   8 -16   -1.50    0.60
   7   8 -16    0.60    0.70
   6   8 -16    3.20    0.90
   5   8 -16    0.00    0.70
  -4   8  16    0.90    0.80
   4   8 -16    0.20    0.70
  -3  -8  16    1.00    0.80
   3   8 -16    0.30    0.70
  -3   8  16    1.30    0.80
  -2  -8  16    0.50    0.80
  -2   8  16    0.50    0.70
   2   8 -16    0.10    0.60
  -1  -8  16    2.00    0.90
  -1   8  16    3.50    1.00
   0  -8  16    1.30    0.90
   0   8  16    1.10    0.80
   1   8  16    1.00    0.80
   7   9 -16   -0.10    0.70
   6   9 -16    0.40    0.80
   5   9 -16    1.60    0.80
   4   9 -16   18.00    1.70
  -3   9  16    0.00    0.70
   3   9 -16    0.40    0.70
  -2  -9  16    0.60    0.80
  -2   9  16    0.50    0.80
   2   9 -16    0.80    0.80
  -1  -9  16   -1.00    0.70
  -1   9  16    0.20    0.80
   0   9  16    0.20    0.80
   6  10 -16    1.90    0.90
   5  10 -16    2.60    0.90
   4  10 -16    1.40    0.80
   3  10 -16    5.40    1.00
  -2 -10  16   -0.60    0.70
   2  10 -16    0.30    0.70
  -2  10  16    0.40    0.70
  -1 -10  16    1.90    0.90
  -1  10  16    1.10    0.90
   0  10  16    3.30    1.10
   5  11 -16    2.10    1.00
   4  11 -16   -0.90    0.70
   3  11 -16   -0.50    0.60
   2  11 -16    0.00    0.70
   4  12 -16    0.50    0.80
   3  12 -16    2.60    0.90
   2  12 -16   10.90    1.40
  -7   0  17    0.30    0.90
  -6   0  17    0.30    0.90
  -5   0  17    1.20    0.80
  -4   0  17    0.10    0.70
  -3   0  17    3.10    1.00
  -2   0  17    0.40    0.70
  -1   0  17    5.50    1.10
   0   0  17    0.70    0.80
   1   0  17    3.20    0.90
  -7   1  17   13.00    1.70
  -6  -1  17    7.50    1.40
  -6   1  17   11.00    1.60
  -5  -1  17    6.70    1.30
  -5   1  17    7.80    1.30
  -4  -1  17    0.10    0.70
  -4   1  17    0.40    0.80
  -3  -1  17   -0.80    0.60
  -3   1  17   -0.50    0.60
  -2  -1  17    7.10    1.20
  -2   1  17    7.60    1.30
  -1  -1  17   -0.50    0.60
  -1   1  17    0.90    0.70
   0  -1  17    0.50    0.70
   0   1  17    0.40    0.70
   1  -1  17   16.40    1.80
   1   1  17   13.80    1.60
  -7   2  17    3.30    1.20
  -6  -2  17    0.50    0.90
  -6   2  17    1.50    0.90
  -5  -2  17    4.20    1.10
  -5   2  17    3.80    1.10
  -4  -2  17    5.90    1.20
   4   2 -17    4.10    0.80
  -4   2  17    4.60    1.10
  -3  -2  17    1.20    0.80
   3   2 -17    0.80    0.60
  -3   2  17    1.10    0.80
  -2  -2  17    3.30    1.00
  -2   2  17    5.20    1.10
  -1  -2  17    2.00    0.90
  -1   2  17    2.20    0.90
   0  -2  17   -0.70    0.60
   0   2  17    0.50    0.70
   1  -2  17    5.40    1.10
   1   2  17    5.20    1.10
   6   3 -17   -0.60    0.60
  -6   3  17    0.10    0.80
  -5  -3  17    0.30    0.80
  -5   3  17    0.30    0.70
   5   3 -17   -0.40    0.60
  -4  -3  17   -0.40    0.70
  -4   3  17   -0.30    0.70
   4   3 -17    0.60    0.60
  -3  -3  17    2.50    0.90
   3   3 -17    1.60    0.60
  -3   3  17    1.60    0.90
  -2  -3  17    5.60    1.20
  -2   3  17    5.80    1.10
  -1  -3  17   12.10    1.60
  -1   3  17    9.80    1.40
   0  -3  17    3.20    1.00
   0   3  17    3.20    1.00
   1  -3  17    1.40    0.80
   1   3  17    2.60    0.90
   8   4 -17   -0.50    0.60
   7   4 -17    0.30    0.70
  -6   4  17   -0.60    0.80
   6   4 -17   -0.10    0.70
  -5  -4  17   -0.30    0.70
   5   4 -17   -1.00    0.50
  -5   4  17    0.10    0.80
  -4  -4  17    1.30    0.80
  -4   4  17    1.30    0.80
   4   4 -17    1.70    0.70
  -3  -4  17    9.80    1.40
   3   4 -17   13.50    1.30
  -3   4  17   12.00    1.60
  -2  -4  17    3.30    1.00
  -2   4  17    2.60    0.90
   2   4 -17    2.70    0.70
  -1  -4  17    5.50    1.10
  -1   4  17    2.30    0.90
   0  -4  17   12.70    1.60
   0   4  17   14.80    1.70
   1   4  17    0.50    0.80
   8   5 -17    0.40    0.70
   7   5 -17    0.30    0.70
   6   5 -17    0.20    0.70
   5   5 -17    0.30    0.60
  -5   5  17    0.20    0.80
  -4  -5  17    1.10    0.80
  -4   5  17    0.20    0.80
   4   5 -17    0.40    0.70
  -3  -5  17    2.30    0.90
   3   5 -17    2.50    0.80
  -3   5  17    3.00    1.00
  -2  -5  17    1.00    0.80
   2   5 -17    1.00    0.70
  -2   5  17    1.60    0.80
  -1  -5  17    0.40    0.70
  -1   5  17    0.00    0.70
   0  -5  17    0.00    0.70
   0   5  17    0.30    0.70
   1   5  17    0.60    0.80
   8   6 -17    1.60    0.80
   7   6 -17    1.60    0.80
   6   6 -17   -0.10    0.70
   5   6 -17    1.80    0.80
  -4  -6  17    1.00    0.80
  -4   6  17    0.60    0.80
   4   6 -17   -1.20    0.50
  -3  -6  17    0.30    0.70
   3   6 -17   -0.30    0.60
  -3   6  17    0.30    0.70
  -2  -6  17    1.00    0.90
  -2   6  17    1.20    0.80
   2   6 -17    1.00    0.60
  -1  -6  17    0.60    0.80
  -1   6  17    0.30    0.70
   0   6  17    3.20    1.00
   1   6  17    2.70    0.90
   7   7 -17    3.40    0.90
   6   7 -17    0.00    0.70
   5   7 -17    0.70    0.70
   4   7 -17   -0.30    0.70
  -3  -7  17    0.10    0.70
   3   7 -17    1.80    0.70
  -3   7  17    0.00    0.70
  -2  -7  17    0.20    0.80
   2   7 -17   -0.10    0.60
  -2   7  17    0.50    0.80
  -1  -7  17    0.60    0.80
  -1   7  17    0.00    0.70
   0   7  17    0.10    0.80
   7   8 -17    0.20    0.70
   6   8 -17    4.80    1.10
   5   8 -17    8.30    1.20
   4   8 -17   -0.20    0.70
  -3  -8  17    2.80    1.00
   3   8 -17    1.30    0.70
  -2  -8  17    4.00    1.10
   2   8 -17    4.20    1.00
   6   9 -17    5.40    1.20
   5   9 -17   -1.00    0.60
   4   9 -17    0.30    0.70
   3   9 -17    0.00    0.70
  -2  -9  17    0.10    0.80
   2   9 -17   -0.80    0.60
   5  10 -17   -0.20    0.70
   4  10 -17    2.90    1.00
   3  10 -17    0.10    0.70
   2  10 -17    1.10    0.80
   3  11 -17    2.30    0.90
   2  11 -17    1.60    0.80
  -6   0  18    0.00    0.90
  -5   0  18    0.20    0.80
  -4   0  18   -0.10    0.80
  -3   0  18    0.70    0.80
  -2   0  18    0.50    0.80
  -1   0  18    1.20    0.80
  -6  -1  18    1.50    1.00
  -6   1  18    0.70    0.90
  -5  -1  18   -0.40    0.80
  -5   1  18    0.40    0.90
  -4  -1  18    0.30    0.80
  -4   1  18    1.40    0.90
  -3  -1  18    0.10    0.80
  -3   1  18   -0.10    0.70
  -2  -1  18    0.40    0.80
  -2   1  18    0.70    0.80
  -1  -1  18    1.20    0.80
  -1   1  18    1.60    0.80
  -6  -2  18    4.50    1.20
  -5  -2  18    0.10    0.80
  -5   2  18    1.10    0.90
  -4  -2  18    7.60    1.30
  -4   2  18    6.90    1.30
  -3  -2  18    0.50    0.80
  -3   2  18    0.40    0.80
  -2  -2  18   -0.20    0.70
  -2   2  18    0.30    0.70
  -1  -2  18    1.20    0.80
  -1   2  18    0.50    0.80
  -5  -3  18    1.70    1.00
  -4  -3  18    2.60    1.00
   4   3 -18    1.70    0.70
  -4   3  18    2.30    1.00
  -3  -3  18    4.00    1.00
   3   3 -18    2.50    0.80
  -3   3  18    1.80    0.90
  -2  -3  18    0.80    0.80
  -2   3  18    0.40    0.80
  -1  -3  18    0.30    0.70
  -1   3  18    0.30    0.70
   6   4 -18   -0.80    0.60
  -5  -4  18    0.70    0.80
   5   4 -18    0.30    0.70
  -4  -4  18    0.40    0.80
   4   4 -18    0.50    0.70
  -3  -4  18    1.60    0.90
   3   4 -18    2.00    0.70
  -3   4  18    1.30    0.80
  -2  -4  18   -0.20    0.70
  -2   4  18    1.10    0.90
   7   5 -18    5.80    1.10
   6   5 -18   -0.20    0.70
   5   5 -18    3.80    1.00
  -4  -5  18    0.30    0.80
   4   5 -18   -0.40    0.60
  -3  -5  18    1.30    0.80
   3   5 -18    0.50    0.70
  -2  -5  18    0.30    0.80
   7   6 -18    0.10    0.80
   6   6 -18    4.10    1.00
   5   6 -18    2.70    0.90
  -4  -6  18   11.90    1.60
   4   6 -18   14.00    1.40
  -3  -6  18    3.60    1.10
   3   6 -18    3.90    0.90
   6   7 -18    5.80    1.20
   5   7 -18   -0.80    0.60
   4   7 -18    0.70    0.80
   3   7 -18   -1.30    0.60
   6   8 -18    0.40    0.80
   5   8 -18    5.30    1.10
   4   8 -18    2.60    0.90
   3   8 -18    5.50    1.10
   4   9 -18    4.10    1.10
   3   9 -18    1.30    0.80
   5   4 -19    2.90    0.90
   4   4 -19    1.90    0.80
   3   4 -19    4.00    0.90
   6   5 -19    1.50    0.90
   5   5 -19    2.50    0.90
   4   5 -19    0.30    0.70
   3   5 -19    3.10    0.90
   5   6 -19    3.80    1.00
   4   6 -19    1.90    0.80
   3   6 -19   12.00    1.40
   5   7 -19    4.30    1.10
   4   7 -19    0.60    0.80
   3   7 -19    0.60    0.70
   0   0   0    0.00    0.00

_computing_structure_solution     'SHELXT 2014/5 (Sheldrick, 2014)'
;
_shelx_hkl_checksum   10288
