# Supplementary material for: Synthesis and Antibacterial Study of Novel Harmine Derivatives and Tetrahydro-β-Carboline Derivatives In Vitro
Source: Molecules. 2022 Apr 30;27(9):2888. doi: 10.3390/molecules27092888 (PMC9104299; doi:10.3390/molecules27092888)
Supplement: Supplementary file 1 [file molecules-27-02888-s001.zip › 11g.cif]

 
data_1_a
 
_audit_creation_method            'SHELXL-2014/7'
_shelx_SHELXL_version_number      '2014/7'
_chemical_name_systematic         ?
_chemical_name_common             ?
_chemical_melting_point           ?
_chemical_formula_moiety          ?
_chemical_formula_sum
 'C19 H17 N3 O3' 
_chemical_formula_weight          335.35

loop_
 _atom_type_symbol
 _atom_type_description
 _atom_type_scat_dispersion_real
 _atom_type_scat_dispersion_imag
 _atom_type_scat_source
 'C'  'C'   0.0033   0.0016
 'International Tables Vol C Tables 4.2.6.8 and 6.1.1.4'
 'H'  'H'   0.0000   0.0000
 'International Tables Vol C Tables 4.2.6.8 and 6.1.1.4'
 'N'  'N'   0.0061   0.0033
 'International Tables Vol C Tables 4.2.6.8 and 6.1.1.4'
 'O'  'O'   0.0106   0.0060
 'International Tables Vol C Tables 4.2.6.8 and 6.1.1.4'
 
_space_group_crystal_system       monoclinic
_space_group_IT_number            14
_space_group_name_H-M_alt         'P 21/c'
_space_group_name_Hall            '-P 2ybc'
 
_shelx_space_group_comment
;
The symmetry employed for this shelxl refinement is uniquely defined
by the following loop, which should always be used as a source of
symmetry information in preference to the above space-group names.
They are only intended as comments.
;
 
loop_
 _space_group_symop_operation_xyz
 'x, y, z'
 '-x, y+1/2, -z+1/2'
 '-x, -y, -z'
 'x, -y-1/2, z-1/2'
 
_cell_length_a                    15.447(3)
_cell_length_b                    9.462(2)
_cell_length_c                    12.184(3)
_cell_angle_alpha                 90
_cell_angle_beta                  110.467(4)
_cell_angle_gamma                 90
_cell_volume                      1668.5(6)
_cell_formula_units_Z             4
_cell_measurement_temperature     296(2)
_cell_measurement_reflns_used     1858
_cell_measurement_theta_min       2.57
_cell_measurement_theta_max       22.11
 
_exptl_crystal_description        block
_exptl_crystal_colour             colorless
_exptl_crystal_density_meas       ?
_exptl_crystal_density_method     ?
_exptl_crystal_density_diffrn     1.335          
_exptl_crystal_F_000              704
_exptl_transmission_factor_min    0.6326  
_exptl_transmission_factor_max    0.7462
_exptl_crystal_size_max           0.300
_exptl_crystal_size_mid           0.200
_exptl_crystal_size_min           0.200
_exptl_absorpt_coefficient_mu     0.092
_shelx_estimated_absorpt_T_min    0.973
_shelx_estimated_absorpt_T_max    0.982
_exptl_absorpt_correction_type    Multi-scan
_exptl_absorpt_correction_T_min   ?
_exptl_absorpt_correction_T_max   ?
_exptl_absorpt_process_details    SADABS 
_exptl_absorpt_special_details    ?
_diffrn_ambient_temperature       296(2)
_diffrn_radiation_wavelength      0.71073
_diffrn_radiation_type            MoK\a
_diffrn_source                    ?
_diffrn_measurement_device_type   'Bruker APEX II area detector' 
_diffrn_measurement_method        '\w scan'
_diffrn_detector_area_resol_mean  'fine-focus sealed tube'
_diffrn_reflns_number             11273
_diffrn_reflns_av_unetI/netI      0.0547
_diffrn_reflns_av_R_equivalents   0.0369
_diffrn_reflns_limit_h_min        -20
_diffrn_reflns_limit_h_max        19
_diffrn_reflns_limit_k_min        -12
_diffrn_reflns_limit_k_max        13
_diffrn_reflns_limit_l_min        -13
_diffrn_reflns_limit_l_max        17
_diffrn_reflns_theta_min          1.407
_diffrn_reflns_theta_max          31.304
_diffrn_reflns_theta_full         25.242
_diffrn_measured_fraction_theta_max   0.875
_diffrn_measured_fraction_theta_full  0.999
_diffrn_reflns_Laue_measured_fraction_max    0.875
_diffrn_reflns_Laue_measured_fraction_full   0.999
_diffrn_reflns_point_group_measured_fraction_max   0.875
_diffrn_reflns_point_group_measured_fraction_full  0.999
_reflns_number_total              4785
_reflns_number_gt                 2531
_reflns_threshold_expression      'I > 2\s(I)'
_reflns_Friedel_coverage          0.000
_reflns_Friedel_fraction_max      .
_reflns_Friedel_fraction_full     .
 
_reflns_special_details
;
 Reflections were merged by SHELXL according to the crystal
 class for the calculation of statistics and refinement.
 
 _reflns_Friedel_fraction is defined as the number of unique
 Friedel pairs measured divided by the number that would be
 possible theoretically, ignoring centric projections and
 systematic absences.
;
 
_computing_data_collection        'Bruker SMART APEX II'
_computing_cell_refinement        'Bruker SMART'
_computing_data_reduction         'Bruker SAINT'
_computing_structure_solution     'SHELXL-2014/7 (Sheldrick, 2014)'
_computing_structure_refinement 'SHELXL-2014/7 (Sheldrick, 2014)'
_computing_molecular_graphics     SHELXTL 
_computing_publication_material   SHELXTL 
_refine_special_details           ?
_refine_ls_structure_factor_coef  Fsqd
_refine_ls_matrix_type            full
_refine_ls_weighting_scheme       calc
_refine_ls_weighting_details
'w=1/[\s^2^(Fo^2^)+(0.0630P)^2^+0.1165P] where P=(Fo^2^+2Fc^2^)/3'
_atom_sites_solution_primary      direct 
_atom_sites_solution_secondary    difmap
_atom_sites_solution_hydrogens    geom
_refine_ls_hydrogen_treatment     constr
_refine_ls_extinction_method      none
_refine_ls_extinction_coef        .
_refine_ls_number_reflns          4785
_refine_ls_number_parameters      227
_refine_ls_number_restraints      0
_refine_ls_R_factor_all           0.1129
_refine_ls_R_factor_gt            0.0518
_refine_ls_wR_factor_ref          0.1527
_refine_ls_wR_factor_gt           0.1245
_refine_ls_goodness_of_fit_ref    0.999
_refine_ls_restrained_S_all       0.999
_refine_ls_shift/su_max           0.000
_refine_ls_shift/su_mean          0.000
 
loop_
 _atom_site_label
 _atom_site_type_symbol
 _atom_site_fract_x
 _atom_site_fract_y
 _atom_site_fract_z
 _atom_site_U_iso_or_equiv
 _atom_site_adp_type
 _atom_site_occupancy
 _atom_site_site_symmetry_order  
 _atom_site_calc_flag
 _atom_site_refinement_flags_posn
 _atom_site_refinement_flags_adp
 _atom_site_refinement_flags_occupancy
 _atom_site_disorder_assembly
 _atom_site_disorder_group
C1 C 0.22189(12) 0.27413(18) 0.51839(14) 0.0474(4) Uani 1 1 d . . . . .
C2 C 0.28598(14) 0.1811(2) 0.59323(17) 0.0598(5) Uani 1 1 d . . . . .
H2 H 0.3476 0.2074 0.6281 0.072 Uiso 1 1 calc R U . . .
C3 C 0.16493(17) 0.0078(2) 0.5621(2) 0.0712(6) Uani 1 1 d . . . . .
H3 H 0.1469 -0.0813 0.5783 0.085 Uiso 1 1 calc R U . . .
C4 C 0.25625(18) 0.0490(2) 0.61462(19) 0.0719(6) Uani 1 1 d . . . . .
H4 H 0.2983 -0.0129 0.6651 0.086 Uiso 1 1 calc R U . . .
C5 C 0.10043(15) 0.0954(2) 0.48672(18) 0.0608(5) Uani 1 1 d . . . . .
H5 H 0.0395 0.0667 0.4505 0.073 Uiso 1 1 calc R U . . .
C6 C 0.12946(12) 0.22865(18) 0.46641(15) 0.0481(4) Uani 1 1 d . . . . .
C7 C 0.13837(11) 0.44915(17) 0.40745(14) 0.0420(4) Uani 1 1 d . . . . .
C8 C 0.22527(11) 0.41541(18) 0.47841(14) 0.0446(4) Uani 1 1 d . . . . .
C9 C 0.30173(12) 0.52183(19) 0.50865(16) 0.0531(5) Uani 1 1 d . . . . .
H9A H 0.3379 0.5097 0.4583 0.064 Uiso 1 1 calc R U . . .
H9B H 0.3422 0.5098 0.5893 0.064 Uiso 1 1 calc R U . . .
C10 C 0.25833(12) 0.66779(18) 0.49145(14) 0.0483(4) Uani 1 1 d . . . . .
H10A H 0.2308 0.6846 0.5506 0.058 Uiso 1 1 calc R U . . .
H10B H 0.3057 0.7386 0.5007 0.058 Uiso 1 1 calc R U . . .
C11 C 0.18408(11) 0.78281(17) 0.29683(14) 0.0409(4) Uani 1 1 d . . . . .
C12 C 0.26565(11) 0.87946(17) 0.31859(14) 0.0419(4) Uani 1 1 d . . . . .
C13 C 0.24985(12) 1.02300(19) 0.31920(16) 0.0508(4) Uani 1 1 d . . . . .
H13 H 0.1908 1.0557 0.3089 0.061 Uiso 1 1 calc R U . . .
C14 C 0.32053(14) 1.1183(2) 0.33487(17) 0.0583(5) Uani 1 1 d . . . . .
H14 H 0.3104 1.2148 0.3380 0.070 Uiso 1 1 calc R U . . .
C15 C 0.40610(13) 1.0674(2) 0.34577(16) 0.0555(5) Uani 1 1 d . . . . .
C16 C 0.42367(13) 0.9260(2) 0.34194(17) 0.0623(5) Uani 1 1 d . . . . .
H16 H 0.4821 0.8945 0.3475 0.075 Uiso 1 1 calc R U . . .
C17 C 0.35286(12) 0.8311(2) 0.32963(17) 0.0554(5) Uani 1 1 d . . . . .
H17 H 0.3638 0.7345 0.3288 0.066 Uiso 1 1 calc R U . . .
C18 C 0.10523(11) 0.58789(17) 0.34907(14) 0.0427(4) Uani 1 1 d . . . . .
H18 H 0.0789 0.5723 0.2643 0.051 Uiso 1 1 calc R U . . .
C19 C 0.03121(13) 0.6546(2) 0.38889(17) 0.0573(5) Uani 1 1 d . . . . .
H19A H 0.0559 0.6703 0.4719 0.086 Uiso 1 1 calc R U . . .
H19B H -0.0210 0.5923 0.3705 0.086 Uiso 1 1 calc R U . . .
H19C H 0.0122 0.7431 0.3493 0.086 Uiso 1 1 calc R U . . .
N1 N 0.07981(10) 0.33675(15) 0.39813(12) 0.0481(4) Uani 1 1 d . . . . .
H1 H 0.0219 0.3346 0.3566 0.058 Uiso 1 1 calc R U . . .
N2 N 0.18694(9) 0.68070(14) 0.37411(11) 0.0425(3) Uani 1 1 d . . . . .
N3 N 0.48107(14) 1.1698(3) 0.35878(17) 0.0814(6) Uani 1 1 d . . . . .
O1 O 0.47163(14) 1.2895(2) 0.3865(2) 0.1242(8) Uani 1 1 d . . . . .
O2 O 0.54897(15) 1.1289(3) 0.3430(2) 0.1374(9) Uani 1 1 d . . . . .
O3 O 0.11650(8) 0.80091(13) 0.20625(10) 0.0533(3) Uani 1 1 d . . . . .
 
loop_
 _atom_site_aniso_label
 _atom_site_aniso_U_11
 _atom_site_aniso_U_22
 _atom_site_aniso_U_33
 _atom_site_aniso_U_23
 _atom_site_aniso_U_13
 _atom_site_aniso_U_12
C1 0.0540(10) 0.0427(10) 0.0446(9) -0.0024(7) 0.0164(8) 0.0031(8)
C2 0.0660(12) 0.0539(12) 0.0548(11) 0.0013(9) 0.0153(10) 0.0101(9)
C3 0.0981(17) 0.0456(12) 0.0816(15) 0.0077(10) 0.0462(14) 0.0018(12)
C4 0.0972(17) 0.0518(13) 0.0663(13) 0.0139(10) 0.0282(13) 0.0208(12)
C5 0.0686(12) 0.0501(12) 0.0718(13) 0.0041(10) 0.0348(11) -0.0056(10)
C6 0.0558(11) 0.0422(10) 0.0501(10) -0.0004(8) 0.0234(9) -0.0022(8)
C7 0.0440(9) 0.0397(9) 0.0421(9) -0.0013(7) 0.0148(7) -0.0041(7)
C8 0.0442(9) 0.0405(9) 0.0456(9) -0.0022(7) 0.0114(8) -0.0014(7)
C9 0.0459(10) 0.0515(11) 0.0505(10) 0.0017(8) 0.0027(8) -0.0038(8)
C10 0.0517(10) 0.0464(10) 0.0392(9) -0.0006(7) 0.0061(8) -0.0094(8)
C11 0.0408(9) 0.0411(9) 0.0416(9) -0.0019(7) 0.0152(7) 0.0007(7)
C12 0.0435(9) 0.0453(10) 0.0373(8) 0.0011(7) 0.0148(7) -0.0021(7)
C13 0.0509(10) 0.0472(11) 0.0597(11) 0.0011(8) 0.0261(9) -0.0009(8)
C14 0.0704(13) 0.0474(11) 0.0605(12) -0.0007(9) 0.0273(10) -0.0093(10)
C15 0.0524(11) 0.0658(13) 0.0466(10) 0.0010(9) 0.0150(9) -0.0187(9)
C16 0.0401(10) 0.0762(15) 0.0697(13) 0.0024(11) 0.0178(9) -0.0025(9)
C17 0.0483(10) 0.0534(12) 0.0646(12) 0.0020(9) 0.0199(9) 0.0014(8)
C18 0.0404(9) 0.0441(10) 0.0416(9) -0.0002(7) 0.0117(7) -0.0062(7)
C19 0.0525(11) 0.0564(12) 0.0672(12) 0.0079(9) 0.0263(10) 0.0059(9)
N1 0.0437(8) 0.0449(9) 0.0543(9) 0.0029(7) 0.0154(7) -0.0063(6)
N2 0.0413(8) 0.0425(8) 0.0390(7) 0.0006(6) 0.0083(6) -0.0071(6)
N3 0.0657(13) 0.0942(17) 0.0760(13) 0.0067(11) 0.0143(10) -0.0310(12)
O1 0.1133(16) 0.0820(14) 0.165(2) -0.0090(13) 0.0335(14) -0.0485(12)
O2 0.0810(13) 0.148(2) 0.200(2) -0.0098(17) 0.0710(15) -0.0430(13)
O3 0.0456(7) 0.0589(8) 0.0482(7) 0.0103(6) 0.0074(6) -0.0019(6)
 
_geom_special_details
;
 All esds (except the esd in the dihedral angle between two l.s. planes)
 are estimated using the full covariance matrix.  The cell esds are taken
 into account individually in the estimation of esds in distances, angles
 and torsion angles; correlations between esds in cell parameters are only
 used when they are defined by crystal symmetry.  An approximate (isotropic)
 treatment of cell esds is used for estimating esds involving l.s. planes.
;
 
loop_
 _geom_bond_atom_site_label_1
 _geom_bond_atom_site_label_2
 _geom_bond_distance
 _geom_bond_site_symmetry_2
 _geom_bond_publ_flag
C1 C2 1.398(2) . ?
C1 C6 1.412(2) . ?
C1 C8 1.430(2) . ?
C2 C4 1.387(3) . ?
C2 H2 0.9300 . ?
C3 C5 1.373(3) . ?
C3 C4 1.386(3) . ?
C3 H3 0.9300 . ?
C4 H4 0.9300 . ?
C5 C6 1.389(2) . ?
C5 H5 0.9300 . ?
C6 N1 1.371(2) . ?
C7 C8 1.356(2) . ?
C7 N1 1.375(2) . ?
C7 C18 1.496(2) . ?
C8 C9 1.497(2) . ?
C9 C10 1.517(3) . ?
C9 H9A 0.9700 . ?
C9 H9B 0.9700 . ?
C10 N2 1.474(2) . ?
C10 H10A 0.9700 . ?
C10 H10B 0.9700 . ?
C11 O3 1.2374(19) . ?
C11 N2 1.339(2) . ?
C11 C12 1.504(2) . ?
C12 C13 1.380(2) . ?
C12 C17 1.384(2) . ?
C13 C14 1.377(2) . ?
C13 H13 0.9300 . ?
C14 C15 1.369(3) . ?
C14 H14 0.9300 . ?
C15 C16 1.369(3) . ?
C15 N3 1.475(2) . ?
C16 C17 1.383(3) . ?
C16 H16 0.9300 . ?
C17 H17 0.9300 . ?
C18 N2 1.4793(19) . ?
C18 C19 1.526(2) . ?
C18 H18 0.9800 . ?
C19 H19A 0.9600 . ?
C19 H19B 0.9600 . ?
C19 H19C 0.9600 . ?
N1 H1 0.8600 . ?
N3 O2 1.195(3) . ?
N3 O1 1.205(3) . ?
 
loop_
 _geom_angle_atom_site_label_1
 _geom_angle_atom_site_label_2
 _geom_angle_atom_site_label_3
 _geom_angle
 _geom_angle_site_symmetry_1
 _geom_angle_site_symmetry_3
 _geom_angle_publ_flag
C2 C1 C6 118.36(17) . . ?
C2 C1 C8 135.14(17) . . ?
C6 C1 C8 106.49(15) . . ?
C4 C2 C1 119.0(2) . . ?
C4 C2 H2 120.5 . . ?
C1 C2 H2 120.5 . . ?
C5 C3 C4 121.5(2) . . ?
C5 C3 H3 119.3 . . ?
C4 C3 H3 119.3 . . ?
C3 C4 C2 121.2(2) . . ?
C3 C4 H4 119.4 . . ?
C2 C4 H4 119.4 . . ?
C3 C5 C6 117.63(19) . . ?
C3 C5 H5 121.2 . . ?
C6 C5 H5 121.2 . . ?
N1 C6 C5 129.66(17) . . ?
N1 C6 C1 107.95(15) . . ?
C5 C6 C1 122.40(17) . . ?
C8 C7 N1 110.27(15) . . ?
C8 C7 C18 127.42(15) . . ?
N1 C7 C18 122.26(14) . . ?
C7 C8 C1 106.94(14) . . ?
C7 C8 C9 121.23(15) . . ?
C1 C8 C9 131.66(15) . . ?
C8 C9 C10 107.81(14) . . ?
C8 C9 H9A 110.1 . . ?
C10 C9 H9A 110.1 . . ?
C8 C9 H9B 110.1 . . ?
C10 C9 H9B 110.1 . . ?
H9A C9 H9B 108.5 . . ?
N2 C10 C9 110.74(13) . . ?
N2 C10 H10A 109.5 . . ?
C9 C10 H10A 109.5 . . ?
N2 C10 H10B 109.5 . . ?
C9 C10 H10B 109.5 . . ?
H10A C10 H10B 108.1 . . ?
O3 C11 N2 122.49(15) . . ?
O3 C11 C12 117.82(14) . . ?
N2 C11 C12 119.68(14) . . ?
C13 C12 C17 119.52(16) . . ?
C13 C12 C11 117.42(15) . . ?
C17 C12 C11 122.90(16) . . ?
C14 C13 C12 120.80(17) . . ?
C14 C13 H13 119.6 . . ?
C12 C13 H13 119.6 . . ?
C15 C14 C13 118.38(18) . . ?
C15 C14 H14 120.8 . . ?
C13 C14 H14 120.8 . . ?
C14 C15 C16 122.44(17) . . ?
C14 C15 N3 118.4(2) . . ?
C16 C15 N3 119.2(2) . . ?
C15 C16 C17 118.69(18) . . ?
C15 C16 H16 120.7 . . ?
C17 C16 H16 120.7 . . ?
C16 C17 C12 120.11(18) . . ?
C16 C17 H17 119.9 . . ?
C12 C17 H17 119.9 . . ?
N2 C18 C7 107.31(12) . . ?
N2 C18 C19 111.66(14) . . ?
C7 C18 C19 112.44(14) . . ?
N2 C18 H18 108.4 . . ?
C7 C18 H18 108.4 . . ?
C19 C18 H18 108.4 . . ?
C18 C19 H19A 109.5 . . ?
C18 C19 H19B 109.5 . . ?
H19A C19 H19B 109.5 . . ?
C18 C19 H19C 109.5 . . ?
H19A C19 H19C 109.5 . . ?
H19B C19 H19C 109.5 . . ?
C6 N1 C7 108.34(14) . . ?
C6 N1 H1 125.8 . . ?
C7 N1 H1 125.8 . . ?
C11 N2 C10 124.85(13) . . ?
C11 N2 C18 117.86(13) . . ?
C10 N2 C18 116.48(13) . . ?
O2 N3 O1 123.2(2) . . ?
O2 N3 C15 118.1(2) . . ?
O1 N3 C15 118.7(2) . . ?
 
loop_
 _geom_torsion_atom_site_label_1
 _geom_torsion_atom_site_label_2
 _geom_torsion_atom_site_label_3
 _geom_torsion_atom_site_label_4
 _geom_torsion
 _geom_torsion_site_symmetry_1
 _geom_torsion_site_symmetry_2
 _geom_torsion_site_symmetry_3
 _geom_torsion_site_symmetry_4
 _geom_torsion_publ_flag
C6 C1 C2 C4 -0.8(3) . . . . ?
C8 C1 C2 C4 178.20(19) . . . . ?
C5 C3 C4 C2 0.2(3) . . . . ?
C1 C2 C4 C3 0.8(3) . . . . ?
C4 C3 C5 C6 -1.2(3) . . . . ?
C3 C5 C6 N1 -178.51(19) . . . . ?
C3 C5 C6 C1 1.2(3) . . . . ?
C2 C1 C6 N1 179.55(15) . . . . ?
C8 C1 C6 N1 0.30(19) . . . . ?
C2 C1 C6 C5 -0.2(3) . . . . ?
C8 C1 C6 C5 -179.48(16) . . . . ?
N1 C7 C8 C1 -0.99(19) . . . . ?
C18 C7 C8 C1 176.55(16) . . . . ?
N1 C7 C8 C9 -176.69(15) . . . . ?
C18 C7 C8 C9 0.8(3) . . . . ?
C2 C1 C8 C7 -178.7(2) . . . . ?
C6 C1 C8 C7 0.41(19) . . . . ?
C2 C1 C8 C9 -3.6(3) . . . . ?
C6 C1 C8 C9 175.50(18) . . . . ?
C7 C8 C9 C10 22.6(2) . . . . ?
C1 C8 C9 C10 -151.93(18) . . . . ?
C8 C9 C10 N2 -51.88(19) . . . . ?
O3 C11 C12 C13 55.7(2) . . . . ?
N2 C11 C12 C13 -124.84(18) . . . . ?
O3 C11 C12 C17 -119.69(19) . . . . ?
N2 C11 C12 C17 59.7(2) . . . . ?
C17 C12 C13 C14 -2.4(3) . . . . ?
C11 C12 C13 C14 -177.95(16) . . . . ?
C12 C13 C14 C15 2.2(3) . . . . ?
C13 C14 C15 C16 -0.2(3) . . . . ?
C13 C14 C15 N3 178.08(17) . . . . ?
C14 C15 C16 C17 -1.7(3) . . . . ?
N3 C15 C16 C17 -179.95(17) . . . . ?
C15 C16 C17 C12 1.6(3) . . . . ?
C13 C12 C17 C16 0.4(3) . . . . ?
C11 C12 C17 C16 175.76(17) . . . . ?
C8 C7 C18 N2 4.9(2) . . . . ?
N1 C7 C18 N2 -177.81(13) . . . . ?
C8 C7 C18 C19 -118.23(19) . . . . ?
N1 C7 C18 C19 59.0(2) . . . . ?
C5 C6 N1 C7 178.86(18) . . . . ?
C1 C6 N1 C7 -0.90(19) . . . . ?
C8 C7 N1 C6 1.20(19) . . . . ?
C18 C7 N1 C6 -176.49(15) . . . . ?
O3 C11 N2 C10 -169.82(16) . . . . ?
C12 C11 N2 C10 10.8(2) . . . . ?
O3 C11 N2 C18 -0.5(2) . . . . ?
C12 C11 N2 C18 -179.88(14) . . . . ?
C9 C10 N2 C11 -126.44(17) . . . . ?
C9 C10 N2 C18 64.08(19) . . . . ?
C7 C18 N2 C11 152.75(14) . . . . ?
C19 C18 N2 C11 -83.61(18) . . . . ?
C7 C18 N2 C10 -37.02(18) . . . . ?
C19 C18 N2 C10 86.63(17) . . . . ?
C14 C15 N3 O2 -164.2(2) . . . . ?
C16 C15 N3 O2 14.2(3) . . . . ?
C14 C15 N3 O1 17.0(3) . . . . ?
C16 C15 N3 O1 -164.7(2) . . . . ?
 
_refine_diff_density_max    0.138
_refine_diff_density_min   -0.209
_refine_diff_density_rms    0.043

_shelx_res_file
;

    1_a.res created by SHELXL-2014/7

TITL 1_a.res in P2(1)/c
CELL  0.71073  15.4474   9.4623  12.1842   90.000  110.467   90.000
ZERR    4.000   0.0034   0.0021   0.0027    0.000    0.004    0.000
LATT 1
SYMM -X, 1/2+Y, 1/2-Z
SFAC C  H  N  O
UNIT 76  68  12  12
L.S. 10
ACTA
BOND $H
FMAP 2
PLAN 20
CONF
SIZE 0.30 0.20 0.20
TEMP 23.000
WGHT    0.063000    0.116460
FVAR       0.56271
C1    1    0.221892    0.274134    0.518389    11.00000    0.05403    0.04271 =
         0.04463   -0.00241    0.01639    0.00315
C2    1    0.285978    0.181103    0.593232    11.00000    0.06595    0.05394 =
         0.05476    0.00134    0.01532    0.01011
AFIX  43
H2    2    0.347571    0.207367    0.628131    11.00000   -1.20000
AFIX   0
C3    1    0.164930    0.007751    0.562112    11.00000    0.09813    0.04558 =
         0.08163    0.00772    0.04616    0.00185
AFIX  43
H3    2    0.146937   -0.081322    0.578303    11.00000   -1.20000
AFIX   0
C4    1    0.256251    0.049008    0.614617    11.00000    0.09721    0.05185 =
         0.06631    0.01394    0.02820    0.02078
AFIX  43
H4    2    0.298348   -0.012944    0.665076    11.00000   -1.20000
AFIX   0
C5    1    0.100429    0.095449    0.486722    11.00000    0.06865    0.05012 =
         0.07183    0.00406    0.03481   -0.00558
AFIX  43
H5    2    0.039469    0.066672    0.450545    11.00000   -1.20000
AFIX   0
C6    1    0.129456    0.228645    0.466414    11.00000    0.05580    0.04219 =
         0.05011   -0.00041    0.02343   -0.00223
C7    1    0.138370    0.449150    0.407445    11.00000    0.04404    0.03968 =
         0.04205   -0.00133    0.01478   -0.00411
C8    1    0.225270    0.415414    0.478410    11.00000    0.04420    0.04054 =
         0.04559   -0.00222    0.01139   -0.00141
C9    1    0.301726    0.521832    0.508653    11.00000    0.04594    0.05147 =
         0.05052    0.00168    0.00272   -0.00378
AFIX  23
H9A   2    0.337900    0.509737    0.458331    11.00000   -1.20000
H9B   2    0.342245    0.509780    0.589338    11.00000   -1.20000
AFIX   0
C10   1    0.258326    0.667791    0.491445    11.00000    0.05167    0.04638 =
         0.03916   -0.00059    0.00611   -0.00939
AFIX  23
H10A  2    0.230791    0.684582    0.550641    11.00000   -1.20000
H10B  2    0.305743    0.738636    0.500683    11.00000   -1.20000
AFIX   0
C11   1    0.184076    0.782812    0.296825    11.00000    0.04077    0.04111 =
         0.04157   -0.00192    0.01517    0.00069
C12   1    0.265650    0.879457    0.318594    11.00000    0.04350    0.04527 =
         0.03733    0.00107    0.01476   -0.00215
C13   1    0.249854    1.023002    0.319199    11.00000    0.05088    0.04724 =
         0.05968    0.00107    0.02613   -0.00088
AFIX  43
H13   2    0.190758    1.055735    0.308894    11.00000   -1.20000
AFIX   0
C14   1    0.320532    1.118294    0.334873    11.00000    0.07043    0.04736 =
         0.06046   -0.00073    0.02727   -0.00928
AFIX  43
H14   2    0.310382    1.214849    0.337981    11.00000   -1.20000
AFIX   0
C15   1    0.406097    1.067448    0.345768    11.00000    0.05243    0.06581 =
         0.04656    0.00100    0.01500   -0.01870
C16   1    0.423673    0.926049    0.341943    11.00000    0.04012    0.07618 =
         0.06965    0.00244    0.01783   -0.00252
AFIX  43
H16   2    0.482082    0.894515    0.347514    11.00000   -1.20000
AFIX   0
C17   1    0.352859    0.831068    0.329634    11.00000    0.04828    0.05345 =
         0.06465    0.00201    0.01991    0.00138
AFIX  43
H17   2    0.363847    0.734513    0.328771    11.00000   -1.20000
AFIX   0
C18   1    0.105229    0.587887    0.349074    11.00000    0.04036    0.04406 =
         0.04160   -0.00020    0.01167   -0.00619
AFIX  13
H18   2    0.078900    0.572326    0.264290    11.00000   -1.20000
AFIX   0
C19   1    0.031213    0.654576    0.388886    11.00000    0.05250    0.05637 =
         0.06724    0.00787    0.02634    0.00588
AFIX 137
H19A  2    0.055913    0.670304    0.471933    11.00000   -1.50000
H19B  2   -0.020993    0.592280    0.370470    11.00000   -1.50000
H19C  2    0.012154    0.743097    0.349300    11.00000   -1.50000
AFIX   0
N1    3    0.079808    0.336750    0.398131    11.00000    0.04369    0.04485 =
         0.05430    0.00294    0.01541   -0.00635
AFIX  43
H1    2    0.021927    0.334610    0.356577    11.00000   -1.20000
AFIX   0
N2    3    0.186939    0.680705    0.374112    11.00000    0.04134    0.04251 =
         0.03900    0.00061    0.00826   -0.00705
N3    3    0.481065    1.169784    0.358778    11.00000    0.06566    0.09417 =
         0.07600    0.00675    0.01426   -0.03098
O1    4    0.471628    1.289497    0.386466    11.00000    0.11334    0.08200 =
         0.16519   -0.00899    0.03349   -0.04847
O2    4    0.548974    1.128944    0.343028    11.00000    0.08101    0.14845 =
         0.20011   -0.00975    0.07104   -0.04296
O3    4    0.116502    0.800913    0.206251    11.00000    0.04559    0.05891 =
         0.04819    0.01032    0.00741   -0.00191
HKLF 4

REM  1_a.res in P2(1)/c
REM R1 =  0.0518 for    2531 Fo > 4sig(Fo)  and  0.1129 for all    4785 data
REM    227 parameters refined using      0 restraints

END

WGHT      0.0737      0.0000

REM Highest difference peak  0.138,  deepest hole -0.209,  1-sigma level  0.043
Q1    1   0.1968  0.4330  0.4241  11.00000  0.05    0.14
Q2    1   0.1626  1.2985  0.1966  11.00000  0.05    0.14
Q3    1   0.3618  0.7048  0.3764  11.00000  0.05    0.13
Q4    1   0.2310  0.8409  0.3166  11.00000  0.05    0.13
Q5    1   0.0886  0.8621  0.2625  11.00000  0.05    0.12
Q6    1   0.5227  1.1014  0.2485  11.00000  0.05    0.12
Q7    1   0.0230  0.5749  0.4817  11.00000  0.05    0.12
Q8    1   0.1804  0.0434  0.6864  11.00000  0.05    0.12
Q9    1   0.2992  0.0354  0.7836  11.00000  0.05    0.12
Q10   1   0.4110  0.4556  0.4133  11.00000  0.05    0.12
Q11   1   0.5185  1.0657  0.2114  11.00000  0.05    0.12
Q12   1   0.2379  0.1437  0.7397  11.00000  0.05    0.12
Q13   1   0.4206  0.6210  0.3285  11.00000  0.05    0.12
Q14   1   0.4588  1.3874  0.4907  11.00000  0.05    0.12
Q15   1  -0.0059  0.5789  0.4361  11.00000  0.05    0.12
Q16   1   0.5128  0.8245  0.4799  11.00000  0.05    0.12
Q17   1   0.1465  0.3950  0.2275  11.00000  0.05    0.11
Q18   1   0.3671  0.7767  0.2421  11.00000  0.05    0.11
Q19   1   0.4145  0.9185  0.4930  11.00000  0.05    0.11
Q20   1  -0.1140  0.5273  0.4092  11.00000  0.05    0.11
;
_shelx_res_checksum   40271

_shelx_hkl_file
;
   0   0   1   -0.70    0.10
   0   0   2  539.95   17.20
   0   0   3   -1.40    0.60
   0   0  -4 2100.69   64.99
   0   0   4 2039.30   63.19
   0   0   5   -0.50    0.70
   0   0  -5   -0.10    0.40
   0   0  -6 1643.24   51.79
   0   0   6 1632.44   51.09
   0   0   6 1628.54   50.59
   0   0   7    0.30    0.90
   0   0  -7   -0.40    0.60
   0   0   7    0.30    0.70
   0   0   8   74.69    4.30
   0   0   8   89.89    4.30
   0   0   9    0.40    0.90
   0   0   9   -0.20    1.40
   0   0  10   90.39    5.10
   0   0  10   89.89    4.80
   0   0  11   -0.90    1.20
   0   0  12    7.20    2.00
   0   0  13    1.30    1.50
   0   0  14   -1.90    1.40
   0   0  15    2.50    1.80
   0   0  16    4.70    2.30
   0  -1   0   -0.60    0.20
   0  -1   1   59.69    2.30
   0  -1  -1   52.99    2.00
   0   1   2   37.40    1.50
   0  -1   2   37.90    1.80
   0  -1   2   35.20    1.70
   0   1   3 2759.82   85.49
   0  -1   3 2828.92   85.59
   0  -1   3 2864.21   88.49
   0   1   4   33.70    1.90
   0  -1   4   29.80    1.90
   0  -1   4   33.10    1.60
   0  -1   4   32.90    1.90
   0   1  -5  121.79    5.00
   0   1   5  124.49    4.80
   0  -1   5  127.49    5.00
   0  -1  -5  121.49    4.10
   0  -1   5  121.09    4.60
   0   1   6   33.00    2.30
   0   1  -6   26.20    1.90
   0  -1  -6   30.60    1.40
   0  -1   6   31.40    1.90
   0  -1   6   26.80    2.20
   0   1  -7    0.70    0.70
   0   1   7   -0.80    0.90
   0  -1   7    0.90    0.80
   0  -1   7    0.60    1.00
   0   1  -8    0.30    0.80
   0   1   8   -1.20    1.20
   0   1   8   -1.10    0.70
   0  -1   8    1.10    0.80
   0  -1   8   -0.20    1.20
   0   1   9  235.48    9.70
   0   1   9  245.18    9.50
   0  -1   9  248.28    9.70
   0   1  10    0.00    1.40
   0   1  10    0.90    1.00
   0  -1  10   -0.50    1.20
   0   1  11    1.30    1.30
   0   1  11    0.50    0.90
   0  -1  11   -0.20    1.30
   0   1  12    2.10    1.50
   0  -1  12    4.40    1.80
   0   1  13    1.50    1.50
   0  -1  13    1.00    1.40
   0   1  14   -1.00    1.60
   0  -1  14    2.10    1.60
   0   1  15    1.70    2.00
   0  -1  15    0.30    1.70
   0   1  16    3.70    1.90
   0  -1  16    1.30    1.70
   0  -2   0  535.35   17.40
   0  -2  -1    0.50    0.30
   0  -2   1   -0.10    0.30
   0   2   2   51.19    2.10
   0  -2   2   50.99    2.30
   0  -2   2   47.90    2.50
   0  -2  -2   49.60    2.00
   0   2   3    8.30    0.90
   0   2   3    6.90    0.50
   0  -2   3    9.80    1.20
   0  -2   3    7.30    1.00
   0   2   4    0.00    0.50
   0  -2   4    0.30    0.50
   0  -2   4   -0.10    0.50
   0   2   5  268.27    9.30
   0  -2   5  268.57    9.60
   0  -2   5  280.07   10.10
   0   2   6    3.00    1.00
   0   2  -6    1.10    0.70
   0  -2   6    3.00    0.70
   0  -2   6    1.50    0.90
   0   2  -7   17.30    2.10
   0   2   7   17.90    2.00
   0  -2   7   19.10    2.30
   0  -2   7   17.60    1.50
   0   2   8   10.00    1.80
   0   2  -8    9.90    1.70
   0  -2   8    9.30    1.80
   0   2  -9  230.08    9.40
   0   2   9  230.38    9.10
   0  -2   9  231.58    9.40
   0   2  10   25.60    3.00
   0   2  10   28.40    3.20
   0  -2  10   26.80    3.10
   0   2  11   10.70    2.20
   0   2  11    9.80    2.20
   0  -2  11    9.90    2.10
   0   2  12   34.00    3.70
   0   2  12   32.70    3.70
   0  -2  12   30.40    3.50
   0   2  13   10.00    2.30
   0  -2  13    6.90    2.10
   0   2  14    2.70    2.00
   0  -2  14    1.30    1.60
   0   2  15    1.30    2.00
   0  -2  15    2.30    1.70
   0   2  16    3.00    2.10
   0  -3   0    0.00    0.40
   0  -3   1  312.67   11.00
   0   3   2    0.30    0.40
   0  -3  -2    0.50    0.40
   0  -3   2    0.00    0.50
   0  -3   2    0.30    0.40
   0   3   3    1.20    0.50
   0   3   3    1.70    0.60
   0  -3   3    1.20    0.60
   0  -3   3    1.00    0.70
   0   3   4   39.10    2.00
   0   3   4   35.30    1.60
   0  -3   4   32.90    2.40
   0  -3   4   32.60    2.10
   0   3   5  128.29    4.90
   0  -3   5  121.29    5.30
   0  -3   5  128.09    5.80
   0   3   6   39.50    2.40
   0   3  -6   40.70    2.90
   0  -3   6   38.10    2.70
   0   3  -7    1.40    1.00
   0   3   7    1.70    1.00
   0  -3   7    1.30    1.00
   0   3  -8    1.10    0.80
   0   3   8    5.70    1.60
   0  -3   8    3.10    1.30
   0   3   9   69.59    4.20
   0   3  -9   72.09    4.50
   0  -3   9   71.39    4.30
   0   3  10    3.20    1.50
   0   3  10   -0.20    1.30
   0  -3  10    1.20    1.20
   0   3  11    5.50    1.90
   0   3  11    3.70    1.70
   0  -3  11   10.10    2.20
   0   3  12   14.20    2.70
   0   3  12    8.40    2.30
   0  -3  12   15.30    2.60
   0   3  13    4.00    2.00
   0   3  13    5.00    2.00
   0  -3  13    3.00    1.70
   0   3  14    8.60    2.30
   0  -3  14    6.50    2.10
   0   3  15    0.60    1.80
   0  -3  15    1.10    1.50
   0   3  16    3.70    2.40
   0  -4   0   60.99    3.20
   0  -4  -1  353.66   12.30
   0  -4   1  343.97   12.60
   0   4   2  178.68    6.60
   0  -4   2  179.68    7.40
   0  -4  -2  181.48    6.80
   0   4   3  285.27    9.60
   0   4   3  277.97    9.70
   0  -4   3  269.47    9.90
   0  -4   3  278.47   10.70
   0   4   4  328.17   11.00
   0   4   4  331.87   11.00
   0  -4   4  301.97   12.20
   0  -4   4  330.27   11.50
   0   4   5   12.90    1.00
   0   4   5   19.20    1.70
   0  -4   5   17.30    2.30
   0  -4   5   12.00    1.70
   0   4   6   77.09    3.70
   0   4  -6   74.19    4.40
   0  -4   6   73.59    4.10
   0   4  -7   14.10    2.30
   0   4   7   11.80    1.70
   0  -4   7   13.30    2.00
   0   4   8   22.90    2.50
   0   4  -8   19.50    2.80
   0  -4   8   23.40    2.80
   0   4   9   94.29    4.90
   0   4  -9   97.29    5.70
   0  -4   9   95.79    5.30
   0   4 -10    1.10    1.20
   0   4  10    4.60    1.70
   0  -4  10    9.10    2.00
   0   4  11   11.90    2.30
   0   4  11   17.40    2.90
   0  -4  11   12.60    2.40
   0   4  12   13.40    2.70
   0   4  12    7.60    2.20
   0  -4  12    9.20    2.10
   0   4  13    2.20    2.10
   0   4  13    3.90    1.90
   0  -4  13    3.80    1.70
   0   4  14   -1.50    1.90
   0   4  14   -2.30    1.50
   0  -4  14    2.70    1.70
   0   4  15   -0.10    2.00
   0  -4  15    2.10    1.70
   0  -5   0    0.50    0.70
   0  -5  -1  194.38    7.80
   0  -5   1  191.28    8.10
   0   5   2   22.20    2.10
   0  -5   2   26.70    2.80
   0  -5  -2   25.60    2.40
   0   5   3   11.50    1.50
   0   5   3   11.30    1.50
   0  -5   3   12.70    2.00
   0   5   4   26.90    1.90
   0   5   4   19.30    1.90
   0  -5   4   23.90    2.50
   0  -5   4   25.60    3.00
   0   5  -5   33.10    3.50
   0   5   5   32.50    2.20
   0  -5   5   36.40    2.80
   0  -5   5   31.10    3.40
   0   5  -6   16.60    2.60
   0   5   6   22.50    2.10
   0  -5   6   16.10    2.30
   0   5  -7   49.60    4.10
   0   5   7   57.89    3.30
   0  -5   7   48.90    3.50
   0   5   8    1.30    1.10
   0   5  -8    4.00    1.60
   0  -5   8    1.80    1.30
   0   5   9   25.10    2.70
   0   5  -9   29.40    3.60
   0  -5   9   28.10    3.40
   0   5 -10   -1.40    1.40
   0   5  10   -0.20    1.20
   0  -5  10    1.50    1.50
   0   5  11    3.00    1.70
   0   5  11    3.60    1.90
   0  -5  11    3.80    1.50
   0   5  12   10.10    2.30
   0   5  12   12.90    3.00
   0  -5  12    9.50    2.30
   0   5  13   -1.30    1.60
   0   5  13    0.40    1.70
   0  -5  13    1.60    1.40
   0   5  14    3.00    2.20
   0   5  14    1.20    2.00
   0  -5  14    1.20    1.50
   0   5  15    0.70    2.00
   0   5  15    3.20    2.40
   0  -6   0   60.29    3.80
   0   6   1  196.18    7.90
   0  -6   1  183.38    8.10
   0  -6  -1  168.68    7.70
   0   6   2    0.70    0.80
   0   6   2   -0.70    0.60
   0  -6   2    0.00    0.80
   0   6   3   29.30    2.20
   0   6   3   27.70    2.30
   0  -6   3   31.00    3.40
   0   6   4   83.19    4.10
   0   6  -4   80.59    5.10
   0   6   4   85.49    4.00
   0  -6   4   80.99    5.10
   0   6   5    0.40    0.70
   0   6  -5    0.70    1.20
   0   6  -6   64.79    4.70
   0   6   6   59.49    3.40
   0  -6   6   61.19    4.00
   0   6  -7   38.60    4.20
   0   6   7   39.70    2.80
   0  -6   7   39.50    4.00
   0   6   8    3.10    1.30
   0   6  -8    2.80    1.70
   0  -6   8    1.20    1.30
   0   6   9   21.90    2.60
   0   6  -9   20.40    3.40
   0  -6   9   20.30    3.10
   0   6  10   21.80    2.80
   0   6 -10   22.70    3.70
   0  -6  10   24.00    3.40
   0   6  11    1.30    1.50
   0   6 -11    2.30    2.10
   0   6  11    2.80    1.90
   0  -6  11    5.20    2.00
   0   6  12   -2.60    1.40
   0   6  12   -1.40    1.80
   0  -6  12    0.50    1.50
   0   6  13   -0.80    1.80
   0   6  13    0.50    1.80
   0  -6  13   -1.40    1.50
   0   6  14   -0.20    1.90
   0   6  14    0.40    2.20
   0  -6  14   -1.20    1.30
   0   6  15    1.20    2.20
   0   7   0   -0.40    0.80
   0   7  -1    2.20    1.20
   0   7   1    1.70    1.10
   0   7   2   -0.90    0.80
   0   7  -2    0.00    0.90
   0   7   2    0.60    0.80
   0   7   3   14.80    2.10
   0   7   3   15.80    2.00
   0   7  -3   15.90    2.70
   0   7   4   46.20    3.00
   0   7  -4   46.50    4.60
   0   7  -5    7.80    2.20
   0   7   5    7.70    1.50
   0   7   6    3.10    1.20
   0   7  -6    4.90    1.90
   0   7  -7    4.00    2.00
   0   7   7    5.50    1.40
   0  -7   7    5.10    1.70
   0   7  -8    1.10    1.60
   0   7   8    2.60    1.40
   0  -7   8    3.10    1.70
   0   7  -9    9.90    2.80
   0   7   9   10.40    2.00
   0  -7   9   12.80    2.60
   0   7  10    5.90    1.80
   0   7 -10    5.40    2.60
   0  -7  10    7.60    2.30
   0   7  11   -2.40    1.40
   0   7 -11    2.40    2.40
   0   7  11   -0.60    1.60
   0  -7  11    0.70    1.60
   0   7  12   -0.90    1.60
   0   7  12   -0.10    1.90
   0  -7  12   -1.80    1.60
   0   7  13   -1.30    2.00
   0   7  13   -1.20    1.60
   0  -7  13    1.00    2.00
   0   7  14    1.80    2.10
   0   8   0   85.09    5.30
   0   8   1    1.00    1.20
   0   8  -1    2.00    1.40
   0   8   2    1.50    1.10
   0   8   2    0.10    1.00
   0   8  -2    1.30    1.50
   0   8  -3   42.20    4.50
   0   8   3   48.60    3.30
   0   8   3   43.80    3.50
   0   8   4   56.79    3.60
   0   8  -4   63.79    5.00
   0   8  -5    7.20    2.20
   0   8   5    3.00    1.30
   0   8   6   12.30    1.90
   0   8  -6   10.30    2.70
   0   8  -7    0.30    1.70
   0   8   7    1.60    1.20
   0   8  -8   27.50    4.20
   0   8   8   23.50    2.70
   0   8  -9    5.70    2.70
   0   8   9    5.90    1.80
   0   8 -10    8.60    3.00
   0   8  10    4.00    1.80
   0  -8  10    1.90    1.90
   0   8  11   -0.40    1.60
   0   8 -11    4.60    2.70
   0   8  11    1.70    2.00
   0  -8  11    4.20    2.10
   0   8  12    1.20    2.20
   0   8  12    2.70    2.00
   0  -8  12    0.90    2.10
   0   8  13    3.20    2.40
   0   9   0    1.40    1.50
   0   9   1   30.90    3.80
   0   9  -1   30.00    3.80
   0   9   2    3.10    1.30
   0   9   2    6.60    2.00
   0   9  -2    8.10    2.30
   0   9   3   -0.80    0.90
   0   9  -3    0.00    1.40
   0   9  -4    4.10    2.00
   0   9   4    6.50    1.60
   0   9   5   -0.70    0.90
   0   9  -5   -0.60    1.30
   0   9   6    6.10    1.60
   0   9  -6    6.20    2.40
   0   9   7    7.80    1.80
   0   9  -7    5.80    2.60
   0   9   8   -0.80    1.20
   0   9  -8    1.90    2.40
   0   9   9    2.20    1.60
   0   9  -9    3.30    2.50
   0   9 -10    4.50    2.90
   0   9  10    0.60    1.60
   0   9  11    5.50    2.60
   0  10   0    4.00    1.90
   0  10   1   -0.50    1.40
   0  10  -1    3.10    1.70
   0  10  -2   -0.10    1.50
   0  10   2    0.50    1.10
   0  10  -3    2.10    1.80
   0  10   3    0.60    1.10
   0  10   4   12.50    2.20
   0  10  -4    9.10    2.60
   0  10  -5    1.20    1.80
   0  10   5    3.00    1.40
   0  10   6    7.70    1.80
   0  10  -6   11.40    3.20
   0  10   7    4.60    1.60
   0  10  -7    1.80    2.30
   0  10  -8   -1.60    1.90
   0  10   8    1.00    1.40
   0  10  10    1.60    2.00
   0  11   0   -1.10    1.60
   0  11   1    2.50    1.40
   0  11  -1    2.10    1.90
   0  11   1    0.40    1.90
   0  11  -2    1.60    2.00
   0  11   2   -1.70    1.10
   0  11  -3    6.90    2.60
   0  11   3    6.20    1.90
   0  11   4    7.50    2.00
   0  11  -4    3.50    2.40
   0  11   5    3.10    1.60
   0  11  -5    3.30    2.40
   0  11  -6    2.70    2.50
   0  11   6    0.60    1.30
   0  11   9    5.40    2.30
   0  12   0    2.30    2.40
   0  12   1    5.30    2.00
   0  12  -1   -0.20    2.00
   0  12   2   14.90    2.70
   0  12  -2   11.20    3.30
   0  12  -3    0.10    2.10
   0  12   3    1.70    1.60
   0  12   4    1.10    1.50
   0  12   7    3.80    2.20
   0  13   0    3.30    1.90
   0  13   1    2.70    1.90
  -1   0  16    0.90    1.80
  -1   0  15    1.10    1.70
  -1   0  14    6.50    2.10
  -1   0  13   -0.10    1.50
  -1   0  12   54.79    4.00
  -1   0  11    1.30    1.40
  -1   0  10  130.19    6.00
  -1   0  10  125.79    6.10
  -1   0   9    1.90    1.50
  -1   0   9    1.50    1.10
  -1   0   8  208.78    8.20
  -1   0   8  217.08    8.20
   1   0  -8  204.98    7.70
  -1   0   7    0.00    0.90
  -1   0   7    0.10    0.60
   1   0  -7    0.40    0.70
   1   0  -6  413.16   14.00
  -1   0   6  426.66   14.00
  -1   0   5   -0.40    0.30
   1   0  -5   -0.40    0.50
  -1   0   5    0.50    0.70
  -1   0   4 4019.40  122.69
   1   0  -4 4077.69  126.49
   1   0  -3   -0.10    0.40
  -1   0   3   -0.20    0.30
  -1   0   3    0.40    0.60
   1   0  -2  600.64   19.40
   1   0  -1   -1.30    0.10
   1   0   0   82.89    2.90
   1   0   1   -0.60    0.10
   1   0   2 6348.66  198.38
   1   0   2 6328.57  191.98
   1   0   3   -0.90    0.30
   1   0   3   -0.40    0.60
   1   0   4   87.99    3.70
   1   0   4   89.69    3.40
   1   0   5    0.40    0.40
   1   0   5    1.30    0.80
   1   0   6  337.87   11.90
   1   0   6  348.27   11.70
  -1   0  -7    0.00    0.60
   1   0   7    0.60    1.10
   1   0   8  192.68    7.80
   1   0   9    0.80    1.00
   1   0   9    2.40    1.60
   1   0  10   38.20    3.70
   1   0  11    0.00    1.40
   1   0  12    2.70    1.70
   1   0  13    0.60    1.50
   1   0  14    3.00    1.90
   1   0  15    0.70    1.80
  -1   1  16   11.90    2.80
  -1  -1  16    8.80    2.50
  -1   1  15    5.00    2.10
  -1  -1  15    5.40    2.10
  -1   1  14    4.50    1.90
  -1  -1  14    5.70    2.00
  -1   1  13    5.80    2.00
  -1  -1  13    7.90    2.20
  -1   1  12   35.30    3.70
  -1  -1  12   31.40    3.70
  -1   1  11   12.10    2.30
  -1   1  11    8.70    1.90
  -1  -1  11    9.30    2.00
  -1   1  10   14.90    2.40
  -1   1  10   16.70    2.40
  -1  -1  10   19.60    2.70
  -1   1   9   23.00    2.60
  -1   1   9   29.60    2.90
  -1  -1   9   25.30    2.40
  -1  -1   9   23.10    2.70
  -1   1   8    0.80    1.10
  -1   1   8   -0.40    0.80
   1   1  -8    0.10    0.80
  -1  -1   8    1.00    0.80
  -1  -1   8    1.10    1.30
  -1   1   7  879.61   27.40
  -1   1   7  851.71   28.00
   1   1  -7  854.61   28.20
   1  -1  -7  845.02   27.10
  -1  -1   7  853.81   27.50
  -1  -1   7  856.31   27.30
   1   1  -6   94.69    4.20
  -1   1   6   87.79    4.00
  -1   1   6   93.19    4.40
  -1  -1   6   90.19    3.80
   1  -1  -6   91.79    3.30
  -1  -1   6   91.29    4.20
  -1   1   5  444.56   15.20
   1   1  -5  482.05   16.00
  -1  -1   5  492.45   15.50
  -1  -1   5  475.75   15.30
   1  -1  -5  474.75   15.10
  -1   1   4   46.30    2.10
   1   1  -4   40.20    2.30
  -1  -1   4   49.90    2.10
  -1  -1   4   45.50    2.40
   1  -1  -4   44.30    1.70
  -1   1   3 9242.17  286.47
   1   1  -3 8810.12  295.77
  -1  -1   3 9999.00  287.57
   1  -1  -3 9768.92  294.87
   1   1  -2  304.97    9.90
   1  -1  -2  288.17    9.30
  -1  -1   2  277.97    9.30
   1   1  -1 1407.96   44.30
   1   1   0   39.20    1.60
   1  -1   0   38.10    1.60
   1   1   1  345.57   11.10
   1  -1   1  350.16   11.40
   1   1   2 3853.71  121.89
   1   1   2 3851.61  118.19
   1  -1   2 3900.51  118.19
   1  -1   2 4024.80  122.19
   1   1   3  288.97    9.50
   1   1   3  297.27    9.70
   1  -1   3  301.17    9.90
   1  -1   3  308.17   10.20
   1   1   4   65.49    2.50
   1   1   4   78.59    3.20
   1  -1   4   72.99    3.20
   1  -1   4   72.89    3.20
   1   1   5   19.40    1.70
   1  -1   5   16.80    1.60
   1  -1   5   16.30    1.70
   1   1   6  706.83   23.10
   1  -1   6  721.43   23.30
   1  -1   6  725.53   23.00
  -1  -1  -6  727.73   22.90
   1  -1   6  712.73   23.80
   1   1   7   93.79    4.40
  -1   1  -7   92.89    4.30
   1  -1   7   92.59    4.50
   1  -1   7   86.89    4.00
  -1   1  -8   56.39    3.20
   1   1   8   61.29    3.80
   1  -1   8   55.59    3.20
   1  -1   8   58.99    3.80
   1   1   9    1.00    1.40
   1  -1   9    0.00    1.30
   1   1  10    0.30    1.40
   1   1  10    1.70    0.80
   1  -1  10    1.70    1.30
   1   1  11    4.60    1.80
   1  -1  11    6.50    1.90
   1   1  12    0.60    1.40
   1  -1  12    0.00    1.30
   1   1  13   -0.60    1.40
   1  -1  13    1.10    1.60
   1   1  14    8.30    2.30
   1  -1  14    9.00    2.40
   1   1  15    0.80    1.80
   1  -1  15    1.70    1.80
  -1   2  16    0.70    1.80
  -1  -2  16    1.90    1.70
  -1   2  15    1.70    1.90
  -1  -2  15    0.40    1.60
  -1   2  14   11.10    2.60
  -1  -2  14    7.10    2.10
  -1   2  13    5.70    2.10
  -1   2  13    8.00    2.20
  -1  -2  13   10.20    2.20
  -1   2  12    4.90    1.90
  -1   2  12    2.30    1.60
  -1  -2  12    1.40    1.30
  -1   2  11   12.30    2.30
  -1   2  11    7.40    1.90
  -1  -2  11    7.40    2.00
  -1   2  10   -0.40    1.00
  -1   2  10    1.90    1.40
  -1  -2  10    5.80    1.70
  -1   2   9   69.39    4.10
  -1   2   9   60.69    4.20
   1   2  -9   78.39    4.30
  -1  -2   9   70.69    4.20
  -1   2   8    0.70    0.90
  -1   2   8    0.30    1.20
   1   2  -8    0.20    0.80
  -1  -2   8    0.30    0.90
  -1  -2   8   -1.40    0.80
   1   2  -7   96.09    4.80
  -1   2   7   97.39    4.30
  -1  -2   7   95.79    3.90
  -1  -2   7   92.79    4.60
  -1   2   6  129.99    5.20
  -1  -2   6  128.49    4.80
  -1  -2   6  128.69    5.40
  -1   2   5    0.50    0.60
   1   2  -5    0.30    0.60
  -1  -2   5    0.70    0.60
  -1  -2   5    0.40    0.60
   1   2  -4    1.70    0.70
  -1   2   4    2.20    0.60
   1  -2  -4    1.70    0.30
  -1  -2   4    2.00    0.70
  -1   2   3   27.70    1.40
   1   2  -3   27.60    1.90
  -1  -2   3   23.90    1.60
   1  -2  -3   27.00    1.20
  -1   2   2  163.58    5.60
   1   2  -2  174.48    6.40
   1  -2  -2  167.38    5.80
  -1  -2   2  169.48    5.90
   1  -2  -1   74.49    2.90
   1   2   0   32.20    1.70
   1  -2   0   29.30    1.60
   1   2   1  709.23   22.30
   1   2   1  700.63   22.90
   1  -2   1  758.02   23.30
   1  -2   1  706.03   22.30
   1   2   2    4.60    0.60
   1   2   2    4.00    0.60
   1  -2   2    4.10    0.70
   1  -2   2    3.90    0.80
   1   2   3   65.79    2.70
   1   2   3   62.49    2.30
   1  -2   3   60.49    2.90
   1  -2   3   71.79    3.20
   1   2   4  333.57   11.00
   1  -2   4  329.57   11.70
   1   2   5   22.20    1.80
   1  -2   5   18.80    1.90
   1  -2   5   15.90    1.80
   1   2   6    0.20    0.90
   1  -2   6    1.00    0.80
   1  -2   6   -0.50    0.50
   1  -2   6   -0.30    0.80
   1   2   7   45.90    3.10
   1  -2   7   45.60    3.00
   1  -2   7   42.90    3.00
  -1   2  -8    3.10    1.20
   1   2   8    0.70    1.40
   1  -2   8    1.00    1.30
   1   2   9    1.20    1.40
   1  -2   9    0.00    1.30
   1   2  10   23.20    2.90
   1  -2  10   20.50    2.80
   1   2  11    9.00    2.10
   1   2  11    6.50    2.00
   1  -2  11    6.60    1.90
   1   2  12    7.80    2.20
   1   2  12    8.80    2.40
   1  -2  12   11.90    2.50
   1   2  13    3.90    2.00
   1  -2  13    1.80    1.70
   1   2  14    5.50    2.20
   1  -2  14    8.00    2.30
   1   2  15    2.20    2.10
   1  -2  15    5.40    2.10
  -1   3  16   -1.00    1.80
  -1  -3  16    2.60    1.90
  -1   3  15   -1.10    1.80
  -1  -3  15   -0.10    1.40
  -1   3  14    0.20    1.90
  -1   3  14   -0.80    1.60
  -1  -3  14    0.50    1.20
  -1   3  13    3.30    1.90
  -1   3  13    4.20    2.10
  -1  -3  13    4.80    1.80
  -1   3  12    1.50    1.70
  -1   3  12    0.70    1.60
  -1  -3  12    2.00    1.50
  -1   3  11    5.20    1.80
  -1   3  11    3.00    1.50
  -1  -3  11    4.70    1.60
  -1   3  10   20.80    2.90
  -1   3  10   20.10    2.50
   1   3 -10   19.60    2.80
  -1  -3  10   15.90    2.50
  -1   3   9    3.00    1.40
  -1   3   9    3.50    1.60
   1   3  -9    4.50    1.50
  -1  -3   9    2.30    1.40
  -1   3   8   28.10    2.60
  -1  -3   8   25.40    2.70
  -1   3   7  187.38    7.10
   1   3  -7  190.58    8.10
  -1  -3   7  181.18    7.50
  -1   3   6    9.30    1.30
   1   3  -6    9.30    1.70
  -1  -3   6    8.90    1.50
  -1  -3   6   10.80    1.00
   1   3  -5    8.30    1.50
  -1   3   5    7.60    1.10
   1  -3  -5    6.80    0.60
  -1  -3   5    9.30    1.40
   1   3  -4   82.39    4.10
  -1   3   4   76.89    3.20
   1  -3  -4   80.59    3.00
  -1  -3   4   75.99    3.60
   1   3  -3 1370.96   43.80
  -1   3   3 1365.46   41.50
   1  -3  -3 1355.96   42.70
  -1  -3   3 1303.47   41.90
   1   3  -2   74.69    3.60
  -1   3   2   72.89    2.90
   1  -3  -2   71.79    3.10
   1   3  -1 1368.46   44.30
   1  -3  -1 1391.36   44.00
   1   3   0  275.77    9.80
   1  -3   0  279.07    9.80
   1   3   1  401.16   13.60
   1  -3   1  404.36   13.90
   1   3   2   18.00    1.30
   1   3   2   16.10    1.20
   1  -3   2   15.10    1.70
   1  -3   2   18.80    1.40
   1   3   3   98.59    3.70
   1   3   3   98.89    3.90
   1  -3   3  103.89    4.20
   1  -3   3   94.99    4.50
   1   3   4  166.18    5.90
   1   3   4  148.79    5.30
   1  -3   4  161.48    6.60
   1   3   5   77.59    3.50
   1  -3   5   74.89    4.10
   1  -3   5   73.69    3.80
   1   3   6    2.00    0.90
   1  -3   6   -0.70    0.70
   1  -3   6   -0.20    0.80
   1   3   7   52.89    3.20
   1  -3   7   58.89    3.60
   1  -3   7   58.29    3.70
   1   3   8   11.70    2.00
  -1   3  -8    7.60    1.60
   1  -3   8   12.70    2.10
   1   3   9   37.40    3.40
  -1   3  -9   39.80    3.30
   1  -3   9   35.80    3.50
   1   3  10   10.80    2.20
   1  -3  10   12.00    2.20
   1   3  11    3.50    1.90
   1   3  11    2.60    1.60
   1  -3  11    2.40    1.50
   1   3  12   11.50    2.60
   1   3  12   12.30    2.40
   1  -3  12    6.80    2.00
   1   3  13    1.70    1.80
   1   3  13    1.90    1.80
   1  -3  13   -0.60    1.20
   1   3  14   -0.10    1.80
   1  -3  14    2.10    1.60
   1   3  15    0.40    1.90
   1  -3  15    4.30    1.90
  -1   4  16   -1.80    1.90
  -1   4  15   -0.70    1.90
  -1  -4  15    1.30    1.40
  -1   4  14    3.30    2.00
  -1   4  14    5.00    2.50
  -1  -4  14    2.30    1.70
  -1   4  13    2.40    1.70
  -1   4  13    1.60    1.90
  -1  -4  13    1.40    1.50
  -1   4  12    1.30    1.60
  -1   4  12    2.90    2.00
  -1  -4  12    2.00    1.40
  -1   4  11    0.70    1.40
  -1   4  11    2.10    1.70
  -1  -4  11    1.70    1.30
   1   4 -10    1.50    1.50
  -1   4  10    3.30    1.40
  -1   4  10    5.10    1.70
  -1  -4  10    2.20    1.30
  -1   4   9   19.90    2.50
   1   4  -9   23.90    3.20
  -1  -4   9   22.50    2.90
   1   4  -8    0.90    1.20
  -1   4   8    2.10    1.20
  -1  -4   8   -0.70    0.80
  -1   4   7   35.50    2.50
   1   4  -7   36.90    3.60
  -1  -4   7   39.70    2.90
  -1   4   6   46.10    2.60
   1   4  -6   39.90    3.20
  -1  -4   6   42.20    3.00
  -1   4   5   14.30    1.50
   1   4  -5   14.80    2.20
  -1  -4   5   17.50    2.00
   1   4  -4    7.60    1.60
  -1   4   4   11.20    1.20
  -1  -4   4    8.20    1.40
   1  -4  -4    9.60    1.10
   1   4  -3  455.55   16.80
  -1   4   3  469.05   15.30
   1  -4  -3  494.05   15.90
   1   4  -2   33.00    2.50
  -1   4   2   33.90    2.00
   1  -4  -2   36.80    2.20
   1   4  -1    0.30    0.60
   1  -4  -1    0.70    0.60
   1   4   0   19.00    1.90
   1  -4   0   16.50    1.80
   1   4   1  213.58    7.90
   1  -4   1  202.18    8.10
   1   4   2  654.13   21.20
   1   4   2  650.63   21.80
   1  -4   2  680.23   22.60
   1   4   3    2.50    0.80
   1   4   3    5.60    0.90
   1  -4   3    7.00    1.40
   1  -4   3    5.30    1.10
   1   4   4    2.10    0.60
   1   4   4    0.50    0.50
   1  -4   4    0.70    0.90
   1  -4   4    0.60    0.70
   1   4   5   48.70    2.60
   1  -4   5   43.00    3.20
   1  -4   5   46.00    3.00
   1   4   6   16.80    1.90
   1  -4   6   16.80    2.20
   1  -4   6   17.40    2.40
   1   4   7    1.10    1.10
   1  -4   7    1.40    1.20
   1  -4   7    0.70    0.90
   1   4   8  162.98    6.70
  -1   4  -8  146.89    7.30
   1  -4   8  148.99    7.00
  -1   4  -9   21.20    2.90
   1   4   9   15.90    2.30
   1  -4   9   16.10    2.50
  -1   4 -10    8.10    2.10
   1   4  10    4.80    1.70
   1  -4  10    7.10    2.00
   1   4  11    0.20    1.40
   1  -4  11   -0.20    1.20
   1   4  12    8.20    2.30
   1   4  12    7.00    2.10
   1  -4  12    6.70    2.00
   1   4  13    4.90    2.20
   1   4  13    1.10    1.80
   1  -4  13    3.10    1.60
   1   4  14    3.40    2.30
   1   4  14    2.40    1.90
   1  -4  14    1.40    1.70
   1   4  15   -1.50    1.80
   1  -4  15    0.90    1.80
  -1   5  15    5.30    2.70
  -1   5  15    4.30    2.40
  -1  -5  15    6.10    2.30
  -1   5  14    2.40    2.40
  -1   5  14    5.00    2.10
  -1  -5  14    7.00    2.30
  -1   5  13    1.80    1.90
  -1   5  13    2.40    1.80
  -1  -5  13    3.60    1.70
  -1   5  12    0.80    1.60
  -1   5  12    0.50    1.80
  -1  -5  12    1.20    1.40
  -1   5  11   16.90    3.00
  -1   5  11   19.00    2.70
   1   5 -11   25.50    3.70
  -1  -5  11   17.20    2.90
   1   5 -10    8.90    2.50
  -1   5  10    7.50    1.80
  -1   5  10    8.80    2.40
  -1  -5  10    7.80    2.00
   1   5  -9   43.90    4.50
  -1   5   9   38.30    2.90
  -1  -5   9   38.80    3.90
   1   5  -8   13.00    2.60
  -1   5   8   11.50    1.90
  -1  -5   8   12.40    2.20
  -1   5   7   18.90    2.00
   1   5  -7   17.30    2.80
  -1  -5   7   16.00    2.40
   1   5  -6   21.00    2.90
  -1   5   6   20.40    1.90
  -1  -5   6   20.90    2.60
   1   5  -5   40.90    3.40
  -1   5   5   47.30    2.40
  -1   5   5   44.60    2.50
  -1  -5   5   38.20    2.90
   1   5  -4    2.70    1.30
  -1   5   4    1.30    0.70
   1  -5  -4    1.50    0.80
  -1   5   3   56.69    2.80
   1   5  -3   47.20    3.50
   1  -5  -3   54.89    3.00
   1   5  -1   23.30    2.60
   1  -5  -1   31.00    2.30
   1   5   0  600.84   20.30
   1  -5   0  570.14   20.20
   1   5   1   33.00    2.50
   1  -5   1   37.70    2.70
   1   5   2   12.30    1.60
   1   5   2    8.80    1.30
   1  -5   2   10.90    1.80
   1   5   3  256.67    9.60
   1   5   3  259.97    9.40
   1  -5   3  271.47   10.70
   1   5   4    3.30    0.90
   1   5   4    3.10    0.90
   1  -5   4    3.80    1.20
   1  -5   4    2.00    1.10
   1   5   5   19.50    2.00
   1  -5   5   15.30    2.40
   1  -5   5   18.50    2.30
   1   5   6   44.70    2.80
   1  -5   6   47.00    3.70
   1  -5   6   44.80    3.30
   1   5   7   94.89    4.60
   1  -5   7   91.59    5.10
   1  -5   7   97.89    5.80
  -1   5  -8    0.40    1.30
   1   5   8    0.30    1.10
   1  -5   8    0.70    1.30
  -1   5  -9    9.20    2.30
   1   5   9   13.30    2.10
   1  -5   9   10.10    2.30
  -1   5 -10    2.30    1.80
   1   5  10   -1.30    1.20
   1  -5  10    0.00    1.30
   1   5  11    5.50    1.90
   1  -5  11    4.00    1.80
   1   5  12    0.60    1.60
   1   5  12   -1.40    1.50
   1  -5  12    1.90    1.60
   1   5  13    4.40    2.20
   1   5  13   -0.10    1.70
   1  -5  13    2.00    1.80
   1   5  14    4.60    2.30
   1   5  14   -1.60    1.80
   1  -5  14    1.20    1.60
   1   5  15    0.50    2.20
  -1   6  15   -1.00    2.30
  -1   6  14    2.10    2.40
  -1   6  14    0.00    1.90
  -1  -6  14    0.70    1.70
  -1   6  13    0.50    1.90
  -1   6  13   -1.10    1.60
  -1  -6  13    0.90    1.50
  -1   6  12    5.60    2.40
  -1   6  12    2.70    1.80
  -1  -6  12    1.30    1.40
  -1   6  11    1.60    1.80
  -1   6  11   -0.90    1.40
   1   6 -11    1.20    2.00
  -1  -6  11    1.80    1.50
  -1   6  10   -1.50    1.50
   1   6 -10    0.80    1.80
  -1   6  10    1.10    1.30
  -1  -6  10    0.40    1.40
   1   6  -9   15.10    3.00
  -1   6   9   13.40    2.10
  -1  -6   9    9.40    2.20
  -1   6   8    2.40    1.20
   1   6  -8    3.30    1.90
  -1  -6   8    3.30    1.50
   1   6  -7   -0.80    1.20
  -1   6   7    0.30    0.90
  -1  -6   7    0.70    1.20
  -1   6   6    0.00    0.80
   1   6  -6    1.40    1.30
  -1  -6   6    0.80    1.00
   1   6  -5    0.30    1.20
  -1   6   5    0.20    0.70
  -1   6   4   15.80    1.80
   1   6  -4   14.40    2.50
   1  -6  -4   16.50    2.00
  -1   6   3    0.90    0.70
   1   6  -3    1.00    1.00
   1  -6  -3    0.00    0.70
   1   6  -2    1.90    1.10
   1  -6  -2    0.90    0.80
   1   6  -1   36.80    3.00
   1  -6  -1   46.50    3.10
   1   6   0    0.60    0.90
   1  -6   0    0.30    0.90
   1   6   1   73.59    4.10
   1  -6   1   67.29    4.20
   1   6   2   30.80    2.30
   1   6   2   32.20    2.60
   1  -6   2   26.40    3.10
   1   6   3  101.79    4.80
   1   6   3   95.49    4.60
   1  -6   3   92.39    5.40
   1   6   4  115.89    5.10
   1  -6   4  117.19    6.40
   1   6   5    1.00    0.80
   1  -6   5    5.00    1.50
   1  -6   5    0.90    1.20
   1   6   6  138.89    6.00
   1  -6   6  132.79    7.40
   1  -6   6  149.29    6.90
   1   6   7   -1.10    0.90
  -1   6  -7    1.70    1.50
   1  -6   7    0.80    1.10
   1   6   8    1.10    1.10
  -1   6  -8    1.50    1.60
   1  -6   8    2.60    1.50
  -1   6  -9    5.60    2.20
   1   6   9    5.30    1.70
   1  -6   9    8.50    2.20
  -1   6 -10    4.90    2.20
   1   6  10    6.20    1.80
   1  -6  10    3.80    1.80
   1   6  11   -0.50    1.50
   1  -6  11    0.00    1.50
   1   6  12    0.30    1.70
   1   6  12    1.80    1.80
   1  -6  12   -0.50    1.60
   1   6  13    4.20    2.20
   1   6  13    6.20    2.60
   1  -6  13    7.80    2.60
   1   6  14    2.10    2.10
   1   6  14    3.80    2.40
   1  -6  14    5.00    2.20
  -1   7  14   -0.70    2.40
  -1   7  13    1.90    2.30
  -1  -7  13   -0.10    1.50
  -1   7  12    2.20    2.10
  -1   7  12    1.70    1.70
  -1  -7  12    1.00    1.70
   1   7 -11    3.10    2.50
  -1   7  11   -1.10    1.40
  -1   7  11    0.60    1.80
  -1  -7  11    2.70    1.90
  -1   7  10    4.10    2.00
  -1   7  10   -1.80    1.10
   1   7 -10   -0.70    1.90
  -1  -7  10   -1.00    1.20
  -1   7   9    3.00    1.40
   1   7  -9    0.20    1.90
  -1  -7   9    5.60    1.90
   1   7  -8   69.59    5.60
  -1   7   8   62.39    3.70
  -1  -7   8   63.59    4.60
  -1   7   7    5.50    1.30
   1   7  -7    3.40    2.00
   1   7  -6   79.49    5.50
  -1   7   6   69.19    3.80
   1   7  -5   59.99    4.90
  -1   7   5   71.29    3.70
  -1   7   4  184.98    7.90
  -1   7   4  187.88    7.40
   1   7  -4  185.78    9.10
  -1   7   3    4.00    1.20
   1   7  -3    4.60    1.60
   1  -7  -3    3.00    1.30
   1   7  -2   22.60    3.00
   1  -7  -2   21.10    2.70
   1   7  -1    4.50    1.50
   1  -7  -1    2.60    1.30
   1   7   0    9.30    1.90
   1  -7   0   10.60    2.10
   1   7   1    9.50    1.90
   1  -7   1   11.20    2.20
   1   7   2  101.89    5.40
   1   7   2  100.49    4.90
   1  -7   2   99.39    5.90
   1   7   3    0.40    0.80
   1   7   3   -0.30    1.00
   1  -7   3   -0.40    1.30
   1   7   4   58.29    3.50
   1  -7   4   58.89    4.60
   1   7   5    4.10    1.20
   1  -7   5    1.30    1.40
  -1   7  -6   60.79    4.80
   1   7   6   62.99    3.60
   1   7   7    3.00    1.30
  -1   7  -7    0.30    1.60
   1  -7   7    1.20    1.30
   1   7   8    6.60    1.70
  -1   7  -8    5.60    2.20
   1  -7   8    9.20    2.30
   1   7   9    3.20    1.40
  -1   7  -9    2.90    2.00
   1  -7   9    1.90    1.80
  -1   7 -10    9.00    2.80
   1   7  10    4.30    1.90
   1  -7  10    8.60    2.40
  -1   7 -11    7.00    2.80
   1   7  11    0.10    1.60
   1  -7  11    0.60    1.70
   1   7  12    3.70    2.20
   1   7  12   -0.40    1.80
   1  -7  12    0.80    1.70
   1   7  13   13.20    3.40
   1   7  13   10.90    2.80
   1  -7  13   13.30    3.20
  -1   8  13    3.10    2.50
  -1  -8  13    0.60    1.90
  -1   8  12    2.50    2.30
   1   8 -12   -1.20    2.40
  -1  -8  12    1.10    1.80
   1   8 -11    7.60    2.90
  -1   8  11   11.40    3.10
  -1   8  10   -0.20    1.40
  -1   8  10    2.10    1.80
   1   8 -10   -1.40    2.00
   1   8  -9   -1.40    1.70
  -1   8   9    2.30    1.40
  -1   8   8    2.70    1.40
   1   8  -8    3.00    2.20
   1   8  -7    3.20    2.20
  -1   8   7    1.50    1.20
   1   8  -6   -1.00    1.60
  -1   8   6   -0.30    0.80
   1   8  -5   20.90    3.50
  -1   8   5   22.80    2.40
   1   8  -4   16.20    3.00
  -1   8   4   20.60    2.30
   1   8  -3    2.80    1.60
  -1   8   3    2.50    1.20
  -1   8   3    0.90    1.10
   1   8  -2    9.20    2.30
  -1   8   2    9.50    1.90
   1   8  -1   16.10    2.80
   1  -8  -1   14.40    2.70
   1   8   0    0.40    1.20
   1  -8   0    2.50    1.60
   1   8   1   69.49    4.70
   1  -8   1   67.99    5.00
   1   8   2    0.70    1.10
   1   8   2    0.50    0.90
   1  -8   2    0.20    1.40
   1   8   3   89.39    4.70
   1  -8   3   80.19    5.80
  -1   8  -4   30.10    3.80
   1   8   4   35.10    3.20
   1  -8   4   29.80    4.20
  -1   8  -5   21.70    3.40
   1   8   5   17.50    2.30
  -1   8  -6   10.00    2.60
   1   8   6    8.80    1.70
   1   8   7    1.70    1.10
  -1   8  -7    0.30    1.60
   1   8   8    3.40    1.30
  -1   8  -8    2.10    2.00
   1   8   9   31.10    3.30
  -1   8  -9   26.60    4.40
   1  -8   9   26.30    3.80
   1   8  10   14.30    2.50
  -1   8 -10   20.30    4.00
   1  -8  10   18.40    3.50
  -1   8 -11    2.90    2.50
   1   8  11    0.20    1.60
   1  -8  11    3.60    2.20
   1   8  12    3.10    2.20
   1   8  12   -0.80    1.80
   1  -8  12    1.20    1.90
   1   8  13   -1.20    1.90
  -1   9  12    3.80    2.40
  -1   9  11   12.70    3.10
   1   9 -10   -3.70    2.10
  -1   9  10    2.50    1.90
   1   9  -9    3.90    2.70
  -1   9   9    3.30    2.00
  -1   9   8    0.30    1.20
   1   9  -8    2.60    2.50
   1   9  -7   -2.90    1.70
  -1   9   7   -1.40    1.00
   1   9  -6    8.30    2.80
  -1   9   6    9.10    1.80
   1   9  -5    9.30    2.50
  -1   9   5    8.70    1.80
   1   9  -4   15.20    3.00
  -1   9   4   13.30    2.10
  -1   9   3   34.70    3.30
   1   9  -3   26.40    3.90
  -1   9   2   25.70    2.90
  -1   9   2   27.90    3.50
   1   9  -2   23.70    3.60
  -1   9   1    2.00    1.40
   1   9  -1    1.90    1.70
   1   9   0    8.00    2.30
  -1   9   0    8.40    2.10
  -1   9  -1  234.48   10.90
   1   9   1  226.18   10.50
  -1   9  -2   29.70    3.90
   1   9   2   28.20    3.20
   1   9   2   28.70    3.50
   1   9   3    3.50    1.40
  -1   9  -3    4.50    1.90
  -1   9  -4   15.10    3.00
   1   9   4   15.40    2.30
   1   9   5    3.60    1.40
  -1   9  -5    7.10    2.20
   1   9   6   -0.30    1.10
  -1   9  -6    1.30    1.80
   1   9   7   -1.20    0.90
  -1   9  -7    0.40    1.80
  -1   9  -8    5.50    2.70
   1   9   8    4.20    1.60
  -1   9  -9    0.80    2.10
   1   9   9    0.50    1.40
  -1   9 -10   -0.30    2.00
   1   9  10   -2.10    1.30
   1   9  11   15.40    3.00
   1   9  12   -0.40    2.00
  -1  10  10    1.90    1.90
  -1  10   9    3.60    2.10
  -1  10   8   12.60    3.00
   1  10  -8    8.20    3.20
   1  10  -7   -1.30    1.80
   1  10  -6   17.90    3.70
  -1  10   6   13.40    2.20
  -1  10   5    5.90    1.70
   1  10  -5    7.40    2.60
  -1  10   4   27.60    3.10
   1  10  -4   20.80    3.80
  -1  10   3    5.60    1.70
   1  10  -3    3.50    2.10
   1  10  -2   -0.20    1.40
  -1  10   2    1.80    1.20
  -1  10   2   -0.10    1.30
   1  10  -1    3.80    1.90
  -1  10   1    0.50    1.50
  -1  10   0   -0.20    1.40
   1  10   0    0.90    1.60
   1  10   1    0.30    1.10
  -1  10  -1    1.60    1.60
   1  10   1    0.30    1.50
   1  10   2    1.60    1.30
  -1  10  -2    2.70    1.90
   1  10   3    0.10    1.10
  -1  10  -3    0.10    1.50
  -1  10  -4   -0.80    1.40
   1  10   4   -0.60    1.00
  -1  10  -5    0.60    1.70
   1  10   5    2.20    1.40
   1  10   6    6.10    1.70
  -1  10  -6    2.80    2.40
   1  10   7    0.30    1.20
  -1  10  -7   -0.10    1.90
  -1  10  -8    2.90    2.40
   1  10   8    0.00    1.40
   1  10   9    3.90    1.90
   1  10  10   -2.80    1.40
  -1  11   9    4.40    2.40
  -1  11   8    1.90    1.90
  -1  11   7    8.80    2.50
   1  11  -6    0.20    2.10
  -1  11   6    5.70    2.10
   1  11  -5   -2.00    1.70
   1  11  -4    6.30    2.60
  -1  11   4    2.20    1.40
   1  11  -3   16.50    3.50
  -1  11   3   18.10    2.80
   1  11  -2   -0.60    1.70
  -1  11   2    1.10    1.40
   1  11  -1    6.80    2.60
  -1  11   1    3.00    2.10
  -1  11   0    1.00    1.70
   1  11   0   -0.10    1.80
  -1  11  -1    6.30    2.30
   1  11   1    9.20    2.10
  -1  11  -2    2.60    2.00
   1  11   2    1.70    1.40
   1  11   3   -1.00    1.10
  -1  11  -3   -0.80    1.50
  -1  11  -4    0.90    1.70
   1  11   4    0.20    1.20
   1  11   5    0.10    1.30
  -1  11  -5    2.40    2.20
   1  11   6   -0.60    1.20
   1  11   7    7.70    2.10
   1  11   8   -0.70    1.50
  -1  12   7    3.10    2.20
  -1  12   6    2.40    2.20
   1  12  -3   -0.30    2.20
   1  12  -2    0.50    2.20
  -1  12   2    1.50    1.60
   1  12  -1   12.30    3.40
  -1  12   1   15.40    2.80
  -1  12   0    2.60    2.40
   1  12   0    1.40    2.20
  -1  12  -1   10.80    3.20
   1  12   1   14.50    2.80
  -1  12  -2    0.40    2.10
   1  12   2    1.70    1.50
   1  12   3    2.20    1.60
   1  12   4   -1.30    1.10
   1  12   5    3.50    1.80
   1  12   6   -0.70    1.40
   1  13   0    2.90    2.00
   1  13   1    1.10    1.70
   1  13   2    2.00    1.90
   1  13   3    1.20    1.80
  -2   0  16    8.00    2.30
  -2   0  15    1.10    1.60
  -2   0  14   -0.20    1.40
  -2   0  13    0.80    1.50
  -2   0  12   65.69    4.50
  -2   0  11   -1.00    1.10
  -2   0  11   -1.60    1.10
  -2   0  10  403.96   14.40
  -2   0  10  392.46   14.40
  -2   0   9    0.20    0.80
  -2   0   9    0.20    1.30
   2   0  -8  129.69    5.50
  -2   0   8  142.09    5.80
  -2   0   7   -0.20    0.60
   2   0  -7    0.60    0.80
  -2   0   7    0.00    0.80
   2   0  -6   14.90    1.50
  -2   0   6   17.20    1.70
   2   0  -5   -0.20    0.50
  -2   0   5   -0.20    0.50
  -2   0   5   -0.30    0.60
  -2   0   4 6278.37  192.78
  -2   0   4 6353.86  193.98
   2   0  -4 6468.05  198.68
  -2   0   3   -1.20    0.40
  -2   0   3    0.60    0.50
   2   0  -3    0.50    0.60
   2   0  -2 1022.20   32.30
   2   0  -1    0.00    0.30
   2   0   0 1951.90   60.99
   2   0   1   -0.10    0.20
   2   0   2  316.47   10.30
   2   0   3   -0.10    0.60
   2   0   3   -0.30    0.30
   2   0   4   16.80    1.20
   2   0   4   16.90    1.60
   2   0   5   -0.10    0.80
   2   0   5   -0.10    0.40
   2   0   6  544.35   18.00
   2   0   6  542.55   17.90
   2   0   7    0.60    1.10
   2   0   7   -0.20    0.60
   2   0   8   11.10    2.10
   2   0   9   -1.30    1.20
   2   0  10    1.30    1.60
   2   0  11    1.40    1.50
   2   0  12    1.30    1.50
   2   0  13    1.30    1.80
   2   0  14    4.60    2.00
   2   0  15    1.90    2.10
  -2   1  16    0.90    1.80
  -2  -1  16    0.20    1.70
  -2   1  15    7.20    2.40
  -2  -1  15    6.30    2.10
  -2   1  14   16.60    2.90
  -2  -1  14   18.90    3.00
  -2   1  13   24.50    3.10
  -2  -1  13   25.40    3.30
  -2   1  12   49.90    4.00
  -2   1  12   57.39    4.10
  -2  -1  12   55.29    4.00
  -2   1  11   68.99    4.40
  -2   1  11   65.49    4.40
  -2  -1  11   77.99    4.60
  -2   1  10    5.50    1.50
  -2   1  10    5.70    1.70
  -2  -1  10    6.90    1.60
  -2  -1  10    8.00    2.00
  -2   1   9   34.30    2.80
   2   1  -9   37.20    2.70
  -2   1   9   29.30    2.90
  -2  -1   9   31.60    3.00
  -2  -1   9   32.20    2.50
  -2   1   8   -0.10    1.00
   2   1  -8    2.50    1.10
  -2   1   8    1.60    1.00
  -2  -1   8    2.00    1.00
  -2  -1   8   -0.30    1.00
  -2   1   7  220.08    8.00
  -2   1   7  222.08    8.50
   2   1  -7  213.88    8.30
   2  -1  -7  214.68    7.40
  -2  -1   7  217.68    8.20
  -2  -1   7  217.88    7.90
  -2   1   6    2.30    0.80
  -2   1   6    0.20    0.80
   2   1  -6    0.30    0.60
  -2  -1   6    2.30    0.80
   2  -1  -6    0.80    0.50
  -2  -1   6   -0.10    0.60
   2   1  -5    3.20    0.90
  -2   1   5    2.20    0.70
  -2   1   5    4.00    0.80
  -2  -1   5    2.50    0.80
  -2  -1   5    2.60    0.70
   2  -1  -5    4.00    0.60
  -2   1   4  135.29    5.30
  -2   1   4  144.19    4.90
  -2  -1   4  136.59    5.00
   2  -1  -4  138.79    4.80
  -2   1   3 4079.59  128.79
   2   1  -3 4306.07  132.89
  -2   1   3 4262.37  129.69
  -2  -1   3 4309.97  128.49
   2  -1  -3 4259.07  133.09
  -2   1   2 7401.96  230.48
   2   1  -2 7484.75  236.18
  -2  -1   2 7456.45  228.48
   2  -1  -2 7726.33  235.18
   2   1  -1 1866.51   59.49
   2  -1  -1 1911.61   59.19
   2   1   0   38.40    1.80
   2  -1   0   42.10    1.70
   2   1   1  821.52   25.80
   2   1   1  803.62   25.00
   2  -1   1  818.72   26.00
   2   1   2   92.59    3.40
   2   1   2  100.19    3.60
   2  -1   2   98.59    3.80
   2  -1   2   98.09    3.70
   2   1   3   52.89    2.40
   2   1   3   52.99    2.00
   2  -1   3   51.79    2.50
   2  -1   3   55.99    2.60
   2   1   4  272.17    8.70
   2  -1   4  256.87    9.10
   2  -1   4  266.07    9.40
   2   1   5  605.84   19.20
   2   1   5  578.34   18.90
   2  -1   5  604.04   19.70
   2  -1   5  579.24   19.20
   2   1   6   50.39    2.20
   2   1   6   55.69    3.20
   2  -1   6   49.40    3.00
   2  -1   6   49.80    2.80
   2   1   7  128.79    5.60
   2  -1   7  118.89    5.40
   2  -1   7  131.59    5.80
   2   1   8    6.00    1.70
   2  -1   8    6.10    1.70
   2   1   9   -0.40    1.40
   2  -1   9    1.20    1.40
   2   1  10   12.80    2.30
   2  -1  10   14.00    2.40
   2   1  11    5.20    1.90
   2  -1  11    5.50    2.00
   2   1  12   -1.30    1.50
   2  -1  12    1.70    1.50
   2   1  13    1.80    1.80
   2  -1  13    1.00    1.70
   2   1  14    6.80    2.30
   2  -1  14    8.70    2.50
   2   1  15    3.70    2.10
   2  -1  15    1.80    2.00
  -2   2  16    4.40    2.10
  -2  -2  16    3.40    1.80
  -2   2  15    3.80    2.00
  -2  -2  15    1.90    1.60
  -2   2  14    2.80    1.80
  -2  -2  14    2.00    1.60
  -2   2  13    1.10    1.80
  -2   2  13    1.40    1.70
  -2  -2  13    1.90    1.50
  -2   2  12    1.10    1.50
  -2   2  12    4.30    1.70
  -2  -2  12    5.80    1.80
  -2   2  11    7.00    1.80
  -2   2  11    6.10    1.90
  -2  -2  11    7.40    1.90
  -2   2  10   -0.50    0.90
  -2   2  10    2.00    1.50
  -2  -2  10   -0.30    1.00
  -2   2   9    5.60    1.70
  -2   2   9    4.10    1.40
   2   2  -9    4.10    1.50
  -2  -2   9    7.10    1.70
  -2   2   8   14.10    2.10
   2   2  -8   15.50    2.10
  -2   2   8   17.20    2.10
  -2  -2   8   13.80    2.00
  -2  -2   8   14.50    1.70
  -2   2   7   62.49    3.30
  -2   2   7   65.99    3.80
   2   2  -7   56.39    3.50
  -2  -2   7   69.29    3.60
  -2  -2   7   68.19    3.10
  -2   2   6   -0.10    0.70
  -2   2   6    1.60    0.80
   2   2  -6   -0.60    0.70
  -2  -2   6    1.50    0.70
  -2  -2   6    2.50    0.80
   2  -2  -6    0.60    0.30
   2   2  -5  139.59    6.10
  -2   2   5  153.68    5.40
  -2   2   5  156.08    6.20
   2  -2  -5  143.19    4.90
  -2  -2   5  147.49    5.70
  -2  -2   5  147.69    5.20
   2   2  -4  796.72   26.00
  -2   2   4  789.02   24.30
  -2   2   4  784.42   25.30
  -2  -2   4  773.82   24.40
   2  -2  -4  788.22   24.80
  -2  -2   4  774.02   24.80
   2   2  -3   14.10    1.60
  -2   2   3   15.00    0.90
  -2   2   3   13.50    1.40
  -2  -2   3   12.60    1.20
   2  -2  -3   13.10    0.90
  -2   2   2   31.10    1.80
   2   2  -2   33.30    2.00
   2  -2  -2   33.50    1.60
  -2   2   1 1040.70   31.30
   2   2  -1  999.90   32.40
   2  -2  -1  983.40   32.10
   2   2   0  415.46   14.00
   2  -2   0  426.86   14.00
   2   2   1  159.88    6.00
   2   2   1  172.08    5.90
   2  -2   1  172.08    5.80
   2  -2   1  171.28    6.30
   2   2   2   22.30    1.30
   2   2   2   18.60    1.20
   2  -2   2   20.60    1.50
   2  -2   2   16.10    1.30
   2   2   3  357.46   12.00
   2   2   3  365.36   11.80
   2  -2   3  379.16   12.20
   2  -2   3  369.76   12.80
   2   2   4    9.10    0.60
   2   2   4    9.30    1.20
   2  -2   4    8.40    1.30
   2  -2   4    9.80    1.30
   2   2   5  191.38    7.10
   2  -2   5  187.28    7.30
   2  -2   5  192.38    7.50
   2   2   6   29.30    2.20
   2  -2   6   30.10    2.30
   2  -2   6   29.20    1.70
   2  -2   6   22.50    2.40
   2   2   7    5.30    1.40
   2  -2   7    5.30    1.30
   2  -2   7    3.50    1.40
   2   2   8    6.70    1.80
   2  -2   8    7.70    1.60
   2  -2   8    4.60    1.60
   2   2   9    0.30    1.40
   2  -2   9   -0.40    1.40
   2   2  10   -0.10    1.40
   2  -2  10    2.60    1.60
   2   2  11   16.30    2.80
   2  -2  11   17.60    2.80
   2   2  12    1.10    1.70
   2  -2  12    2.70    1.80
   2   2  13    0.80    1.70
   2  -2  13    1.50    1.60
   2   2  14    6.30    2.30
   2  -2  14    8.90    2.50
   2   2  15    0.00    1.90
   2  -2  15    2.10    1.90
  -2   3  16    2.00    2.00
  -2  -3  16    3.50    1.80
  -2   3  15    1.40    1.70
  -2  -3  15    1.70    1.60
  -2   3  14    0.30    1.90
  -2   3  14    0.50    1.70
  -2  -3  14    1.80    1.40
  -2   3  13    3.40    1.80
  -2   3  13    2.60    1.90
  -2  -3  13    4.80    1.80
  -2   3  12    6.30    2.10
  -2   3  12    7.70    2.10
  -2  -3  12    6.80    1.90
  -2   3  11   28.40    3.50
  -2   3  11   35.20    3.40
  -2  -3  11   23.90    3.10
  -2   3  10   44.00    4.20
  -2   3  10   41.70    3.30
   2   3 -10   38.70    3.80
  -2  -3  10   42.90    3.30
   2   3  -9    1.70    1.10
  -2   3   9    7.50    1.80
  -2   3   9    3.70    1.50
  -2  -3   9    3.10    1.40
   2   3  -8   18.20    2.50
  -2   3   8   18.90    2.50
  -2   3   8   16.10    2.00
  -2  -3   8   15.90    2.10
  -2   3   7   15.70    2.30
  -2   3   7   17.50    1.90
   2   3  -7   20.20    2.50
  -2  -3   7   16.30    1.50
  -2  -3   7   16.10    2.00
   2   3  -6   86.59    4.70
  -2   3   6   93.89    3.90
  -2   3   6   89.69    4.70
  -2  -3   6   83.89    4.20
   2  -3  -6   89.59    3.20
  -2  -3   6   91.79    3.50
  -2   3   5   90.19    3.60
   2   3  -5   91.59    4.60
  -2  -3   5   91.09    4.10
   2  -3  -5   84.19    3.30
  -2   3   4    1.40    0.50
   2   3  -4    1.90    0.90
   2  -3  -4    2.30    0.50
  -2  -3   4    2.80    0.80
  -2   3   3   59.79    2.40
   2   3  -3   53.99    3.20
   2  -3  -3   60.69    2.60
  -2   3   2  204.78    6.90
   2   3  -2  205.48    7.90
  -2   3   1   10.50    1.10
   2  -3  -1    8.10    1.10
   2   3   0  334.37   11.50
  -2   3   0  327.37   10.70
   2  -3   0  323.07   11.50
   2   3   1   14.20    1.40
   2   3   1   13.60    1.30
   2  -3   1   14.20    1.50
   2  -3   1   12.60    1.20
   2   3   2  140.29    5.20
   2   3   2  137.09    5.20
   2  -3   2  137.89    5.70
   2  -3   2  135.59    5.20
   2   3   3    1.80    0.60
   2   3   3    0.40    0.40
   2  -3   3    1.00    0.60
   2  -3   3    0.50    0.70
   2   3   4   18.30    1.50
   2   3   4   18.50    1.10
   2  -3   4   16.90    2.00
   2  -3   4   19.00    1.90
   2   3   5  403.46   13.80
   2  -3   5  418.76   15.00
   2  -3   5  423.46   14.20
   2   3   6    0.60    0.90
   2  -3   6   -0.20    0.80
   2  -3   6   -0.80    0.70
   2   3   7  128.39    5.70
   2  -3   7  125.89    5.90
   2  -3   7  126.69    6.20
   2   3   8    2.30    1.50
   2  -3   8    2.70    1.40
   2  -3   8    2.10    1.40
   2   3   9    9.20    2.00
  -2   3  -9   10.50    2.10
   2  -3   9    7.90    2.00
   2   3  10  112.19    6.00
   2  -3  10  123.99    6.50
   2   3  11    0.70    1.60
   2  -3  11    3.20    1.70
   2   3  12    2.90    1.80
   2   3  12   -1.10    1.40
   2  -3  12    1.00    1.50
   2   3  13   -2.80    1.50
   2  -3  13    0.00    1.30
   2   3  14    2.30    2.00
   2  -3  14    5.10    2.10
   2   3  15   10.70    2.90
   2  -3  15   12.00    2.70
  -2   4  15   -0.10    2.30
  -2   4  15    2.30    2.00
  -2  -4  15   -0.30    1.50
  -2   4  14    1.80    2.10
  -2   4  14    3.10    1.90
  -2  -4  14    3.10    1.60
  -2   4  13    2.90    2.00
  -2   4  13    6.70    2.10
  -2  -4  13    3.50    1.80
  -2   4  12    0.70    1.70
  -2   4  12    0.60    1.60
  -2  -4  12    1.50    1.30
  -2   4  11   27.80    3.10
  -2   4  11   18.30    3.10
  -2  -4  11   25.00    3.20
  -2   4  10   -0.30    1.20
   2   4 -10   -0.30    1.40
  -2   4  10    1.10    1.50
  -2  -4  10    0.50    1.10
  -2   4   9   42.00    4.20
  -2   4   9   43.00    3.20
   2   4  -9   45.20    4.40
  -2  -4   9   56.89    3.80
  -2   4   8   30.10    3.30
  -2   4   8   32.50    2.50
   2   4  -8   28.60    3.40
  -2  -4   8   31.70    3.10
  -2   4   7    1.30    0.90
   2   4  -7    0.70    1.10
  -2   4   7   -0.40    0.90
  -2  -4   7    1.60    1.00
  -2   4   6   15.20    1.60
   2   4  -6   14.30    2.30
  -2  -4   6   18.30    2.20
   2   4  -5   11.50    2.00
  -2   4   5   12.10    1.30
   2  -4  -5   13.40    1.20
  -2  -4   5   13.30    1.80
  -2   4   4   71.49    3.10
   2   4  -4   65.49    4.10
   2  -4  -4   74.99    3.30
   2   4  -3  378.86   14.00
  -2   4   3  370.56   12.50
   2  -4  -3  395.56   13.10
   2   4  -2    0.40    0.70
   2  -4  -2    0.40    0.50
   2   4  -1   44.30    2.80
   2  -4  -1   43.20    2.50
   2   4   0  453.15   15.70
   2  -4   0  449.95   15.70
  -2   4  -1   55.09    2.30
   2   4   1   56.09    3.00
   2  -4   1   52.39    3.10
   2   4   2   69.89    3.20
   2   4   2   68.19    3.30
   2  -4   2   70.19    3.80
   2  -4   2   64.49    3.20
   2   4   3   35.20    2.10
   2   4   3   35.80    2.10
   2  -4   3   36.50    2.60
   2  -4   3   33.40    2.20
   2   4   4   21.70    1.60
   2   4   4   26.00    1.90
   2  -4   4   24.70    2.00
   2  -4   4   23.90    2.60
   2   4   5   32.10    2.20
   2  -4   5   31.40    3.10
   2  -4   5   30.90    2.40
   2   4   6    6.10    1.40
   2  -4   6    5.30    1.50
   2  -4   6    5.80    1.50
   2   4   7    8.10    1.70
   2  -4   7    8.60    1.90
   2  -4   7   10.60    2.10
   2   4   8    1.30    1.30
   2  -4   8    0.30    1.20
   2  -4   8   -0.70    1.20
  -2   4  -9   43.70    3.70
   2   4   9   45.30    3.40
   2  -4   9   51.49    3.90
   2   4  10    4.70    1.90
   2  -4  10    9.50    2.20
   2   4  11   12.10    2.50
   2  -4  11   13.20    2.60
   2   4  12    2.50    1.80
   2  -4  12    5.40    2.10
   2   4  13    0.00    1.70
   2   4  13   -0.10    1.80
   2  -4  13   -0.60    1.40
   2   4  14    1.50    2.00
   2  -4  14    2.50    1.80
  -2   5  16   -2.30    2.30
  -2   5  15    3.00    2.50
  -2  -5  15    2.50    2.00
  -2   5  14   -3.10    1.60
  -2   5  14    3.10    2.30
  -2  -5  14    1.80    1.60
  -2   5  13    1.60    2.00
  -2   5  13    0.00    1.60
  -2  -5  13    1.30    1.50
  -2   5  12    2.40    1.70
  -2   5  12    2.70    2.00
  -2  -5  12    2.20    1.50
   2   5 -11   -1.20    1.60
  -2   5  11    0.60    1.50
  -2   5  11    2.00    1.70
  -2  -5  11    1.60    1.30
  -2   5  10    7.60    1.80
  -2   5  10    9.70    2.40
   2   5 -10    5.20    2.10
  -2  -5  10    7.20    1.90
  -2   5   9    1.30    1.30
  -2   5   9    1.20    1.50
   2   5  -9    3.00    1.70
  -2  -5   9    1.50    1.10
  -2   5   8    0.30    1.20
  -2   5   8   -1.10    0.90
   2   5  -8    0.30    1.40
  -2  -5   8    0.30    1.00
  -2   5   7    2.10    1.00
   2   5  -7    3.50    1.70
  -2  -5   7    3.00    1.30
  -2   5   6   14.20    1.60
   2   5  -6   12.60    2.40
  -2  -5   6   16.50    2.20
  -2   5   5   56.89    2.70
   2   5  -5   58.99    4.10
   2  -5  -5   43.60    2.60
   2   5  -4  135.89    6.60
  -2   5   4  130.09    5.10
   2  -5  -4  125.79    5.40
   2   5  -3  180.48    7.90
  -2   5   3  169.78    6.50
   2  -5  -3  174.88    6.90
   2   5  -2   33.30    2.70
   2  -5  -2   24.90    2.10
   2   5  -1  382.76   14.30
   2  -5  -1  393.86   14.00
   2   5   0   54.89    3.40
   2  -5   0   53.69    3.30
   2   5   1   88.89    4.30
  -2   5  -1   79.29    3.40
   2  -5   1   83.29    4.40
   2   5   2  422.46   14.70
   2   5   2  435.26   14.40
  -2   5  -2  411.36   13.40
   2  -5   2  416.06   15.40
   2   5   3    8.50    1.30
   2   5   3    7.90    1.30
   2  -5   3    4.90    1.40
   2  -5   3    8.40    1.40
   2   5   4    2.60    1.00
   2   5   4    2.00    0.80
   2  -5   4    1.30    0.80
   2  -5   4    1.90    1.10
   2   5   5    0.90    0.70
   2  -5   5    1.60    1.10
   2  -5   5    0.30    0.90
   2   5   6    3.90    1.20
   2  -5   6    0.60    1.00
   2  -5   6    2.60    1.20
   2   5   7  132.79    6.00
   2  -5   7  154.78    7.60
   2  -5   7  137.59    6.70
   2   5   8   20.20    2.40
   2  -5   8   25.20    3.40
   2  -5   8   23.60    3.00
  -2   5  -9   -0.70    1.30
   2   5   9    0.60    1.30
   2  -5   9    0.30    1.20
  -2   5 -10   -0.10    1.50
   2   5  10   -0.60    1.40
   2  -5  10   -0.20    1.50
   2   5  11    0.60    1.50
   2  -5  11    0.20    1.40
   2   5  12    1.00    1.60
   2  -5  12    1.10    1.60
   2   5  13   -0.10    1.80
   2   5  13   -2.20    1.60
   2  -5  13    1.50    1.80
   2   5  14    1.40    2.00
   2   5  14    3.30    2.30
   2  -5  14    1.40    1.70
  -2   6  15    0.90    2.50
  -2   6  14    2.00    2.10
  -2  -6  14   -0.10    1.60
  -2   6  13    6.10    2.50
  -2  -6  13    2.90    1.80
  -2   6  12   10.80    2.40
  -2   6  12   10.10    2.80
  -2  -6  12    9.00    2.40
   2   6 -11    6.50    2.60
  -2   6  11    6.30    2.00
  -2   6  11    3.80    2.00
  -2  -6  11    6.90    2.10
  -2   6  10   -0.20    1.30
   2   6 -10   -1.10    1.60
  -2   6  10    0.70    1.60
  -2  -6  10   -1.50    1.10
  -2   6   9   10.00    2.00
   2   6  -9    9.40    2.60
  -2   6   9    8.40    2.30
  -2  -6   9    9.60    2.10
  -2   6   8   20.50    2.30
  -2   6   8   23.20    3.20
   2   6  -8   17.00    3.10
  -2  -6   8   26.60    3.20
  -2   6   7   29.80    2.30
   2   6  -7   34.30    4.10
  -2  -6   7   34.10    3.50
   2   6  -6   49.50    4.80
  -2   6   6   50.39    2.90
   2   6  -5   25.20    3.40
  -2   6   5   29.20    2.00
   2  -6  -5   28.70    2.50
   2   6  -4    0.00    0.80
  -2   6   4   -0.50    0.50
   2  -6  -4    0.10    0.80
  -2   6   3    2.00    0.80
   2   6  -3    1.40    1.20
   2  -6  -3    2.60    1.00
   2   6  -2    2.60    1.20
   2  -6  -2    3.30    1.20
   2   6  -1   51.09    3.60
   2  -6  -1   52.79    3.50
   2   6   0   12.10    2.00
   2  -6   0   12.10    2.00
   2   6   1    5.50    1.40
  -2   6  -1    5.30    1.00
   2  -6   1    5.70    1.50
   2   6   2    1.00    0.90
   2   6   2    1.30    0.80
   2  -6   2   -0.20    0.90
   2   6   3    8.20    1.60
   2   6   3    6.20    1.30
   2  -6   3    8.40    1.80
   2   6   4    0.40    0.70
   2  -6   4    0.50    0.90
   2  -6   4    1.30    1.10
   2   6   5    0.90    0.90
   2  -6   5   -0.60    1.00
   2  -6   5   -0.60    1.00
   2   6   6  102.09    4.90
   2  -6   6  105.79    6.20
   2  -6   6   98.59    5.50
   2   6   7    6.50    1.50
   2  -6   7    5.80    1.80
   2  -6   7    3.90    1.70
  -2   6  -8    6.50    2.10
   2   6   8    3.50    1.40
   2  -6   8    4.70    2.00
   2  -6   8    4.60    1.80
  -2   6  -9    2.10    1.70
   2   6   9    0.80    1.20
   2  -6   9   -0.20    1.30
  -2   6 -10    0.10    1.70
   2   6  10   -1.40    1.20
   2  -6  10    4.60    1.90
   2   6  11    1.90    1.70
   2  -6  11    5.70    2.20
   2   6  12    0.80    1.70
   2  -6  12    3.40    1.90
   2   6  13    5.00    2.30
   2   6  13   -0.80    1.60
   2  -6  13    3.20    2.10
   2   6  14    1.20    2.20
   2   6  14    2.80    2.40
  -2   7  14    2.30    2.60
  -2  -7  14    0.60    1.80
  -2   7  13    1.90    2.10
  -2  -7  13    0.90    1.50
  -2   7  12    8.10    2.70
   2   7 -12    3.30    2.60
  -2  -7  12    3.10    1.70
  -2   7  11    8.90    2.60
   2   7 -11    5.80    2.70
  -2  -7  11    6.60    2.20
   2   7 -10    1.40    2.20
  -2   7  10    5.00    1.70
  -2   7  10    8.60    2.40
  -2  -7  10    3.40    1.60
  -2   7   9   -0.50    1.10
  -2   7   9    1.50    1.40
   2   7  -9    1.30    1.80
  -2  -7   9   -0.20    1.20
  -2   7   8    9.00    1.70
  -2   7   8    9.40    2.20
   2   7  -8   15.20    3.30
   2   7  -7    1.70    1.70
  -2   7   7    1.50    1.00
   2   7  -6   43.70    4.90
  -2   7   6   58.19    3.20
  -2   7   5   29.00    2.20
   2   7  -5   24.20    3.50
  -2   7   4    2.30    0.90
   2   7  -4    3.00    1.70
   2  -7  -4    1.30    1.10
  -2   7   3    1.00    0.80
   2   7  -3    1.10    1.20
   2  -7  -3    0.40    0.90
   2   7  -2   41.10    4.20
   2  -7  -2   40.10    3.20
   2   7  -1   -0.20    1.00
   2  -7  -1   -0.80    0.80
   2   7   0    1.50    1.20
   2  -7   0    2.40    1.30
   2   7   1   72.19    4.40
   2  -7   1   69.09    4.70
   2   7   2   89.49    4.90
   2   7   2   89.49    4.70
   2  -7   2   90.29    5.50
   2   7   3    4.90    1.30
   2   7   3    6.20    1.60
   2  -7   3    3.10    1.60
   2   7   4   53.49    3.40
   2  -7   4   63.99    4.70
   2   7   5   42.40    2.90
   2  -7   5   42.80    4.60
   2   7   6   34.90    2.70
   2  -7   6   33.50    4.30
   2  -7   6   36.70    3.80
   2   7   7   10.50    1.90
   2  -7   7   10.50    2.40
   2  -7   7    9.10    2.40
  -2   7  -8    3.30    1.80
   2   7   8    1.60    1.20
   2  -7   8    0.20    1.50
  -2   7  -9   20.80    3.60
   2   7   9   16.10    2.50
   2  -7   9   14.00    2.90
   2   7  10    7.50    2.00
  -2   7 -10    4.60    2.30
   2  -7  10    3.90    2.00
  -2   7 -11   20.00    3.90
   2   7  11   17.60    2.90
   2  -7  11   18.40    3.50
   2   7  12   11.90    2.60
   2  -7  12    8.00    2.60
   2   7  13   -0.70    1.90
   2   7  13    4.40    2.40
   2  -7  13   -0.50    1.70
  -2   8  13    2.60    2.40
   2   8 -12   -0.80    2.50
  -2   8  12    1.70    2.30
   2   8 -11   -2.10    2.20
  -2   8  11    0.40    2.10
   2   8 -10    3.30    2.40
  -2   8  10    2.30    1.70
   2   8  -9   -0.80    1.80
  -2   8   9    0.50    1.40
  -2   8   8    5.40    1.50
   2   8  -8    0.90    1.90
  -2   8   8    4.70    1.90
   2   8  -7   18.70    3.60
  -2   8   7   25.30    2.60
  -2   8   6   39.90    2.80
   2   8  -6   39.90    4.90
   2   8  -5   -0.20    1.40
  -2   8   5    0.60    0.90
   2   8  -4   24.70    3.60
  -2   8   4   15.30    2.00
  -2   8   3    3.10    1.10
   2   8  -3    5.90    2.00
   2  -8  -3   -0.20    0.90
   2   8  -2   37.30    4.20
   2  -8  -2   45.40    3.70
   2   8  -1   24.90    3.40
   2  -8  -1   27.50    3.40
   2   8   0    1.20    1.30
   2  -8   0    1.40    1.60
   2   8   1   33.60    3.70
   2  -8   1   27.70    3.80
   2   8   2    0.70    1.30
   2   8   2    1.10    1.00
   2  -8   2    0.00    1.40
   2   8   3   42.20    3.10
   2  -8   3   36.70    4.30
   2   8   4   35.50    2.90
   2  -8   4   39.40    4.60
   2   8   5   -0.20    0.80
   2  -8   5    1.00    1.40
   2   8   6   -0.40    0.90
   2  -8   6   -1.20    1.40
   2   8   7    0.90    1.10
  -2   8  -7    2.00    1.90
   2   8   8   29.60    3.10
  -2   8  -8   21.90    3.90
   2  -8   8   24.30    3.70
  -2   8  -9    4.70    2.50
   2   8   9    1.40    1.40
   2  -8   9    2.70    1.90
   2   8  10    0.20    1.60
  -2   8 -10    1.60    2.40
   2  -8  10    4.80    2.30
  -2   8 -11    1.90    2.40
   2   8  11    1.50    1.80
   2  -8  11    0.40    2.00
   2   8  12   -1.00    1.80
   2  -8  12    4.40    2.50
  -2   9  12   -0.40    2.30
  -2   9  11    7.90    2.70
   2   9 -10    2.60    2.50
  -2   9  10    0.00    1.70
   2   9  -9    5.50    2.90
  -2   9   9    8.00    2.40
  -2   9   8    2.90    1.70
   2   9  -8    2.80    2.30
   2   9  -7    0.30    1.80
  -2   9   7    1.90    1.60
  -2   9   6    0.80    1.00
   2   9  -6    2.30    2.10
  -2   9   5   10.30    1.80
   2   9  -5    2.80    1.90
   2   9  -4   -1.50    1.30
  -2   9   4    1.70    1.10
  -2   9   3   -0.20    0.90
   2   9  -3    2.30    1.70
  -2   9   3    1.50    1.30
   2   9  -2   17.90    3.20
   2  -9  -2    8.50    2.40
   2   9  -1   33.40    4.20
   2  -9  -1   48.60    4.80
   2   9   0   58.29    4.60
   2  -9   0   54.79    5.30
   2   9   1   14.40    2.80
   2   9   1   17.40    2.60
   2  -9   1   21.80    3.50
   2   9   2   -0.10    1.30
   2   9   2    2.30    1.20
   2  -9   2    0.30    1.50
   2   9   3   47.40    3.60
   2  -9   3   46.30    5.20
   2   9   4   11.90    2.10
   2  -9   4   11.20    2.80
   2   9   5   17.00    2.50
  -2   9  -5   13.10    3.10
   2  -9   5   13.70    3.20
   2   9   6    1.30    1.20
  -2   9  -6    4.40    2.40
  -2   9  -7    0.70    1.90
   2   9   7   -1.20    1.00
   2   9   8   -0.70    1.20
  -2   9  -8    1.90    2.30
  -2   9  -9    1.60    2.30
   2   9   9    1.00    1.60
   2   9  10   -1.10    1.50
   2   9  11    1.10    1.90
  -2  10  11    4.00    2.30
  -2  10  10    1.70    2.20
  -2  10   9   -1.10    1.70
  -2  10   8    5.80    2.30
   2  10  -8    3.80    2.80
   2  10  -7    7.30    3.10
  -2  10   7    9.20    2.60
  -2  10   6    1.20    1.50
   2  10  -6    0.50    1.80
   2  10  -5    5.20    2.40
  -2  10   5   12.80    2.70
  -2  10   4    8.00    1.80
  -2  10   4   10.50    2.30
   2  10  -4    3.10    2.10
  -2  10   3    5.60    1.50
   2  10  -3    0.70    1.70
  -2  10   3    1.90    1.40
  -2  10   2    5.10    1.90
   2  10  -2    7.70    2.60
  -2  10   2    4.30    1.60
  -2  10   1    0.80    1.40
   2  10  -1    0.30    1.60
   2  10   0    3.30    2.00
  -2  10   0    5.60    2.00
   2  10   1    0.50    1.50
  -2  10  -1   -1.50    1.20
   2  10   1    0.50    1.20
  -2  10  -2    5.20    2.10
   2  10   2    4.20    1.50
   2  10   3   15.80    2.60
  -2  10  -3   17.00    3.50
   2  10   4    1.40    1.20
  -2  10  -4    0.80    1.50
   2  10   5    5.20    1.70
  -2  10  -5    3.40    1.90
  -2  10  -6    1.50    2.10
   2  10   6   -1.40    1.10
   2  10   7   -0.20    1.20
  -2  10  -7    0.90    2.10
   2  10   8    9.50    2.20
   2  10   9   -1.30    1.40
   2  10  10   -2.40    1.50
  -2  11   9    8.00    2.80
  -2  11   8    2.00    2.10
  -2  11   7   11.80    2.90
  -2  11   6    0.70    1.70
   2  11  -6    1.30    2.30
  -2  11   5    2.00    1.80
   2  11  -5    0.00    2.10
   2  11  -4   -1.10    1.90
  -2  11   4    1.50    1.70
   2  11  -3   -0.10    1.90
  -2  11   2    2.10    1.40
   2  11  -2    2.40    2.00
  -2  11   1   16.00    3.30
   2  11  -1   11.00    3.00
  -2  11   0    5.80    2.30
   2  11   0    4.70    2.30
   2  11   1    0.90    1.20
  -2  11  -1    0.90    1.80
  -2  11  -2    5.40    2.40
   2  11   2    2.40    1.50
   2  11   3    3.80    1.70
  -2  11  -3    1.90    2.00
   2  11   4    0.70    1.30
  -2  11  -4   -0.30    1.80
   2  11   5    4.70    1.70
  -2  11  -5    1.30    1.90
   2  11   6   -2.40    1.10
   2  11   7   -0.80    1.40
   2  11   8    0.60    1.60
   2  11   9   -0.30    1.70
  -2  12   8    3.90    2.50
  -2  12   7    0.90    2.00
  -2  12   6    3.10    2.30
   2  12  -3   -1.70    2.00
   2  12  -2   16.20    3.70
   2  12  -1    1.20    2.40
   2  12   0    2.10    1.60
  -2  12   0    2.80    2.20
   2  12   1    5.00    2.00
  -2  12  -1    7.80    2.90
   2  12   2    2.80    1.80
  -2  12  -2    2.80    2.20
   2  12   3    3.40    1.80
   2  12   4   10.90    2.50
   2  12   5    1.80    1.70
   2  12   6   -0.30    1.50
   2  12   7   -0.60    1.50
   2  13   0    2.40    1.80
   2  13   1    0.10    1.60
   2  13   2    0.80    1.70
   2  13   3   -1.30    1.50
   2  13   4    1.20    1.90
  -3   0  17    1.30    1.90
  -3   0  16    0.70    1.70
  -3   0  15    1.10    1.40
  -3   0  14   53.89    4.30
  -3   0  13    0.90    1.40
  -3   0  12   88.39    5.20
  -3   0  11    1.50    1.40
  -3   0  11   -0.50    1.00
  -3   0  10   17.30    2.40
  -3   0   9   -0.90    0.90
  -3   0   9   -0.70    1.10
  -3   0   8   24.20    2.40
  -3   0   8   24.10    2.40
   3   0  -8   25.30    2.20
   3   0  -7    1.10    0.90
  -3   0   7   -0.10    0.80
  -3   0   7    0.50    0.80
   3   0  -6 1192.28   37.90
  -3   0   6 1155.48   36.70
  -3   0   6 1194.88   37.30
   3   0  -5    0.80    0.70
  -3   0   5   -0.20    0.60
  -3   0   5    1.40    0.70
  -3   0   4 1330.27   41.00
  -3   0   4 1304.17   40.30
   3   0  -4 1314.17   41.80
   3   0  -3    0.40    0.70
  -3   0   3    0.20    0.60
   3   0  -2 2587.64   82.89
  -3   0   2 2701.83   80.89
  -3   0   1    0.00    0.40
   3   0  -1   -0.20    0.30
   3   0   0 2121.09   66.49
   3   0   1   -0.40    0.20
   3   0   1    0.80    0.50
   3   0   2 1306.37   40.80
   3   0   2 1276.17   39.60
   3   0   3   -0.20    0.50
   3   0   3   -0.40    0.30
   3   0   4  863.71   26.90
   3   0   4  840.02   27.40
   3   0   5   -0.30    0.80
   3   0   5    0.40    0.50
   3   0   6  230.08    8.30
   3   0   6  230.68    8.60
   3   0   7   -0.50    1.30
   3   0   8    7.00    1.90
   3   0   9   -0.30    1.20
   3   0  10    2.20    1.50
   3   0  11   -0.40    1.50
   3   0  12   15.50    2.80
   3   0  13   -0.20    1.60
   3   0  14    5.60    2.20
   3   0  15    0.70    2.00
  -3   1  17    3.00    2.10
  -3  -1  17    3.20    1.90
  -3   1  16    5.20    2.30
  -3  -1  16    5.20    2.10
  -3   1  15   13.10    2.70
  -3  -1  15   13.80    2.70
  -3   1  14    5.60    1.90
  -3  -1  14    3.80    1.70
  -3   1  13    2.70    1.70
  -3  -1  13    1.30    1.40
  -3   1  12    1.40    1.70
  -3   1  12    3.00    1.70
  -3  -1  12    2.40    1.60
  -3   1  11   -1.60    1.10
  -3   1  11    2.50    1.50
  -3  -1  11    2.30    1.40
  -3   1  10    4.70    1.50
  -3   1  10    2.90    1.60
  -3  -1  10    3.20    1.50
  -3  -1  10    1.70    1.50
  -3   1   9   92.99    5.00
  -3   1   9   94.49    4.80
   3   1  -9  104.39    5.00
  -3  -1   9   94.29    4.70
  -3  -1   9  101.39    5.00
   3   1  -8   34.00    2.50
  -3   1   8   30.10    2.40
  -3   1   8   23.40    2.50
  -3  -1   8   23.40    2.40
  -3  -1   8   25.50    2.30
   3  -1  -8   23.90    1.70
  -3   1   7    2.00    0.80
   3   1  -7   -1.60    0.70
  -3   1   7    0.60    0.90
   3  -1  -7   -0.40    0.60
  -3  -1   7    1.30    0.80
  -3  -1   7    1.30    0.90
  -3   1   6    0.40    0.80
   3   1  -6    1.70    0.90
  -3   1   6    3.10    0.90
   3  -1  -6    1.80    0.60
  -3  -1   6    4.10    1.00
  -3  -1   6    1.40    0.70
  -3   1   5   73.49    3.00
  -3   1   5   70.29    3.40
  -3  -1   5   69.59    3.10
   3  -1  -5   70.79    2.90
  -3   1   4   32.40    2.10
   3   1  -4   33.30    2.20
  -3   1   4   37.00    1.70
  -3  -1   4   34.20    1.90
   3  -1  -4   35.20    1.70
   3   1  -3  666.53   22.20
  -3   1   3  697.73   21.60
   3  -1  -3  689.03   21.70
  -3  -1   3  676.03   21.30
  -3  -1   3  658.63   21.10
  -3   1   2  157.48    5.40
   3   1  -2  150.98    5.70
   3  -1  -2  151.68    5.30
  -3  -1   2  145.59    5.30
  -3   1   1    2.00    0.70
   3   1  -1    2.00    0.70
   3  -1  -1   -0.20    0.40
   3   1   0    2.70    0.50
   3   1   0    2.60    0.70
   3  -1   0    1.80    0.50
   3   1   1  219.88    7.30
   3   1   1  229.38    7.50
   3  -1   1  217.28    7.70
   3   1   2 1897.81   60.29
   3   1   2 1935.91   58.59
   3  -1   2 1895.01   58.59
   3  -1   2 1959.70   60.69
   3   1   3  161.48    5.60
   3   1   3  158.28    5.80
   3  -1   3  160.98    5.90
   3  -1   3  165.58    6.10
   3   1   4   13.80    1.00
   3   1   4   12.60    1.40
   3  -1   4   15.20    1.60
   3  -1   4   12.20    1.40
   3   1   5    0.00    0.80
   3   1   5    0.60    0.40
   3  -1   5    1.20    0.60
   3  -1   5    0.30    0.90
   3   1   6    0.40    1.00
   3   1   6    0.50    0.50
   3  -1   6    0.50    0.60
   3  -1   6    1.30    1.20
   3   1   7    0.50    1.30
   3  -1   7    0.80    0.70
   3  -1   7    2.50    1.40
   3   1   8    2.20    1.50
   3  -1   8    4.00    1.70
   3   1   9   15.20    2.40
   3  -1   9   15.00    2.50
   3   1  10   -2.30    1.20
   3  -1  10    0.90    1.60
   3   1  11    4.30    1.90
   3  -1  11    6.30    1.90
   3   1  12    5.70    2.10
   3  -1  12    2.90    1.90
   3   1  13    0.10    1.70
   3  -1  13    1.50    1.80
   3   1  14    1.50    1.70
   3  -1  14    0.30    1.80
   3   1  15    1.00    2.00
   3  -1  15    2.50    2.00
  -3   2  16    0.70    1.80
  -3  -2  16   -0.60    1.60
  -3   2  15    6.70    2.20
  -3  -2  15    4.30    1.80
  -3   2  14    2.40    1.70
  -3  -2  14    3.30    1.60
  -3   2  13   -0.90    1.40
  -3   2  13    0.20    1.70
  -3  -2  13    3.60    1.60
  -3   2  12    5.70    1.80
  -3   2  12    2.00    1.70
  -3  -2  12    2.10    1.50
  -3   2  11    2.50    1.50
  -3   2  11    3.30    1.60
  -3  -2  11    3.80    1.60
  -3   2  10    1.90    1.30
   3   2 -10    2.10    1.40
  -3   2  10    1.90    1.50
  -3  -2  10    3.80    1.50
   3   2  -9   84.09    4.70
  -3   2   9   77.19    4.20
  -3   2   9   84.19    4.80
  -3  -2   9   87.09    4.10
  -3  -2   9   75.69    4.40
   3   2  -8   62.99    3.80
  -3   2   8   62.39    3.40
  -3   2   8   57.89    3.70
  -3  -2   8   61.69    3.30
  -3  -2   8   60.79    3.60
   3   2  -7    0.00    0.60
  -3   2   7    0.40    0.80
  -3   2   7   -0.30    0.80
  -3  -2   7    0.80    0.90
   3  -2  -7    0.30    0.40
  -3  -2   7    1.00    0.80
  -3   2   6  204.08    8.10
  -3   2   6  205.88    7.30
   3   2  -6  213.88    8.30
  -3  -2   6  205.18    7.30
   3  -2  -6  203.08    7.00
  -3  -2   6  212.28    7.80
  -3   2   5 1231.98   37.90
   3   2  -5 1206.48   40.00
  -3   2   5 1242.28   39.10
   3  -2  -5 1193.38   38.80
  -3  -2   5 1262.87   38.20
  -3  -2   5 1247.58   38.40
  -3   2   4  574.54   19.00
  -3   2   4  561.24   18.00
  -3  -2   4  579.64   18.30
  -3  -2   4  575.64   18.60
   3  -2  -4  594.24   18.50
   3   2  -3   44.50    2.60
  -3   2   3   44.50    2.40
   3  -2  -3   45.20    2.00
  -3   2   2   28.50    1.70
   3   2  -2   28.00    1.90
   3  -2  -2   28.30    1.50
   3   2  -1  150.18    5.80
  -3   2   1  153.18    5.30
   3  -2  -1  149.19    5.50
   3   2   0  455.75   15.60
  -3   2   0  478.25   14.80
   3  -2   0  475.95   15.60
   3   2   1    6.70    0.80
   3   2   1    6.70    1.00
   3  -2   1    6.10    0.90
   3   2   2    0.30    0.40
   3   2   2    0.30    0.50
   3  -2   2    0.40    0.40
   3  -2   2   -0.50    0.50
   3   2   3  123.79    4.60
   3   2   3  129.79    4.90
   3  -2   3  129.99    5.40
   3  -2   3  139.59    5.10
   3   2   4   38.00    2.30
   3   2   4   36.70    1.60
   3  -2   4   39.10    2.40
   3  -2   4   42.30    2.50
   3   2   5   98.09    3.50
   3   2   5  101.59    4.40
   3  -2   5   94.19    4.60
   3  -2   5   97.19    4.50
   3   2   6   23.90    2.30
   3  -2   6   28.20    2.30
   3  -2   6   26.90    2.60
   3   2   7    0.60    1.30
   3  -2   7    1.10    1.30
   3  -2   7    0.00    0.80
   3   2   8    3.60    1.70
   3  -2   8    2.00    1.20
   3  -2   8    3.60    1.60
   3   2   9    0.70    1.40
   3  -2   9   -0.90    1.20
   3   2  10    3.70    1.80
   3  -2  10    1.30    1.70
   3   2  11   15.80    2.80
   3  -2  11   17.60    2.90
   3   2  12   30.10    3.70
   3  -2  12   35.10    4.10
   3   2  13    5.60    2.00
   3  -2  13    1.70    1.60
   3   2  14    1.30    1.90
   3  -2  14    2.00    1.70
   3   2  15    1.70    2.30
  -3  -3  16    2.30    1.70
  -3   3  15    3.60    2.00
  -3  -3  15    2.40    1.60
  -3   3  14   -0.10    1.60
  -3   3  14   -1.10    1.80
  -3  -3  14   -0.60    1.30
  -3   3  13    1.10    1.50
  -3   3  13    3.20    2.00
  -3  -3  13    3.30    1.60
  -3   3  12    0.60    1.60
  -3   3  12   -0.50    1.40
  -3  -3  12    0.20    1.10
  -3   3  11   -0.70    1.30
  -3   3  11   -2.20    1.20
  -3  -3  11   -0.60    0.90
  -3   3  10   12.10    2.10
  -3   3  10   13.40    2.30
   3   3 -10   11.60    2.40
  -3  -3  10   11.70    2.00
   3   3  -9    1.60    1.20
  -3   3   9    4.40    1.40
  -3   3   9    2.30    1.40
  -3  -3   9    3.80    1.40
  -3   3   8    6.40    1.50
   3   3  -8    9.30    1.90
  -3   3   8    8.60    1.80
  -3  -3   8    8.50    1.60
   3   3  -7   50.69    3.50
  -3   3   7   45.50    3.30
  -3   3   7   48.90    2.70
  -3  -3   7   45.40    3.00
  -3  -3   7   45.60    2.50
  -3   3   6   12.40    1.40
   3   3  -6   11.50    1.90
  -3   3   6   12.30    1.90
  -3  -3   6   10.30    1.50
  -3  -3   6   12.30    1.30
   3  -3  -6    9.80    0.90
  -3   3   5   18.70    1.40
   3   3  -5   21.80    2.40
  -3   3   5   14.60    1.90
   3  -3  -5   16.60    1.20
  -3  -3   5   15.10    1.80
   3   3  -4  136.29    6.00
  -3   3   4  128.39    4.70
  -3   3   4  139.99    5.70
  -3  -3   4  130.49    5.40
   3  -3  -4  136.59    5.00
  -3   3   3  141.69    5.70
  -3   3   3  140.09    4.90
   3   3  -3  146.79    6.20
   3  -3  -3  148.59    5.40
  -3   3   2  118.89    4.90
   3  -3  -2  134.39    5.00
  -3   3   1  364.56   12.20
   3  -3  -1  375.86   12.70
   3   3   0  149.19    5.60
  -3   3   0  123.99    4.80
   3  -3   0  146.79    5.60
   3   3   1  127.69    4.80
   3   3   1  116.19    4.90
   3  -3   1  120.99    5.10
   3   3   2    0.60    0.70
   3   3   2    0.80    0.50
   3  -3   2    0.40    0.60
   3  -3   2    0.30    0.50
   3   3   3  111.69    4.30
   3   3   3  117.09    4.60
   3  -3   3  111.49    5.10
   3  -3   3  114.79    4.70
   3   3   4  172.08    6.40
   3   3   4  175.08    5.90
   3  -3   4  174.68    6.70
   3  -3   4  163.78    7.10
   3   3   5   73.29    3.60
   3  -3   5   72.49    3.90
   3  -3   5   75.59    4.10
   3   3   6    0.30    1.00
   3  -3   6    0.70    0.90
   3  -3   6    2.30    1.20
   3   3   7   22.30    2.50
   3  -3   7   19.60    2.50
   3  -3   7   19.20    2.50
   3   3   8   36.10    3.30
   3  -3   8   38.50    3.20
   3  -3   8   35.30    3.60
   3   3   9    0.10    1.40
   3  -3   9    0.10    1.20
   3   3  10   27.60    3.20
   3  -3  10   22.20    3.10
   3   3  11    2.70    1.70
   3  -3  11    0.90    1.50
   3   3  12   10.30    2.50
   3  -3  12    8.50    2.30
   3   3  13   -0.10    1.60
   3  -3  13    0.50    1.60
   3   3  14    1.10    2.00
   3  -3  14    3.40    2.00
  -3  -4  16    1.10    1.70
  -3   4  15   -0.90    2.30
  -3  -4  15    2.00    1.60
  -3   4  14   -1.80    1.80
  -3   4  14    0.20    1.70
  -3  -4  14    0.50    1.40
  -3   4  13   30.00    3.40
  -3   4  13   20.00    3.40
  -3  -4  13   26.10    3.40
  -3   4  12    4.00    2.00
  -3   4  12    2.60    1.60
  -3  -4  12    2.90    1.50
  -3   4  11    1.00    1.40
  -3   4  11    1.20    1.60
   3   4 -11    0.00    1.30
  -3  -4  11    1.20    1.10
  -3   4  10    9.60    1.90
  -3   4  10    9.40    2.20
   3   4 -10    9.60    2.30
  -3  -4  10   11.80    2.10
  -3   4   9   15.70    2.60
  -3   4   9   13.50    2.10
   3   4  -9   11.20    2.40
  -3  -4   9   17.50    2.50
   3   4  -8    4.40    1.70
  -3   4   8    6.30    1.50
  -3   4   8    2.30    1.30
  -3  -4   8    1.70    1.10
   3   4  -7   65.09    4.20
  -3   4   7   53.49    3.90
  -3   4   7   56.99    3.10
  -3  -4   7   63.99    3.80
  -3   4   6    2.00    1.10
   3   4  -6    2.80    1.20
  -3   4   6    2.50    0.90
   3  -4  -6    3.00    0.70
  -3  -4   6    3.90    1.20
   3   4  -5  123.49    6.10
  -3   4   5  125.99    5.80
  -3   4   5  121.29    4.60
  -3  -4   5  120.89    5.40
   3  -4  -5  120.99    4.80
   3   4  -4    3.30    1.20
  -3   4   4    3.20    1.10
  -3   4   4    6.00    0.80
   3  -4  -4    5.00    0.90
  -3   4   3  622.74   19.60
   3   4  -3  601.54   21.50
  -3   4   3  636.64   20.60
   3  -4  -3  614.14   20.60
  -3   4   2    5.60    1.10
   3   4  -2    5.60    1.30
   3  -4  -2    5.40    1.00
   3   4  -1  297.77   11.30
  -3   4   1  320.27   10.50
   3  -4  -1  298.77   11.10
   3   4   0  276.07   10.60
  -3   4   0  290.47    9.70
   3  -4   0  302.07   10.80
   3   4   1   23.70    1.80
  -3   4  -1   25.50    1.40
   3   4   1   26.40    2.00
   3  -4   1   24.20    1.70
   3  -4   1   24.10    2.00
   3   4   2    0.40    0.70
   3   4   2    0.40    0.50
   3  -4   2    0.50    0.70
   3  -4   2    0.90    0.60
   3   4   3   63.39    3.20
   3   4   3   65.09    3.10
   3  -4   3   68.09    3.80
   3  -4   3   61.69    3.30
   3   4   4   47.30    2.70
   3   4   4   51.09    2.40
   3  -4   4   44.80    2.90
   3  -4   4   51.79    3.30
   3   4   5   -0.50    0.60
   3  -4   5   -0.20    0.80
   3  -4   5   -0.50    0.70
   3   4   6   37.90    2.70
   3  -4   6   35.80    2.80
   3  -4   6   37.80    3.60
   3   4   7   66.39    3.80
   3  -4   7   63.69    4.30
   3  -4   7   64.29    4.10
   3   4   8   67.09    4.10
   3  -4   8   87.69    4.90
   3  -4   8   73.09    4.80
   3   4   9   12.70    2.30
   3  -4   9   12.50    2.40
   3  -4   9   15.90    2.70
   3   4  10    0.10    1.50
   3  -4  10    0.60    1.40
   3   4  11    2.80    1.70
   3  -4  11    4.20    1.90
   3   4  12    9.80    2.40
   3  -4  12    5.40    2.20
   3   4  13    0.60    1.80
   3   4  13    3.10    2.10
   3  -4  13    3.50    2.10
   3   4  14    1.90    2.10
   3  -4  14    3.70    2.00
  -3   5  16   -0.30    2.60
  -3   5  15    2.70    2.50
  -3  -5  15    0.10    1.60
  -3   5  14    1.10    2.10
  -3  -5  14    0.20    1.50
  -3   5  13    0.30    1.90
  -3  -5  13    2.50    1.50
  -3   5  12    1.00    1.80
  -3   5  12   -0.40    1.40
  -3  -5  12   -0.20    1.20
  -3   5  11    4.70    2.00
   3   5 -11    3.60    2.20
  -3   5  11    2.80    1.60
  -3  -5  11    2.90    1.60
   3   5 -10    9.80    2.50
  -3   5  10   10.20    2.40
  -3   5  10   11.60    2.10
  -3  -5  10   13.00    2.40
   3   5  -9   62.09    4.60
  -3   5   9   60.09    3.70
  -3   5   9   51.79    4.20
  -3  -5   9   59.19    4.10
   3   5  -8    3.40    1.80
  -3   5   8    2.30    1.30
  -3   5   8    0.50    1.20
  -3  -5   8    1.50    1.30
  -3   5   7    3.90    1.40
  -3   5   7    3.80    1.10
   3   5  -7    6.80    1.90
  -3  -5   7    6.10    1.50
  -3   5   6   10.50    2.00
   3   5  -6   10.90    2.20
  -3   5   6   12.20    1.40
  -3   5   5   10.00    1.20
   3   5  -5   14.60    2.30
  -3   5   5    6.60    1.60
   3  -5  -5   11.00    1.50
  -3   5   4   33.40    2.00
  -3   5   4   32.10    3.00
   3   5  -4   41.00    3.30
   3  -5  -4   34.00    2.30
  -3   5   3   -0.50    0.80
  -3   5   3    2.90    0.80
   3   5  -3    3.40    1.30
   3  -5  -3    2.40    0.80
  -3   5   2    2.30    0.90
   3   5  -2    4.80    1.40
   3  -5  -2    5.50    1.20
  -3   5   1   85.29    4.00
   3   5  -1   85.59    4.60
   3  -5  -1   91.29    4.50
  -3   5   0  130.19    5.10
   3   5   0  121.89    5.80
   3  -5   0  131.49    6.00
   3   5   1    8.30    1.40
   3   5   1    7.70    1.40
  -3   5  -1    5.50    0.90
   3  -5   1    5.50    1.40
   3   5   2   18.20    2.00
   3   5   2   17.20    2.00
   3  -5   2   16.60    2.30
   3   5   3   91.59    4.40
   3   5   3   92.69    4.30
   3  -5   3   96.79    4.60
   3  -5   3   97.59    5.20
   3   5   4   48.20    2.80
   3  -5   4   48.30    3.50
   3  -5   4   43.60    3.00
   3   5   5   75.99    3.90
   3  -5   5   81.29    4.90
   3  -5   5   74.79    4.30
   3   5   6   25.00    2.50
   3  -5   6   27.30    3.40
   3  -5   6   31.00    3.10
   3   5   7    2.10    1.20
   3  -5   7    2.20    1.50
   3  -5   7    4.30    1.60
   3   5   8   11.00    1.90
   3  -5   8    9.90    2.10
   3  -5   8    8.90    2.20
   3   5   9    0.40    1.30
   3  -5   9   -1.10    1.20
   3  -5   9    1.40    1.50
   3   5  10    0.90    1.60
   3  -5  10    4.90    1.90
   3   5  11    0.50    1.60
   3  -5  11    2.50    1.70
   3   5  12   -2.50    1.30
   3  -5  12    3.20    1.90
   3   5  13    2.30    2.10
   3  -5  13    3.70    1.90
   3   5  14   -2.50    1.80
  -3   6  15   -0.10    2.40
  -3  -6  15    0.60    1.80
  -3   6  14    1.10    2.30
  -3  -6  14    0.90    1.60
  -3   6  13    2.20    2.20
  -3  -6  13    1.10    1.40
   3   6 -12   -0.10    2.10
  -3   6  12   -1.10    1.70
  -3  -6  12   -0.40    1.10
   3   6 -11   14.10    3.10
  -3   6  11   11.00    2.70
  -3  -6  11   10.70    2.40
  -3   6  10   18.10    2.50
  -3   6  10   25.40    3.60
   3   6 -10   25.30    3.90
  -3  -6  10   25.00    3.40
  -3   6   9   45.30    4.70
  -3   6   9   52.89    3.40
   3   6  -9   52.69    5.20
  -3  -6   9   54.19    4.10
   3   6  -8   77.29    5.60
  -3   6   8   71.59    5.00
  -3   6   8   73.19    3.80
  -3  -6   8   69.69    4.60
  -3   6   7   10.60    1.50
  -3   6   7   10.80    2.30
   3   6  -7    8.20    2.30
  -3   6   6   32.20    3.50
   3   6  -6   33.50    4.00
  -3   6   6   37.60    2.40
   3   6  -5   57.69    4.40
  -3   6   5   60.19    3.00
  -3   6   5   54.69    4.00
   3  -6  -5   61.19    3.40
   3   6  -4    3.20    1.50
  -3   6   4    4.30    1.40
  -3   6   4    4.80    1.00
   3  -6  -4    3.00    1.00
  -3   6   3    0.20    0.60
   3   6  -3    0.40    1.00
  -3   6   3   -1.30    0.70
   3  -6  -3    0.00    0.50
  -3   6   2   93.19    4.50
   3   6  -2   84.69    5.10
   3  -6  -2   84.19    4.60
  -3   6   1    0.90    0.70
   3   6  -1   -1.20    0.80
   3  -6  -1    0.60    0.80
   3   6   0   52.19    3.50
  -3   6   0   53.39    2.90
   3  -6   0   50.69    3.60
  -3   6  -1  108.79    4.40
   3   6   1  108.49    5.40
   3   6   1  105.39    5.00
   3  -6   1  100.49    5.50
   3   6   2   18.20    2.30
   3   6   2   16.50    2.10
   3  -6   2   14.10    2.30
   3   6   3   33.50    2.50
   3   6   3   34.70    2.70
   3  -6   3   43.70    4.10
   3   6   4  135.39    5.90
   3  -6   4  124.69    6.90
   3  -6   4  141.79    6.30
   3   6   5   10.50    1.70
   3  -6   5   13.20    2.50
   3  -6   5   15.10    2.20
   3   6   6    1.00    1.00
   3  -6   6   -0.60    1.10
   3  -6   6    0.40    1.30
   3   6   7    2.20    1.20
   3  -6   7    0.30    1.50
   3  -6   7    0.30    1.30
   3   6   8   34.00    3.20
   3  -6   8   34.00    3.80
   3  -6   8   32.40    4.10
   3   6   9   18.60    2.60
  -3   6  -9   24.70    3.60
   3  -6   9   25.90    3.50
   3  -6   9   19.60    3.50
  -3   6 -10   -0.40    1.70
   3   6  10    5.20    1.90
   3  -6  10    3.60    1.90
   3   6  11    6.80    2.20
   3  -6  11    9.00    2.40
   3   6  12   15.40    3.10
   3  -6  12   15.60    3.20
   3   6  13    4.00    2.10
   3  -6  13    2.40    2.00
  -3   7  14    0.30    2.20
  -3  -7  14    0.70    1.80
  -3   7  13   -1.10    2.10
  -3  -7  13   -0.30    1.60
  -3   7  12    1.10    2.00
   3   7 -12    1.30    2.40
  -3  -7  12    0.40    1.60
   3   7 -11    0.20    2.20
  -3   7  11    1.00    1.90
  -3  -7  11    3.20    1.70
  -3   7  10    5.10    2.10
   3   7 -10    3.50    2.30
   3   7  -9    6.30    2.40
  -3   7   9    3.30    1.70
  -3   7   8   48.40    4.80
  -3   7   8   52.29    3.30
   3   7  -8   49.90    5.40
  -3   7   7    3.70    1.60
  -3   7   7    2.20    1.10
   3   7  -7    4.20    2.10
   3   7  -6    4.60    1.90
  -3   7   6    2.20    1.40
  -3   7   6    4.00    1.10
  -3   7   5    9.10    1.40
   3   7  -5   11.50    2.50
  -3   7   5   11.60    2.20
  -3   7   4    8.90    1.50
   3   7  -4   10.60    2.40
  -3   7   4    7.20    1.90
   3  -7  -4    7.60    1.60
   3   7  -3    3.00    1.50
  -3   7   3    3.90    1.40
  -3   7   3    2.00    0.90
   3  -7  -3    0.30    0.90
   3   7  -2    1.20    1.20
  -3   7   2    0.20    1.00
   3  -7  -2    1.70    1.10
  -3   7   1    3.90    1.20
   3   7  -1    3.30    1.50
   3  -7  -1    5.40    1.60
   3   7   0    3.10    1.30
  -3   7   0    0.70    0.90
   3  -7   0    5.30    1.70
   3   7   1  295.37   11.40
   3   7   1  308.27   12.00
   3  -7   1  294.17   12.30
   3   7   2  107.29    5.60
   3   7   2  104.59    5.30
   3  -7   2  123.49    6.50
   3   7   3    8.20    1.60
   3  -7   3    6.60    2.00
   3   7   4   26.30    2.80
   3  -7   4   21.20    3.20
   3   7   5   43.80    3.10
   3  -7   5   47.90    4.90
   3  -7   5   54.09    3.90
   3   7   6   -0.40    1.00
   3  -7   6    0.80    1.40
   3  -7   6    1.90    1.60
   3   7   7   11.80    2.10
   3  -7   7   14.20    3.00
   3  -7   7   16.50    2.80
   3   7   8   15.10    2.30
   3  -7   8   16.80    3.10
   3  -7   8   13.90    3.10
   3   7   9    2.40    1.50
  -3   7  -9    7.50    2.50
   3  -7   9    5.80    2.00
   3   7  10    4.20    1.90
  -3   7 -10   11.40    3.10
   3  -7  10    6.60    2.50
   3   7  11   -1.20    1.50
   3  -7  11    3.30    2.30
   3   7  12   -2.00    1.70
   3  -7  12    1.80    1.80
   3   7  13    1.10    2.10
  -3   8  13    3.50    2.70
   3   8 -12   -4.30    2.40
  -3   8  12   -1.10    1.90
   3   8 -11    7.80    3.00
  -3   8  11   14.80    3.30
  -3   8  10    6.20    2.30
   3   8 -10    4.80    2.70
   3   8  -9    0.50    2.20
  -3   8   9    3.70    1.80
   3   8  -8    4.90    2.50
  -3   8   8    4.50    2.00
  -3   8   7   27.20    3.60
   3   8  -7   30.10    4.50
   3   8  -6   10.00    2.90
  -3   8   6   10.30    1.70
  -3   8   6    5.90    2.00
  -3   8   5    5.50    1.90
   3   8  -5    7.90    2.40
  -3   8   5    8.90    1.60
  -3   8   4   40.10    2.80
  -3   8   4   34.60    3.70
   3   8  -4   32.90    4.20
   3  -8  -4   42.50    4.00
  -3   8   3    2.10    1.00
   3   8  -3    2.30    1.60
  -3   8   3    2.70    1.40
   3  -8  -3    2.40    1.50
   3   8  -2   33.20    4.00
  -3   8   2   40.50    3.60
   3  -8  -2   38.30    4.00
  -3   8   1  443.56   15.40
   3   8  -1  413.66   16.80
   3  -8  -1  419.46   16.60
   3   8   0   28.60    3.40
   3  -8   0   19.90    3.20
   3   8   1   73.89    4.80
   3   8   1   79.59    4.60
   3  -8   1   69.99    5.20
   3   8   2  115.69    6.20
   3   8   2  119.99    6.00
   3  -8   2  119.69    7.00
   3   8   3   17.00    2.40
   3  -8   3   17.70    3.20
   3   8   4   -0.70    0.80
   3  -8   4    0.30    1.20
   3   8   5   82.49    4.60
   3  -8   5   75.59    5.70
   3   8   6   32.20    3.20
   3  -8   6   31.30    4.40
   3   8   7    2.30    1.30
   3  -8   7    1.50    1.90
   3   8   8    2.10    1.40
  -3   8  -8    5.80    2.50
   3  -8   8    0.70    1.60
  -3   8  -9    9.50    2.80
   3   8   9   11.00    2.20
   3  -8   9   12.20    2.80
  -3   8 -10    9.90    3.20
   3   8  10   11.50    2.50
   3  -8  10   16.90    3.30
   3   8  11    0.80    1.70
  -3   8 -11    3.70    2.50
   3  -8  11   -1.10    1.80
   3   8  12   -3.70    1.60
   3  -8  12    1.00    2.00
  -3   9  12    1.00    2.00
  -3   9  11    2.10    2.00
  -3   9  10    1.60    1.80
   3   9 -10    4.30    2.80
   3   9  -9    1.00    2.30
  -3   9   9    1.30    1.70
  -3   9   8    1.50    1.60
   3   9  -8    3.40    2.40
   3   9  -7   44.20    5.50
  -3   9   7   35.90    4.40
   3   9  -6    8.20    2.60
  -3   9   6   12.70    2.70
   3   9  -5    8.90    2.70
  -3   9   5    9.60    2.30
   3   9  -4   11.50    2.80
  -3   9   4   15.30    2.60
  -3   9   4   10.50    1.80
   3   9  -3    2.80    1.90
  -3   9   3    5.20    1.50
  -3   9   3    5.30    1.70
   3  -9  -3    0.40    1.60
   3   9  -2    0.60    1.30
  -3   9   2    0.60    1.20
   3  -9  -2    0.70    1.60
   3   9  -1   -0.80    1.40
   3  -9  -1   -1.00    1.50
   3   9   0    3.40    1.80
   3  -9   0    4.50    2.10
   3   9   1   53.69    4.30
   3   9   1   50.29    3.80
   3  -9   1   50.49    5.20
   3   9   2    1.50    1.20
   3  -9   2    0.20    1.60
   3   9   3   -0.10    1.00
   3  -9   3    2.80    1.90
   3   9   4    0.90    1.10
   3  -9   4   -1.10    1.50
   3   9   5   11.00    2.00
   3  -9   5    9.80    2.80
   3   9   6    1.40    1.20
   3  -9   6    1.20    1.90
  -3   9  -7    3.40    2.30
   3   9   7    0.30    1.20
  -3   9  -8   -1.20    1.80
   3   9   8    0.80    1.30
  -3   9  -9    3.40    2.50
   3   9   9    3.20    1.70
   3   9  10    0.50    1.70
   3   9  11   -0.70    1.80
  -3  10  11    0.80    2.10
  -3  10  10    0.90    1.90
  -3  10   9    2.70    2.10
   3  10  -8    5.80    2.90
  -3  10   8    6.40    2.40
   3  10  -7    5.90    2.90
  -3  10   7    2.30    1.70
  -3  10   6    1.80    1.60
   3  10  -6    1.20    1.90
  -3  10   5   18.60    3.10
   3  10  -5   19.50    3.80
   3  10  -4   -0.10    1.60
  -3  10   4   -0.50    1.30
   3  10  -3    2.70    2.00
   3  10  -2   19.40    3.40
  -3  10   2   13.20    2.20
   3 -10  -2   20.00    3.50
   3  10  -1   39.70    4.70
   3 -10  -1   59.19    5.80
   3  10   0    8.70    2.70
   3 -10   0   12.50    3.00
   3  10   1    3.40    2.10
   3  10   1    3.40    1.50
   3 -10   1    5.30    2.30
   3  10   2   10.60    2.20
   3 -10   2    9.00    2.80
   3  10   3    0.10    1.10
   3 -10   3   -0.20    1.60
   3  10   4    0.50    1.10
   3 -10   4    1.50    2.10
   3  10   5   11.10    2.20
  -3  10  -5   14.90    3.30
   3 -10   5    9.20    2.90
   3  10   6   -1.80    1.00
  -3  10  -6    2.60    2.20
  -3  10  -7    3.20    2.50
   3  10   7    0.30    1.30
   3  10   8    0.90    1.50
   3  10   9    6.50    2.10
   3  10  10   -2.30    1.50
  -3  11   9    4.00    2.40
  -3  11   8    2.10    2.10
  -3  11   7    0.80    1.90
  -3  11   6    0.30    1.80
   3  11  -6   -0.50    2.00
   3  11  -5    2.00    2.10
  -3  11   5    0.10    1.60
   3  11  -4    0.30    1.90
   3  11  -3    8.40    2.90
  -3  11   2    6.90    2.30
   3  11  -2    5.30    2.40
  -3  11   1    2.70    1.90
   3  11  -1    2.20    2.20
   3  11   0   -0.20    1.90
  -3  11   0    2.40    1.80
   3  11   0   -0.40    1.20
   3  11   1    0.90    1.30
  -3  11  -1    4.20    2.10
  -3  11  -2    5.50    2.10
   3  11   2    2.30    1.60
  -3  11  -3   -0.10    1.50
   3  11   3    2.30    1.50
   3  11   4   -1.30    1.20
  -3  11  -4    1.20    1.90
   3  11   5    2.30    1.50
   3  11   6   -0.60    1.30
   3  11   7    3.10    1.80
   3  11   8   -2.10    1.30
  -3  12   8   -1.00    2.10
  -3  12   7    2.50    2.40
   3  12  -3    2.20    2.60
   3  12  -2    4.00    2.70
  -3  12   1    7.70    2.70
   3  12  -1    2.80    2.60
   3  12   0   -0.20    1.40
  -3  12   0    1.80    2.10
  -3  12  -1    2.90    2.20
   3  12   1   -0.40    1.40
   3  12   2   -0.60    1.30
   3  12   3    1.80    1.50
   3  12   4    6.00    2.10
   3  12   5    2.00    1.70
   3  12   6    0.20    1.40
   3  13  -1    3.00    1.90
   3  13   0    0.20    1.60
   3  13   1    0.30    1.70
   3  13   2    3.70    2.00
   3  13   3    0.30    1.60
  -4   0  17    3.00    1.90
  -4   0  16   41.80    4.50
  -4   0  15    2.10    1.60
  -4   0  14   21.50    3.10
  -4   0  13    1.00    1.50
  -4   0  12   -0.80    0.90
  -4   0  12   -0.80    1.20
  -4   0  11   -0.50    1.20
  -4   0  11   -0.10    1.20
  -4   0  10  146.19    6.50
  -4   0  10  138.69    6.60
  -4   0   9   -0.70    1.00
   4   0  -9   -1.90    0.90
  -4   0   9   -0.30    1.00
  -4   0   8   38.40    2.60
   4   0  -8   33.90    2.50
  -4   0   8   35.20    2.60
  -4   0   7    0.10    0.80
   4   0  -7   -0.20    0.80
  -4   0   7    1.00    0.90
   4   0  -6    5.70    1.10
  -4   0   6    4.30    1.10
  -4   0   6    5.10    1.00
   4   0  -5    0.20    0.60
  -4   0   5    0.90    0.70
  -4   0   5   -0.20    0.50
  -4   0   4  182.48    6.30
   4   0  -4  185.38    6.80
  -4   0   4  193.78    6.80
  -4   0   3    0.90    0.70
   4   0  -3   -0.30    0.60
  -4   0   2  383.46   12.50
  -4   0   1   -0.30    0.60
   4   0  -1    0.00    0.50
   4   0   0  170.38    5.60
   4   0   0  171.88    6.10
   4   0   1    0.00    0.30
   4   0   1    1.20    0.50
   4   0   2   71.09    2.90
   4   0   2   66.79    2.90
   4   0   3    0.40    0.70
   4   0   3   -0.10    0.40
   4   0   4    7.10    1.00
   4   0   4    7.60    1.20
   4   0   5    0.00    0.50
   4   0   5   -0.30    0.80
   4   0   6   90.39    4.50
   4   0   6   85.89    3.90
   4   0   7    1.30    1.40
   4   0   8   94.89    5.10
   4   0   9   -1.30    1.30
   4   0  10    5.50    1.90
   4   0  11   -3.00    1.30
   4   0  12    4.00    1.90
   4   0  13   -1.60    1.60
   4   0  14    2.50    2.00
  -4  -1  17    5.30    2.10
  -4   1  16    1.20    1.70
  -4  -1  16    1.30    1.70
  -4   1  15    0.10    1.50
  -4  -1  15    4.30    1.80
  -4   1  14    3.10    1.70
  -4  -1  14    2.10    1.40
  -4   1  13   16.50    2.60
  -4   1  13   10.40    2.50
  -4  -1  13   11.20    2.20
  -4   1  12   80.39    4.70
  -4   1  12   74.79    5.00
  -4  -1  12   80.79    4.80
  -4   1  11    0.10    1.30
  -4   1  11    1.30    1.30
  -4  -1  11   -0.30    1.30
  -4  -1  11    0.90    1.20
  -4   1  10    2.10    1.40
  -4   1  10    4.10    1.50
  -4  -1  10    5.50    1.70
  -4  -1  10    1.40    1.30
  -4   1   9   -1.20    1.10
   4   1  -9    0.70    1.20
  -4   1   9   -0.10    1.00
  -4  -1   9    0.20    1.10
  -4  -1   9    0.20    1.10
  -4   1   8   19.10    2.20
  -4   1   8   26.90    2.30
   4   1  -8   23.60    2.50
   4  -1  -8   20.70    1.70
  -4  -1   8   17.40    2.00
  -4  -1   8   21.10    2.20
   4   1  -7  275.87   10.30
  -4   1   7  270.07    9.50
  -4   1   7  276.97   10.20
   4  -1  -7  277.57    9.50
  -4  -1   7  273.17    9.80
  -4   1   6  498.75   15.60
  -4   1   6  491.45   16.50
  -4  -1   6  490.65   15.90
   4  -1  -6  478.05   16.00
  -4  -1   6  468.05   16.00
   4   1  -5  450.85   15.60
  -4   1   5  450.95   15.20
  -4   1   5  456.55   14.40
   4  -1  -5  451.15   14.90
  -4  -1   5  471.75   15.00
  -4  -1   5  438.86   14.70
  -4   1   4  877.51   27.50
  -4   1   4  903.41   28.50
   4   1  -4  890.71   29.20
  -4  -1   4  912.11   28.20
   4  -1  -4  909.81   28.60
  -4  -1   4  880.51   27.90
  -4   1   3 2134.69   63.19
   4  -1  -3 1929.51   64.39
  -4  -1   3 2080.69   62.99
   4   1  -2  379.66   13.40
  -4   1   2  396.46   12.80
   4  -1  -2  405.46   13.10
   4   1  -1   13.50    1.40
  -4   1   1   14.80    1.30
   4  -1  -1   10.00    1.00
   4   1   0  108.29    3.80
   4   1   0  100.69    4.10
  -4   1   0  104.89    3.90
   4  -1   0  108.19    4.10
   4   1   1   13.50    1.10
   4   1   1   14.70    1.00
   4  -1   1   15.20    1.20
   4   1   2   35.40    1.80
   4   1   2   37.10    1.80
   4  -1   2   33.40    1.90
   4  -1   2   30.20    1.90
   4   1   3  619.94   20.10
   4   1   3  610.44   19.90
   4  -1   3  630.94   20.60
   4  -1   3  635.04   19.90
   4   1   4   32.50    1.70
   4   1   4   33.80    2.20
   4  -1   4   34.90    2.40
   4  -1   4   34.70    2.20
   4   1   5    6.50    1.40
   4   1   5    6.40    0.90
   4  -1   5    4.90    1.30
   4  -1   5    6.20    1.20
   4   1   6   33.40    2.90
   4  -1   6   28.90    2.20
   4  -1   6   32.00    2.60
   4   1   7    9.30    1.90
   4  -1   7    4.50    1.60
   4  -1   7    6.30    1.40
   4   1   8   25.20    3.00
   4  -1   8   27.10    3.00
   4   1   9   -2.00    1.20
   4  -1   9   -0.50    1.50
   4   1  10   16.80    2.70
   4  -1  10   15.00    2.70
   4   1  11    6.80    2.20
   4  -1  11   10.00    2.50
   4   1  12    2.40    1.80
   4  -1  12    2.50    2.00
   4   1  13   -0.50    1.80
   4  -1  13    1.20    1.90
   4   1  14    4.20    2.30
   4  -1  14    0.90    2.00
  -4  -2  17    4.40    2.00
  -4  -2  16    0.70    1.40
  -4   2  15    0.60    1.60
  -4  -2  15    2.90    1.60
  -4   2  14    6.10    2.00
  -4   2  14    1.70    2.20
  -4  -2  14    0.70    1.40
  -4   2  13    0.20    1.70
  -4   2  13    0.40    1.30
  -4  -2  13    0.90    1.20
  -4   2  12    6.30    1.90
  -4   2  12    3.30    1.90
  -4  -2  12    4.50    1.60
  -4   2  11   14.00    2.20
  -4   2  11   13.90    2.40
  -4  -2  11   20.00    2.60
  -4   2  10    2.40    1.50
  -4   2  10    4.90    1.70
   4   2 -10    5.40    1.90
  -4  -2  10    2.50    1.40
  -4   2   9   17.20    2.20
  -4   2   9   13.10    2.20
   4   2  -9   12.80    2.30
  -4  -2   9   20.80    2.20
  -4  -2   9   21.00    2.50
   4   2  -8   -0.30    0.60
  -4   2   8    3.80    1.20
  -4   2   8    3.00    1.20
  -4  -2   8    0.10    0.90
  -4  -2   8   -0.70    1.10
   4   2  -7    3.20    1.30
  -4   2   7    5.00    1.10
  -4  -2   7    6.40    1.30
  -4  -2   7    3.70    1.00
  -4   2   6   12.50    1.40
   4   2  -6   12.40    1.90
  -4   2   6   12.60    1.70
   4  -2  -6   14.70    1.10
  -4  -2   6   14.20    1.50
  -4  -2   6   13.10    1.60
  -4   2   5  137.49    5.70
  -4   2   5  138.39    4.70
   4   2  -5  129.39    5.80
   4  -2  -5  130.19    4.90
  -4  -2   5  128.69    5.20
  -4  -2   5  131.49    5.10
  -4   2   4  127.89    4.40
  -4   2   4  137.99    5.40
   4   2  -4  128.59    5.70
  -4  -2   4  128.39    5.00
   4  -2  -4  129.59    4.80
  -4   2   3   10.60    1.30
   4   2  -3   17.90    1.90
   4  -2  -3   11.70    1.10
  -4   2   2  720.53   22.40
   4   2  -2  728.93   23.30
   4  -2  -2  657.83   22.70
  -4   2   1 1007.50   31.00
   4  -2  -1  982.40   31.90
   4   2   0   51.19    2.60
   4   2   0   52.69    2.40
  -4   2   0   53.99    2.30
   4  -2   0   45.20    2.40
   4  -2   0   49.50    2.00
   4   2   1  239.18    7.90
   4   2   1  238.08    8.20
   4  -2   1  223.98    8.30
   4  -2   1  224.58    7.70
   4   2   2  108.29    4.10
   4   2   2  101.49    4.10
   4  -2   2  102.79    4.10
   4  -2   2  115.49    4.60
   4   2   3   17.80    1.20
   4   2   3   18.50    1.60
   4  -2   3   17.50    1.80
   4  -2   3   17.70    1.70
   4   2   4   76.59    3.60
   4   2   4   79.19    3.10
   4  -2   4   83.79    4.00
   4  -2   4   77.39    3.70
   4   2   5   77.29    3.80
   4   2   5   77.29    3.10
   4  -2   5   77.39    4.00
   4  -2   5   80.99    4.10
   4   2   6    8.90    1.60
   4  -2   6   12.10    1.90
   4  -2   6   12.50    1.80
   4   2   7   43.50    3.30
   4  -2   7   41.70    3.00
   4  -2   7   37.10    3.10
   4   2   8   98.09    5.20
   4  -2   8   89.49    5.10
   4   2   9   15.20    2.50
   4  -2   9   18.60    2.70
   4   2  10    1.30    1.70
   4  -2  10    1.40    1.80
   4   2  11    1.20    1.80
   4  -2  11    1.60    1.80
   4   2  12   27.10    3.70
   4  -2  12   24.90    3.60
   4   2  13    3.20    1.90
   4  -2  13    8.20    2.50
   4   2  14   15.70    3.20
   4  -2  14   17.70    3.30
  -4  -3  16    1.10    1.60
  -4   3  15    3.10    2.70
  -4  -3  15    3.20    1.80
  -4   3  14   -1.50    2.00
  -4   3  14    1.40    1.70
  -4  -3  14    2.80    1.60
  -4   3  13    1.20    1.70
  -4   3  13    5.70    1.90
  -4  -3  13    4.80    1.70
  -4   3  12    1.50    1.60
  -4   3  12    2.70    1.80
  -4  -3  12    2.70    1.40
  -4   3  11    0.70    1.50
  -4   3  11   -0.30    1.30
  -4  -3  11   -0.20    0.90
  -4   3  10    3.00    1.50
   4   3 -10   -0.10    1.00
  -4   3  10    4.20    1.70
  -4  -3  10    4.10    1.30
   4   3  -9   41.10    3.90
  -4   3   9   43.70    3.90
  -4   3   9   37.60    2.90
  -4  -3   9   38.70    3.10
   4   3  -8   78.19    4.90
  -4   3   8   89.29    4.10
  -4   3   8   81.89    4.80
  -4  -3   8   84.19    4.50
  -4  -3   8   89.49    4.00
   4   3  -7  186.98    8.40
  -4   3   7  186.08    8.10
  -4   3   7  192.48    7.10
  -4  -3   7  198.98    7.10
   4  -3  -7  197.38    6.80
  -4  -3   7  199.78    7.80
   4   3  -6  410.56   15.30
  -4   3   6  402.56   13.40
  -4   3   6  426.76   14.90
   4  -3  -6  420.46   13.70
  -4  -3   6  410.16   14.30
  -4   3   5  349.67   10.80
  -4   3   5  342.67   12.10
   4   3  -5  318.97   12.50
  -4  -3   5  329.67   11.60
   4  -3  -5  320.27   11.20
  -4   3   4   16.00    1.80
  -4   3   4   13.40    0.90
   4   3  -4   15.30    2.00
   4  -3  -4   15.10    1.20
  -4   3   3   12.10    0.80
   4   3  -3    9.20    1.60
  -4   3   3   11.10    1.40
  -4   3   2   21.10    1.60
   4   3  -2   25.10    2.10
   4  -3  -2   22.60    1.60
   4   3  -1  365.26   13.00
  -4   3   1  378.26   12.10
   4  -3  -1  351.86   12.60
   4   3   0    9.40    1.20
  -4   3   0    9.80    1.00
   4   3   0    8.20    1.30
   4  -3   0    9.30    1.00
   4  -3   0    7.40    1.20
   4   3   1   26.00    1.80
  -4   3  -1   32.10    1.60
   4   3   1   31.90    2.10
   4  -3   1   29.50    2.10
   4  -3   1   31.90    1.70
   4   3   2  113.89    4.50
   4   3   2  106.59    4.40
   4  -3   2  100.39    4.80
   4  -3   2  107.09    4.30
   4   3   3  407.16   13.50
   4   3   3  398.96   13.50
   4  -3   3  417.86   14.60
   4  -3   3  403.66   13.60
   4   3   4    0.80    0.50
   4   3   4   -0.40    0.60
   4  -3   4   -0.30    0.60
   4  -3   4    1.00    0.90
   4   3   5  152.48    6.20
   4  -3   5  156.28    6.40
   4  -3   5  153.18    6.80
   4   3   6   67.79    3.70
   4  -3   6   60.99    3.80
   4  -3   6   61.39    3.90
   4   3   7    0.10    1.20
   4  -3   7    2.40    1.50
   4  -3   7    1.10    1.10
   4   3   8   31.20    3.10
   4  -3   8   22.80    2.90
   4  -3   8   19.40    2.70
   4   3   9    1.50    1.50
   4  -3   9   -0.10    1.40
   4   3  10   17.90    2.80
   4  -3  10   26.30    3.50
   4   3  11   18.60    2.90
   4  -3  11   25.40    3.60
   4   3  12   -1.50    1.50
   4  -3  12    0.20    1.80
   4   3  13    2.00    1.90
   4  -3  13    1.00    1.70
   4   3  14    1.90    2.10
   4  -3  14    3.40    2.00
  -4   4  16   -2.60    2.60
  -4  -4  16    2.20    1.70
  -4   4  15    1.10    2.40
  -4  -4  15    1.30    1.70
  -4   4  14   -0.90    1.90
  -4  -4  14    1.20    1.60
  -4   4  13    0.60    1.80
  -4  -4  13    1.60    1.40
  -4   4  12   26.10    3.60
  -4   4  12   25.00    3.00
  -4  -4  12   21.30    3.10
  -4   4  11   24.10    3.30
  -4   4  11   19.90    2.60
   4   4 -11   21.40    3.40
  -4  -4  11   20.20    2.90
   4   4 -10    0.60    1.60
  -4   4  10    4.10    1.50
  -4   4  10    1.10    1.50
  -4  -4  10    4.90    1.60
  -4   4   9   50.39    3.30
   4   4  -9   45.90    4.50
  -4   4   9   47.00    3.80
  -4  -4   9   39.80    3.80
  -4   4   8    7.20    1.70
  -4   4   8    6.30    1.40
   4   4  -8    5.20    1.90
  -4  -4   8    7.00    1.70
   4   4  -7   13.90    2.30
  -4   4   7   14.20    2.20
  -4   4   7   13.10    1.60
  -4  -4   7   13.60    2.00
  -4   4   6    1.90    1.00
  -4   4   6    2.20    0.80
   4   4  -6    0.00    1.10
  -4  -4   6    0.60    0.80
   4  -4  -6    1.60    0.70
  -4   4   5   21.10    1.40
   4   4  -5   21.10    2.60
  -4   4   5   22.80    2.40
   4  -4  -5   21.40    1.70
   4   4  -4  227.58    9.30
  -4   4   4  209.68    8.50
  -4   4   4  227.68    7.50
   4  -4  -4  221.98    8.20
  -4   4   3    2.50    0.60
   4   4  -3    0.70    1.00
  -4   4   3    1.30    0.70
   4  -4  -3    0.80    0.60
  -4   4   2  233.08    8.20
   4   4  -2  223.48    9.00
   4  -4  -2  211.88    8.40
  -4   4   1   67.49    3.00
   4   4  -1   59.59    3.50
   4  -4  -1   57.99    3.30
   4   4   0   29.80    2.30
  -4   4   0   31.50    1.80
   4  -4   0   29.80    2.30
   4   4   1  694.63   22.50
  -4   4  -1  682.93   21.00
   4   4   1  675.03   21.70
   4  -4   1  677.13   22.80
   4  -4   1  608.34   21.30
   4   4   2  264.47    9.80
   4   4   2  267.07    9.60
   4  -4   2  277.77    9.60
   4  -4   2  270.07   10.50
   4   4   3   15.30    1.60
   4   4   3   15.50    1.70
   4  -4   3   11.30    1.60
   4  -4   3   12.50    1.90
   4   4   4   36.00    2.10
   4   4   4   34.10    2.30
   4  -4   4   36.20    2.90
   4  -4   4   32.30    2.50
   4   4   5   74.19    3.80
   4  -4   5   75.29    4.10
   4  -4   5   72.09    4.40
   4   4   6    8.60    1.60
   4  -4   6    5.80    1.60
   4  -4   6    5.50    1.60
   4   4   7  132.89    6.00
   4  -4   7  125.39    6.70
   4  -4   7  138.59    6.50
   4   4   8    3.10    1.50
   4  -4   8    4.20    1.70
   4  -4   8    4.80    1.70
   4   4   9   19.50    2.70
   4  -4   9   23.60    3.20
   4  -4   9   35.70    3.90
   4   4  10   -0.20    1.40
   4  -4  10   -0.40    1.50
   4   4  11    1.80    1.80
   4  -4  11    1.50    1.70
   4   4  12   -0.30    1.70
   4  -4  12   -0.40    1.60
   4   4  13    0.50    1.90
   4  -4  13    2.50    1.90
   4   4  14   -0.70    1.70
  -4   5  16   -3.30    2.30
  -4   5  15   -1.60    2.40
  -4  -5  15    1.30    1.60
  -4   5  14    2.00    2.40
  -4  -5  14    0.60    1.60
  -4   5  13    1.30    2.00
  -4  -5  13    3.80    1.60
  -4   5  12    0.30    1.70
  -4  -5  12    0.40    1.10
  -4   5  11   15.90    2.90
   4   5 -11   15.50    3.30
  -4  -5  11   15.40    2.70
  -4   5  10    3.70    1.60
   4   5 -10    3.60    2.20
  -4   5  10    4.10    1.80
  -4  -5  10    3.60    1.60
  -4   5   9    2.30    1.50
   4   5  -9    1.80    1.70
  -4   5   9    1.70    1.20
  -4  -5   9    1.20    1.10
   4   5  -8   33.20    3.90
  -4   5   8   36.80    2.50
  -4   5   8   32.10    3.60
  -4  -5   8   25.70    3.00
  -4   5   7   -0.20    0.80
   4   5  -7    0.20    1.30
  -4   5   7    0.00    0.90
  -4   5   6    3.40    1.40
  -4   5   6    5.20    1.00
   4   5  -6    6.00    1.80
   4  -5  -6    5.00    1.10
   4   5  -5   48.70    3.70
  -4   5   5   41.90    2.20
  -4   5   5   40.90    3.20
   4  -5  -5   37.50    2.50
   4   5  -4   -0.80    0.90
  -4   5   4    0.00    0.40
  -4   5   4   -0.20    0.80
   4  -5  -4   -0.30    0.60
  -4   5   3   46.30    3.00
  -4   5   3   47.10    2.40
   4   5  -3   55.79    3.70
   4  -5  -3   48.10    3.00
  -4   5   2  137.59    5.70
   4   5  -2  132.69    6.40
   4  -5  -2  128.99    5.90
   4   5  -1    1.60    1.10
  -4   5   1    0.70    0.70
   4  -5  -1    0.40    0.70
  -4   5   0  206.28    7.40
   4   5   0  215.48    8.50
   4  -5   0  192.78    8.40
  -4   5  -1    4.50    0.90
   4   5   1    4.50    1.30
   4   5   1    3.40    1.00
   4  -5   1    2.80    1.00
   4   5   2   28.00    2.60
   4   5   2   30.60    2.20
   4  -5   2   28.60    3.00
   4  -5   2   33.90    2.30
   4   5   3    1.30    0.70
   4   5   3    3.30    1.20
   4  -5   3    3.70    1.30
   4  -5   3    2.70    1.00
   4   5   4   22.70    2.20
   4  -5   4   18.50    2.60
   4  -5   4   17.30    2.20
   4   5   5    5.90    1.30
   4  -5   5    3.40    1.40
   4  -5   5    3.90    1.30
   4   5   6    2.70    1.10
   4  -5   6    2.30    1.40
   4  -5   6    4.80    1.50
   4   5   7   23.20    2.60
   4  -5   7   20.40    2.80
   4  -5   7   26.90    3.50
   4   5   8    2.70    1.40
   4  -5   8    3.20    1.60
   4  -5   8    3.20    1.60
   4   5   9   17.30    2.60
   4  -5   9   23.10    3.50
   4  -5   9   15.20    2.60
   4   5  10   -0.60    1.30
   4  -5  10    0.50    1.40
   4   5  11    3.90    1.90
   4  -5  11   10.20    2.60
   4   5  12    1.80    2.00
   4  -5  12    7.30    2.40
   4   5  13    4.60    2.30
   4  -5  13   -0.10    1.80
  -4   6  15    1.40    2.50
  -4  -6  15    1.20    1.90
  -4   6  14   -3.30    1.90
  -4  -6  14    0.70    1.70
  -4   6  13    2.10    2.20
  -4  -6  13    0.60    1.60
   4   6 -12    0.50    2.40
  -4   6  12    1.50    1.90
  -4  -6  12    2.30    1.60
  -4   6  11    3.90    2.00
   4   6 -11    4.40    2.60
  -4  -6  11    9.50    2.30
  -4   6  10    2.20    1.80
   4   6 -10    1.40    1.80
  -4  -6  10    4.90    1.90
   4   6  -9    1.10    1.80
  -4   6   9    0.80    1.20
  -4  -6   9    1.20    1.20
  -4   6   8   19.50    2.10
   4   6  -8   16.50    3.20
  -4   6   8   14.50    2.50
   4   6  -7    3.10    1.80
  -4   6   7    3.80    1.40
  -4   6   7    0.60    0.90
   4   6  -6   11.50    2.60
  -4   6   6   12.60    1.50
  -4   6   6   13.00    2.30
  -4   6   5    7.40    1.10
   4   6  -5    4.20    1.60
  -4   6   5    6.90    1.70
   4  -6  -5    4.70    1.30
   4   6  -4   26.10    3.20
  -4   6   4   23.10    2.70
  -4   6   4   25.60    1.80
   4  -6  -4   22.70    2.50
  -4   6   3    8.10    1.60
   4   6  -3   10.00    2.20
  -4   6   3    8.00    1.20
   4  -6  -3    8.90    1.60
  -4   6   2    2.50    1.10
   4   6  -2    3.00    1.30
   4  -6  -2    1.80    1.00
   4   6  -1   78.49    4.80
  -4   6   1   75.89    3.90
   4  -6  -1   88.29    4.70
  -4   6   0   91.39    4.20
   4   6   0  100.99    5.30
   4  -6   0   99.79    5.30
   4   6   1   11.90    1.80
   4   6   1   12.80    2.00
   4  -6   1    7.20    1.80
   4   6   2   25.00    2.50
   4   6   2   26.60    2.80
   4  -6   2   24.90    3.00
   4   6   3   83.79    4.50
   4   6   3   85.69    4.40
   4  -6   3   80.59    4.40
   4  -6   3   92.59    5.30
   4   6   4    6.70    1.50
   4  -6   4    4.90    1.50
   4  -6   4    4.50    1.70
   4   6   5   13.40    1.90
   4  -6   5    6.70    1.90
   4  -6   5    7.70    1.80
   4   6   6   38.10    2.80
   4  -6   6   24.90    3.40
   4  -6   6   30.40    3.30
   4   6   7   54.79    3.70
   4  -6   7   65.09    5.00
   4  -6   7   74.09    4.70
   4   6   8    2.00    1.40
   4  -6   8    0.50    1.50
   4  -6   8    4.10    1.80
   4   6   9   30.70    3.40
   4  -6   9   43.30    4.90
   4  -6   9   37.80    4.10
  -4   6 -10    3.70    2.10
   4   6  10    2.80    1.60
   4  -6  10    6.90    2.20
   4   6  11    1.70    1.80
   4  -6  11    4.40    2.00
   4   6  12    3.60    2.00
   4  -6  12   -0.30    1.70
   4   6  13   -1.10    1.90
   4  -6  13    2.50    2.10
  -4   7  14    1.80    2.60
  -4  -7  14    2.60    2.00
  -4   7  13    0.20    2.10
  -4  -7  13    1.90    1.70
  -4   7  12    6.50    2.60
   4   7 -12    3.90    2.80
  -4   7  11    6.10    2.40
   4   7 -11    3.20    2.30
   4   7 -10    5.50    2.70
  -4   7  10    4.90    2.00
  -4   7   9    3.90    1.90
   4   7  -9    5.90    2.40
  -4   7   8   82.39    5.70
   4   7  -8   88.89    6.40
   4   7  -7    5.60    2.40
  -4   7   7    7.20    2.00
  -4   7   6    0.00    1.00
   4   7  -6    1.50    1.70
  -4   7   5   54.09    3.00
   4   7  -5   56.99    4.60
  -4   7   5   53.39    4.00
   4  -7  -5   58.59    3.70
  -4   7   4   88.09    5.10
   4   7  -4   90.79    5.90
  -4   7   4   88.59    4.10
   4  -7  -4   84.09    4.80
  -4   7   3   43.90    2.70
  -4   7   3   38.70    3.10
   4   7  -3   46.30    4.60
   4  -7  -3   38.10    3.20
  -4   7   2   -0.70    0.80
   4   7  -2   -0.30    1.20
   4  -7  -2   -0.70    1.00
  -4   7   1    2.70    1.10
   4   7  -1    3.80    1.50
   4  -7  -1    3.00    1.50
   4   7   0    8.00    1.90
   4  -7   0    3.80    1.50
   4   7   1   88.49    4.80
   4   7   1   76.99    4.90
   4  -7   1   93.69    5.40
   4   7   2    6.00    1.80
   4   7   2    7.30    1.60
   4  -7   2    8.70    2.10
   4   7   3    0.10    0.80
   4  -7   3   -1.10    1.10
   4   7   4    1.50    1.00
   4  -7   4    3.30    1.70
   4   7   5    1.00    1.00
   4  -7   5    1.60    1.50
   4  -7   5    1.00    1.20
   4   7   6   38.50    3.00
   4  -7   6   42.10    4.20
   4  -7   6   44.90    4.90
   4   7   7   44.60    3.30
   4  -7   7   56.79    5.60
   4  -7   7   48.00    4.60
   4   7   8   11.10    2.10
   4  -7   8    9.90    2.40
   4  -7   8   11.90    2.90
   4   7   9    2.70    1.60
   4  -7   9    0.00    1.70
   4  -7   9    1.00    2.00
  -4   7 -10    9.00    2.80
   4   7  10    1.80    1.70
   4  -7  10    5.90    2.30
   4   7  11    0.90    1.90
   4  -7  11    4.90    2.30
   4   7  12    0.00    1.90
   4  -7  12    4.20    2.30
  -4   8  13    1.10    2.40
   4   8 -12   -2.60    2.40
  -4   8  12    1.50    2.40
   4   8 -11    2.60    2.60
  -4   8  11    0.30    1.70
   4   8 -10   -4.20    2.00
  -4   8  10    1.00    1.80
  -4   8   9    4.10    2.00
   4   8  -9    6.50    2.80
  -4   8   8   21.60    3.40
   4   8  -8   20.70    4.00
  -4   8   7    9.80    2.40
   4   8  -7   10.20    2.80
   4   8  -6   18.20    3.40
  -4   8   6   17.60    2.90
  -4   8   5   26.70    3.30
   4   8  -5   29.80    4.10
  -4   8   4    1.30    1.20
   4   8  -4    0.00    1.30
   4  -8  -4    1.20    1.30
  -4   8   3  121.49    6.10
  -4   8   3  117.89    5.40
   4   8  -3  104.59    6.70
   4  -8  -3  120.49    6.40
   4   8  -2  326.77   14.30
  -4   8   2  348.57   13.00
   4  -8  -2  354.56   14.00
   4   8  -1    2.10    1.60
   4  -8  -1    2.60    1.70
   4   8   0   10.60    2.40
   4  -8   0   13.40    2.60
   4   8   1  144.19    7.50
   4   8   1  145.99    7.00
   4  -8   1  156.28    8.00
   4   8   2    9.00    1.90
   4   8   2    8.60    2.10
   4  -8   2    8.50    2.40
   4   8   3   -0.30    0.90
   4  -8   3    0.70    1.40
   4   8   4    7.30    1.80
   4  -8   4    8.00    2.30
   4   8   5   -0.20    1.00
   4  -8   5   -0.90    1.40
   4   8   6    1.50    1.20
   4  -8   6    1.60    1.70
   4   8   7    5.10    1.60
   4  -8   7    3.90    2.20
   4  -8   7    5.90    2.10
   4   8   8    2.80    1.50
   4  -8   8    2.20    2.30
   4  -8   8    4.80    2.00
   4   8   9    2.90    1.60
  -4   8  -9    6.30    2.80
   4  -8   9    3.80    2.20
  -4   8 -10    1.50    2.40
   4   8  10   -2.00    1.50
   4  -8  10    2.50    1.90
   4   8  11    0.90    1.70
   4  -8  11    2.10    2.10
  -4   9  12    1.60    2.20
  -4   9  11    3.30    2.40
   4   9 -10    7.90    3.30
  -4   9  10    3.80    2.20
  -4   9   9    3.20    2.00
   4   9  -9    3.70    2.80
  -4   9   8    6.00    2.10
   4   9  -8    5.70    2.90
  -4   9   7    4.70    1.90
   4   9  -7    1.30    1.90
   4   9  -6    3.80    2.20
  -4   9   6    7.60    2.10
   4   9  -5   33.20    4.50
  -4   9   5   26.40    3.50
   4   9  -4   10.40    2.80
  -4   9   4   10.20    2.30
   4   9  -3   56.09    5.60
  -4   9   3   57.59    4.10
   4  -9  -3   57.19    4.50
   4   9  -2   12.40    2.70
   4  -9  -2    8.60    2.40
   4   9  -1   39.90    4.50
   4  -9  -1   52.19    5.20
   4   9   0    5.10    2.10
   4  -9   0    9.50    2.50
   4   9   1    6.40    2.10
   4   9   1    8.50    1.90
   4  -9   1    7.30    2.30
   4   9   2    0.50    1.10
   4  -9   2   -0.60    1.50
   4   9   3    0.00    0.90
   4  -9   3   -0.10    1.50
   4   9   4    2.40    1.40
   4  -9   4    2.00    2.10
   4   9   5   12.80    2.30
   4  -9   5    8.90    2.70
   4   9   6    2.60    1.40
   4  -9   6   -2.20    1.60
   4   9   7   -0.90    1.10
   4  -9   7   -0.20    2.00
   4   9   8   -1.30    1.30
  -4   9  -8   -0.80    2.00
   4   9   9    1.90    1.70
   4   9  10   -0.70    1.70
  -4  10  11   -1.10    1.90
  -4  10  10    3.70    2.40
  -4  10   9    1.40    2.00
   4  10  -8   11.90    3.60
  -4  10   8    7.50    2.40
  -4  10   7    5.90    2.20
   4  10  -7    6.60    2.80
  -4  10   6    1.10    1.70
   4  10  -6   10.40    3.10
  -4  10   5    0.70    1.40
   4  10  -5    0.90    1.90
  -4  10   4    0.20    1.30
   4  10  -4    0.80    1.80
   4  10  -3    4.80    2.40
   4 -10  -3    6.90    2.60
   4  10  -2    3.00    2.00
   4 -10  -2    0.90    1.80
   4  10  -1    3.30    2.30
   4 -10  -1    4.70    2.40
   4  10   0    5.70    1.80
   4  10   0    7.30    2.50
   4 -10   0    5.90    2.60
   4  10   1    7.00    1.80
   4 -10   1    5.40    2.40
   4  10   2   -1.00    1.10
   4 -10   2    0.30    1.70
   4  10   3    0.90    1.30
   4 -10   3    2.40    2.20
   4  10   4   -0.30    1.10
   4 -10   4   -1.10    2.00
   4  10   5    1.20    1.20
   4 -10   5    2.40    2.20
  -4  10  -6    1.50    1.80
   4  10   6    1.30    1.40
   4 -10   6   -0.50    2.00
   4  10   7    1.60    1.60
   4  10   8   -1.40    1.40
   4  10   9   -2.60    1.50
  -4  11  10    1.70    2.30
  -4  11   9    4.10    2.50
  -4  11   8    0.90    2.10
  -4  11   7    1.10    2.00
  -4  11   6    1.60    1.90
   4  11  -6    2.00    2.40
   4  11  -5    4.60    2.70
   4  11  -4    4.60    2.40
   4  11  -3   -0.40    1.90
   4  11  -2    1.00    2.10
   4 -11  -2   -0.40    2.10
   4  11  -1    0.80    2.10
   4 -11  -1    4.80    2.60
   4  11   0   -0.50    1.30
   4 -11   0   -0.20    1.90
   4  11   1    0.20    1.30
   4 -11   1    0.90    2.20
   4  11   2    5.00    1.90
   4 -11   2    6.70    2.80
   4  11   3   -1.90    1.00
   4 -11   3    2.10    2.40
  -4  11  -4    0.10    1.80
   4  11   4    3.90    1.80
   4 -11   4    1.60    2.30
   4  11   5    0.40    1.40
   4  11   6    3.30    1.90
   4  11   7   -1.10    1.40
   4  11   8    0.10    1.50
  -4  12   8    1.80    2.70
  -4  12   7    4.10    2.50
   4  12  -3   -1.20    2.40
   4  12  -2   -2.10    2.10
  -4  12   1    1.90    2.10
   4  12  -1   -0.10    1.50
   4  12  -1   -1.20    2.20
   4  12   0    0.80    1.60
  -4  12   0    1.30    2.00
  -4  12  -1    3.50    2.20
   4  12   1   -0.40    1.30
   4  12   2    6.70    2.10
   4  12   3    5.40    2.00
   4  12   4    3.50    2.00
   4  12   5   -0.40    1.50
   4  12   6   -0.40    1.50
   4  13  -1    0.10    1.50
   4  13   0   -0.40    1.70
   4  13   1   29.10    4.10
   4  13   2    1.30    1.90
  -5   0  16    4.60    1.90
  -5   0  15    1.90    1.50
  -5   0  14    2.30    1.50
  -5   0  13    0.30    1.20
  -5   0  12   23.40    2.90
  -5   0  12   25.30    3.10
  -5   0  11   -0.10    1.40
  -5   0  11    1.60    1.20
  -5   0  10   20.50    2.60
  -5   0  10   21.30    2.50
   5   0  -9   -0.30    1.00
  -5   0   9   -0.50    1.10
  -5   0   9    0.40    1.00
   5   0  -8    0.20    1.00
  -5   0   8   -0.20    0.80
  -5   0   8    0.30    1.00
   5   0  -7   -0.60    0.80
  -5   0   7    0.30    0.90
  -5   0   7    0.60    0.70
  -5   0   6   39.60    2.60
  -5   0   6   38.00    2.10
   5   0  -6   38.20    2.50
   5   0  -5    0.10    0.70
  -5   0   5    1.00    0.70
  -5   0   5    0.70    0.40
   5   0  -4   -0.70    0.60
  -5   0   4   -0.10    0.30
  -5   0   4    0.40    0.70
  -5   0   3    0.20    0.70
   5   0  -3    0.30    0.70
   5   0  -2  183.58    6.90
  -5   0   2  194.28    6.70
   5   0  -1    0.20    0.50
   5   0   0 1331.67   41.30
   5   0   0 1260.77   39.50
   5   0   1    1.20    0.50
   5   0   1   -0.30    0.30
   5   0   2    0.20    0.60
   5   0   2    0.50    0.40
   5   0   3    0.10    0.70
   5   0   3    0.20    0.40
   5   0   4   16.60    1.60
   5   0   4   12.30    1.60
   5   0   5   -0.60    0.50
   5   0   5    1.10    1.10
   5   0   6   11.70    2.00
   5   0   6    8.50    1.30
   5   0   7    0.40    1.40
   5   0   8   -1.20    1.40
   5   0   9    1.20    1.70
   5   0  10   16.40    2.80
   5   0  11    1.40    1.80
   5   0  12   -1.40    1.80
   5   0  13   -0.50    2.00
   5   0  14    1.00    1.70
  -5  -1  17    2.40    1.90
  -5  -1  16    4.20    1.90
  -5   1  15    3.00    1.70
  -5  -1  15    4.80    1.90
  -5   1  14   13.90    2.60
  -5  -1  14    7.40    2.00
  -5   1  13   17.70    2.70
  -5   1  13   17.00    2.90
  -5  -1  13   18.40    2.70
  -5   1  12   38.00    3.60
  -5   1  12   35.70    3.70
  -5  -1  12   41.40    3.30
  -5   1  11   33.50    3.20
  -5   1  11   30.40    3.30
  -5  -1  11   28.40    3.00
  -5  -1  11   30.80    3.00
  -5   1  10   26.70    3.00
  -5   1  10   30.60    2.90
   5   1 -10   31.30    3.10
  -5  -1  10   25.60    2.80
  -5   1   9    7.80    1.70
   5   1  -9   10.20    1.90
  -5   1   9    7.80    1.60
  -5  -1   9    2.40    1.00
  -5  -1   9    9.90    1.70
  -5   1   8   14.00    2.00
   5   1  -8   15.50    2.20
  -5   1   8   18.60    1.90
  -5  -1   8   17.30    2.00
   5  -1  -8   15.30    1.60
  -5  -1   8   14.20    1.80
  -5   1   7   92.69    4.60
  -5   1   7   91.49    3.90
  -5  -1   7   90.09    4.10
  -5  -1   7   86.59    4.20
   5  -1  -7   95.19    3.90
  -5   1   6   53.39    3.10
   5   1  -6   55.89    3.30
  -5   1   6   54.49    2.60
   5  -1  -6   54.99    2.70
  -5  -1   6   56.29    3.00
  -5  -1   6   52.79    2.70
   5   1  -5   -1.50    0.70
  -5   1   5    0.70    0.80
  -5   1   5    0.20    0.50
  -5  -1   5   -0.20    0.80
   5  -1  -5   -0.20    0.50
  -5  -1   5    0.90    0.50
   5   1  -4    1.80    0.90
  -5   1   4    0.50    0.70
  -5  -1   4    0.20    0.70
   5  -1  -4   -0.10    0.40
   5   1  -3   48.70    2.80
  -5   1   3   49.40    2.50
  -5  -1   3   49.70    2.50
   5  -1  -3   49.00    2.40
  -5   1   2 2042.20   62.49
   5   1  -2 2048.90   64.29
   5  -1  -2 1988.50   63.89
  -5   1   1    6.50    1.00
   5   1  -1    8.40    1.10
   5   1  -1    4.60    0.70
   5  -1  -1    8.60    1.00
   5   1   0  145.79    5.00
   5   1   0  145.29    5.50
   5  -1   0  140.79    5.40
   5  -1   0  142.19    4.80
   5   1   1   13.50    1.30
   5   1   1   12.60    1.10
   5  -1   1   14.30    1.20
   5  -1   1   14.20    1.20
   5   1   2  480.45   15.30
   5   1   2  456.95   14.90
   5  -1   2  444.66   14.80
   5  -1   2  465.05   15.60
   5   1   3   45.10    2.40
   5   1   3   43.00    2.20
   5  -1   3   43.10    2.50
   5  -1   3   45.90    2.50
   5   1   4  159.98    6.20
   5   1   4  159.38    5.80
   5  -1   4  154.18    6.20
   5  -1   4  151.08    6.10
   5   1   5    1.30    1.10
   5   1   5    0.40    0.50
   5  -1   5    1.10    1.10
   5  -1   5    0.80    0.70
   5   1   6   -1.10    1.20
   5  -1   6    0.20    0.80
   5  -1   6    0.00    1.10
   5   1   7   15.00    2.40
   5  -1   7   13.10    1.80
   5  -1   7   10.70    2.10
   5   1   8    3.30    1.70
   5  -1   8    3.20    1.80
   5   1   9    8.40    2.20
   5  -1   9    7.40    2.20
   5   1  10   31.80    3.70
   5  -1  10   33.00    3.80
   5   1  11    1.00    1.80
   5  -1  11    6.90    2.30
   5   1  12   -1.10    1.60
   5  -1  12    1.10    1.80
   5   1  13    2.90    2.10
   5  -1  13    1.00    2.00
   5   1  14    0.30    2.00
   5  -1  14    3.20    2.30
  -5  -2  17    3.20    1.90
  -5  -2  16    2.80    1.80
  -5  -2  15    4.20    1.80
  -5   2  14   -0.60    1.90
  -5  -2  14    2.20    1.40
  -5   2  13    1.50    1.70
  -5   2  13    1.00    1.50
  -5  -2  13    1.50    1.30
  -5   2  12    0.10    1.60
  -5   2  12   -0.30    1.30
  -5  -2  12    0.40    1.30
  -5   2  11   29.90    3.40
  -5   2  11   32.60    3.10
  -5  -2  11   27.90    3.10
   5   2 -10    1.10    1.50
  -5   2  10    0.70    1.20
  -5   2  10   -0.10    1.30
  -5  -2  10    0.90    1.00
  -5  -2  10   -0.60    1.30
   5   2  -9    9.00    1.90
  -5   2   9   14.50    2.20
  -5   2   9   15.10    2.00
  -5  -2   9   11.70    1.90
  -5  -2   9   14.70    2.00
  -5   2   8  370.06   11.70
   5   2  -8  320.47   12.80
  -5   2   8  330.07   12.60
   5  -2  -8  326.37   11.40
  -5  -2   8  338.57   12.10
  -5   2   7  337.07   12.40
  -5   2   7  327.47   11.30
   5   2  -7  345.17   12.90
  -5  -2   7  338.47   11.90
  -5  -2   7  337.87   11.70
   5  -2  -7  340.77   11.40
   5   2  -6  562.24   19.60
  -5   2   6  561.44   17.70
  -5   2   6  559.04   19.00
   5  -2  -6  549.85   18.30
  -5  -2   6  568.24   18.40
  -5   2   5   50.39    3.00
  -5   2   5   57.19    2.30
   5   2  -5   58.09    3.50
   5  -2  -5   54.59    2.60
  -5  -2   5   53.69    2.80
  -5  -2   5   57.49    2.90
   5   2  -4   29.40    2.40
  -5   2   4   33.80    2.20
   5   2  -3  674.23   22.20
  -5   2   3  651.43   21.30
   5  -2  -3  648.74   21.40
  -5   2   2   35.20    2.10
   5   2  -2   38.10    2.50
   5  -2  -2   32.30    1.90
   5   2  -1    3.50    1.00
  -5   2   1    4.00    0.80
   5  -2  -1    2.40    0.70
  -5   2   0   59.09    2.60
   5   2   0   56.89    3.00
   5   2   0   55.69    2.60
   5  -2   0   58.99    2.90
   5  -2   0   66.89    2.50
   5   2   1  120.99    4.70
   5   2   1  114.69    4.40
   5  -2   1  112.39    4.80
   5  -2   1  114.39    4.30
   5   2   2   26.50    1.70
   5   2   2   27.70    1.70
   5  -2   2   28.00    2.00
   5  -2   2   23.00    1.60
   5   2   3    3.50    0.90
   5   2   3    2.60    0.70
   5  -2   3    1.70    0.80
   5  -2   3    2.50    0.90
   5   2   4   94.79    4.10
   5   2   4   95.19    3.70
   5  -2   4   91.09    4.50
   5  -2   4   90.49    4.30
   5   2   5   33.40    2.60
   5   2   5   32.80    1.80
   5  -2   5   34.30    2.60
   5  -2   5   33.60    2.90
   5   2   6   30.30    2.80
   5  -2   6   24.80    2.60
   5  -2   6   29.10    2.80
   5   2   7   62.69    3.90
   5  -2   7   63.49    4.00
   5  -2   7   60.19    3.80
   5   2   8   13.30    2.40
   5  -2   8   10.90    2.20
   5   2   9   48.20    3.90
   5  -2   9   54.09    4.70
   5   2  10    6.00    2.00
   5  -2  10    2.70    2.10
   5   2  11    2.90    2.00
   5  -2  11    1.10    1.90
   5   2  12    2.10    2.00
   5  -2  12    1.60    1.80
   5   2  13    2.90    2.00
   5  -2  13    3.20    2.10
   5   2  14    2.50    2.10
   5  -2  14    5.60    2.40
  -5  -3  17    3.30    2.00
  -5  -3  16    2.20    1.80
  -5   3  15   -0.60    2.40
  -5  -3  15    2.00    1.70
  -5   3  14    2.50    2.10
  -5  -3  14    3.90    1.80
  -5   3  13    2.50    2.00
  -5  -3  13    6.60    1.90
  -5   3  12    4.30    1.70
  -5   3  12    1.40    1.70
  -5  -3  12    3.70    1.50
  -5   3  11    0.30    1.50
  -5   3  11   -0.30    1.30
   5   3 -11   -1.80    1.70
  -5  -3  11    2.00    1.30
  -5   3  10    1.90    1.40
   5   3 -10    2.90    1.80
  -5   3  10    2.00    1.60
  -5  -3  10    2.40    1.20
  -5   3   9   13.40    2.00
  -5   3   9   12.00    2.20
   5   3  -9    5.90    2.10
  -5  -3   9   11.90    1.70
  -5  -3   9    9.90    1.90
  -5   3   8   60.69    3.20
   5   3  -8   66.69    4.40
  -5   3   8   65.69    4.10
  -5  -3   8   65.09    3.70
  -5  -3   8   47.80    3.10
  -5   3   7   67.39    3.10
   5   3  -7   61.29    4.20
  -5   3   7   64.29    4.00
   5  -3  -7   63.89    2.90
  -5  -3   7   66.49    3.30
  -5  -3   7   65.59    3.70
  -5   3   6    6.60    1.40
   5   3  -6    4.70    1.50
  -5   3   6    9.40    1.10
  -5  -3   6    7.50    1.30
   5  -3  -6    7.50    1.10
   5   3  -5   31.60    3.10
  -5   3   5   29.30    1.60
  -5   3   5   26.30    2.50
   5  -3  -5   32.20    1.90
  -5   3   4    0.20    0.30
   5   3  -4   -0.20    0.80
  -5   3   4   -0.20    0.60
   5  -3  -4    0.20    0.30
  -5   3   3  185.98    7.00
   5   3  -3  174.38    7.60
   5  -3  -3  188.78    6.90
  -5   3   2 1122.79   35.40
   5   3  -2 1105.59   36.90
   5  -3  -2 1146.99   36.40
   5   3  -1   18.70    2.10
  -5   3   1   18.90    1.50
   5  -3  -1   15.10    1.60
   5   3   0  314.67   11.10
  -5   3   0  297.67   10.10
   5   3   0  304.27   10.50
   5  -3   0  305.87   10.00
   5  -3   0  300.07   11.00
  -5   3  -1 1823.22   55.69
   5   3   1 1847.32   55.99
   5   3   1 1710.33   57.69
   5  -3   1 1879.01   55.69
   5  -3   1 1809.02   58.09
   5   3   2   11.80    1.40
   5   3   2    9.60    1.20
   5  -3   2   12.10    1.70
   5   3   3   63.99    3.00
   5   3   3   70.99    3.20
   5  -3   3   57.09    3.20
   5  -3   3   69.89    3.80
   5   3   4  166.58    6.10
   5   3   4  166.88    6.50
   5  -3   4  161.98    6.60
   5  -3   4  167.58    7.30
   5   3   5    9.20    1.50
   5  -3   5    9.30    1.70
   5  -3   5   12.40    1.90
   5   3   6   20.80    2.30
   5  -3   6   20.40    2.60
   5  -3   6   22.70    2.60
   5   3   7  109.09    5.30
   5  -3   7  108.29    5.60
   5  -3   7  110.39    5.70
   5   3   8   -0.20    1.40
   5  -3   8    1.50    1.40
   5  -3   8    0.80    1.20
   5   3   9   10.60    2.20
   5  -3   9    6.40    2.00
   5   3  10   15.00    2.70
   5  -3  10   18.50    3.00
   5   3  11   -1.00    1.60
   5  -3  11    2.60    1.90
   5   3  12   -1.00    1.50
   5  -3  12    1.60    1.90
   5   3  13    5.40    2.30
   5  -3  13    5.60    2.40
  -5   4  16   -1.00    2.50
  -5  -4  16    0.90    1.40
  -5   4  15   -2.00    2.30
  -5  -4  15    0.70    1.50
  -5   4  14    3.70    2.40
  -5  -4  14    2.80    1.60
  -5   4  13   15.90    3.20
  -5  -4  13   12.60    2.50
  -5   4  12   37.80    4.50
  -5  -4  12   46.50    4.40
   5   4 -11   15.80    3.20
  -5   4  11   17.00    2.90
  -5  -4  11   21.70    3.00
   5   4 -10   25.90    3.60
  -5   4  10   25.60    3.40
  -5  -4  10   26.80    3.10
  -5   4   9   11.20    2.20
   5   4  -9   10.60    2.40
  -5   4   9   10.20    1.80
  -5  -4   9    9.50    1.90
   5   4  -8   15.50    2.80
  -5   4   8   16.80    2.40
  -5   4   8   16.60    1.90
  -5  -4   8   13.20    2.10
  -5   4   7    0.50    0.90
   5   4  -7    0.70    1.40
  -5   4   7    1.00    1.10
  -5  -4   7   -0.90    0.70
   5  -4  -7    1.10    0.70
   5   4  -6   42.20    3.50
  -5   4   6   41.50    2.20
  -5   4   6   42.00    3.10
   5  -4  -6   42.20    2.40
   5   4  -5  140.59    6.80
  -5   4   5  137.99    4.80
  -5   4   5  132.39    6.10
   5  -4  -5  133.09    5.50
   5   4  -4   55.79    3.80
  -5   4   4   52.49    2.30
  -5   4   4   62.09    3.40
  -5   4   3  204.58    6.90
   5   4  -3  208.78    8.70
  -5   4   3  203.48    7.80
   5  -4  -3  207.78    7.90
   5   4  -2   57.39    3.60
  -5   4   2   60.49    3.10
   5  -4  -2   62.39    3.30
  -5   4   1   66.29    3.20
   5   4  -1   70.59    4.00
   5  -4  -1   67.89    3.60
   5   4   0   55.89    3.40
  -5   4   0   53.29    2.60
   5   4   0   59.19    3.10
   5  -4   0   55.89    3.30
  -5   4  -1  153.78    5.60
   5   4   1  156.08    6.30
   5   4   1  171.38    6.70
   5  -4   1  147.79    5.90
   5  -4   1  160.98    6.80
   5   4   2   14.30    1.60
   5   4   2   14.80    1.80
   5  -4   2   15.80    2.10
   5   4   3   13.00    1.60
   5   4   3    7.20    1.30
   5  -4   3    9.80    1.50
   5  -4   3   10.30    1.90
   5   4   4   54.29    3.20
   5  -4   4   63.09    3.90
   5  -4   4   56.89    3.30
   5   4   5   53.29    3.20
   5  -4   5   48.60    3.70
   5  -4   5   54.79    3.40
   5   4   6    0.90    1.00
   5  -4   6    1.30    1.10
   5  -4   6   -0.30    1.00
   5   4   7   51.89    3.50
   5  -4   7   48.30    3.60
   5  -4   7   58.89    4.10
   5   4   8    6.20    1.70
   5  -4   8    3.10    1.50
   5  -4   8    3.40    1.60
   5   4   9    4.30    1.70
   5  -4   9    7.60    2.10
   5   4  10    8.80    2.30
   5  -4  10   10.90    2.50
   5   4  11    0.60    1.60
   5  -4  11    2.60    1.70
   5   4  12    3.60    2.00
   5  -4  12    8.40    2.50
   5   4  13   -2.30    1.70
   5  -4  13    3.60    2.00
  -5   5  16   -2.30    2.70
  -5  -5  16    1.80    1.90
  -5   5  15   -0.80    2.30
  -5  -5  15    1.80    1.80
  -5   5  14   -0.40    2.00
  -5  -5  14    0.80    1.60
  -5   5  13    2.20    2.20
  -5  -5  13    3.80    1.80
   5   5 -12    7.20    2.70
  -5   5  12    9.10    2.70
  -5  -5  12    8.00    2.20
   5   5 -11   30.50    4.20
  -5   5  11   27.80    3.80
  -5  -5  11   31.80    3.70
  -5   5  10    6.80    2.20
   5   5 -10   11.30    2.90
  -5  -5  10    5.60    1.60
   5   5  -9   -0.70    1.60
  -5   5   9    1.50    1.50
  -5  -5   9   -1.30    0.90
   5   5  -8    4.10    2.00
  -5   5   8    4.00    1.60
  -5   5   7   62.99    3.20
  -5   5   7   64.69    4.40
   5   5  -7   76.49    5.20
  -5   5   6    2.40    0.90
   5   5  -6    3.70    1.70
  -5   5   6    3.50    1.30
   5  -5  -6    1.90    0.90
  -5   5   5  170.18    6.00
   5   5  -5  171.08    8.20
  -5   5   5  166.18    7.40
   5  -5  -5  169.78    6.90
  -5   5   4   -0.20    0.80
  -5   5   4    0.20    0.50
   5   5  -4   -1.40    0.90
   5  -5  -4   -0.20    0.40
   5   5  -3   29.70    3.10
  -5   5   3   23.40    1.50
  -5   5   3   21.00    2.20
   5  -5  -3   22.80    2.30
  -5   5   2   46.10    2.70
   5   5  -2   38.60    3.20
   5  -5  -2   36.70    2.70
   5   5  -1   72.99    4.30
  -5   5   1   73.99    3.50
   5  -5  -1   71.99    4.00
   5   5   0   38.30    3.00
  -5   5   0   34.60    2.20
   5   5   0   36.60    2.60
   5  -5   0   36.60    2.80
   5   5   1    0.70    0.70
   5   5   1   -0.10    1.00
  -5   5  -1    0.10    0.70
   5  -5   1    1.20    0.80
   5   5   2   30.00    2.30
   5   5   2   38.40    2.80
   5  -5   2   34.40    2.80
   5   5   3   43.60    2.80
   5   5   3   43.90    2.90
   5  -5   3   48.30    3.00
   5  -5   3   38.90    3.30
   5   5   4   44.80    2.90
   5  -5   4   47.70    3.60
   5  -5   4   47.00    3.10
   5   5   5  100.69    5.00
   5  -5   5  105.99    6.00
   5  -5   5  116.69    5.50
   5   5   6  161.38    6.90
   5  -5   6  163.88    8.00
   5  -5   6  154.68    7.20
   5   5   7   21.40    2.50
   5  -5   7   20.30    3.10
   5  -5   7   24.60    2.90
   5   5   8    0.50    1.30
   5  -5   8    1.90    1.50
   5  -5   8    1.30    1.60
   5   5   9   26.20    3.10
   5  -5   9   27.80    3.80
   5  -5   9   27.40    3.50
   5   5  10    0.30    1.40
   5  -5  10    2.10    1.70
   5   5  11    4.00    2.00
   5  -5  11    2.00    1.70
   5   5  12    1.10    1.80
   5  -5  12    4.90    2.20
   5   5  13    1.40    2.00
   5  -5  13    4.70    2.40
  -5   6  15   -2.60    2.20
  -5  -6  15    1.70    1.90
  -5   6  14    4.40    2.60
  -5  -6  14    0.80    1.60
  -5   6  13   -1.70    1.80
  -5  -6  13   -0.20    1.40
   5   6 -12    8.10    3.10
  -5   6  12    6.20    2.30
  -5  -6  12    5.60    2.10
   5   6 -11   20.10    3.70
  -5   6  11   19.20    3.40
  -5  -6  11   20.50    3.20
   5   6 -10   18.40    3.60
  -5   6  10   22.60    3.50
   5   6  -9    1.20    1.90
  -5   6   9   -0.20    1.20
  -5   6   8    6.40    1.80
   5   6  -8    3.50    2.10
  -5   6   7    0.80    1.30
   5   6  -7    4.00    2.00
   5   6  -6    7.50    2.30
  -5   6   6    5.20    1.60
   5   6  -5    5.60    1.90
  -5   6   5    3.10    1.40
   5  -6  -5    3.90    1.20
  -5   6   4   57.89    2.80
  -5   6   4   50.49    3.60
   5   6  -4   58.19    4.30
  -5   6   3   40.20    2.90
   5   6  -3   36.30    3.80
  -5   6   3   35.20    2.20
   5  -6  -3   42.60    3.10
   5   6  -2   42.00    3.50
  -5   6   2   44.00    2.90
   5  -6  -2   41.20    3.20
   5   6  -1   60.89    4.20
  -5   6   1   60.89    3.30
   5  -6  -1   60.39    4.00
  -5   6   0   24.60    2.00
   5   6   0   28.40    3.10
   5  -6   0   23.10    2.80
   5   6   1   14.70    2.00
   5   6   1   18.00    2.40
   5  -6   1   11.90    2.10
   5   6   2   25.70    2.80
   5   6   2   21.60    2.40
   5  -6   2   21.40    2.90
   5   6   3  130.19    6.00
   5  -6   3  136.69    6.10
   5  -6   3  130.29    6.90
   5   6   4    0.90    0.90
   5  -6   4    3.80    1.50
   5  -6   4    0.80    1.00
   5   6   5    1.10    1.10
   5  -6   5    1.80    1.20
   5  -6   5    1.90    1.40
   5   6   6    1.00    1.00
   5  -6   6    1.60    1.30
   5  -6   6    0.50    1.40
   5   6   7    0.40    1.10
   5  -6   7    0.40    1.40
   5  -6   7    1.70    1.40
   5   6   8    3.50    1.60
   5  -6   8    6.70    2.00
   5  -6   8    6.20    2.30
   5   6   9    4.20    1.70
   5  -6   9    7.00    2.10
   5  -6   9    5.70    2.50
   5   6  10    2.10    1.70
   5  -6  10    2.20    1.70
   5   6  11   -0.20    1.70
   5  -6  11    3.90    2.20
   5   6  12   -1.80    1.60
   5  -6  12    1.40    1.90
  -5   7  14    1.20    2.50
  -5   7  13    0.80    2.30
  -5   7  12    2.20    2.20
   5   7 -12   -0.20    2.60
  -5   7  11   -2.20    1.60
   5   7 -11   -1.40    2.30
   5   7 -10    6.00    2.90
  -5   7  10   11.40    2.60
  -5   7   9   11.80    2.60
   5   7  -9   15.00    3.30
   5   7  -8    0.40    1.80
  -5   7   8    0.80    1.30
   5   7  -7    7.90    2.60
  -5   7   7    8.90    2.10
   5   7  -6   49.10    5.30
  -5   7   6   64.99    4.50
  -5   7   5   26.00    3.10
   5   7  -5   22.70    3.40
   5  -7  -5   31.20    3.20
   5   7  -4   40.60    4.40
  -5   7   4   39.90    3.70
  -5   7   3  434.66   15.60
   5   7  -3  451.45   17.20
   5  -7  -3  412.76   16.10
   5   7  -2  209.98    9.60
  -5   7   2  203.78    8.30
   5  -7  -2  199.48    9.10
  -5   7   1    1.30    1.00
   5   7  -1   -1.30    1.20
   5  -7  -1    0.10    1.20
   5   7   0   96.09    5.50
   5  -7   0   88.39    5.50
   5   7   1    7.70    2.00
   5   7   1    8.00    1.80
   5  -7   1    6.00    1.80
   5   7   2    7.70    1.60
   5   7   2    4.00    1.70
   5  -7   2    4.00    1.60
   5   7   3  140.89    6.50
   5  -7   3  138.39    7.50
   5   7   4   82.69    4.50
   5  -7   4   78.89    4.70
   5  -7   4   66.19    5.10
   5   7   5    5.40    1.50
   5  -7   5    6.40    2.10
   5  -7   5    9.10    2.10
   5   7   6   -1.00    1.00
   5  -7   6   -0.20    1.60
   5  -7   6    1.00    1.50
   5   7   7   15.20    2.40
   5  -7   7   23.70    3.80
   5  -7   7   21.70    3.30
   5   7   8    7.60    2.00
   5  -7   8    4.80    2.00
   5  -7   8    7.60    2.70
   5   7   9    0.50    1.50
   5  -7   9    2.60    1.90
   5  -7   9    1.30    2.00
   5   7  10   -1.50    1.50
  -5   7 -10    3.00    2.20
   5  -7  10   -0.60    1.80
   5   7  11   -0.60    1.70
   5  -7  11    2.70    2.10
   5  -7  12    1.40    2.20
  -5   8  13   -0.50    2.30
   5   8 -12    0.00    2.80
  -5   8  12    2.80    2.50
   5   8 -11   15.80    4.10
  -5   8  11   12.50    3.00
  -5   8  10   20.20    3.50
   5   8 -10   27.40    4.70
   5   8  -9    1.20    2.30
  -5   8   9    0.20    1.60
   5   8  -8    4.80    2.70
  -5   8   8    7.60    2.20
   5   8  -7   19.90    3.90
  -5   8   7   12.40    2.60
  -5   8   6   29.60    3.60
   5   8  -6   24.10    3.80
  -5   8   5   14.00    2.50
   5   8  -5   14.20    3.00
   5   8  -4   -1.00    1.40
  -5   8   4   -0.20    1.00
   5  -8  -4    0.80    1.20
  -5   8   3    1.00    1.30
   5   8  -3    1.40    1.70
   5  -8  -3    1.60    1.30
  -5   8   2    2.90    1.40
   5   8  -2    1.90    1.80
   5  -8  -2    4.30    1.90
   5   8  -1  180.78    8.80
   5  -8  -1  154.98    8.10
   5   8   0    3.30    1.90
   5   8   0    4.10    1.60
   5  -8   0    5.90    2.00
   5   8   1   40.10    4.10
   5   8   1   38.60    3.70
   5  -8   1   37.30    4.20
   5   8   2    6.30    1.60
   5  -8   2    4.40    2.00
   5   8   3   10.10    1.90
   5  -8   3    3.90    1.90
   5   8   4    0.80    1.00
   5  -8   4    1.20    1.60
   5   8   5    5.50    1.60
   5  -8   5    7.80    2.40
   5   8   6   28.20    3.10
   5  -8   6   28.50    3.70
   5  -8   6   33.80    4.70
   5   8   7    5.50    1.70
   5  -8   7    9.00    2.50
   5  -8   7    7.00    2.50
   5   8   8    3.10    1.50
   5  -8   8    2.00    2.20
   5  -8   8    5.20    2.30
   5   8   9   -2.40    1.30
   5  -8   9   -0.10    2.10
   5  -8   9    1.30    2.00
   5   8  10   -1.80    1.40
   5  -8  10   -1.40    1.80
   5   8  11    0.20    1.80
   5  -8  11   -2.10    2.00
  -5   9  12    1.70    2.30
  -5   9  11    3.50    2.40
  -5   9  10    0.70    1.90
   5   9 -10   -2.60    1.90
  -5   9   9    2.10    1.80
   5   9  -9    1.00    2.60
  -5   9   8    6.40    2.30
   5   9  -8    8.20    3.20
  -5   9   7    3.30    1.90
   5   9  -7    3.50    2.40
  -5   9   6    5.00    1.90
   5   9  -6   -0.50    1.90
   5   9  -5    3.90    2.30
  -5   9   5    5.20    1.80
  -5   9   4    4.80    1.80
   5   9  -4    1.40    1.80
   5  -9  -4    4.80    2.00
   5   9  -3   16.80    3.30
  -5   9   3   22.40    2.90
   5  -9  -3   24.10    3.40
   5   9  -2   12.30    2.90
   5  -9  -2   10.80    2.60
   5   9  -1    3.70    2.00
   5  -9  -1    2.80    1.80
   5   9   0   16.10    3.00
   5   9   0   18.10    2.80
   5  -9   0   12.10    2.70
   5   9   1   -1.20    1.50
   5   9   1    0.60    1.00
   5  -9   1    0.10    1.70
   5   9   2    2.60    1.30
   5  -9   2   -0.70    1.60
   5   9   3    4.60    1.60
   5  -9   3    2.10    2.00
   5   9   4   10.70    2.10
   5  -9   4    4.90    2.20
   5   9   5    2.50    1.50
   5  -9   5    3.00    2.10
   5   9   6    0.70    1.10
   5  -9   6   -0.30    1.80
   5   9   7   -0.10    1.20
   5  -9   7    0.90    2.10
   5   9   8    1.40    1.60
   5  -9   8    4.00    2.80
   5   9   9   -2.50    1.30
   5   9  10   -2.70    1.60
   5  -9  10    0.00    2.00
  -5  10  11    3.40    2.50
  -5  10  10    2.50    2.20
  -5  10   9    3.60    2.20
   5  10  -8    0.40    2.50
  -5  10   8   -2.00    1.60
   5  10  -7    1.20    2.30
  -5  10   7    3.70    2.00
   5  10  -6   11.40    3.20
  -5  10   6   12.20    2.80
  -5  10   5    1.40    1.80
   5  10  -5    2.10    2.20
   5  10  -4    3.10    2.30
   5  10  -3    7.20    2.60
   5 -10  -3    7.10    2.50
   5  10  -2    1.50    2.10
   5 -10  -2    1.90    2.10
   5  10  -1   26.70    4.10
   5 -10  -1   27.20    4.20
   5  10   0    0.10    1.80
   5  10   0    0.70    1.30
   5 -10   0    5.40    2.40
   5  10   1    0.70    1.30
   5 -10   1    0.90    2.00
   5  10   2    9.80    2.20
   5 -10   2    9.60    2.80
   5  10   3    1.80    1.20
   5 -10   3   -1.40    1.90
   5  10   4    1.80    1.30
   5 -10   4    0.80    2.00
   5  10   5    4.20    1.60
   5 -10   5    2.80    2.10
   5  10   6    0.90    1.30
   5 -10   6    1.20    2.30
   5  10   7   11.80    2.40
   5  10   8   -1.10    1.40
  -5  11  10    2.20    2.60
  -5  11   9    6.30    2.70
  -5  11   8    0.90    2.20
  -5  11   7    2.30    2.10
   5  11  -6    3.90    2.70
  -5  11   6    7.40    2.60
   5  11  -5    1.40    2.40
   5  11  -4    5.10    2.60
   5  11  -3   -0.20    2.10
   5  11  -2   -0.80    2.10
   5 -11  -2    0.30    2.10
   5  11  -1   -1.70    1.90
   5 -11  -1    0.90    2.20
   5  11   0    2.50    1.60
   5 -11   0    2.60    2.30
   5  11   1   -0.90    1.00
   5 -11   1   -0.40    1.90
   5  11   2   -0.10    1.20
   5 -11   2   -0.70    2.00
   5  11   3   -0.60    1.10
   5 -11   3   -0.40    2.10
   5  11   4   -1.00    1.10
   5  11   5    0.20    1.30
   5  11   6    1.70    1.60
   5  11   7   -1.40    1.40
  -5  12   8   -2.80    2.40
   5  12  -3   -2.20    2.40
   5  12  -2    0.10    2.70
   5  12  -1    2.30    1.60
   5 -12  -1    2.00    2.60
   5  12   0    1.90    1.70
   5 -12   0   -1.30    2.20
   5  12   1   -1.20    1.30
   5  12   2   -1.00    1.40
   5  12   3    1.90    1.60
   5  12   4    5.50    2.10
   5  12   5    1.10    1.60
   5  13  -2    0.40    1.60
   5  13  -1    1.70    1.90
   5  13   0    1.10    1.70
  -6   0  15    1.20    1.40
  -6   0  14   23.60    3.10
  -6   0  13   -1.40    1.70
  -6   0  13    0.00    1.20
  -6   0  12   41.30    3.20
  -6   0  12   32.70    3.60
  -6   0  11   -1.40    1.20
  -6   0  11    4.30    1.40
  -6   0  10   48.70    3.20
  -6   0  10   41.50    3.40
  -6   0   9   -0.30    0.80
  -6   0   9    0.20    1.30
   6   0  -9    1.50    1.20
  -6   0   8   56.39    3.50
  -6   0   8   55.49    3.00
   6   0  -8   55.29    3.30
  -6   0   7   -0.40    0.50
  -6   0   7   -0.40    1.00
   6   0  -7   -1.50    0.80
  -6   0   6  344.27   11.20
   6   0  -6  331.57   12.00
  -6   0   6  340.87   11.90
  -6   0   5    0.40    0.80
  -6   0   5    0.20    0.40
   6   0  -5    1.30    0.80
   6   0  -4    5.30    1.10
  -6   0   4    6.20    1.20
   6   0  -3   -0.90    0.50
  -6   0   3    0.10    0.70
  -6   0   2  296.07   10.10
   6   0  -2  291.37   10.30
   6   0  -1    0.00    0.30
   6   0  -1    0.20    0.50
   6   0   0  251.57    9.10
   6   0   0  262.27    8.40
   6   0   1   -0.10    0.40
   6   0   1   -0.70    0.20
   6   0   2   16.00    1.50
   6   0   2   18.50    1.40
   6   0   3    0.80    0.80
   6   0   3   -0.60    0.40
   6   0   4  225.28    8.20
   6   0   4  213.78    8.10
   6   0   5   -1.20    1.10
   6   0   5   -0.20    0.60
   6   0   6   47.70    3.50
   6   0   6   42.00    2.70
   6   0   7   -1.70    1.30
   6   0   8   67.19    4.40
   6   0   9   -0.90    1.60
   6   0  10    0.60    1.80
   6   0  11   -0.10    1.60
   6   0  12    5.90    2.50
   6   0  13    2.50    2.20
  -6  -1  16    2.50    1.70
  -6  -1  15    3.10    1.60
  -6   1  14   24.60    3.60
  -6  -1  14   20.90    2.90
  -6   1  13    1.90    1.40
  -6   1  13    6.10    2.30
  -6  -1  13    5.10    1.60
  -6   1  12    0.80    1.20
  -6   1  12    0.50    1.70
  -6  -1  12   -0.30    1.40
  -6  -1  12    1.00    1.20
  -6   1  11    3.50    1.40
  -6   1  11    3.80    1.80
  -6  -1  11    3.00    1.30
  -6  -1  11   -0.50    1.00
   6   1 -10    4.00    1.70
  -6   1  10    1.90    1.60
  -6   1  10    2.60    1.30
  -6  -1  10    4.60    1.70
  -6  -1  10    6.20    1.50
  -6   1   9   10.00    2.00
  -6   1   9   10.60    1.70
   6   1  -9    7.00    1.90
  -6  -1   9   11.50    2.00
   6  -1  -9    9.30    1.40
  -6  -1   9   12.90    1.80
  -6   1   8   22.60    2.50
  -6   1   8   30.50    2.20
  -6  -1   8   31.20    2.70
  -6  -1   8   26.50    2.10
   6  -1  -8   25.60    2.00
   6   1  -7    2.30    1.30
  -6   1   7    0.30    1.00
  -6   1   7   -0.20    0.70
   6  -1  -7    0.70    0.80
  -6  -1   7    0.60    1.10
  -6  -1   7    0.30    0.70
   6   1  -6  117.09    5.50
  -6   1   6  117.99    5.20
  -6   1   6  108.29    4.30
   6  -1  -6  124.19    4.90
  -6  -1   6  117.59    5.10
  -6  -1   6  124.79    4.80
   6   1  -5   38.90    2.70
  -6   1   5   38.40    1.70
  -6   1   5   38.70    2.60
   6  -1  -5   38.00    2.20
  -6  -1   5   41.10    2.60
  -6  -1   5   40.10    2.10
  -6   1   4  585.24   19.00
   6   1  -4  590.54   19.60
  -6  -1   4  571.44   18.80
   6  -1  -4  563.14   19.10
   6   1  -3   66.29    3.50
  -6   1   3   72.89    3.40
   6  -1  -3   65.89    3.20
  -6   1   2  153.78    5.80
   6   1  -2  152.68    6.10
   6  -1  -2  154.28    5.90
   6   1  -1  122.19    4.50
  -6   1   1  123.59    4.80
   6   1  -1  123.79    5.10
   6  -1  -1  130.79    5.00
   6   1   0  147.09    5.80
   6  -1   0  158.58    5.90
   6  -1   0  144.79    5.10
   6   1   1    0.70    0.60
   6   1   1    0.70    0.50
   6  -1   1    0.30    0.50
   6  -1   1    1.10    0.60
   6   1   2    4.10    0.80
   6   1   2    5.30    1.00
   6  -1   2    3.80    0.90
   6  -1   2    3.40    0.90
   6   1   3  200.68    7.50
   6   1   3  213.68    7.50
   6  -1   3  206.58    7.50
   6  -1   3  200.78    7.80
   6   1   4  188.58    7.00
   6   1   4  193.58    7.30
   6  -1   4  183.08    7.20
   6  -1   4  189.98    7.50
   6   1   5    5.30    1.50
   6   1   5    3.00    0.80
   6  -1   5    4.40    1.10
   6  -1   5    2.20    1.30
   6   1   6   45.00    3.30
   6  -1   6   46.90    3.10
   6  -1   6   47.60    3.30
   6   1   7   23.70    2.80
   6  -1   7   26.30    3.00
   6   1   8   29.60    3.40
   6  -1   8   40.40    3.80
   6   1   9    5.60    2.10
   6  -1   9    4.10    2.00
   6   1  10    5.70    2.20
   6  -1  10    5.40    2.30
   6   1  11   17.00    3.10
   6  -1  11   14.10    3.10
   6   1  12    2.20    2.00
   6  -1  12    1.90    2.20
   6   1  13    3.40    2.30
   6  -1  13    0.90    2.00
  -6  -2  17    4.60    2.20
  -6  -2  16    2.90    1.70
  -6   2  15    6.10    2.70
  -6  -2  15   11.20    2.40
  -6   2  14   -1.10    1.90
  -6  -2  14    1.20    1.40
  -6   2  13    2.80    2.00
  -6  -2  13    5.10    1.70
  -6   2  12    0.20    1.70
  -6  -2  12    0.30    1.00
  -6   2  11    2.50    1.80
  -6   2  11    5.20    1.60
  -6  -2  11    3.10    1.30
  -6   2  10    6.30    1.80
  -6   2  10    4.50    1.50
   6   2 -10    5.70    2.00
  -6  -2  10    6.30    1.60
  -6  -2  10    5.50    1.70
  -6   2   9   12.20    1.70
  -6   2   9    8.10    1.80
   6   2  -9    8.50    2.10
  -6  -2   9   11.80    1.90
  -6  -2   9   10.60    1.80
  -6   2   8  236.18    9.50
   6   2  -8  241.08    9.80
  -6   2   8  234.38    8.30
   6  -2  -8  227.48    8.40
  -6  -2   8  230.48    8.90
  -6   2   7   63.69    3.00
  -6   2   7   62.29    3.80
   6   2  -7   57.79    4.00
  -6  -2   7   59.99    3.40
  -6  -2   7   67.79    3.50
   6  -2  -7   71.09    3.10
  -6   2   6  329.07   10.90
  -6   2   6  334.17   12.30
   6   2  -6  340.77   12.80
   6  -2  -6  340.07   11.70
  -6  -2   6  343.67   11.80
  -6  -2   6  342.57   11.70
   6   2  -5  609.74   21.60
  -6   2   5  630.44   20.80
  -6  -2   5  635.04   20.40
  -6   2   4   15.10    1.70
   6   2  -4   16.80    2.10
   6  -2  -4   15.60    1.50
  -6   2   3    9.50    1.40
   6   2  -3    9.70    1.60
   6  -2  -3   11.50    1.30
  -6   2   2  964.80   30.30
   6   2  -2  985.70   31.60
   6  -2  -2  927.81   31.00
   6   2  -1   34.10    2.30
   6   2  -1   31.20    1.80
  -6   2   1   29.50    2.00
   6  -2  -1   31.30    2.00
  -6   2   0  337.87   11.30
   6   2   0  338.17   11.90
   6   2   0  336.97   11.30
   6  -2   0  346.07   12.00
   6  -2   0  343.57   10.90
   6   2   1  283.47   10.30
   6   2   1  284.47    9.90
   6  -2   1  304.77   10.60
   6  -2   1  295.37    9.70
   6   2   2   76.59    3.50
   6   2   2   77.19    3.40
   6  -2   2   78.99    3.90
   6   2   3  240.48    8.60
   6   2   3  229.38    8.60
   6  -2   3  245.38    8.60
   6  -2   3  247.68    9.30
   6   2   4  445.36   14.90
   6   2   4  453.95   14.80
   6  -2   4  430.86   15.00
   6  -2   4  441.46   15.70
   6   2   5   46.10    3.10
   6  -2   5   47.30    3.20
   6  -2   5   50.49    3.40
   6   2   6   20.10    2.40
   6  -2   6   19.10    2.50
   6  -2   6   24.80    2.70
   6   2   7    2.50    1.60
   6  -2   7    3.00    1.70
   6  -2   7    2.40    1.30
   6   2   8   62.99    4.40
   6  -2   8   67.29    4.40
   6   2   9   -0.40    1.50
   6  -2   9   -2.20    1.30
   6   2  10   21.30    3.30
   6  -2  10   24.90    3.60
   6   2  11    6.50    2.30
   6  -2  11    0.60    1.80
   6   2  12    0.50    1.70
   6  -2  12    3.40    2.30
   6   2  13    1.60    2.00
   6  -2  13    1.40    2.10
  -6  -3  17    3.10    2.10
  -6   3  16   -0.40    2.60
  -6  -3  16    0.90    1.70
  -6   3  15    6.40    2.90
  -6  -3  15    7.50    2.20
  -6   3  14   -1.50    2.10
  -6  -3  14    3.40    1.70
  -6   3  13    0.30    1.90
  -6  -3  13    0.40    1.30
  -6   3  12    0.00    1.70
  -6  -3  12    2.90    1.40
  -6   3  11   45.70    4.40
  -6  -3  11   42.80    3.40
  -6   3  10   72.69    5.00
   6   3 -10   73.89    5.20
  -6  -3  10   76.09    4.40
  -6   3   9    6.40    1.70
   6   3  -9    2.80    1.90
  -6  -3   9    8.40    1.70
  -6  -3   9    8.80    1.80
  -6   3   8   21.30    2.70
  -6   3   8   26.60    2.20
   6   3  -8   19.40    3.00
  -6  -3   8   24.20    2.40
  -6  -3   8   25.70    2.70
  -6   3   7    2.20    0.90
  -6   3   7   -0.30    1.00
   6   3  -7    1.70    1.50
   6  -3  -7    2.10    0.70
  -6  -3   7   -0.30    0.70
   6   3  -6   25.40    2.90
  -6   3   6   24.60    1.60
  -6   3   6   28.20    2.70
   6  -3  -6   24.10    1.70
  -6   3   5   51.79    3.20
  -6   3   5   48.90    2.10
   6   3  -5   53.59    3.70
   6  -3  -5   48.70    2.60
  -6   3   4  446.46   15.60
   6   3  -4  460.45   16.60
   6  -3  -4  465.35   15.60
   6   3  -3   80.89    4.40
  -6   3   3   84.29    3.90
   6  -3  -3   82.19    3.80
  -6   3   2   82.79    3.80
   6   3  -2   82.99    4.40
   6  -3  -2   83.89    3.90
  -6   3   1  650.83   20.10
   6   3  -1  647.64   21.30
   6  -3  -1  614.64   19.40
   6  -3  -1  581.94   20.90
  -6   3   0  325.77   10.80
   6   3   0  314.27   11.10
   6   3   0  329.97   11.70
   6  -3   0  328.87   11.70
   6  -3   0  313.27   10.50
   6   3   1   54.49    3.00
   6   3   1   55.39    2.80
   6  -3   1   48.10    2.50
   6  -3   1   54.89    3.10
   6   3   2   75.79    3.50
   6   3   2   87.09    3.80
   6  -3   2   75.09    4.00
   6  -3   2   71.49    3.50
   6   3   3   44.40    2.60
   6   3   3   44.20    2.50
   6  -3   3   39.40    2.60
   6  -3   3   41.60    3.00
   6   3   4   21.90    2.20
   6   3   4   24.80    1.70
   6  -3   4   21.70    2.30
   6  -3   4   26.30    2.70
   6   3   5   81.79    4.10
   6  -3   5   73.79    4.50
   6  -3   5   85.19    4.30
   6   3   6   50.59    3.50
   6  -3   6   44.00    3.50
   6  -3   6   42.40    3.40
   6   3   7   20.60    2.80
   6  -3   7   27.70    3.10
   6  -3   7   24.40    3.00
   6   3   8    7.40    2.10
   6  -3   8    5.30    2.00
   6   3   9    3.30    1.80
   6  -3   9    4.10    1.80
   6   3  10   -1.90    1.40
   6  -3  10    0.90    1.60
   6   3  11    3.40    1.90
   6  -3  11    3.20    2.10
   6   3  12   -0.50    1.80
   6  -3  12    4.20    2.30
   6   3  13    8.20    2.60
   6  -3  13   10.50    2.70
  -6   4  16   -0.80    2.70
  -6  -4  16    0.80    1.90
  -6   4  15   -1.80    2.20
  -6  -4  15    1.50    1.60
  -6   4  14    6.50    2.70
  -6  -4  14    3.20    1.70
  -6   4  13    0.70    1.90
  -6  -4  13    1.20    1.40
  -6   4  12    2.50    1.90
  -6  -4  12    4.40    1.70
  -6   4  11   17.30    2.90
   6   4 -11   14.80    3.10
  -6  -4  11   15.50    2.60
  -6   4  10   39.50    4.10
   6   4 -10   36.90    4.30
  -6  -4  10   42.60    3.40
  -6   4   9    1.60    1.40
   6   4  -9    2.50    2.00
  -6  -4   9    0.30    1.00
   6   4  -8    1.00    1.70
  -6   4   8    0.20    1.10
  -6  -4   8    0.50    1.00
  -6   4   7   10.70    1.90
   6   4  -7   18.80    2.90
   6  -4  -7   14.70    1.60
  -6   4   6   26.20    2.70
   6   4  -6   25.00    3.10
   6  -4  -6   22.60    2.10
  -6   4   5  121.19    5.60
   6   4  -5  112.29    6.10
  -6   4   5  108.59    4.10
   6  -4  -5  123.69    5.10
   6   4  -4  287.07   11.10
  -6   4   4  263.27   10.00
  -6   4   4  269.07    8.60
   6  -4  -4  255.87    9.90
   6   4  -3  240.18   10.10
  -6   4   3  249.58    9.20
  -6   4   3  245.18    8.10
   6  -4  -3  258.87    9.40
   6   4  -2  286.97   11.20
  -6   4   2  283.77   10.10
   6  -4  -2  285.27   10.60
   6   4  -1   37.20    2.90
  -6   4   1   41.60    2.40
   6  -4  -1   41.10    2.70
   6   4   0  199.38    7.70
  -6   4   0  200.28    7.20
   6   4   0  197.68    8.20
   6  -4   0  216.68    7.20
   6  -4   0  192.58    8.10
  -6   4  -1   69.79    3.10
   6   4   1   64.49    3.80
   6   4   1   81.59    3.70
   6  -4   1   72.99    4.00
   6  -4   1   74.19    3.40
   6   4   2    7.70    1.40
   6   4   2    5.90    1.20
   6  -4   2    7.60    1.50
   6  -4   2   11.80    1.50
   6   4   3    0.60    0.90
   6   4   3    0.10    0.60
   6  -4   3    1.20    0.90
   6  -4   3   -0.10    0.80
   6   4   4   24.80    2.40
   6  -4   4   26.80    2.60
   6  -4   4   22.40    2.80
   6   4   5    0.50    0.90
   6  -4   5    0.30    1.00
   6  -4   5   -0.30    1.00
   6   4   6    3.20    1.40
   6  -4   6    4.70    1.70
   6  -4   6    8.50    1.90
   6   4   7  101.29    5.50
   6  -4   7  106.99    5.70
   6  -4   7  117.69    6.20
   6   4   8   -0.30    1.20
   6  -4   8    0.60    1.40
   6  -4   8   -0.60    1.30
   6   4   9   -1.20    1.20
   6  -4   9    1.80    1.70
   6   4  10    0.60    1.70
   6  -4  10   -1.10    1.60
   6   4  11   -0.50    1.60
   6  -4  11    1.80    1.90
   6   4  12   -0.90    1.80
   6  -4  12    0.00    1.70
   6   4  13    0.20    2.10
   6  -4  13    2.80    2.20
  -6   5  16   -1.80    2.40
  -6  -5  16   -0.90    1.60
  -6   5  15   -0.90    2.40
  -6  -5  15    1.90    1.80
  -6   5  14   -1.10    2.00
  -6  -5  14   -0.10    1.50
  -6   5  13    8.90    2.80
  -6  -5  13    6.70    2.10
  -6   5  12    1.80    1.90
   6   5 -12    2.00    2.40
  -6  -5  12    0.70    1.40
  -6   5  11    0.30    1.70
   6   5 -11    0.40    2.20
  -6  -5  11    1.80    1.40
  -6   5  10    3.20    2.00
   6   5 -10    3.90    2.20
  -6  -5  10    4.80    1.70
  -6   5   9    5.50    1.90
   6   5  -9   10.90    2.70
  -6   5   8    1.40    1.20
   6   5  -8    1.30    1.90
   6   5  -7   31.00    3.80
  -6   5   7   21.80    2.90
   6   5  -6    9.90    2.40
  -6   5   6   12.50    2.10
   6  -5  -6   14.00    1.80
   6   5  -5    5.30    1.90
  -6   5   5    6.30    1.50
   6  -5  -5    6.60    1.40
   6   5  -4   34.10    3.70
  -6   5   4   37.80    2.80
   6  -5  -4   34.00    2.60
  -6   5   3    1.00    0.50
  -6   5   3    1.60    1.00
   6   5  -3    1.80    1.30
   6  -5  -3    0.90    0.80
  -6   5   2   75.19    3.80
   6   5  -2   77.09    4.70
   6  -5  -2   80.89    4.30
   6   5  -1   82.49    4.80
  -6   5   1   84.89    3.90
   6  -5  -1   84.89    4.60
  -6   5   0   31.60    2.20
   6   5   0   35.50    2.90
   6   5   0   32.30    2.40
   6  -5   0   27.70    2.90
   6   5   1    3.70    1.50
   6   5   1    5.30    1.20
   6  -5   1    6.10    1.20
   6  -5   1    2.40    1.30
   6   5   2   11.10    1.90
   6   5   2   13.40    1.80
   6  -5   2    6.40    1.70
   6  -5   2   11.50    1.60
   6   5   3    4.60    1.20
   6   5   3    5.20    1.50
   6  -5   3    6.60    1.70
   6  -5   3    3.90    1.20
   6   5   4   55.19    3.50
   6  -5   4   69.79    3.80
   6  -5   4   60.29    4.30
   6   5   5   46.00    3.20
   6  -5   5   43.90    4.40
   6  -5   5   52.19    3.50
   6   5   6   86.89    4.70
   6  -5   6   84.29    4.70
   6  -5   6   80.19    5.40
   6   5   7    0.00    1.10
   6  -5   7   -0.40    1.10
   6  -5   7    0.70    1.40
   6   5   8   34.10    3.50
   6  -5   8   33.10    4.10
   6  -5   8   31.60    3.60
   6   5   9    4.60    1.90
   6  -5   9    4.10    1.80
   6   5  10    1.20    1.70
   6  -5  10   10.30    2.30
   6   5  11    1.20    1.90
   6  -5  11    2.60    1.90
   6   5  12    0.30    1.80
   6  -5  12    3.20    2.00
  -6   6  15   -2.20    2.20
  -6  -6  15    0.70    1.70
  -6   6  14   -0.20    2.40
  -6  -6  14   -0.70    1.60
  -6   6  13    0.50    2.10
  -6  -6  13   -0.60    1.30
   6   6 -12    1.50    2.60
  -6   6  12    5.00    2.20
  -6   6  11    4.80    2.30
   6   6 -11    3.00    2.60
  -6   6  10   57.29    4.70
   6   6 -10   50.89    5.70
   6   6  -9    5.40    2.50
  -6   6   9    4.80    1.90
  -6   6   8    2.40    1.50
   6   6  -8    2.30    2.00
  -6   6   7   20.20    2.90
   6   6  -7   11.80    2.90
   6   6  -6   68.39    5.20
  -6   6   6   79.29    4.80
   6  -6  -6   72.59    4.10
  -6   6   5   75.09    4.60
   6   6  -5   72.29    5.30
   6  -6  -5   85.39    4.50
   6   6  -4   16.90    2.90
  -6   6   4   23.60    2.60
   6  -6  -4   22.30    2.50
   6   6  -3    0.70    1.20
  -6   6   3    0.80    1.00
   6  -6  -3   -0.50    0.80
  -6   6   2   92.49    4.40
   6   6  -2   81.29    5.20
   6  -6  -2   87.29    5.00
  -6   6   1  121.59    5.30
   6   6  -1  126.89    6.40
   6  -6  -1  116.29    6.10
   6   6   0   62.09    3.70
   6   6   0   64.29    4.30
   6  -6   0   60.89    4.20
   6   6   1    5.80    1.70
   6   6   1    6.60    1.50
   6  -6   1    3.00    1.40
   6   6   2   76.29    4.30
   6   6   2   84.79    4.70
   6  -6   2   73.99    4.90
   6  -6   2   86.39    4.30
   6   6   3    2.40    1.10
   6  -6   3    2.80    1.30
   6  -6   3   -0.90    0.90
   6   6   4    5.10    1.30
   6  -6   4    6.20    1.60
   6  -6   4    2.50    1.60
   6   6   5   78.09    4.30
   6  -6   5   69.99    5.00
   6  -6   5   77.49    4.60
   6   6   6   12.90    2.10
   6  -6   6   18.60    2.70
   6  -6   6   16.60    2.90
   6   6   7   18.40    2.50
   6  -6   7   14.30    3.00
   6  -6   7   21.80    3.00
   6   6   8   -2.10    1.00
   6  -6   8    0.40    1.50
   6  -6   8    0.30    1.70
   6   6   9   10.50    2.40
   6  -6   9   12.40    2.60
   6  -6   9   10.50    2.90
   6   6  10   10.30    2.50
   6  -6  10   12.10    2.80
   6   6  11   -1.20    1.70
   6  -6  11    3.30    2.10
   6   6  12   -1.00    1.60
   6  -6  12    0.70    1.90
  -6   7  14    4.40    2.80
   6   7 -13    4.90    3.30
  -6   7  13    5.20    2.60
   6   7 -12   -1.40    2.50
  -6   7  12   -1.40    2.00
   6   7 -11    0.70    2.40
  -6   7  11    1.70    1.80
  -6   7  10    9.30    2.60
   6   7 -10   12.20    3.30
   6   7  -9    4.60    2.40
  -6   7   9    3.40    2.00
  -6   7   8    4.80    1.80
   6   7  -8    3.70    2.60
   6   7  -7    4.70    2.40
  -6   7   7    3.70    1.60
  -6   7   6    7.10    2.00
   6   7  -6    8.70    2.60
   6   7  -5  118.19    7.30
  -6   7   5  126.99    6.50
   6  -7  -5  127.09    6.30
  -6   7   4  294.47   11.60
   6   7  -4  279.77   12.80
   6  -7  -4  303.07   11.90
  -6   7   3    7.00    1.70
   6   7  -3    7.70    2.30
   6  -7  -3    7.40    1.90
   6   7  -2   53.09    4.40
  -6   7   2   55.09    3.60
   6  -7  -2   57.49    4.20
   6   7  -1   47.40    4.60
   6  -7  -1   54.29    4.00
   6   7   0   51.69    3.70
   6   7   0   64.49    4.50
   6  -7   0   51.29    4.10
   6   7   1   -0.20    1.40
   6   7   1   -0.20    0.80
   6  -7   1    1.40    1.30
   6   7   2   49.10    3.40
   6   7   2   45.10    3.70
   6  -7   2   46.50    4.70
   6   7   3   21.30    2.60
   6  -7   3   25.20    3.50
   6   7   4    5.60    1.50
   6  -7   4   10.80    2.10
   6  -7   4    8.30    2.30
   6   7   5    4.60    1.50
   6  -7   5    4.30    1.90
   6  -7   5    8.50    2.00
   6   7   6    0.90    1.10
   6  -7   6   -0.70    1.20
   6  -7   6    0.10    1.40
   6   7   7   11.30    2.20
   6  -7   7   14.50    2.80
   6  -7   7   20.70    3.50
   6   7   8   -2.40    1.10
   6  -7   8    0.50    1.60
   6  -7   8   -1.00    1.80
   6   7   9   -1.70    1.10
   6  -7   9   -0.40    1.50
   6  -7   9    0.20    2.20
   6   7  10    1.20    1.80
   6  -7  10    2.20    2.10
   6   7  11    1.20    1.80
   6  -7  11    4.50    2.30
  -6   8  13    6.10    3.00
   6   8 -12    4.00    3.30
  -6   8  12    3.20    2.30
   6   8 -11    2.20    2.80
  -6   8  11    0.60    1.80
  -6   8  10    0.50    1.80
   6   8 -10   -0.60    2.30
   6   8  -9    8.40    2.90
  -6   8   9    5.20    2.20
  -6   8   8    4.30    1.90
   6   8  -8    0.10    2.20
   6   8  -7   25.00    4.20
  -6   8   7   31.80    3.90
   6   8  -6   13.00    3.00
  -6   8   6    9.30    2.30
  -6   8   5   -0.20    1.20
   6   8  -5    1.50    1.90
   6  -8  -5    1.20    1.50
  -6   8   4    3.70    1.60
   6   8  -4    2.10    1.70
   6  -8  -4    1.30    1.40
  -6   8   3   22.30    2.70
   6   8  -3   20.90    3.40
   6  -8  -3   18.80    3.00
   6   8  -2   39.20    4.40
   6  -8  -2   34.40    4.00
   6   8  -1   57.39    4.60
   6  -8  -1   55.59    4.50
   6   8   0   23.60    3.30
   6   8   0   17.50    2.70
   6  -8   0   14.80    2.80
   6   8   1    1.30    1.80
   6   8   1    3.60    1.50
   6  -8   1    9.20    2.40
   6   8   2   -0.20    1.00
   6  -8   2   -0.10    1.20
   6   8   3    2.00    1.20
   6  -8   3    3.00    1.70
   6   8   4    2.20    1.30
   6  -8   4    0.80    1.50
   6   8   5   11.50    2.10
   6  -8   5    6.60    2.20
   6   8   6    1.00    1.20
   6  -8   6    1.60    1.60
   6  -8   6    0.10    1.70
   6   8   7    8.70    2.00
   6  -8   7    8.00    2.40
   6  -8   7    7.30    2.60
   6   8   8    0.40    1.30
   6  -8   8    1.20    1.80
   6  -8   8    0.70    2.00
   6   8   9   -0.90    1.50
   6  -8   9    1.20    2.40
   6  -8   9    0.50    2.00
   6   8  10    0.70    1.80
   6  -8  10    2.80    2.40
  -6   9  12    3.60    2.40
  -6   9  11    9.40    2.90
  -6   9  10   13.90    3.20
   6   9 -10   14.80    4.00
  -6   9   9    8.20    2.70
   6   9  -9    7.20    3.20
   6   9  -8    2.50    2.50
  -6   9   8    0.20    1.60
  -6   9   7    0.20    1.60
   6   9  -7    0.90    2.00
   6   9  -6    1.00    2.00
  -6   9   6   -0.70    1.30
  -6   9   5    0.10    1.40
   6   9  -5    1.40    2.10
   6   9  -4    0.40    1.90
  -6   9   4    0.50    1.40
   6  -9  -4    0.70    1.70
   6   9  -3    0.70    2.00
   6  -9  -3    3.10    1.90
   6   9  -2    5.80    2.30
   6  -9  -2    8.40    2.40
   6   9  -1   -2.00    1.50
   6  -9  -1    1.00    1.80
   6   9   0    1.00    1.10
   6   9   0   -0.40    1.70
   6  -9   0    0.50    1.60
   6   9   1    0.50    1.20
   6  -9   1    0.60    1.50
   6   9   2    2.40    1.30
   6  -9   2    0.50    1.80
   6   9   3    6.20    1.70
   6  -9   3    8.80    2.60
   6   9   4   -1.30    1.00
   6  -9   4    1.80    1.80
   6   9   5    2.50    1.50
   6  -9   5    5.20    2.50
   6   9   6    0.50    1.30
   6  -9   6    0.40    2.00
   6   9   7    2.60    1.60
   6  -9   7    7.80    3.10
   6   9   8    0.50    1.60
   6   9   9    1.40    1.70
   6  -9   9    0.60    1.90
   6  -9  10   -0.20    2.10
  -6  10  11   -0.40    2.10
  -6  10  10    0.50    2.10
  -6  10   9    0.20    1.90
   6  10  -8    2.00    2.80
  -6  10   8    0.70    2.00
   6  10  -7   -1.70    2.00
  -6  10   7    1.80    1.90
  -6  10   6   16.60    3.20
   6  10  -6   15.50    3.70
   6  10  -5    2.90    2.40
  -6  10   5    3.40    1.90
   6  10  -4    5.10    2.60
   6  10  -3   13.90    3.40
   6 -10  -3   11.60    2.90
   6  10  -2   -0.60    1.80
   6 -10  -2    1.80    1.90
   6  10  -1    6.10    2.00
   6  10  -1    3.60    2.40
   6 -10  -1    4.90    2.40
   6  10   0    3.20    1.50
   6  10   0   -1.60    1.90
   6 -10   0    2.40    1.90
   6  10   1   -0.30    1.20
   6 -10   1    0.60    2.10
   6  10   2   -0.50    1.00
   6 -10   2   -0.20    1.70
   6  10   3   -0.40    1.20
   6 -10   3    2.50    2.20
   6  10   4   -1.60    1.10
   6 -10   4   -2.30    1.50
   6  10   5    0.70    1.40
   6 -10   5   -2.40    1.60
   6  10   6    0.30    1.50
   6  10   7    0.90    1.50
   6  10   8   -0.60    1.60
  -6  11  10   -0.90    2.30
  -6  11   9    0.80    2.20
  -6  11   8    0.80    2.20
  -6  11   7    1.20    2.20
   6  11  -6    1.00    2.50
   6  11  -5   -1.20    2.00
   6  11  -4   -2.10    2.10
   6  11  -3   -1.20    2.10
   6  11  -2   -4.10    2.00
   6 -11  -2    0.00    2.30
   6  11  -1    3.70    1.80
   6  11  -1    4.00    2.70
   6 -11  -1    2.90    2.30
   6  11   0    1.20    1.50
   6 -11   0    0.80    2.20
   6  11   1    2.10    1.70
   6 -11   1    4.80    2.60
   6  11   2    1.40    1.50
   6 -11   2   -1.80    2.10
   6  11   3   -0.50    1.30
   6  11   4   -0.90    1.30
   6  11   5    4.20    1.80
   6  11   6    0.10    1.50
  -6  12   8    1.60    2.60
   6  12  -2    5.50    3.40
   6  12  -2   13.30    2.80
   6 -12  -2    1.80    2.80
   6  12  -1   -0.20    1.50
   6 -12  -1    1.90    2.70
   6  12   0    3.40    1.90
   6  12   1    1.70    1.80
   6  12   2    1.20    1.70
   6  12   3    0.30    1.50
   6  12   4   -1.00    1.60
  -7   0  13   -0.10    1.80
  -7   0  13    1.10    1.20
  -7   0  12   11.60    2.00
  -7   0  12    5.30    2.10
  -7   0  11    0.50    1.40
  -7   0  11    0.10    1.00
  -7   0  10   50.39    3.70
  -7   0  10   52.49    3.30
   7   0 -10   48.90    3.40
  -7   0   9   -1.10    0.60
  -7   0   9   -0.90    1.20
   7   0  -9   -0.40    1.10
   7   0  -8  100.49    4.80
  -7   0   8  100.59    5.00
  -7   0   8   98.59    4.30
   7   0  -7   -0.60    0.90
  -7   0   7   -0.50    1.00
  -7   0   7   -0.20    0.50
  -7   0   6   99.49    4.70
  -7   0   6   97.29    3.90
   7   0  -6  104.99    4.70
  -7   0   5    0.80    1.00
   7   0  -5    0.00    0.70
   7   0  -4    0.50    0.70
  -7   0   4    0.60    0.90
   7   0  -3    0.10    0.70
  -7   0   3   -0.50    0.80
   7   0  -2   78.29    3.00
   7   0  -2   88.29    3.90
   7   0  -1   -0.30    0.40
   7   0  -1   -0.30    0.50
   7   0   0   83.69    3.30
   7   0   0   81.79    3.80
   7   0   1   -0.40    0.30
   7   0   1   -0.70    0.40
   7   0   2   24.60    1.80
   7   0   2   29.30    2.00
   7   0   3   -0.40    0.50
   7   0   3   -0.50    0.90
   7   0   4   26.30    2.10
   7   0   4   29.80    2.70
   7   0   5   -1.00    0.60
   7   0   5    0.50    1.20
   7   0   6   35.70    3.40
   7   0   7   -1.70    1.30
   7   0   8  132.79    6.80
   7   0   9   -1.00    1.70
   7   0  10   18.50    3.20
   7   0  11    0.80    1.90
   7   0  12    3.00    2.20
   7   0  13   -0.80    2.00
  -7   1  14    0.20    2.00
  -7  -1  14    2.70    1.50
  -7   1  13    1.60    1.90
  -7  -1  13    3.30    1.50
  -7   1  12    9.60    2.40
  -7  -1  12   13.20    2.10
  -7  -1  12    9.30    2.30
  -7   1  11    7.50    1.60
  -7   1  11    6.90    2.00
  -7  -1  11    2.60    1.60
  -7  -1  11    6.30    1.50
  -7   1  10    1.00    1.10
  -7   1  10    1.30    1.40
   7   1 -10   -0.60    1.30
  -7  -1  10   -0.40    1.50
  -7  -1  10    0.20    0.80
   7   1  -9   53.59    3.80
  -7   1   9   70.29    3.50
  -7   1   9   71.89    4.30
  -7  -1   9   67.99    3.70
   7  -1  -9   69.99    3.60
  -7  -1   9   68.79    4.10
  -7   1   8    0.90    0.80
  -7   1   8    3.70    1.60
   7   1  -8    0.40    1.40
   7  -1  -8    2.20    1.00
  -7  -1   8    0.70    0.80
  -7  -1   8    1.20    1.30
  -7   1   7   55.19    3.40
   7   1  -7   49.30    3.50
  -7   1   7   55.49    2.60
  -7  -1   7   58.79    3.00
  -7  -1   7   51.89    3.30
   7  -1  -7   51.39    3.00
  -7   1   6  192.78    8.10
  -7   1   6  205.28    7.10
   7   1  -6  225.08    8.60
   7  -1  -6  230.08    8.10
  -7  -1   6  211.18    8.10
  -7   1   5    7.80    1.40
   7   1  -5    7.70    1.60
  -7  -1   5    7.90    1.50
   7  -1  -5    5.30    1.00
  -7   1   4   57.59    3.20
   7   1  -4   55.89    3.30
   7  -1  -4   53.19    2.90
  -7  -1   4   61.49    3.20
   7   1  -3   86.99    4.20
  -7   1   3   87.39    4.10
   7  -1  -3   94.09    4.10
   7   1  -2  197.08    7.60
   7   1  -2  199.38    6.80
  -7   1   2  191.88    7.30
   7  -1  -2  201.48    7.50
   7   1  -1  359.36   11.30
   7   1  -1  326.77   12.10
   7  -1  -1  355.86   12.20
   7  -1  -1  343.07   10.90
   7   1   0   13.00    1.50
   7  -1   0   13.50    1.50
   7  -1   0   15.50    1.20
   7   1   1   -0.60    0.50
   7   1   1   -0.10    0.50
   7  -1   1    0.70    0.70
   7  -1   1   -0.10    0.50
   7   1   2   30.90    2.00
   7   1   2   34.10    2.10
   7  -1   2   31.20    2.20
   7   1   3   14.40    1.50
   7   1   3   13.90    1.70
   7  -1   3   14.60    1.80
   7  -1   3   16.20    1.80
   7   1   4   36.50    2.80
   7   1   4   44.00    2.40
   7  -1   4   35.40    2.60
   7  -1   4   40.60    2.90
   7   1   5    0.20    0.70
   7   1   5   -0.40    1.20
   7  -1   5   -0.30    0.80
   7  -1   5   -0.70    1.30
   7   1   6    4.20    1.70
   7  -1   6    3.10    1.10
   7  -1   6    9.80    2.00
   7   1   7    0.50    1.60
   7  -1   7    1.50    1.70
   7   1   8   28.60    3.40
   7  -1   8   32.20    3.60
   7   1   9    0.60    2.00
   7  -1   9   -0.90    1.70
   7   1  10    1.00    2.00
   7  -1  10    0.60    2.00
   7   1  11    0.80    1.90
   7  -1  11    2.90    2.20
   7   1  12    5.70    2.60
   7  -1  12    8.10    2.70
   7   1  13   -1.80    2.00
   7  -1  13   -0.10    1.70
  -7  -2  16    5.10    2.00
  -7   2  15    0.80    2.40
  -7  -2  15    3.10    1.70
  -7   2  14    0.60    2.00
  -7  -2  14    0.90    1.40
  -7   2  13    2.70    2.20
  -7  -2  13    8.10    2.00
  -7   2  12    5.80    2.20
  -7  -2  12    5.70    1.70
   7   2 -11    1.50    1.90
  -7   2  11    2.60    1.80
  -7  -2  11    3.40    1.30
  -7  -2  11    6.40    1.70
   7   2 -10    1.00    1.40
  -7   2  10    2.10    1.50
  -7  -2  10   -0.80    0.60
  -7  -2  10    0.80    1.00
  -7   2   9    1.80    1.60
   7   2  -9    3.70    1.80
  -7  -2   9    2.70    1.50
  -7  -2   9   -0.50    0.90
  -7   2   8    7.50    1.80
   7   2  -8   14.40    2.40
  -7  -2   8   12.20    1.90
   7  -2  -8   10.70    1.40
  -7  -2   8   11.30    1.70
   7   2  -7    0.20    1.30
  -7   2   7    0.60    0.70
  -7   2   7    0.40    1.20
  -7  -2   7    1.00    0.80
  -7  -2   7    1.00    1.20
   7  -2  -7   -0.10    0.70
  -7   2   6   65.19    2.60
  -7   2   6   70.49    3.70
   7   2  -6   59.99    4.00
  -7  -2   6   57.69    3.40
   7   2  -5  132.49    6.10
  -7   2   5  128.79    5.60
   7  -2  -5  121.69    5.20
   7   2  -4  680.33   23.40
  -7   2   4  702.63   22.50
   7  -2  -4  674.63   22.70
   7   2  -3    0.50    1.00
  -7   2   3    1.90    1.00
   7  -2  -3    0.60    0.60
   7   2  -2  861.01   29.20
  -7   2   2  903.81   28.10
   7  -2  -2  879.91   28.90
  -7   2   1   58.89    2.90
   7   2  -1   54.79    2.70
   7   2  -1   54.79    3.10
   7  -2  -1   48.90    2.20
   7  -2  -1   60.59    3.00
   7   2   0  350.46   11.90
   7   2   0  350.76   12.60
   7  -2   0  371.76   11.50
   7  -2   0  359.16   12.70
   7   2   1    0.30    0.70
   7   2   1    1.00    0.50
   7  -2   1    0.20    0.70
   7  -2   1    2.70    0.90
   7   2   2  365.96   12.70
   7   2   2  371.46   12.40
   7  -2   2  359.36   12.20
   7  -2   2  368.36   13.20
   7   2   3    3.60    0.90
   7   2   3    3.30    1.00
   7  -2   3    2.50    1.20
   7  -2   3    2.70    1.10
   7   2   4    8.60    1.30
   7   2   4    9.40    1.60
   7  -2   4   10.00    1.70
   7  -2   4    8.50    1.70
   7   2   5   73.09    4.00
   7  -2   5   78.59    4.30
   7  -2   5   68.39    4.10
   7   2   6   -0.80    1.40
   7  -2   6    0.90    0.90
   7  -2   6    1.80    1.60
   7   2   7    2.30    1.50
   7  -2   7    1.90    1.60
   7  -2   7    0.90    1.10
   7   2   8    4.30    2.00
   7  -2   8    3.10    1.90
   7   2   9    1.70    1.80
   7  -2   9    4.60    2.10
   7   2  10   -0.20    1.90
   7  -2  10   -1.30    1.80
   7   2  11   -0.20    2.00
   7  -2  11   -1.90    1.80
   7   2  12   -2.30    1.90
   7  -2  12    1.00    2.10
   7   2  13    6.30    2.60
   7  -2  13    4.90    2.60
  -7  -3  17    2.50    2.10
  -7   3  16    0.20    2.60
  -7  -3  16    2.80    1.90
  -7   3  15    7.70    3.00
  -7  -3  15    5.30    2.00
  -7   3  14    2.10    2.20
  -7  -3  14   -1.00    1.10
  -7   3  13    0.50    2.00
  -7  -3  13    4.60    1.70
  -7   3  12    8.70    2.60
  -7  -3  12   12.80    2.30
   7   3 -11   98.89    6.20
  -7   3  11  107.19    6.20
  -7  -3  11   94.29    5.40
  -7   3  10   67.09    4.70
   7   3 -10   71.69    5.10
  -7  -3  10   68.29    4.20
  -7  -3  10   66.49    3.90
   7   3  -9   63.09    4.80
  -7   3   9   68.89    4.50
  -7  -3   9   66.29    3.80
  -7  -3   9   61.29    3.90
   7   3  -8  214.38    9.40
  -7   3   8  187.88    8.60
  -7  -3   8  200.28    8.10
   7  -3  -8  201.48    7.50
   7   3  -7  107.19    6.10
  -7   3   7  111.19    5.60
   7  -3  -7  112.69    4.70
  -7   3   6   83.59    4.50
   7   3  -6   84.09    5.10
   7  -3  -6   82.39    3.80
  -7   3   5  105.59    5.10
   7   3  -5  112.69    5.70
   7  -3  -5  103.99    4.60
  -7   3   4    5.00    1.30
   7   3  -4    7.10    1.60
   7  -3  -4    5.80    1.10
  -7   3   3  186.38    7.00
   7   3  -3  172.78    7.70
   7  -3  -3  178.98    7.10
   7   3  -2   74.99    4.10
  -7   3   2   72.39    3.60
   7  -3  -2   70.19    3.60
  -7   3   1  225.78    8.00
   7   3  -1  224.28    8.70
   7   3  -1  225.38    8.10
   7  -3  -1  207.08    8.40
   7  -3  -1  215.48    7.30
   7   3   0   25.70    1.80
   7   3   0   26.10    2.40
  -7   3   0   23.70    1.90
   7  -3   0   26.90    2.20
   7  -3   0   27.30    1.60
   7   3   1    5.80    1.10
   7   3   1    5.60    1.30
   7  -3   1    5.10    1.20
   7  -3   1    8.30    1.20
   7   3   2   10.30    1.50
   7   3   2    9.40    1.30
   7  -3   2    7.70    1.50
   7  -3   2    7.40    1.30
   7   3   3    4.70    1.10
   7   3   3    3.10    1.00
   7  -3   3    3.30    1.10
   7  -3   3    1.90    1.00
   7   3   4    6.80    1.40
   7   3   4    6.70    1.10
   7  -3   4    3.10    1.20
   7  -3   4    6.70    1.60
   7   3   5   23.60    2.60
   7  -3   5   28.60    2.80
   7  -3   5   24.00    2.90
   7   3   6   61.29    4.00
   7  -3   6   55.49    4.10
   7  -3   6   63.29    4.10
   7   3   7   10.60    2.20
   7  -3   7   15.30    2.50
   7  -3   7   13.10    2.30
   7   3   8    3.60    1.70
   7  -3   8    6.70    2.10
   7   3   9    5.80    2.20
   7  -3   9    9.50    2.40
   7   3  10   -0.30    1.80
   7  -3  10    1.70    1.90
   7   3  11    0.10    1.80
   7  -3  11   -1.20    1.70
   7   3  12    2.40    2.20
   7  -3  12    3.40    2.20
   7  -3  13    1.80    1.80
  -7   4  17   -3.60    2.70
  -7   4  16    2.50    2.90
  -7  -4  16    2.90    2.00
  -7   4  15    2.20    2.60
  -7  -4  15    2.50    1.90
  -7   4  14    3.70    2.30
  -7  -4  14   -0.50    1.50
  -7   4  13    2.10    2.30
  -7  -4  13    4.40    1.90
   7   4 -12    4.90    2.60
  -7   4  12    6.80    2.50
  -7  -4  12    4.50    1.80
  -7   4  11    9.80    2.50
   7   4 -11   15.00    3.10
  -7  -4  11   14.90    2.50
  -7   4  10    6.00    2.10
   7   4 -10    7.00    2.50
  -7  -4  10   10.80    2.10
  -7   4   9   13.30    2.40
   7   4  -9   14.90    3.00
  -7   4   8    6.10    1.80
   7   4  -8    3.40    2.10
  -7   4   7  108.59    5.80
   7   4  -7  114.69    6.60
   7  -4  -7  117.79    5.00
   7   4  -6   16.30    2.90
  -7   4   6   10.80    1.90
   7  -4  -6   12.00    1.60
  -7   4   5  252.37    9.70
   7   4  -5  237.58   10.40
   7  -4  -5  248.88    9.30
   7   4  -4   71.19    4.50
  -7   4   4   63.39    3.80
   7  -4  -4   77.89    3.90
  -7   4   3   36.00    2.60
   7   4  -3   39.60    3.30
   7  -4  -3   40.10    2.70
  -7   4   2   21.20    2.00
   7   4  -2   18.30    2.50
   7  -4  -2   21.80    2.30
  -7   4   1   41.40    2.50
   7   4  -1   39.10    2.60
   7   4  -1   44.70    3.20
   7  -4  -1   40.40    2.80
   7   4   0   25.30    2.40
  -7   4   0   21.50    1.90
   7   4   0   22.20    2.50
   7  -4   0   25.30    1.70
   7  -4   0   27.50    2.70
   7   4   1   -0.10    0.60
   7   4   1   -0.90    0.90
   7  -4   1   -0.20    0.50
   7  -4   1    0.30    0.80
   7   4   2   44.80    2.80
   7   4   2   50.59    3.10
   7  -4   2   48.70    2.80
   7  -4   2   41.20    3.20
   7   4   3   91.19    4.30
   7   4   3   90.49    4.20
   7  -4   3   82.59    4.80
   7   4   4    4.00    1.30
   7  -4   4    6.50    1.60
   7  -4   4    3.70    1.30
   7   4   5   74.49    4.20
   7  -4   5   79.39    4.90
   7  -4   5   80.09    4.40
   7   4   6    0.10    1.20
   7  -4   6    0.60    1.30
   7  -4   6    1.50    1.40
   7   4   7   36.80    3.60
   7  -4   7   27.20    3.60
   7  -4   7   36.80    3.70
   7   4   8    2.30    1.60
   7  -4   8    0.80    1.50
   7  -4   8    1.00    1.50
   7   4   9    2.20    1.80
   7  -4   9    0.10    1.60
   7   4  10   -1.40    1.40
   7  -4  10    1.30    1.60
   7   4  11    1.60    1.80
   7  -4  11    7.10    2.50
   7   4  12   -1.60    1.90
   7  -4  12   -1.00    1.80
  -7   5  16   -3.30    2.30
  -7  -5  16    0.90    1.90
  -7   5  15    0.70    2.40
  -7  -5  15    1.30    1.80
  -7   5  14    1.10    2.40
  -7  -5  14    1.20    1.80
  -7   5  13    5.10    2.60
  -7  -5  13    3.80    1.90
  -7   5  12    1.90    2.00
   7   5 -12    5.10    2.70
  -7  -5  12    1.60    1.40
  -7   5  11    3.90    2.00
   7   5 -11    1.10    2.20
  -7   5  10   -1.40    1.30
   7   5 -10   -2.30    1.70
   7   5  -9    7.60    2.60
  -7   5   9    7.70    2.10
  -7   5   8    1.10    1.30
   7   5  -8    6.20    2.50
   7   5  -7    5.60    2.20
  -7   5   7    6.60    1.70
   7  -5  -7    8.60    1.50
  -7   5   6   47.40    3.60
   7   5  -6   56.49    4.70
   7  -5  -6   54.99    3.30
  -7   5   5  106.49    5.30
   7   5  -5  107.69    6.10
   7  -5  -5   89.79    4.70
   7   5  -4    0.30    1.40
  -7   5   4    0.10    1.10
   7  -5  -4    1.40    0.90
   7   5  -3  189.38    8.50
  -7   5   3  180.18    7.40
   7  -5  -3  174.98    7.60
  -7   5   2   12.20    1.70
   7   5  -2   13.60    2.40
   7  -5  -2   15.60    2.10
  -7   5   1   77.49    3.70
   7   5  -1   69.29    4.00
   7   5  -1   75.99    4.60
   7  -5  -1   73.89    4.30
  -7   5   0   56.39    3.00
   7   5   0   47.40    3.50
   7   5   0   52.09    3.20
   7  -5   0   51.09    3.60
   7   5   1   38.20    2.70
   7   5   1   41.00    3.10
   7  -5   1   38.10    2.50
   7  -5   1   35.40    3.00
   7   5   2   46.30    3.20
   7   5   2   46.90    3.10
   7  -5   2   44.10    3.50
   7  -5   2   45.40    2.90
   7   5   3    2.60    1.10
   7  -5   3    0.60    0.50
   7  -5   3    4.90    1.60
   7   5   4  115.39    5.50
   7  -5   4  124.69    5.70
   7  -5   4  118.69    6.50
   7   5   5   27.10    2.90
   7  -5   5   25.50    3.30
   7  -5   5   19.70    2.50
   7   5   6   32.30    3.20
   7  -5   6   32.00    3.90
   7  -5   6   35.10    3.40
   7   5   7    3.70    1.70
   7  -5   7    6.80    1.90
   7  -5   7    3.10    1.70
   7   5   8    6.90    2.00
   7  -5   8    3.80    2.00
   7  -5   8    6.20    2.00
   7   5   9   -2.50    1.20
   7  -5   9    1.50    1.50
   7   5  10    1.70    1.80
   7  -5  10    4.30    2.10
   7   5  11   -2.90    1.50
   7  -5  11    2.10    2.10
   7   5  12    7.50    2.60
   7  -5  12   11.50    2.90
  -7   6  15    0.30    2.60
  -7   6  14   -0.70    2.30
   7   6 -13    2.40    3.10
  -7   6  13   -1.30    1.90
  -7   6  12    2.00    2.10
   7   6 -12    2.80    2.70
  -7   6  11   11.60    2.80
   7   6 -11    7.00    3.00
   7   6 -10    3.70    2.50
  -7   6  10    0.60    1.50
  -7   6   9    7.50    2.10
   7   6  -9    7.30    2.70
   7   6  -8    6.00    2.40
  -7   6   8    4.70    1.80
   7   6  -7   72.19    5.70
  -7   6   7   67.39    4.60
  -7   6   6   26.70    3.10
   7   6  -6   25.70    3.70
   7  -6  -6   31.90    3.10
  -7   6   5   52.79    3.80
   7   6  -5   57.89    4.70
   7  -6  -5   42.80    3.20
  -7   6   4  168.08    7.40
   7   6  -4  157.68    8.40
   7  -6  -4  172.78    7.50
   7   6  -3   55.19    4.40
  -7   6   3   56.19    3.50
   7  -6  -3   54.49    3.80
  -7   6   2   -0.90    1.00
   7   6  -2    1.20    1.40
   7  -6  -2    0.70    1.10
  -7   6   1   21.80    2.20
   7   6  -1   27.30    3.30
   7  -6  -1   29.30    3.20
   7   6   0    7.20    2.00
   7   6   0    8.00    1.70
   7  -6   0    7.60    2.00
   7   6   1   -1.30    1.30
   7   6   1    0.00    0.80
   7  -6   1    0.50    1.30
   7   6   2  131.29    6.30
   7   6   2  133.59    6.20
   7  -6   2  130.79    5.90
   7  -6   2  140.69    7.10
   7   6   3  147.39    6.50
   7  -6   3  137.89    7.40
   7   6   4   41.90    3.20
   7  -6   4   34.20    4.00
   7  -6   4   43.50    3.20
   7   6   5    6.70    1.60
   7  -6   5    3.50    1.80
   7  -6   5   11.20    2.10
   7   6   6   11.50    2.10
   7  -6   6   13.80    2.40
   7  -6   6    7.70    2.30
   7   6   7    0.90    1.40
   7  -6   7    1.30    1.70
   7  -6   7    1.10    1.30
   7   6   8    5.90    2.00
   7  -6   8    7.90    2.50
   7  -6   8    7.10    2.10
   7   6   9   -2.50    1.30
   7  -6   9    1.30    1.80
   7   6  10    8.20    2.50
   7  -6  10   10.60    2.70
   7   6  11   -2.50    1.40
   7  -6  11    1.60    1.90
  -7   7  14    2.00    2.80
   7   7 -13   -1.20    3.00
  -7   7  13    6.30    3.00
  -7   7  12   -1.40    2.00
   7   7 -12   -3.60    2.30
   7   7 -11   -0.70    2.50
  -7   7  11    1.00    1.90
  -7   7  10   -0.70    1.50
   7   7 -10   -3.50    1.80
  -7   7   9    5.20    2.00
   7   7  -9    2.60    2.50
  -7   7   8    7.30    2.00
   7   7  -8   11.50    3.20
   7   7  -7   48.20    5.50
  -7   7   7   54.19    4.30
   7   7  -6   -1.00    1.60
  -7   7   6   -0.60    1.20
   7   7  -5   30.40    4.10
  -7   7   5   23.80    2.90
   7  -7  -5   28.30    3.20
   7   7  -4   28.40    3.90
  -7   7   4   36.00    3.40
   7  -7  -4   35.10    3.70
  -7   7   3   10.90    2.00
   7   7  -3   11.90    2.70
   7  -7  -3   14.00    2.60
  -7   7   2   37.10    2.90
   7   7  -2   31.30    3.80
   7  -7  -2   38.40    3.90
   7   7  -1    6.10    2.10
   7  -7  -1    8.30    2.00
   7   7   0   17.10    2.80
   7   7   0   15.00    2.40
   7  -7   0   19.70    3.00
   7   7   1   45.30    3.80
   7   7   1   40.80    3.30
   7  -7   1   38.70    4.20
   7   7   2    6.10    1.60
   7  -7   2    6.90    2.10
   7   7   3    6.40    1.70
   7  -7   3    5.90    1.90
   7   7   4  112.09    5.70
   7  -7   4  100.29    6.50
   7  -7   4  112.69    5.80
   7   7   5    5.10    1.70
   7  -7   5    8.00    2.00
   7  -7   5    8.20    2.30
   7   7   6    4.00    1.60
   7  -7   6    1.40    1.90
   7  -7   6    1.70    1.50
   7   7   7   17.10    2.60
   7  -7   7   19.60    3.10
   7  -7   7   16.80    3.20
   7   7   8    1.10    1.50
   7  -7   8    2.10    2.20
   7  -7   8    1.00    1.80
   7   7   9   -0.60    1.40
   7  -7   9   -0.70    1.50
   7  -7   9    1.90    2.30
   7   7  10   -0.60    1.60
   7  -7  10    1.30    2.10
   7  -7  11    0.10    2.10
  -7   8  13    0.50    2.30
  -7   8  12    0.70    2.10
   7   8 -12    0.60    2.90
  -7   8  11   -0.10    1.70
   7   8 -11    4.50    3.20
   7   8 -10   -3.20    2.30
  -7   8  10    0.00    1.70
  -7   8   9    2.10    1.80
   7   8  -9    1.40    2.20
   7   8  -8    5.10    2.80
  -7   8   8    8.00    2.40
  -7   8   7   -1.60    1.40
   7   8  -7   -1.10    1.90
  -7   8   6   15.20    2.70
   7   8  -6   15.10    3.30
   7   8  -5   13.40    3.20
  -7   8   5   15.90    2.60
   7  -8  -5   15.60    2.70
   7   8  -4    3.40    2.10
  -7   8   4    3.00    1.50
   7  -8  -4    5.00    1.80
  -7   8   3   14.60    2.30
   7   8  -3   18.40    3.30
   7  -8  -3   16.10    2.80
   7   8  -2   23.10    3.60
   7  -8  -2   22.40    3.30
   7   8  -1   23.90    3.20
   7   8  -1   25.60    3.60
   7  -8  -1   20.00    3.20
   7   8   0    0.00    1.00
   7   8   0   -0.90    1.50
   7  -8   0   -0.70    1.20
   7   8   1    6.60    2.30
   7   8   1    8.60    1.90
   7  -8   1    8.90    2.40
   7   8   2   12.00    2.20
   7  -8   2   11.40    2.80
   7   8   3    0.20    1.00
   7  -8   3    0.80    1.20
   7   8   4    6.00    1.70
   7  -8   4    1.90    1.70
   7   8   5    0.10    1.20
   7  -8   5    0.80    1.70
   7   8   6    2.10    1.40
   7  -8   6    1.30    1.80
   7  -8   6    1.00    1.80
   7   8   7   -2.70    1.20
   7  -8   7    4.00    2.30
   7  -8   7    1.30    1.80
   7   8   8    0.10    1.40
   7  -8   8    0.50    1.90
   7  -8   8   -1.80    2.00
   7   8   9   -0.40    1.60
   7  -8   9   -0.20    2.00
   7  -8  10    2.60    2.30
  -7   9  12   -0.70    2.20
  -7   9  11    1.10    2.10
  -7   9  10    0.60    2.00
   7   9 -10   -1.40    2.40
   7   9  -9    4.20    3.20
  -7   9   9    5.00    2.30
  -7   9   8    1.50    1.90
   7   9  -8    6.20    3.20
   7   9  -7    1.80    2.20
  -7   9   7    1.70    1.90
   7   9  -6    0.60    2.10
  -7   9   6   -0.20    1.40
  -7   9   5   31.70    3.70
   7   9  -5   31.40    4.60
   7   9  -4   16.70    3.60
  -7   9   4   17.00    2.80
   7  -9  -4   14.30    2.80
   7   9  -3   16.50    3.30
   7  -9  -3   15.70    3.00
   7   9  -2    2.60    2.00
   7  -9  -2    3.30    1.80
   7   9  -1   11.10    2.30
   7   9  -1    6.20    2.50
   7  -9  -1    7.30    2.30
   7   9   0   13.00    2.40
   7   9   0    5.50    2.40
   7  -9   0   11.00    2.60
   7   9   1    7.80    2.10
   7  -9   1    8.10    2.60
   7   9   2   -1.50    1.00
   7  -9   2    0.60    1.80
   7   9   3   -2.10    0.90
   7  -9   3    1.00    1.90
   7   9   4    0.50    1.30
   7  -9   4    1.50    1.60
   7   9   5    0.50    1.20
   7  -9   5    0.10    1.80
   7   9   6    0.80    1.40
   7  -9   6    2.20    2.00
   7   9   7   -3.20    1.10
   7   9   8   -0.20    1.70
   7  -9   9    0.90    2.20
  -7  10  11    0.30    2.30
  -7  10  10   -1.20    2.10
  -7  10   9   -0.30    2.00
   7  10  -8   -0.40    2.40
  -7  10   8   -4.30    1.60
   7  10  -7    0.60    2.50
  -7  10   7    2.90    2.10
   7  10  -6    2.70    2.40
  -7  10   6    1.60    2.00
   7  10  -5   -0.50    2.30
   7  10  -4   -1.90    2.10
   7  10  -3    3.90    2.60
   7 -10  -3    4.50    2.40
   7  10  -2    1.20    2.30
   7 -10  -2    0.90    2.10
   7  10  -1   -0.70    2.00
   7  10  -1    0.30    1.20
   7 -10  -1   -0.40    1.70
   7  10   0   -1.50    1.10
   7 -10   0   -1.90    1.70
   7  10   1   -0.50    1.20
   7 -10   1    0.70    2.00
   7  10   2    2.30    1.50
   7 -10   2    3.50    2.40
   7  10   3    0.00    1.20
   7 -10   3   -0.50    2.00
   7  10   4    1.90    1.60
   7 -10   4    2.60    2.30
   7  10   5    3.70    1.70
   7  10   6    1.80    1.60
   7  10   7    7.50    2.30
  -7  11  10    0.90    2.60
  -7  11   9    1.80    2.40
  -7  11   8   -1.30    2.10
  -7  11   7    9.30    2.80
   7  11  -5    4.80    3.10
   7  11  -4    1.50    2.60
   7  11  -3    1.70    2.50
   7 -11  -3    0.50    2.20
   7  11  -2   -1.60    2.30
   7  11  -2    0.20    1.40
   7 -11  -2    0.30    2.20
   7  11  -1    1.40    1.50
   7 -11  -1   -2.30    2.00
   7  11   0    5.30    2.00
   7 -11   0    1.90    2.50
   7  11   1    0.20    1.40
   7 -11   1   -1.10    2.20
   7  11   2    0.10    1.30
   7  11   3    0.20    1.40
   7  11   4    7.70    2.10
   7  11   5    8.10    2.30
   7  12  -2    6.30    2.20
   7  12  -2    3.80    3.10
   7 -12  -2    3.90    3.10
   7  12  -1    1.30    1.80
   7  12   0    6.70    2.30
   7  12   1   -0.60    1.40
   7  12   2    2.70    1.80
   7  12   3   -1.90    1.40
  -8   0  14   -5.20    1.70
  -8   0  13   -3.40    1.60
  -8   0  12   -1.60    1.60
  -8   0  11   -1.00    1.50
   8   0 -10    6.80    1.80
  -8   0  10    8.00    2.00
  -8   0  10    7.10    1.40
  -8   0   9    1.60    1.50
  -8   0   9    0.60    0.80
   8   0  -9   -1.10    1.10
  -8   0   8    7.60    1.70
  -8   0   8    6.50    1.20
   8   0  -8    7.90    1.70
  -8   0   7   -0.50    0.50
  -8   0   7   -0.20    1.30
   8   0  -7    0.50    1.00
  -8   0   6    0.60    1.10
   8   0  -6   -0.50    0.90
  -8   0   5    0.90    1.10
   8   0  -5   -0.10    0.80
  -8   0   4  492.55   16.80
   8   0  -4  502.45   17.10
   8   0  -3   -0.70    0.70
   8   0  -3   -0.40    0.30
  -8   0   3   -0.50    0.80
   8   0  -2  106.29    3.80
   8   0  -2  109.09    4.70
   8   0  -1    0.30    0.50
   8   0  -1   -0.20    0.50
   8   0   0   76.89    3.10
   8   0   0   70.29    3.60
   8   0   1   -0.10    0.50
   8   0   1    0.40    0.70
   8   0   2   19.20    1.90
   8   0   2   17.30    1.80
   8   0   3   -0.10    0.60
   8   0   3   -0.30    1.00
   8   0   4   -0.70    0.70
   8   0   4   -0.80    1.20
   8   0   5   -0.90    1.40
   8   0   5    0.40    0.80
   8   0   6   31.20    3.30
   8   0   7   -0.80    1.60
   8   0   8   11.80    2.50
   8   0   9    3.30    1.90
   8   0  10    2.10    2.00
   8   0  11    1.80    2.20
   8   0  12    3.20    2.50
  -8   1  15   -2.80    2.00
  -8   1  14    3.80    2.30
  -8   1  13   22.00    3.30
  -8  -1  13   15.90    2.90
  -8   1  12   -2.10    1.60
  -8  -1  12   -0.40    1.70
  -8  -1  12    1.30    1.10
  -8   1  11   13.40    2.60
  -8  -1  11   11.90    2.40
  -8  -1  11   15.00    2.10
  -8   1  10    4.30    1.70
   8   1 -10    3.80    1.80
  -8  -1  10    3.20    1.70
  -8  -1  10    3.90    1.30
   8   1  -9    3.10    1.60
  -8   1   9    3.60    1.60
   8  -1  -9    2.20    1.20
  -8  -1   9    2.20    1.00
  -8  -1   9    2.30    1.50
  -8   1   8  206.58    8.50
   8   1  -8  210.78    8.70
  -8  -1   8  208.98    7.80
  -8  -1   8  200.08    8.30
   8  -1  -8  201.48    8.00
  -8   1   7   16.90    2.30
   8   1  -7   18.00    2.40
   8  -1  -7   18.20    2.00
  -8  -1   7   19.40    2.30
   8   1  -6   22.90    2.50
  -8   1   6   20.30    2.30
  -8  -1   6   23.10    2.30
   8  -1  -6   21.50    2.10
  -8   1   5   84.29    4.30
   8   1  -5   89.49    4.50
  -8  -1   5   80.69    4.10
   8  -1  -5   83.99    4.00
  -8   1   4    2.20    1.00
   8   1  -4    2.30    1.10
   8  -1  -4    1.10    0.90
  -8   1   3   90.79    4.10
   8   1  -3   86.49    4.30
   8  -1  -3   83.19    4.10
   8   1  -2   94.99    4.60
   8   1  -2   95.39    3.80
  -8   1   2   96.49    4.40
   8  -1  -2  100.39    4.50
   8   1  -1   14.30    1.70
   8   1  -1   16.40    1.20
   8  -1  -1   15.40    1.10
   8  -1  -1   14.60    1.70
   8   1   0  145.19    5.80
   8  -1   0  140.09    5.00
   8  -1   0  132.69    5.70
   8   1   1   23.00    1.90
   8   1   1   22.40    1.70
   8  -1   1   20.50    2.00
   8  -1   1   23.50    1.80
   8   1   2  232.88    8.80
   8   1   2  240.38    8.50
   8  -1   2  239.88    9.10
   8   1   3    1.30    1.00
   8   1   3    1.80    0.80
   8  -1   3    2.80    1.20
   8  -1   3    2.00    0.90
   8   1   4    2.20    0.80
   8   1   4    2.30    1.30
   8  -1   4   -1.30    0.60
   8  -1   4   -0.80    1.20
   8   1   5   17.00    2.30
   8  -1   5   15.70    2.40
   8  -1   5   13.90    2.00
   8   1   6   35.70    3.40
   8  -1   6   39.00    3.60
   8  -1   6   35.30    2.90
   8   1   7   29.90    3.40
   8  -1   7   23.80    3.10
   8   1   8    3.40    1.90
   8  -1   8    3.20    2.00
   8   1   9   18.90    3.20
   8  -1   9   15.30    3.00
   8   1  10   17.20    3.20
   8  -1  10   23.80    3.60
   8   1  11   -0.60    2.10
   8  -1  11   -2.20    1.70
   8   1  12    0.80    2.20
   8  -1  12    1.70    2.30
  -8   2  16    3.00    2.80
  -8   2  15    2.40    2.50
  -8   2  14    4.00    2.40
  -8  -2  14    5.10    1.80
  -8   2  13    1.30    1.90
  -8  -2  13    3.10    1.50
  -8   2  12   -0.30    1.60
  -8  -2  12    1.00    1.20
  -8   2  11    1.20    1.80
   8   2 -11    0.20    1.20
  -8  -2  11    4.60    1.70
  -8  -2  11    2.80    1.40
  -8   2  10   85.19    5.30
   8   2 -10  107.39    5.90
  -8  -2  10   89.99    5.00
  -8  -2  10  103.69    5.00
  -8   2   9   61.29    4.00
   8   2  -9   51.69    4.20
  -8  -2   9   55.39    3.40
  -8  -2   9   49.20    3.60
   8   2  -8   27.80    3.30
  -8   2   8   27.30    3.00
  -8  -2   8   29.00    2.80
   8  -2  -8   26.00    2.10
   8   2  -7   -1.50    1.20
  -8   2   7    0.60    1.30
  -8  -2   7   -0.10    1.20
   8  -2  -7    0.80    0.70
  -8   2   6   42.50    3.10
   8   2  -6   55.99    3.80
   8  -2  -6   42.40    2.70
  -8  -2   6   48.40    3.20
  -8   2   5    6.10    1.40
   8   2  -5    4.60    1.50
   8  -2  -5    7.90    1.30
   8   2  -4   88.19    4.70
  -8   2   4   96.29    4.50
   8  -2  -4   85.59    4.10
  -8   2   3   33.80    2.50
   8   2  -3   35.80    2.80
   8  -2  -3   34.90    2.30
   8   2  -2  165.58    7.10
  -8   2   2  178.48    6.80
   8  -2  -2  172.18    6.90
  -8   2   1    1.30    1.00
   8   2  -1    2.10    1.00
   8   2  -1    2.20    0.70
   8  -2  -1    3.00    0.90
   8  -2  -1    2.10    0.60
   8   2   0    1.60    0.90
   8   2   0    0.90    0.60
   8  -2   0    1.40    0.80
   8  -2   0    2.10    0.70
   8   2   1  249.88    9.60
   8   2   1  266.67    9.10
   8  -2   1  255.27    9.90
   8  -2   1  269.57    9.00
   8   2   2    0.50    0.70
   8   2   2    0.20    0.70
   8  -2   2   -0.20    0.70
   8  -2   2    0.20    0.90
   8   2   3    8.00    1.30
   8   2   3    7.30    1.40
   8  -2   3    6.90    1.50
   8  -2   3    7.40    1.50
   8   2   4  128.19    5.70
   8   2   4  129.49    5.30
   8  -2   4  124.39    5.70
   8  -2   4  129.69    6.10
   8   2   5   35.70    3.20
   8  -2   5   34.00    3.30
   8  -2   5   34.70    3.30
   8   2   6  110.29    5.70
   8  -2   6  115.79    5.80
   8  -2   6  112.49    5.80
   8   2   7    1.80    1.70
   8  -2   7    2.10    1.80
   8   2   8   10.00    2.40
   8  -2   8    9.20    2.40
   8   2   9    5.10    2.10
   8  -2   9    3.70    2.10
   8   2  10    1.20    2.20
   8  -2  10    3.30    2.20
   8   2  11    3.10    2.30
   8  -2  11    3.00    2.20
   8   2  12    4.10    2.50
   8  -2  12    2.10    2.40
  -8   3  16    1.30    2.70
  -8   3  15   -3.10    2.10
  -8  -3  15    2.10    1.70
  -8   3  14   13.00    3.10
  -8  -3  14   19.50    3.00
  -8   3  13   -0.90    1.90
  -8  -3  13    0.10    1.30
   8   3 -12    0.60    2.10
  -8   3  12   -0.60    1.90
  -8  -3  12    0.20    1.40
  -8   3  11    5.10    2.10
   8   3 -11    1.30    2.20
  -8  -3  11    6.60    1.70
  -8   3  10   35.30    3.90
   8   3 -10   36.60    4.10
  -8  -3  10   34.10    3.10
  -8  -3  10   32.60    3.30
   8   3  -9    2.30    2.10
  -8   3   9    5.50    2.00
  -8  -3   9    2.50    1.20
   8   3  -8    4.30    1.90
  -8   3   8    1.90    1.40
   8  -3  -8    6.00    1.20
   8   3  -7   14.60    2.60
  -8   3   7   14.50    2.20
   8  -3  -7   17.70    1.80
  -8   3   6   60.19    3.70
   8   3  -6   60.19    4.30
   8  -3  -6   48.70    2.90
   8   3  -5  462.35   17.10
  -8   3   5  453.65   16.10
   8  -3  -5  471.85   16.00
   8   3  -4   20.30    2.60
  -8   3   4   20.40    2.20
   8  -3  -4   21.40    2.10
   8   3  -3   22.90    2.70
  -8   3   3   18.40    2.10
   8  -3  -3   26.40    2.40
   8   3  -2  220.08    8.40
   8   3  -2  241.78    9.20
  -8   3   2  227.68    8.40
   8  -3  -2  220.88    8.80
   8   3  -1   14.80    1.70
  -8   3   1   10.80    1.60
   8   3  -1   15.10    2.10
   8  -3  -1   15.80    1.90
   8  -3  -1   13.50    1.10
   8   3   0    7.50    1.20
   8   3   0    8.70    1.60
   8  -3   0    9.80    1.10
   8  -3   0    6.80    1.40
   8   3   1    8.90    1.60
   8   3   1    9.70    1.30
   8  -3   1    7.50    1.20
   8  -3   1    8.80    1.60
   8   3   2   35.30    2.30
   8   3   2   35.30    2.50
   8  -3   2   38.60    2.90
   8  -3   2   33.30    2.40
   8   3   3    6.30    1.30
   8   3   3    5.20    1.20
   8  -3   3    3.50    1.30
   8   3   4  133.99    5.80
   8  -3   4  127.49    6.30
   8  -3   4  121.19    5.70
   8   3   5   88.39    4.70
   8  -3   5   83.49    4.70
   8  -3   5   91.79    5.20
   8   3   6   -1.70    1.10
   8  -3   6   -0.10    1.00
   8  -3   6    2.50    1.50
   8   3   7    1.00    1.50
   8  -3   7    1.90    1.60
   8  -3   7   -0.30    1.20
   8   3   8   -0.70    1.70
   8  -3   8    0.80    1.50
   8   3   9   14.80    2.80
   8  -3   9    8.50    2.50
   8   3  10    1.30    2.10
   8  -3  10   -1.30    1.70
   8   3  11    3.70    2.20
   8  -3  11    7.50    2.70
   8   3  12   -1.70    2.10
   8  -3  12    0.20    1.90
  -8   4  16    6.70    3.30
  -8  -4  16    5.20    2.40
  -8   4  15    2.80    2.80
  -8  -4  15    2.60    1.90
  -8   4  14   30.30    4.40
  -8  -4  14   22.50    3.40
  -8   4  13    6.50    2.70
  -8  -4  13    5.30    1.90
  -8   4  12    5.10    2.30
   8   4 -12    2.30    2.60
  -8  -4  12    2.50    1.50
  -8   4  11   59.69    4.90
   8   4 -11   54.39    5.70
  -8  -4  11   68.19    4.40
   8   4 -10   17.20    3.40
  -8   4  10   17.00    2.80
   8   4  -9    1.10    2.00
  -8   4   9   -0.10    1.40
  -8   4   8   20.20    2.80
   8   4  -8   21.80    3.50
   8  -4  -8   20.30    2.10
   8   4  -7    6.90    2.40
  -8   4   7   11.50    2.20
   8  -4  -7   14.10    1.80
  -8   4   6    8.50    1.80
   8   4  -6    9.50    2.30
   8   4  -5   -0.20    1.60
  -8   4   5    0.10    1.00
   8  -4  -5    0.30    0.70
   8   4  -4   90.69    5.20
  -8   4   4   84.29    4.50
   8  -4  -4   87.69    4.40
   8   4  -3    6.10    1.90
  -8   4   3    6.00    1.40
   8  -4  -3    5.20    1.20
  -8   4   2    4.60    1.30
   8   4  -2    6.60    1.90
   8  -4  -2    5.10    1.30
   8   4  -1   52.59    3.10
  -8   4   1   57.59    3.10
   8   4  -1   55.49    3.70
   8  -4  -1   54.09    3.40
   8   4   0   14.70    2.10
  -8   4   0    8.90    1.50
   8   4   0    8.10    1.40
   8  -4   0   10.30    1.70
   8  -4   0   10.00    1.20
   8   4   1  168.08    6.90
   8   4   1  144.79    6.40
   8  -4   1  165.08    6.10
   8  -4   1  152.58    7.10
   8   4   2    3.30    1.30
   8   4   2    4.30    1.20
   8  -4   2    1.40    0.90
   8  -4   2    2.50    1.20
   8   4   3   52.19    3.30
   8   4   3   54.29    3.20
   8  -4   3   57.89    3.90
   8  -4   3   51.89    3.20
   8   4   4   20.90    2.40
   8  -4   4   21.60    2.90
   8  -4   4   22.20    2.50
   8   4   5   82.09    4.40
   8  -4   5   81.19    4.50
   8  -4   5   76.59    5.10
   8   4   6    4.10    1.70
   8  -4   6    6.20    1.90
   8  -4   6    7.10    1.80
   8   4   7    2.70    1.70
   8  -4   7    4.00    1.70
   8  -4   7    0.70    1.50
   8   4   8   -1.00    1.40
   8  -4   8    1.80    1.50
   8   4   9    4.60    2.20
   8  -4   9    2.10    1.70
   8   4  10   -1.30    1.90
   8  -4  10    2.80    1.90
   8   4  11   -2.30    1.80
   8  -4  11    0.90    2.00
   8  -4  12    2.40    2.20
  -8   5  16   -2.80    2.60
  -8  -5  16    0.50    1.90
  -8   5  15   -1.30    2.50
  -8  -5  15    1.00    1.80
  -8   5  14    3.30    2.60
  -8  -5  14    3.80    1.90
  -8   5  13   -2.10    1.80
   8   5 -12   13.80    3.50
  -8   5  12   11.60    2.90
  -8   5  11    6.90    2.30
   8   5 -11   10.10    3.20
   8   5 -10    6.80    2.80
  -8   5  10    7.20    2.30
  -8   5   9    6.70    2.10
   8   5  -9    6.40    2.60
   8   5  -8    4.60    2.40
  -8   5   8    1.50    1.50
   8   5  -7  239.18   10.90
  -8   5   7  223.08    9.70
   8  -5  -7  225.28    9.00
  -8   5   6    3.70    1.60
   8   5  -6    3.50    2.10
   8  -5  -6    0.10    0.60
  -8   5   5   50.59    3.60
   8   5  -5   50.39    4.80
   8  -5  -5   52.29    3.40
   8   5  -4   91.59    5.60
  -8   5   4   89.19    4.70
   8  -5  -4   86.19    4.70
   8   5  -3   -0.40    1.30
  -8   5   3    1.80    1.30
   8  -5  -3    1.00    1.00
  -8   5   2   32.70    2.60
   8   5  -2   29.20    3.40
   8  -5  -2   32.90    3.20
   8   5  -1  166.88    7.10
  -8   5   1  166.78    6.60
   8   5  -1  160.28    7.60
   8  -5  -1  167.18    7.50
   8   5   0    7.60    1.60
   8   5   0   13.60    2.30
  -8   5   0    8.30    1.50
   8  -5   0    7.20    1.70
   8   5   1    5.30    1.70
   8   5   1    5.90    1.40
   8  -5   1    1.70    1.10
   8  -5   1    7.20    1.30
   8   5   2   42.60    2.90
   8   5   2   39.30    3.20
   8  -5   2   39.50    2.70
   8  -5   2   41.00    3.40
   8   5   3    6.80    1.50
   8  -5   3    4.40    1.70
   8  -5   3    5.80    1.40
   8   5   4   15.90    2.20
   8  -5   4   21.00    2.40
   8  -5   4   21.30    3.10
   8   5   5    2.40    1.30
   8  -5   5    1.80    1.40
   8  -5   5    4.30    1.50
   8   5   6   30.80    3.20
   8  -5   6   31.70    3.90
   8  -5   6   31.20    3.40
   8   5   7    2.80    1.60
   8  -5   7    4.60    1.90
   8  -5   7   10.50    2.10
   8   5   8   -1.30    1.40
   8  -5   8   -0.60    1.50
   8  -5   8    2.90    1.60
   8   5   9    2.60    2.00
   8  -5   9    3.20    1.80
   8   5  10    1.10    2.00
   8  -5  10    7.20    2.40
   8   5  11    0.70    2.00
   8  -5  11    2.90    2.20
  -8   6  15   -0.40    2.70
  -8   6  14    2.40    2.60
  -8   6  13    6.20    2.80
   8   6 -13    2.30    3.10
   8   6 -12   -1.60    2.40
  -8   6  12   -2.40    1.90
  -8   6  11   -0.70    1.40
   8   6 -11   -0.20    2.50
   8   6 -10   15.00    3.60
  -8   6  10    9.20    2.60
  -8   6   9    1.80    1.80
   8   6  -9    2.30    2.30
  -8   6   8   18.70    3.00
   8   6  -8   23.00    3.80
  -8   6   7  168.98    8.20
   8   6  -7  181.58    9.50
   8   6  -6   12.50    2.80
  -8   6   6   14.20    2.40
   8  -6  -6    5.70    1.50
   8   6  -5    2.70    2.00
  -8   6   5    5.20    1.70
   8  -6  -5    2.60    1.30
   8   6  -4   21.30    3.40
  -8   6   4   18.40    2.50
   8  -6  -4   20.50    2.70
  -8   6   3    2.60    1.40
   8   6  -3    1.10    1.60
   8  -6  -3    1.10    1.30
  -8   6   2    2.20    1.40
   8   6  -2    8.50    2.40
   8  -6  -2    7.60    1.80
   8   6  -1   43.70    4.10
   8   6  -1   44.00    3.30
   8  -6  -1   44.50    4.20
   8   6   0   21.50    2.60
   8   6   0   20.30    2.90
   8  -6   0   18.50    2.70
   8   6   1    7.70    2.10
   8   6   1    8.70    1.80
   8  -6   1    5.30    1.80
   8   6   2   91.29    5.00
   8   6   2   87.29    4.70
   8  -6   2   83.99    5.50
   8   6   3   13.00    2.10
   8  -6   3   10.90    2.40
   8  -6   3   16.60    2.30
   8   6   4    5.80    1.70
   8  -6   4    7.50    1.60
   8  -6   4    9.20    2.20
   8   6   5    2.10    1.30
   8  -6   5    4.10    1.50
   8  -6   5    0.10    1.30
   8   6   6   10.20    2.20
   8  -6   6    9.50    2.20
   8  -6   6    9.60    2.40
   8   6   7    6.40    2.00
   8  -6   7    8.70    2.60
   8  -6   7   11.40    2.40
   8   6   8    0.00    1.50
   8  -6   8   -0.50    1.80
   8  -6   8    2.00    1.80
   8   6   9   -1.60    1.60
   8  -6   9    2.00    1.70
   8   6  10    0.80    2.00
   8  -6  10    7.90    2.50
   8  -6  11    1.60    1.90
  -8   7  14    2.80    2.80
   8   7 -13    0.00    3.00
  -8   7  13    0.60    2.30
  -8   7  12   -0.60    2.00
   8   7 -12   -2.70    2.70
   8   7 -11   -1.50    2.50
  -8   7  11   -1.10    1.70
   8   7 -10   -3.00    2.20
  -8   7  10   -1.20    1.70
  -8   7   9   14.90    2.90
   8   7  -9   17.70    3.90
   8   7  -8   18.20    3.70
  -8   7   8   13.30    2.70
   8   7  -7    2.80    2.20
  -8   7   7    0.10    1.40
   8   7  -6    0.30    1.80
  -8   7   6   -0.50    1.30
   8  -7  -6    0.30    1.30
   8   7  -5   -0.10    1.50
  -8   7   5   -1.30    1.20
   8  -7  -5    1.90    1.40
   8   7  -4    6.40    2.30
  -8   7   4    5.70    1.70
   8  -7  -4    7.90    2.00
   8   7  -3   20.20    3.40
  -8   7   3   24.40    2.80
   8  -7  -3   26.60    3.30
   8   7  -2   28.80    3.70
   8  -7  -2   26.90    3.40
   8   7  -1   36.20    4.10
   8   7  -1   41.50    3.90
   8  -7  -1   45.80    4.50
   8   7   0   14.50    2.70
   8   7   0   19.60    2.70
   8  -7   0   21.10    3.10
   8   7   1    0.50    1.00
   8   7   1    1.50    1.60
   8  -7   1    1.00    1.40
   8   7   2   10.70    2.00
   8  -7   2   16.40    2.90
   8   7   3   54.09    3.90
   8  -7   3   55.79    4.60
   8   7   4   31.80    3.40
   8  -7   4   36.60    4.40
   8   7   5   15.60    2.50
   8  -7   5   14.80    3.10
   8  -7   5   23.20    3.10
   8   7   6    2.30    1.40
   8  -7   6    4.00    1.90
   8  -7   6    4.30    2.00
   8   7   7    6.40    2.00
   8  -7   7    4.00    2.40
   8  -7   7    6.90    2.20
   8   7   8   -1.40    1.20
   8  -7   8    4.10    2.40
   8  -7   8    1.00    1.70
   8   7   9   -0.70    1.60
   8  -7   9    2.20    1.90
   8  -7   9   -1.10    2.10
   8   7  10    1.50    2.00
   8  -7  10    4.90    2.40
  -8   8  13    2.10    2.60
  -8   8  12    7.90    3.00
   8   8 -12    2.90    3.40
   8   8 -11    2.70    3.20
  -8   8  11   -0.90    1.80
   8   8 -10    2.30    2.70
  -8   8  10   -1.70    1.60
  -8   8   9    2.00    1.80
   8   8  -9   -2.30    2.10
   8   8  -8    0.50    2.10
  -8   8   8    0.50    1.50
   8   8  -7   -1.30    1.70
  -8   8   7    1.30    1.80
  -8   8   6   -0.60    1.50
   8   8  -6   -1.80    1.70
   8   8  -5    0.00    1.70
  -8   8   5    0.40    1.40
   8  -8  -5    0.80    1.50
   8   8  -4    6.50    2.40
  -8   8   4    0.80    1.50
   8  -8  -4    6.50    2.20
   8   8  -3   16.80    3.30
   8  -8  -3   18.90    3.00
   8   8  -2    6.20    2.50
   8  -8  -2   10.30    2.40
   8   8  -1    3.10    2.00
   8   8  -1    1.80    1.30
   8  -8  -1    3.00    1.70
   8   8   0    1.30    1.80
   8   8   0    1.00    1.30
   8  -8   0    0.00    1.50
   8   8   1    2.90    1.50
   8  -8   1    8.90    2.40
   8   8   2    0.30    1.10
   8  -8   2   -0.30    1.50
   8   8   3    8.50    2.00
   8  -8   3    5.20    2.00
   8   8   4    4.40    1.60
   8  -8   4    3.70    2.00
   8   8   5    0.00    1.20
   8  -8   5   -1.60    1.60
   8   8   6    0.40    1.30
   8  -8   6    1.30    1.90
   8   8   7   -2.00    1.20
   8  -8   7    0.30    2.10
   8   8   8   -3.20    1.30
   8   8   9   -3.80    1.50
   8  -8   9    0.60    2.20
   8  -8  10    2.80    2.50
  -8   9  12    0.10    2.30
  -8   9  11   -0.30    2.10
   8   9 -10    3.60    3.10
  -8   9  10    2.30    2.30
  -8   9   9    1.80    2.10
   8   9  -9    0.80    2.60
   8   9  -8    2.90    2.80
  -8   9   8    1.00    2.00
   8   9  -7    2.70    2.70
  -8   9   7    0.80    1.80
   8   9  -6    2.10    2.20
  -8   9   6   -1.10    1.40
  -8   9   5   15.70    2.80
   8   9  -5   16.30    3.60
   8   9  -4    4.70    2.40
   8  -9  -4   10.90    2.60
   8   9  -3   21.70    3.80
   8  -9  -3   26.70    3.90
   8   9  -2   -0.10    1.80
   8  -9  -2   -0.40    1.60
   8   9  -1    4.50    2.30
   8   9  -1    6.50    2.00
   8  -9  -1    8.50    2.50
   8   9   0   -0.20    1.20
   8   9   0    0.90    1.90
   8  -9   0    2.10    1.80
   8   9   1    2.40    1.50
   8  -9   1    0.70    1.70
   8   9   2   14.50    2.60
   8  -9   2   14.30    3.20
   8   9   3   35.10    3.80
   8  -9   3   30.10    4.30
   8   9   4   -1.60    0.90
   8  -9   4   -1.80    1.70
   8   9   5   -0.10    1.30
   8  -9   5    0.30    1.80
   8   9   6   -1.40    1.30
   8   9   7   -0.80    1.30
   8   9   8   -0.10    1.50
  -8  10  11   -4.50    1.80
  -8  10  10    1.90    2.50
  -8  10   9   -1.70    1.90
  -8  10   8   -1.00    1.80
  -8  10   7    0.80    2.10
   8  10  -7   -0.20    2.70
   8  10  -6   -0.80    2.20
  -8  10   6   -2.10    1.70
   8  10  -5    6.00    2.80
   8  10  -4    8.10    3.10
   8 -10  -4   12.90    3.20
   8  10  -3    3.60    2.50
   8 -10  -3    3.90    2.30
   8  10  -2    4.00    1.90
   8  10  -2   -0.10    2.00
   8 -10  -2    2.00    2.10
   8  10  -1    0.10    2.20
   8  10  -1    0.10    1.50
   8 -10  -1   -1.40    1.70
   8  10   0    4.70    1.90
   8 -10   0    2.90    2.30
   8  10   1    1.00    1.30
   8 -10   1    1.30    2.20
   8  10   2   14.50    2.70
   8 -10   2    9.90    3.00
   8  10   3    4.20    1.80
   8 -10   3    6.30    2.80
   8  10   4    1.20    1.40
   8  10   5   -0.10    1.40
   8  10   6    0.90    1.50
  -8  11   9    1.50    2.50
  -8  11   8   -0.60    2.30
   8  11  -5   -2.00    2.40
   8  11  -4   -0.30    2.70
   8  11  -3    2.40    2.80
   8 -11  -3    8.90    3.10
   8  11  -2    2.70    1.80
   8  11  -2    2.90    2.80
   8 -11  -2    5.30    2.50
   8  11  -1    0.40    1.40
   8 -11  -1   -0.80    2.00
   8  11   0    2.60    1.70
   8 -11   0    2.20    2.70
   8  11   1    2.30    1.60
   8  11   2   -1.70    1.20
   8  11   3    3.80    1.90
   8  11   4    2.70    1.70
   8  12  -3    0.80    1.70
   8  12  -2    3.50    2.00
   8  12  -1    3.00    2.00
   8  12   0    0.00    1.50
   8  12   1   -1.50    1.50
  -9   0  14   -1.10    2.20
  -9   0  13   -1.60    1.70
  -9   0  12   21.00    3.10
  -9   0  11    0.10    1.70
   9   0 -10   -0.70    1.20
  -9   0  10    0.50    1.60
  -9   0   9    1.60    1.50
   9   0  -9   -0.50    1.10
  -9   0   8    2.10    1.40
   9   0  -8    1.10    1.20
  -9   0   7   -0.50    1.20
   9   0  -7   -0.50    1.00
  -9   0   6  109.79    5.40
   9   0  -6  123.69    5.60
  -9   0   5   -1.60    0.90
   9   0  -5    0.60    0.80
   9   0  -4    1.60    1.00
   9   0  -4    1.70    0.50
  -9   0   4    1.10    1.10
   9   0  -3   -0.10    0.30
   9   0  -3    0.00    0.70
   9   0  -2    2.40    1.00
   9   0  -2    1.50    0.50
   9   0  -1    0.60    0.70
   9   0  -1    0.10    0.50
   9   0   0  108.49    5.00
   9   0   0  113.39    4.40
   9   0   1   -0.30    0.50
   9   0   1   -1.50    0.60
   9   0   2   -0.30    1.00
   9   0   2    0.40    0.70
   9   0   3   -0.10    1.10
   9   0   3   -0.30    0.70
   9   0   4  131.79    5.90
   9   0   4  125.39    5.70
   9   0   5   -0.80    1.20
   9   0   5    1.40    1.00
   9   0   6   90.09    5.20
   9   0   7    1.90    1.90
   9   0   8   -1.00    1.60
   9   0   9    0.50    1.80
   9   0  10    7.80    2.80
   9   0  11    2.70    2.40
   9   0  12    6.40    2.90
  -9   1  15    5.20    2.80
  -9   1  14   -0.80    2.00
  -9   1  13    0.80    1.90
  -9  -1  13    1.40    2.00
  -9   1  12    5.40    2.20
  -9  -1  12    6.70    2.20
   9   1 -11    4.00    1.90
  -9   1  11    5.50    2.00
  -9  -1  11    7.00    2.10
   9   1 -10    3.60    1.80
  -9   1  10    8.90    2.20
   9  -1 -10    6.50    1.50
  -9  -1  10    7.80    2.00
  -9   1   9   29.80    3.20
   9   1  -9   30.70    3.40
   9  -1  -9   31.60    2.50
  -9  -1   9   30.50    2.40
  -9  -1   9   32.40    3.20
   9   1  -8    2.70    1.60
  -9   1   8    2.00    1.50
  -9  -1   8    1.20    1.50
   9  -1  -8    1.70    1.00
  -9   1   7    2.40    1.60
   9   1  -7    5.20    1.60
   9  -1  -7    4.80    1.30
  -9  -1   7    4.00    1.50
  -9   1   6   36.50    2.90
   9   1  -6   37.80    2.90
   9  -1  -6   34.70    2.60
  -9  -1   6   35.00    2.80
  -9   1   5    7.60    1.60
   9   1  -5    6.10    1.50
   9  -1  -5    9.50    1.60
  -9  -1   5    5.20    1.50
   9   1  -4   32.50    2.70
  -9   1   4   33.20    2.70
   9  -1  -4   36.70    2.50
   9   1  -3  102.09    4.90
  -9   1   3  105.29    4.70
   9   1  -3   99.49    3.90
   9  -1  -3   95.09    4.60
   9   1  -2  127.19    5.80
   9   1  -2  138.29    5.00
   9  -1  -2  133.29    5.80
   9  -1  -2  134.69    4.60
   9   1  -1   25.50    2.40
   9   1  -1   23.40    1.60
   9  -1  -1   19.00    2.10
   9  -1  -1   23.50    1.50
   9   1   0   -0.30    0.50
   9   1   0   -1.00    0.70
   9  -1   0   -0.60    0.50
   9  -1   0    1.00    0.70
   9   1   1   31.60    2.40
   9   1   1   30.20    2.10
   9  -1   1   32.30    2.10
   9  -1   1   34.70    2.40
   9   1   2   41.60    2.70
   9   1   2   45.50    2.80
   9  -1   2   46.80    3.00
   9  -1   2   50.19    3.00
   9   1   3    4.70    1.40
   9   1   3    4.80    1.10
   9  -1   3    3.20    1.10
   9  -1   3    4.10    1.40
   9   1   4    0.50    1.30
   9   1   4    0.40    0.70
   9  -1   4    0.40    1.40
   9  -1   4   -0.20    0.70
   9   1   5    4.20    1.60
   9  -1   5    2.60    1.20
   9  -1   5    3.60    1.70
   9   1   6   27.10    3.10
   9  -1   6   26.70    3.10
   9   1   7    3.60    1.90
   9  -1   7    3.70    1.90
   9   1   8   14.00    2.80
   9  -1   8   15.90    3.00
   9   1   9   -0.90    1.70
   9  -1   9    4.00    2.20
   9   1  10    3.00    2.50
   9  -1  10    5.70    2.50
   9   1  11    2.10    2.20
   9  -1  11   -1.10    2.20
   9   1  12   17.40    3.50
   9  -1  12   18.30    3.80
  -9   2  16   -2.30    2.40
  -9   2  15   -2.90    2.00
  -9   2  14   -0.90    2.20
  -9   2  13    0.80    2.00
  -9   2  12    1.80    2.00
  -9  -2  12    1.50    1.90
  -9  -2  12    1.90    1.40
   9   2 -11    7.00    2.30
  -9   2  11    7.90    2.30
  -9  -2  11    9.00    1.90
  -9  -2  11   11.60    2.30
  -9   2  10   10.60    2.50
   9   2 -10   11.90    2.60
  -9  -2  10    8.70    2.10
  -9  -2  10    9.10    1.70
   9   2  -9   12.60    2.70
  -9   2   9   13.30    2.50
  -9  -2   9   11.70    2.20
   9  -2  -9   14.70    1.90
  -9   2   8  146.59    6.80
   9   2  -8  138.29    7.00
   9  -2  -8  141.99    6.10
  -9  -2   8  148.49    6.60
  -9   2   7    3.70    1.50
   9   2  -7    2.60    1.70
  -9  -2   7    5.00    1.70
   9  -2  -7    1.00    0.90
   9   2  -6   34.00    3.30
  -9   2   6   32.30    3.10
   9  -2  -6   31.10    2.30
  -9   2   5   83.99    4.40
   9   2  -5   79.59    4.70
   9  -2  -5   82.19    4.10
   9   2  -4    6.70    1.70
  -9   2   4    4.50    1.40
   9  -2  -4    6.60    1.30
   9   2  -3   77.69    4.30
  -9   2   3   73.99    3.90
   9  -2  -3   68.09    3.70
   9   2  -2    2.60    1.20
   9   2  -2    4.90    0.90
  -9   2   2    3.00    1.20
   9  -2  -2    5.40    1.10
   9   2  -1    5.00    1.40
   9  -2  -1    2.90    0.90
   9  -2  -1    6.00    0.80
   9   2   0    7.20    1.40
   9   2   0    5.40    1.00
   9  -2   0    5.50    1.00
   9  -2   0    7.30    1.40
   9   2   1   14.50    1.60
   9   2   1   14.50    1.80
   9  -2   1   12.10    1.50
   9  -2   1   11.40    1.70
   9   2   2    4.30    1.20
   9   2   2    4.60    1.10
   9  -2   2    1.20    1.00
   9  -2   2    3.90    1.20
   9   2   3    2.70    1.00
   9   2   3    4.00    1.20
   9  -2   3    2.00    1.00
   9   2   4   39.10    3.10
   9   2   4   38.90    2.60
   9  -2   4   39.00    3.10
   9  -2   4   36.70    3.20
   9   2   5   -0.10    1.30
   9  -2   5    0.00    1.00
   9  -2   5   -0.30    1.30
   9   2   6    1.80    1.70
   9  -2   6    0.90    1.60
   9  -2   6    1.40    1.20
   9   2   7    0.40    1.70
   9  -2   7    1.70    1.80
   9   2   8    4.50    2.20
   9  -2   8    5.00    2.20
   9   2   9   18.50    3.20
   9  -2   9   21.80    3.40
   9   2  10    1.50    2.10
   9  -2  10   -1.30    1.70
   9   2  11    1.00    2.00
   9  -2  11    6.00    2.70
   9   2  12    4.70    2.60
   9  -2  12    6.10    2.80
  -9   3  17   -1.90    2.90
  -9   3  16    1.90    2.80
  -9   3  15   -0.70    2.30
  -9   3  14   -0.70    2.10
  -9   3  13    0.50    2.00
  -9  -3  13   -0.60    1.30
  -9   3  12   40.40    4.50
   9   3 -12   51.49    5.10
  -9  -3  12   50.39    3.90
   9   3 -11    0.70    2.00
  -9   3  11    0.00    1.90
  -9  -3  11    0.60    0.90
  -9  -3  11    2.50    1.50
   9   3 -10    3.20    2.20
  -9   3  10    7.10    2.20
  -9  -3  10    7.00    1.90
   9   3  -9   27.50    3.60
  -9   3   9   23.50    3.10
  -9   3   8   21.70    2.70
   9   3  -8   17.30    3.10
   9  -3  -8   19.50    2.10
   9   3  -7   78.69    5.30
  -9   3   7   77.39    4.70
  -9   3   6    3.60    1.40
   9   3  -6    1.70    1.70
   9  -3  -6    2.10    0.90
   9   3  -5    5.10    1.80
  -9   3   5    6.40    1.60
   9  -3  -5    6.30    1.20
  -9   3   4    7.10    1.60
   9   3  -4    6.20    1.90
   9  -3  -4    7.70    1.30
   9   3  -3   46.20    3.40
  -9   3   3   48.50    3.10
   9  -3  -3   47.40    3.00
   9   3  -2    1.10    0.70
   9   3  -2    1.30    1.30
  -9   3   2    1.20    1.20
   9  -3  -2    6.30    1.30
   9   3  -1   14.50    2.10
   9   3  -1   12.70    1.60
  -9   3   1   12.30    1.70
   9  -3  -1   12.70    1.90
   9   3   0    7.70    1.30
   9   3   0    8.80    1.70
   9  -3   0    7.00    1.40
   9  -3   0    6.40    1.00
   9   3   1   56.99    3.00
   9   3   1   56.79    3.40
   9  -3   1   58.39    2.90
   9  -3   1   48.50    3.50
   9   3   2    6.50    1.40
   9   3   2    5.70    1.30
   9  -3   2    6.90    1.40
   9  -3   2    8.30    1.70
   9   3   3   76.19    3.90
   9   3   3   73.79    3.80
   9  -3   3   70.79    4.30
   9  -3   3   66.89    3.80
   9   3   4   21.90    2.50
   9  -3   4   25.40    2.70
   9  -3   4   26.30    3.10
   9   3   5   23.40    2.80
   9  -3   5   24.50    3.10
   9  -3   5   23.60    2.70
   9   3   6   13.30    2.30
   9  -3   6   10.10    2.20
   9  -3   6    9.50    2.10
   9   3   7   -0.20    1.70
   9  -3   7    1.50    1.60
   9   3   8   -1.40    1.60
   9  -3   8    0.10    1.50
   9   3   9   -0.80    1.90
   9  -3   9   -1.40    1.60
   9   3  10    2.40    2.20
   9  -3  10    1.00    1.90
   9   3  11    0.50    2.10
   9  -3  11   -1.30    1.90
  -9   4  16   -3.40    2.40
  -9   4  15   -1.80    2.20
  -9  -4  15   -1.90    1.60
  -9   4  14   17.70    3.70
  -9  -4  14   14.60    2.90
  -9   4  13    9.30    3.00
   9   4 -12   -1.20    2.20
  -9   4  12    1.30    2.10
  -9   4  11    3.70    2.20
   9   4 -11    7.10    2.80
   9   4 -10    6.20    2.60
  -9   4  10    8.00    2.40
  -9   4   9   22.30    3.10
   9   4  -9   31.10    4.10
   9   4  -8    9.90    2.70
  -9   4   8   11.10    2.30
   9  -4  -8   12.40    1.80
   9   4  -7    1.80    2.10
  -9   4   7    1.40    1.50
   9  -4  -7    0.90    0.80
  -9   4   6    4.90    1.70
   9   4  -6    0.90    1.90
   9  -4  -6    3.30    1.10
  -9   4   5   65.49    4.10
   9   4  -5   72.19    4.90
   9  -4  -5   77.19    4.00
  -9   4   4    0.90    1.10
   9   4  -4    0.30    1.40
   9  -4  -4    0.70    0.80
   9   4  -3   77.89    5.00
  -9   4   3   85.19    4.40
   9  -4  -3   81.69    4.40
  -9   4   2   13.00    1.90
   9   4  -2   14.70    2.30
   9   4  -2   16.80    2.00
   9  -4  -2   13.00    2.00
   9   4  -1   -0.10    1.40
   9   4  -1    0.60    0.80
  -9   4   1    0.10    1.10
   9  -4  -1    0.30    0.90
   9   4   0    4.60    1.10
  -9   4   0    7.00    1.40
   9   4   0    7.90    1.80
   9  -4   0    5.50    1.50
   9   4   1  107.99    5.10
   9   4   1  119.29    5.60
   9  -4   1  116.89    5.90
   9   4   2   13.50    1.90
   9   4   2   18.00    2.20
   9  -4   2   14.40    2.30
   9  -4   2   16.50    1.90
   9   4   3   11.80    1.80
   9  -4   3   10.70    2.10
   9  -4   3   11.60    1.80
   9   4   4   10.10    1.80
   9  -4   4    7.20    1.90
   9  -4   4    6.80    1.40
   9   4   5   -0.20    1.20
   9  -4   5    1.90    1.40
   9  -4   5    1.50    1.30
   9   4   6   -1.00    1.20
   9  -4   6    1.90    1.50
   9  -4   6   -0.90    1.30
   9   4   7    0.80    1.70
   9  -4   7    0.80    1.50
   9  -4   7    0.90    1.40
   9   4   8   -1.20    1.50
   9  -4   8    4.90    2.00
   9   4   9    4.70    2.30
   9  -4   9    2.60    1.70
   9   4  10   -2.40    1.80
   9  -4  10    7.10    2.50
   9   4  11    3.00    2.20
   9  -4  11    5.30    2.50
  -9   5  16    1.00    2.90
  -9   5  15   -4.00    2.30
  -9   5  14   16.50    3.80
  -9   5  13    2.10    2.40
   9   5 -13   -2.40    2.40
  -9   5  12    6.40    2.60
   9   5 -12    5.60    3.10
   9   5 -11   -3.20    2.10
  -9   5  11   -0.20    1.70
   9   5 -10   50.99    5.60
  -9   5  10   50.49    4.90
   9   5  -9   17.70    3.50
  -9   5   9   16.20    2.80
   9   5  -8    3.70    2.20
  -9   5   8    3.40    1.80
  -9   5   7   21.80    3.00
   9   5  -7   19.80    3.60
   9  -5  -7   22.60    2.60
  -9   5   6    8.00    2.00
   9   5  -6    8.10    2.60
   9  -5  -6    7.20    1.60
   9   5  -5    2.50    1.90
  -9   5   5   -1.40    1.20
   9  -5  -5    0.20    0.90
  -9   5   4   -1.50    1.20
   9   5  -4   -1.30    1.50
   9  -5  -4    1.30    1.00
  -9   5   3   12.20    2.00
   9   5  -3    9.50    2.30
   9  -5  -3    8.50    1.80
   9   5  -2    0.90    1.60
  -9   5   2    0.00    1.20
   9   5  -2   -0.70    0.70
   9  -5  -2    0.70    1.10
  -9   5   1   45.80    3.10
   9   5  -1   45.40    3.70
   9   5  -1   43.10    3.10
   9  -5  -1   45.50    3.60
   9   5   0  333.07   13.00
   9   5   0  338.47   12.40
   9  -5   0  345.87   13.50
   9   5   1    8.00    1.90
   9   5   1    5.40    1.50
   9  -5   1    8.80    2.00
   9   5   2   44.70    3.10
   9   5   2   45.50    3.40
   9  -5   2   44.90    3.60
   9   5   3    5.80    1.50
   9  -5   3    4.60    1.60
   9  -5   3    8.10    1.60
   9   5   4    4.70    1.50
   9  -5   4    2.80    1.60
   9  -5   4    1.60    0.80
   9   5   5   13.00    2.30
   9  -5   5   11.90    2.50
   9  -5   5   16.80    2.40
   9   5   6   -1.40    1.10
   9  -5   6    1.50    1.50
   9  -5   6   -0.10    1.30
   9   5   7   17.90    2.90
   9  -5   7   13.60    2.50
   9  -5   7    9.00    2.60
   9   5   8   -0.90    1.70
   9  -5   8    2.00    1.70
   9   5   9   -1.40    1.70
   9  -5   9    5.10    2.00
   9   5  10    4.50    2.40
   9  -5  10   14.40    3.00
   9  -5  11    3.20    2.10
  -9   6  15   -2.50    2.40
  -9   6  14   -0.50    2.60
   9   6 -13    1.30    3.20
  -9   6  13   -0.60    2.30
  -9   6  12    0.90    2.20
   9   6 -12   -1.30    2.60
  -9   6  11    0.60    1.70
   9   6 -11    1.60    2.80
  -9   6  10    1.80    1.90
   9   6 -10    2.60    2.60
   9   6  -9   -0.10    2.20
  -9   6   9    0.90    1.70
  -9   6   8   55.59    4.50
   9   6  -8   58.99    6.00
   9   6  -7    6.80    2.70
  -9   6   7    7.80    2.10
   9  -6  -7   11.10    2.10
   9   6  -6   14.30    3.10
  -9   6   6   18.40    2.70
   9  -6  -6   18.40    2.50
  -9   6   5  199.28    8.60
   9   6  -5  195.08    9.90
   9  -6  -5  202.98    8.80
  -9   6   4   20.60    2.60
   9   6  -4   17.40    3.20
   9  -6  -4   16.80    2.50
  -9   6   3    3.40    1.50
   9   6  -3    4.20    2.10
   9  -6  -3    2.70    1.40
   9   6  -2  132.09    7.10
  -9   6   2  134.69    6.00
   9   6  -2  131.89    6.50
   9  -6  -2  132.09    6.80
   9   6  -1   32.90    3.30
   9   6  -1   34.30    3.70
   9  -6  -1   35.70    3.80
   9   6   0   72.89    4.70
   9   6   0   71.09    4.30
   9  -6   0   68.99    4.80
   9   6   1   10.90    1.90
   9   6   1   11.60    2.20
   9  -6   1   14.40    2.60
   9   6   2   21.80    2.60
   9  -6   2   21.40    3.20
   9   6   3   16.40    2.40
   9  -6   3   20.90    3.20
   9   6   4   25.20    2.90
   9  -6   4   22.40    3.40
   9   6   5    8.70    2.10
   9  -6   5    4.80    1.70
   9  -6   5    5.50    2.10
   9   6   6    0.40    1.60
   9  -6   6    4.80    2.10
   9  -6   6    4.40    1.80
   9   6   7    0.20    1.50
   9  -6   7    3.10    2.10
   9  -6   7    2.60    1.70
   9   6   8   -0.40    1.60
   9  -6   8   -1.60    1.70
   9  -6   8    0.30    1.60
   9   6   9    4.70    2.10
   9  -6   9   11.60    2.70
   9   6  10   -2.20    1.70
   9  -6  10    5.10    2.30
  -9   7  14    1.70    2.90
   9   7 -13   -2.00    3.00
  -9   7  13    0.00    2.50
  -9   7  12   -0.80    2.00
   9   7 -12    2.80    3.00
  -9   7  11   -1.40    1.70
   9   7 -11    1.80    2.70
  -9   7  10    2.40    2.00
   9   7 -10   -4.60    2.20
   9   7  -9   23.70    4.50
  -9   7   9   27.70    3.70
   9   7  -8    3.80    2.70
  -9   7   8    6.10    2.20
  -9   7   7    3.30    1.90
   9   7  -7    5.00    2.60
  -9   7   6    0.50    1.40
   9   7  -6    0.70    1.70
   9  -7  -6    1.20    1.50
   9   7  -5   54.19    5.50
  -9   7   5   56.79    4.10
   9  -7  -5   55.89    4.30
   9   7  -4   -1.20    1.60
  -9   7   4   -1.20    1.10
   9  -7  -4   -1.20    1.20
   9   7  -3    5.50    2.20
  -9   7   3    7.50    1.80
   9  -7  -3    8.40    2.10
   9   7  -2   -0.10    1.70
   9   7  -2    0.90    1.30
   9  -7  -2    0.00    1.30
   9   7  -1    0.00    1.20
   9   7  -1   -0.60    1.50
   9  -7  -1    1.80    1.50
   9   7   0    3.10    1.90
   9   7   0    6.60    1.80
   9  -7   0    8.40    2.20
   9   7   1   53.19    4.10
   9   7   1   58.79    4.00
   9  -7   1   51.09    5.10
   9   7   2    6.00    1.70
   9  -7   2    4.80    1.90
   9   7   3    1.00    1.40
   9  -7   3    2.20    1.70
   9   7   4    7.90    1.90
   9  -7   4    5.50    2.10
   9   7   5   -0.30    1.40
   9  -7   5    1.40    1.80
   9   7   6    4.40    1.80
   9  -7   6    3.90    2.10
   9   7   7    1.70    1.80
   9  -7   7    0.80    2.00
   9   7   8    0.50    1.90
   9  -7   8    5.40    2.70
   9   7   9   -2.40    1.60
   9  -7  10    0.60    2.10
  -9   8  13    1.60    2.60
  -9   8  12    0.30    2.30
   9   8 -11   -2.80    2.80
  -9   8  11   -2.10    1.80
   9   8 -10   -3.60    2.40
  -9   8  10   -0.60    1.90
  -9   8   9   -2.00    1.50
   9   8  -9   -3.70    2.10
   9   8  -8    2.90    2.70
  -9   8   8    3.70    2.10
   9   8  -7   -0.70    2.00
  -9   8   7   -1.90    1.40
  -9   8   6    1.70    1.70
   9   8  -6   -2.50    1.80
  -9   8   5    3.30    1.70
   9   8  -5    1.70    2.00
   9  -8  -5    3.10    1.80
  -9   8   4   -1.70    1.30
   9   8  -4   -0.60    1.90
   9  -8  -4    1.20    1.60
   9   8  -3   -0.80    1.60
   9  -8  -3    0.80    1.50
   9   8  -2    1.40    1.30
   9   8  -2   -1.70    1.60
   9  -8  -2   -0.70    1.40
   9   8  -1   -0.20    1.30
   9   8  -1    0.20    1.80
   9  -8  -1    0.50    1.50
   9   8   0    0.30    1.30
   9   8   0    1.30    1.90
   9  -8   0    1.60    1.70
   9   8   1   11.00    2.20
   9  -8   1   15.60    3.10
   9   8   2    9.30    2.20
   9  -8   2    7.60    2.40
   9   8   3    0.70    1.30
   9  -8   3    0.00    1.60
   9   8   4    9.80    2.20
   9  -8   4    8.00    2.60
   9   8   5   13.20    2.60
   9  -8   5   11.50    3.00
   9   8   6    0.80    1.40
   9  -8   6    0.10    1.90
   9   8   7    2.50    1.70
   9   8   8    2.80    2.00
  -9   9  12    1.00    2.40
  -9   9  11   -1.90    2.10
  -9   9  10   -0.70    2.10
   9   9  -9    2.80    3.10
  -9   9   9    1.40    2.10
  -9   9   8    0.70    1.80
   9   9  -8    1.60    2.60
   9   9  -7    0.90    2.40
  -9   9   7    2.30    1.90
   9   9  -6   -0.70    2.00
  -9   9   6    1.70    1.90
   9   9  -5   10.80    3.20
   9  -9  -5   14.40    3.00
   9   9  -4    4.60    2.40
   9  -9  -4    2.70    2.10
   9   9  -3   -0.70    1.80
   9  -9  -3    2.70    2.00
   9   9  -2    2.80    1.70
   9   9  -2    0.80    2.10
   9  -9  -2    1.30    1.90
   9   9  -1   -2.00    1.60
   9   9  -1    0.90    1.50
   9  -9  -1    1.00    1.60
   9   9   0    0.20    1.30
   9  -9   0   -1.50    1.30
   9   9   1    1.30    1.50
   9  -9   1    6.60    2.60
   9   9   2    3.70    1.70
   9  -9   2    1.60    2.10
   9   9   3    0.00    1.50
   9  -9   3    2.40    2.00
   9   9   4   16.30    2.90
   9  -9   4   12.20    3.20
   9   9   5    2.10    1.60
   9   9   6    2.70    1.80
   9   9   7    0.80    1.70
  -9  10  11    1.10    2.60
  -9  10  10    2.00    2.40
  -9  10   9   -2.40    2.10
  -9  10   8    1.70    2.20
   9  10  -7    0.50    2.40
  -9  10   7    2.70    2.20
   9  10  -6    5.80    3.20
   9  10  -5   -2.70    2.10
   9  10  -4    1.50    2.50
   9 -10  -4    0.70    2.00
   9  10  -3    0.20    2.30
   9 -10  -3    1.70    2.00
   9  10  -2    1.10    1.50
   9  10  -2   -2.20    2.10
   9 -10  -2   -0.60    1.90
   9  10  -1    6.30    2.30
   9  10  -1   10.00    3.20
   9 -10  -1    3.10    2.20
   9  10   0   11.90    2.80
   9 -10   0    7.90    2.80
   9  10   1   12.70    2.80
   9 -10   1   10.90    3.10
   9  10   2   -0.80    1.60
   9 -10   2   -2.80    2.00
   9  10   3    0.90    1.70
   9  10   4   -1.70    1.20
   9  10   5   -0.60    1.20
  -9  11   9    5.70    3.10
  -9  11   8   -0.90    2.20
   9  11  -4    5.80    3.30
   9  11  -3    1.20    2.80
   9  11  -3    3.90    2.30
   9 -11  -3    4.30    2.80
   9  11  -2    9.70    2.70
   9  11  -2   17.40    4.10
   9 -11  -2   13.20    3.60
   9  11  -1   22.20    3.70
   9 -11  -1   22.80    4.40
   9  11   0    4.80    2.30
   9  11   1    5.10    2.10
   9  11   2    2.20    1.90
   9  11   3    3.20    2.00
   9  12  -3    3.60    2.10
   9  12  -2    0.20    1.60
   9  12  -1    2.90    2.10
 -10   0  14   -1.50    2.00
 -10   0  13    2.70    2.00
 -10   0  12   -1.20    1.70
 -10   0  11   -2.50    1.40
 -10   0  10    9.30    2.20
  10   0 -10    0.20    0.90
  10   0  -9   -1.50    1.20
 -10   0   9   -1.80    1.50
 -10   0   8    0.80    1.60
  10   0  -8    2.20    1.40
  10   0  -7   -0.10    1.00
 -10   0   7   -1.30    1.40
 -10   0   6   23.70    2.70
  10   0  -6   31.80    3.00
  10   0  -5    0.20    1.00
 -10   0   5    2.00    1.30
 -10   0   4   58.89    3.70
  10   0  -4   57.19    3.50
  10   0  -3    0.60    0.40
  10   0  -3    1.60    0.90
  10   0  -2    6.70    0.90
  10   0  -2    7.70    1.50
  10   0  -1    0.50    0.60
  10   0  -1    0.10    0.80
  10   0   0    7.30    1.20
  10   0   0    5.60    1.30
  10   0   1   -0.50    0.90
  10   0   1   -0.70    0.70
  10   0   2    7.00    1.40
  10   0   2    0.70    0.70
  10   0   3    0.20    0.80
  10   0   3   -0.90    1.20
  10   0   4   50.59    3.40
  10   0   4   49.30    3.30
  10   0   5    0.60    1.60
  10   0   6    2.60    1.80
  10   0   7   -1.40    1.70
  10   0   8   27.60    3.70
  10   0   9    0.10    2.00
  10   0  10    6.50    2.50
  10   0  11   -2.00    2.20
 -10   1  15   -1.60    2.30
 -10   1  14   -3.60    1.80
 -10   1  13    6.10    2.50
 -10  -1  13    5.80    2.30
 -10   1  12    1.20    2.00
 -10  -1  12    1.40    1.90
 -10   1  11    6.00    2.20
  10   1 -11    1.80    1.50
 -10  -1  11    5.70    2.10
  10   1 -10   11.60    2.30
 -10   1  10    6.70    2.00
 -10  -1  10   12.40    2.40
  10  -1 -10    9.40    1.80
  10   1  -9    7.50    2.10
 -10   1   9   10.20    2.30
  10  -1  -9    5.10    1.30
 -10  -1   9    7.40    2.10
 -10   1   8   -0.10    1.50
  10   1  -8    1.30    1.40
 -10  -1   8   -0.70    1.30
  10  -1  -8    0.20    1.00
 -10   1   7   -0.10    1.30
  10   1  -7    0.10    1.30
  10  -1  -7    0.80    1.10
 -10  -1   7    1.40    1.50
  10   1  -6  242.48    9.90
 -10   1   6  244.88    9.80
 -10  -1   6  239.58    9.70
  10  -1  -6  266.87    9.80
  10   1  -5    8.10    1.80
 -10   1   5    9.60    1.80
  10  -1  -5    8.80    1.60
 -10   1   4  135.79    5.80
  10   1  -4  127.99    4.80
  10   1  -4  123.99    5.90
  10  -1  -4  113.19    5.60
 -10   1   3   39.80    3.00
  10   1  -3   38.80    3.00
  10   1  -3   38.40    2.00
  10  -1  -3   39.10    2.70
  10   1  -2   20.20    1.40
  10   1  -2   23.30    2.50
  10  -1  -2   22.30    2.30
  10   1  -1   53.59    3.20
  10   1  -1   50.89    2.60
  10  -1  -1   50.89    3.10
  10  -1  -1   52.69    2.50
  10   1   0    2.10    0.80
  10   1   0    1.60    0.90
  10  -1   0    1.60    1.00
  10  -1   0   -0.90    0.60
  10   1   1   -0.80    0.50
  10   1   1    0.40    0.80
  10  -1   1    0.60    0.80
  10  -1   1    1.00    1.00
  10   1   2   22.20    2.30
  10   1   2   19.90    2.20
  10  -1   2   16.80    2.20
  10  -1   2   21.00    2.20
  10   1   3   25.90    2.50
  10   1   3   29.90    2.80
  10  -1   3   26.80    2.80
  10  -1   3   26.40    2.70
  10   1   4  106.29    5.30
  10   1   4  104.79    5.10
  10  -1   4  100.79    5.40
  10  -1   4  114.29    5.40
  10   1   5   15.50    2.50
  10  -1   5   20.00    2.70
  10  -1   5   17.50    2.40
  10   1   6   10.90    2.50
  10  -1   6    9.80    2.40
  10   1   7   -0.70    1.70
  10  -1   7    0.80    1.80
  10   1   8    0.10    1.90
  10  -1   8   -1.00    1.80
  10   1   9    0.00    2.10
  10  -1   9    1.70    2.30
  10   1  10   -0.70    2.00
  10  -1  10    1.10    2.20
  10   1  11    1.50    2.40
  10  -1  11    1.60    2.40
 -10   2  16    5.90    3.10
 -10   2  15    0.00    2.40
 -10   2  14   -1.30    2.00
 -10   2  13    0.20    2.10
 -10   2  12    2.10    2.20
 -10  -2  12    5.30    2.20
 -10   2  11    2.20    1.80
  10   2 -11    0.20    1.70
 -10  -2  11    1.00    1.70
  10   2 -10   34.50    3.90
 -10   2  10   34.70    3.70
 -10  -2  10   38.50    3.60
 -10   2   9    0.00    1.60
  10   2  -9    0.90    1.80
  10  -2  -9    2.20    1.20
 -10  -2   9    5.20    1.80
  10   2  -8   38.50    3.90
 -10   2   8   26.10    3.20
  10  -2  -8   36.10    2.60
 -10  -2   8   37.50    3.40
 -10   2   7   15.70    2.40
  10   2  -7   14.40    2.70
  10  -2  -7   18.80    2.20
  10   2  -6   71.89    4.50
 -10   2   6   67.19    4.10
  10  -2  -6   61.19    3.60
  10   2  -5   30.20    3.20
 -10   2   5   29.70    2.90
  10  -2  -5   34.90    2.60
  10   2  -4   94.79    5.10
 -10   2   4   92.59    4.80
  10  -2  -4   92.39    4.60
  10   2  -3   41.80    2.40
 -10   2   3   42.10    2.90
  10   2  -3   49.00    3.40
  10  -2  -3   38.40    2.80
  10   2  -2   87.19    4.90
  10   2  -2   99.59    4.20
 -10   2   2   97.99    4.80
  10  -2  -2  106.79    5.00
  10   2  -1   15.00    2.10
  10  -2  -1   14.90    1.90
  10   2   0   16.60    2.00
  10   2   0   13.70    1.60
  10  -2   0   16.20    2.10
  10  -2   0   13.10    1.50
  10   2   1   46.70    3.10
  10   2   1   43.20    2.70
  10  -2   1   44.00    3.10
  10  -2   1   44.10    2.70
  10   2   2  223.88    8.80
  10   2   2  238.68    9.20
  10  -2   2  249.97    8.80
  10  -2   2  235.98    9.70
  10   2   3   81.79    4.30
  10   2   3   81.99    4.10
  10  -2   3   72.79    4.10
  10  -2   3   81.19    4.70
  10   2   4   -1.10    1.30
  10  -2   4    1.10    1.30
  10  -2   4    1.20    1.10
  10   2   5   46.00    3.70
  10  -2   5   47.90    3.70
  10  -2   5   46.50    3.70
  10   2   6   28.60    3.20
  10  -2   6   31.30    3.50
  10  -2   6   26.90    3.30
  10   2   7   20.90    3.20
  10  -2   7   25.70    3.40
  10   2   8    3.50    2.30
  10  -2   8    4.00    2.10
  10   2   9   10.20    2.80
  10  -2   9   12.70    3.00
  10   2  10   -0.80    2.20
  10  -2  10    3.20    2.50
  10   2  11    8.40    3.00
  10  -2  11    7.00    2.80
 -10   3  17    2.90    3.10
 -10   3  16   -1.70    2.50
 -10   3  15   -0.20    2.50
 -10   3  14   -1.70    2.10
 -10   3  13    0.60    2.00
 -10   3  12   16.80    3.20
  10   3 -12   16.70    3.30
  10   3 -11    0.20    2.00
 -10   3  11    0.70    1.80
 -10  -3  11   -0.10    1.50
  10   3 -10   20.90    3.40
 -10   3  10   22.20    3.20
  10   3  -9    9.00    2.50
 -10   3   9    9.90    2.30
  10  -3  -9   10.20    1.70
  10   3  -8    0.20    2.00
 -10   3   8    0.70    1.50
  10  -3  -8    0.80    0.60
 -10   3   7   16.10    2.50
  10   3  -7   14.90    2.80
  10  -3  -7   18.50    2.20
 -10   3   6   -0.60    1.50
  10   3  -6    2.50    1.80
  10  -3  -6    0.60    0.80
  10   3  -5   -0.20    1.40
 -10   3   5   -0.50    1.20
  10  -3  -5   -0.40    0.70
  10   3  -4    0.70    1.20
 -10   3   4    1.70    1.40
  10  -3  -4    0.20    0.80
  10   3  -3   29.40    3.10
 -10   3   3   22.90    2.50
  10  -3  -3   25.40    2.60
  10   3  -2    7.90    1.90
 -10   3   2    6.60    1.60
  10   3  -2    7.60    1.30
  10  -3  -2    9.50    1.70
  10   3  -1   -0.20    1.10
  10   3  -1   -0.30    0.60
  10  -3  -1    0.00    0.80
  10   3   0    0.00    1.10
  10   3   0   -0.60    0.60
  10  -3   0   -0.30    0.70
  10   3   1   44.80    2.80
  10   3   1   41.20    3.00
  10  -3   1   40.60    3.10
  10   3   2    0.20    0.90
  10   3   2    2.00    1.10
  10  -3   2    2.00    1.20
  10  -3   2    1.20    1.20
  10   3   3  107.89    5.10
  10   3   3  117.29    5.10
  10  -3   3   95.59    4.90
  10  -3   3  101.89    5.60
  10   3   4    0.00    1.20
  10  -3   4    1.10    1.30
  10  -3   4    1.50    0.80
  10   3   5   16.50    2.50
  10  -3   5   18.60    2.80
  10  -3   5   19.00    2.70
  10   3   6    0.40    1.50
  10  -3   6    3.00    1.60
  10  -3   6    4.40    1.80
  10   3   7   -0.50    1.70
  10  -3   7    2.20    1.80
  10   3   8    2.80    2.00
  10  -3   8    4.50    2.10
  10   3   9   -0.90    2.00
  10  -3   9    2.90    2.20
  10   3  10    1.30    2.00
  10  -3  10    2.30    2.30
  10   3  11    5.30    2.70
  10  -3  11    7.70    2.80
 -10   4  16    1.50    2.90
 -10   4  15   14.80    3.70
 -10   4  14    0.60    2.50
 -10   4  13   12.00    3.10
  10   4 -12   -1.20    2.30
 -10   4  12   -3.00    1.80
  10   4 -11    0.70    2.30
 -10   4  11   -0.50    1.80
 -10   4  10   19.50    3.00
  10   4 -10   20.90    3.70
 -10   4   9   11.70    2.40
  10   4  -9   11.40    3.00
 -10   4   8    3.00    1.50
  10   4  -8   -2.50    1.80
  10  -4  -8    0.00    0.90
 -10   4   7   18.80    2.70
  10   4  -7   19.50    3.30
  10  -4  -7   25.10    2.60
 -10   4   6    5.00    1.60
  10   4  -6    2.80    2.00
  10  -4  -6    2.30    1.20
  10   4  -5    0.80    1.60
 -10   4   5    1.50    1.40
  10  -4  -5    1.50    1.00
 -10   4   4    2.10    1.50
  10   4  -4   -0.40    1.40
  10  -4  -4    1.20    1.10
  10   4  -3   58.39    4.00
 -10   4   3   49.60    3.50
  10  -4  -3   57.79    3.70
  10   4  -2   -0.50    0.70
  10   4  -2    2.10    1.50
 -10   4   2   -0.90    1.30
  10  -4  -2    0.20    0.90
  10   4  -1    1.00    1.40
  10   4  -1   -0.10    0.60
 -10   4   1    0.10    1.20
  10  -4  -1   -0.80    0.90
  10   4   0   -1.40    1.20
  10   4   0   -0.10    0.80
  10  -4   0   -0.20    0.90
  10   4   1   72.99    4.30
  10   4   1   74.49    4.00
  10  -4   1   73.79    4.60
  10   4   2    0.20    1.00
  10   4   2    2.10    1.00
  10  -4   2   -0.10    1.00
  10   4   3    0.20    1.10
  10  -4   3    1.40    1.30
  10   4   4   27.00    2.80
  10  -4   4   32.20    3.70
  10  -4   4   18.70    2.40
  10   4   5    3.50    1.70
  10  -4   5    2.90    1.60
  10  -4   5    7.50    1.80
  10   4   6   -0.80    1.30
  10  -4   6    0.30    1.40
  10  -4   6    2.10    1.60
  10   4   7   19.20    3.00
  10  -4   7   19.50    3.30
  10  -4   7   21.90    3.20
  10   4   8    0.30    1.90
  10  -4   8    2.70    1.80
  10   4   9    2.50    2.20
  10  -4   9    0.10    1.80
  10   4  10    0.70    2.20
  10  -4  10    1.90    2.00
  10  -4  11    2.50    2.30
 -10   5  15   -1.00    2.60
 -10   5  14    1.30    2.40
 -10   5  13   -0.10    2.30
  10   5 -13    0.60    2.70
  10   5 -12   15.00    3.80
 -10   5  12    8.70    2.70
 -10   5  11   19.30    3.30
  10   5 -11   20.10    4.00
  10   5 -10   31.20    4.60
 -10   5  10   39.40    4.30
  10   5  -9    5.70    2.80
 -10   5   9    1.80    1.80
  10   5  -8   -0.30    2.10
 -10   5   8    5.10    1.90
  10  -5  -8    3.20    1.40
 -10   5   7    9.50    2.10
  10   5  -7    7.30    2.70
  10  -5  -7    8.10    1.80
 -10   5   6   78.89    4.80
  10   5  -6   72.69    5.60
  10  -5  -6   86.89    4.70
  10   5  -5   64.29    4.90
 -10   5   5   68.09    4.30
  10  -5  -5   72.19    4.30
 -10   5   4   10.30    2.10
  10   5  -4   10.90    2.50
  10  -5  -4    7.20    1.80
 -10   5   3   56.59    3.70
  10   5  -3   58.39    4.50
  10  -5  -3   61.09    4.00
  10   5  -2    7.60    2.10
 -10   5   2   12.30    2.00
  10   5  -2   11.80    1.90
  10  -5  -2    9.30    2.10
 -10   5   1   66.69    3.70
  10   5  -1   52.69    4.00
  10   5  -1   59.79    3.70
  10  -5  -1   65.99    4.30
  10   5   0   28.50    2.80
  10   5   0   31.40    3.40
  10  -5   0   26.10    3.20
  10   5   1    0.40    0.90
  10   5   1    1.60    1.30
  10  -5   1    0.80    1.10
  10   5   2   36.90    3.00
  10   5   2   37.50    2.90
  10  -5   2   37.30    4.10
  10   5   3    8.90    1.80
  10  -5   3   11.10    2.40
  10   5   4    0.00    1.30
  10  -5   4    3.40    1.70
  10   5   5   -0.40    1.40
  10  -5   5    1.50    1.60
  10   5   6   -0.40    1.50
  10  -5   6    2.10    1.80
  10  -5   6    2.40    1.50
  10   5   7   -0.60    1.70
  10  -5   7    3.00    1.70
  10  -5   7    2.10    2.00
  10   5   8   -2.10    1.50
  10  -5   8    1.10    1.70
  10   5   9    2.10    2.10
  10  -5   9    1.50    2.00
  10   5  10   -1.40    2.00
  10  -5  10    3.00    2.10
 -10   6  15   -2.50    2.60
 -10   6  14   -0.20    2.20
 -10   6  13    0.10    2.40
  10   6 -13   -0.60    2.70
 -10   6  12    4.20    2.20
  10   6 -12   -1.00    2.70
 -10   6  11    7.50    2.70
  10   6 -11   20.50    4.10
 -10   6  10   19.70    3.40
  10   6 -10   16.50    3.80
  10   6  -9    2.30    2.70
 -10   6   9    4.20    2.20
 -10   6   8   20.50    3.00
  10   6  -8   26.60    4.30
  10   6  -7   80.49    6.30
 -10   6   7   79.49    5.10
  10   6  -6   68.49    5.40
 -10   6   6   77.39    4.90
  10  -6  -6   77.49    4.70
 -10   6   5    9.80    2.10
  10   6  -5    5.40    2.30
  10  -6  -5   11.20    2.20
  10   6  -4   -0.70    1.60
 -10   6   4    2.40    1.50
  10  -6  -4    2.20    1.40
  10   6  -3   32.10    3.90
 -10   6   3   31.00    3.00
  10  -6  -3   33.60    3.60
  10   6  -2   20.30    2.70
 -10   6   2   19.30    2.30
  10   6  -2   16.70    2.90
  10  -6  -2   17.40    2.70
  10   6  -1   15.50    2.70
  10   6  -1   16.00    2.30
  10  -6  -1   12.50    2.50
  10   6   0   30.30    3.50
  10   6   0   28.70    3.00
  10  -6   0   28.10    3.60
  10   6   1   -0.90    1.40
  10   6   1    0.70    1.10
  10  -6   1   -0.70    1.10
  10   6   2   13.50    2.10
  10  -6   2    9.50    2.30
  10   6   3    3.20    1.40
  10  -6   3    1.30    1.60
  10   6   4    1.20    1.40
  10  -6   4    1.30    1.50
  10   6   5   11.70    2.30
  10  -6   5    8.60    2.50
  10   6   6    8.40    2.20
  10  -6   6    4.20    2.20
  10   6   7    0.30    1.60
  10  -6   7    0.60    2.10
  10   6   8   -1.50    1.70
  10   6   9   -4.40    1.70
 -10   7  14   -2.40    2.40
 -10   7  13   -2.70    2.10
  10   7 -12   -2.70    2.50
 -10   7  12    0.20    2.10
 -10   7  11   -1.00    1.90
  10   7 -11    0.60    3.00
  10   7 -10   -1.50    2.50
 -10   7  10    1.50    2.00
  10   7  -9    8.20    3.20
 -10   7   9    4.50    2.20
  10   7  -8    6.40    2.80
 -10   7   8    3.90    2.00
 -10   7   7    3.30    1.80
  10   7  -7    4.10    2.50
 -10   7   6   -2.60    1.30
  10   7  -6   -0.60    1.70
  10  -7  -6    1.80    1.40
 -10   7   5   11.70    2.30
  10   7  -5   14.30    3.10
  10  -7  -5   14.40    2.60
  10   7  -4    5.00    2.20
 -10   7   4    2.70    1.50
  10  -7  -4    3.10    1.60
  10   7  -3    3.20    1.90
  10  -7  -3    0.50    1.30
  10   7  -2    0.10    1.20
  10   7  -2    0.80    1.70
  10  -7  -2   -0.30    1.30
  10   7  -1    1.10    1.30
  10   7  -1   -0.90    1.60
  10  -7  -1   -1.60    1.30
  10   7   0   32.20    3.50
  10   7   0   31.60    3.70
  10  -7   0   31.40    3.90
  10   7   1    9.40    2.10
  10  -7   1    8.30    2.40
  10   7   2    1.00    1.30
  10  -7   2    1.10    1.50
  10   7   3   -0.30    1.10
  10  -7   3   -0.50    1.40
  10   7   4   -0.70    1.10
  10  -7   4    1.40    1.70
  10   7   5   -0.20    1.40
  10  -7   5    1.60    2.00
  10   7   6    2.30    1.80
  10  -7   6   -1.20    1.80
  10   7   7   -2.80    1.40
  10  -7   7    0.10    1.90
  10   7   8   -1.10    1.70
 -10   8  13   -1.00    2.60
 -10   8  12    8.10    3.20
 -10   8  11   -0.40    2.10
  10   8 -11   -2.70    2.50
 -10   8  10   -3.00    1.80
  10   8 -10   -1.80    2.60
  10   8  -9    0.70    2.60
 -10   8   9   -1.40    1.90
 -10   8   8    2.90    2.10
  10   8  -8    3.20    2.80
 -10   8   7   -1.10    1.60
  10   8  -7    0.30    2.10
 -10   8   6    1.40    1.60
  10   8  -6   -1.90    2.00
  10  -8  -6    0.50    1.60
  10   8  -5    2.60    2.30
 -10   8   5    0.70    1.70
  10  -8  -5    1.30    1.60
  10   8  -4    0.00    1.90
  10  -8  -4    3.60    1.90
  10   8  -3    2.50    2.20
  10  -8  -3    3.70    2.00
  10   8  -2    4.80    2.20
  10   8  -2    2.00    1.50
  10  -8  -2    3.90    2.00
  10   8  -1    1.50    1.40
  10   8  -1    0.20    1.80
  10  -8  -1   -0.60    1.40
  10   8   0    2.50    1.50
  10   8   0   -0.40    1.70
  10  -8   0    0.50    1.50
  10   8   1   -0.40    1.10
  10  -8   1   -0.40    1.60
  10   8   2    4.90    1.90
  10  -8   2    6.40    2.30
  10   8   3    3.20    1.70
  10  -8   3    2.80    2.00
  10   8   4    1.20    1.60
  10  -8   4    2.00    2.00
  10   8   5   -0.20    1.50
  10  -8   5    1.80    1.90
  10   8   6   -0.30    1.50
  10   8   7    6.20    2.20
 -10   9  12   -2.00    2.50
 -10   9  11   -1.70    2.10
 -10   9  10   -2.20    2.00
 -10   9   9   -1.00    2.00
  10   9  -9   -1.10    2.70
 -10   9   8    0.90    2.10
  10   9  -8   -0.30    2.50
 -10   9   7   -0.20    1.80
  10   9  -7    0.60    2.50
 -10   9   6    3.20    2.00
  10   9  -6    1.90    2.60
  10   9  -5    0.10    2.30
  10  -9  -5    3.30    2.10
  10   9  -4   -2.80    1.60
  10  -9  -4   -0.40    1.70
  10   9  -3   10.80    2.60
  10   9  -3    5.20    2.60
  10  -9  -3    4.90    2.30
  10   9  -2   -1.10    1.30
  10   9  -2   -1.40    2.00
  10  -9  -2    1.50    1.80
  10   9  -1    0.70    2.00
  10   9  -1    1.30    1.60
  10  -9  -1    0.80    1.90
  10   9   0    2.80    1.70
  10  -9   0    2.80    2.30
  10   9   1    8.60    2.30
  10  -9   1    7.40    2.70
  10   9   2    7.90    2.20
  10  -9   2    9.90    2.90
  10   9   3   -1.80    1.30
  10  -9   3   -2.10    1.50
  10   9   4    0.70    1.60
  10   9   5    1.50    1.80
  10   9   6    5.70    2.30
 -10  10  10    0.50    2.50
 -10  10   9    4.20    2.80
 -10  10   8   -0.50    2.10
  10  10  -6   -1.50    2.30
  10  10  -5   16.50    4.10
  10  10  -4    1.50    2.70
  10 -10  -4    3.20    2.30
  10  10  -3    4.50    2.00
  10  10  -3    2.90    2.70
  10 -10  -3    6.90    2.80
  10  10  -2    5.20    2.90
  10  10  -2    7.20    2.30
  10 -10  -2    5.70    2.70
  10  10  -1    1.20    1.70
  10 -10  -1    0.10    1.90
  10  10   0    3.00    2.00
  10 -10   0    7.10    2.90
  10  10   1   22.30    3.50
  10 -10   1   27.80    4.50
  10  10   2    0.00    1.60
  10  10   3    4.10    2.00
  10  10   4    0.10    1.60
 -10  11   9    7.80    3.40
  10  11  -3    3.50    3.20
  10  11  -3   10.60    2.80
  10 -11  -3    8.20    3.00
  10  11  -2    7.50    2.60
  10  11  -1   -0.60    1.60
  10  11   0    3.30    2.00
  10  11   1    0.00    1.80
  10  11   2    1.20    2.00
 -11   0  15   -3.90    2.00
 -11   0  14    5.10    2.50
 -11   0  13   -0.70    1.80
 -11   0  12   12.50    2.70
 -11   0  11    2.00    1.90
  11   0 -11   -0.10    0.80
 -11   0  10    3.00    1.90
  11   0 -10    0.30    1.40
  11   0  -9   -0.90    1.10
 -11   0   9    1.20    1.60
  11   0  -8   18.50    2.50
 -11   0   8   19.70    2.80
 -11   0   7   -0.70    1.30
  11   0  -7   -2.60    1.10
  11   0  -6  101.29    5.30
 -11   0   6  102.29    5.40
  11   0  -5   -0.20    1.10
 -11   0   5   -0.10    1.40
  11   0  -4  297.97   11.40
  11   0  -3   -0.80    0.90
  11   0  -2  138.69    6.30
  11   0  -1    0.90    0.90
  11   0  -1   -0.60    0.70
  11   0   0   12.40    1.80
  11   0   0   13.10    1.70
  11   0   1    1.10    1.10
  11   0   1    1.10    0.90
  11   0   2   33.60    2.70
  11   0   3   -1.00    0.80
  11   0   3    1.00    1.40
  11   0   4    0.10    1.40
  11   0   4   -0.50    0.90
  11   0   5    1.90    1.80
  11   0   6   42.00    4.20
  11   0   7    0.50    1.70
  11   0   8   -0.90    2.00
  11   0   9   -1.00    2.00
  11   0  10    5.60    2.90
  11   0  11   -0.40    2.50
 -11   1  16   -3.90    2.40
 -11   1  15   -3.90    2.30
 -11   1  14   -2.00    2.10
 -11  -1  14    0.80    2.10
 -11   1  13   -2.30    1.90
 -11  -1  13   -3.80    1.80
 -11   1  12    8.40    2.60
 -11  -1  12    8.30    2.40
 -11   1  11    1.70    1.80
  11   1 -11    3.00    1.90
 -11  -1  11    4.70    2.00
 -11   1  10    4.10    1.90
  11   1 -10    1.20    1.60
  11  -1 -10    0.60    0.70
 -11  -1  10    1.30    1.70
 -11   1   9    5.50    1.90
  11   1  -9    4.60    1.70
  11  -1  -9    5.50    1.60
 -11  -1   9    5.50    2.00
 -11   1   8    2.50    1.70
  11   1  -8    3.20    1.80
  11  -1  -8    3.70    1.50
 -11  -1   8    0.90    1.60
 -11   1   7    1.00    1.50
  11   1  -7    0.20    1.50
 -11  -1   7    0.70    1.40
  11  -1  -7    1.20    1.30
 -11   1   6    3.50    1.70
  11   1  -6    4.90    1.70
  11  -1  -6    1.80    1.30
 -11   1   5   32.10    3.00
  11   1  -5   34.50    3.30
  11  -1  -5   31.80    3.10
  11   1  -4   67.89    3.00
  11   1  -4   64.09    4.10
 -11   1   4   71.39    4.10
  11  -1  -4   62.89    3.90
  11   1  -3   10.30    1.90
  11   1  -3   10.50    1.20
  11  -1  -3   10.10    1.80
  11   1  -2    3.50    1.30
  11   1  -2    4.70    0.90
  11  -1  -2    5.10    1.30
  11   1  -1   65.39    3.80
  11   1  -1   65.99    3.10
  11  -1  -1   59.59    3.70
  11   1   0    8.80    1.40
  11   1   0    8.90    1.70
  11  -1   0    9.30    1.40
  11  -1   0   10.10    1.70
  11   1   1   -0.80    0.50
  11   1   1    0.60    1.00
  11  -1   1   -0.20    0.80
  11  -1   1    0.80    1.20
  11   1   2  145.19    6.50
  11   1   2  143.49    6.20
  11  -1   2  147.99    6.20
  11  -1   2  145.89    6.70
  11   1   3   36.10    3.20
  11   1   3   38.90    2.80
  11  -1   3   38.40    3.60
  11   1   4   12.10    2.20
  11   1   4   14.50    2.00
  11  -1   4   11.80    2.10
  11  -1   4   11.80    2.20
  11   1   5   37.30    3.70
  11  -1   5   41.50    3.90
  11  -1   5   44.10    3.90
  11   1   6   19.50    3.00
  11  -1   6   22.30    3.10
  11   1   7   12.00    2.70
  11  -1   7   15.40    2.90
  11   1   8    2.60    2.10
  11  -1   8   -0.10    2.00
  11   1   9    4.20    2.60
  11  -1   9    3.30    2.50
  11   1  10   -2.70    2.30
  11  -1  10    0.60    2.10
  11   1  11   12.60    3.40
  11  -1  11   21.50    3.90
 -11   2  17   -1.10    2.80
 -11   2  16    0.10    2.60
 -11   2  15   -1.90    2.40
 -11   2  14   -0.80    2.10
 -11   2  13   -1.80    2.10
 -11  -2  13    2.50    2.00
  11   2 -12    2.60    2.30
 -11   2  12    1.40    2.10
 -11  -2  12    3.90    1.90
  11   2 -11    6.50    2.40
 -11   2  11    3.40    2.10
 -11  -2  11    3.90    1.90
 -11   2  10   12.80    2.60
  11   2 -10    6.60    2.40
 -11  -2  10   12.60    2.30
  11  -2 -10    9.70    1.70
 -11   2   9   19.70    2.90
  11   2  -9   31.00    3.60
 -11  -2   9   26.80    3.00
  11  -2  -9   29.90    2.90
 -11   2   8    8.40    2.20
  11   2  -8   12.70    2.60
  11  -2  -8   11.60    1.90
 -11   2   7    4.90    1.90
  11   2  -7    3.20    1.80
  11  -2  -7    4.40    1.40
 -11   2   6    7.90    2.00
  11   2  -6   11.10    2.40
  11  -2  -6    9.80    1.80
 -11   2   5    2.20    1.60
  11   2  -5    2.00    1.70
  11  -2  -5    3.60    1.20
 -11   2   4   29.30    2.90
  11   2  -4   30.50    3.20
  11   2  -4   41.20    2.30
  11  -2  -4   33.10    2.70
  11   2  -3  141.49    6.60
  11   2  -3  141.29    5.50
 -11   2   3  139.39    6.30
  11  -2  -3  136.49    6.30
  11   2  -2   23.80    2.70
  11   2  -2   20.80    1.90
  11  -2  -2   22.10    2.50
  11   2  -1   23.00    1.90
  11   2  -1   23.40    2.60
  11  -2  -1   26.60    2.70
  11   2   0   72.99    4.10
  11  -2   0   71.39    4.20
  11   2   1  127.99    5.30
  11   2   1  108.59    5.60
  11  -2   1  125.09    6.10
  11   2   2    5.50    1.40
  11   2   2    3.80    1.20
  11  -2   2    4.40    1.50
  11  -2   2    5.90    1.60
  11   2   3   81.29    4.40
  11   2   3   86.69    4.30
  11  -2   3   76.99    4.70
  11  -2   3   73.79    4.30
  11   2   4   23.40    2.80
  11  -2   4   22.10    2.90
  11  -2   4   24.20    2.80
  11   2   5   11.40    2.40
  11  -2   5    8.10    2.00
  11  -2   5   14.50    2.50
  11   2   6    2.60    2.00
  11  -2   6    0.90    1.70
  11   2   7   -0.30    1.90
  11  -2   7    1.70    1.80
  11   2   8   10.80    2.70
  11  -2   8    4.80    2.40
  11   2   9    4.60    2.60
  11  -2   9    9.70    2.80
  11   2  10   -0.80    2.40
  11  -2  10    1.90    2.50
  11  -2  11    8.80    2.90
 -11   3  16   -1.40    2.70
 -11   3  15    0.00    2.40
 -11   3  14    2.70    2.60
 -11   3  13   -1.10    2.10
  11   3 -12    2.40    2.30
 -11   3  12   -1.60    1.90
  11   3 -11   -1.20    1.90
 -11   3  11   -0.70    1.60
 -11   3  10    8.60    2.40
  11   3 -10    6.50    2.50
  11   3  -9   10.10    2.50
 -11   3   9    9.90    2.30
  11  -3  -9    4.90    1.40
 -11   3   8   28.10    3.20
  11   3  -8   25.20    3.50
  11  -3  -8   33.50    3.00
 -11   3   7   26.00    3.00
  11   3  -7   31.00    3.80
  11  -3  -7   30.90    2.60
  11   3  -6   23.70    3.30
 -11   3   6   20.70    2.80
  11  -3  -6   28.20    2.80
 -11   3   5   70.39    4.30
  11   3  -5   71.49    4.70
  11  -3  -5   66.49    4.00
 -11   3   4    1.70    1.50
  11   3  -4    1.30    1.50
  11  -3  -4    2.70    1.20
  11   3  -3    6.40    1.70
 -11   3   3    5.00    1.70
  11   3  -3    4.10    1.00
  11  -3  -3    2.50    1.10
  11   3  -2   62.09    4.20
 -11   3   2   66.29    3.90
  11  -3  -2   60.49    3.90
  11   3  -1   28.30    3.00
  11   3  -1   24.60    2.00
  11  -3  -1   27.50    2.90
  11   3   0    2.40    1.00
  11   3   0    1.20    1.20
  11  -3   0    0.60    1.00
  11   3   1    1.10    0.90
  11   3   1   -0.40    1.00
  11  -3   1    1.60    1.20
  11   3   2    0.00    0.90
  11   3   2   -0.30    0.80
  11  -3   2    0.40    1.10
  11   3   3   39.80    3.10
  11  -3   3   34.20    3.70
  11   3   4    6.10    1.90
  11  -3   4    4.90    1.50
  11  -3   4    1.90    1.40
  11   3   5   13.80    2.50
  11  -3   5   10.40    2.20
  11  -3   5   15.50    2.70
  11   3   6   -2.20    1.50
  11  -3   6    0.20    1.40
  11  -3   6    0.50    1.50
  11   3   7    0.80    1.80
  11  -3   7    2.90    1.80
  11   3   8   -0.60    2.00
  11  -3   8    2.60    2.00
  11   3   9    4.50    2.30
  11  -3   9    1.70    2.20
  11   3  10   -0.50    2.20
  11  -3  10    1.20    2.20
 -11   4  16    4.40    3.20
 -11   4  15    5.70    3.20
 -11   4  14    0.10    2.50
 -11   4  13   51.89    5.50
  11   4 -13   60.99    6.10
 -11   4  12    2.30    2.20
  11   4 -12   -0.40    2.40
 -11   4  11    5.80    2.40
  11   4 -11    5.50    2.90
 -11   4  10    0.40    1.70
  11   4 -10    1.00    2.30
  11   4  -9   20.00    3.60
 -11   4   9   14.70    2.70
  11   4  -8    3.20    2.20
 -11   4   8    0.80    1.50
  11  -4  -8    0.60    1.00
 -11   4   7   50.09    4.00
  11   4  -7   51.99    5.10
  11  -4  -7   57.89    3.60
 -11   4   6   14.90    2.50
  11   4  -6   16.00    2.90
  11  -4  -6   16.60    2.30
  11   4  -5   69.29    5.00
 -11   4   5   77.89    4.60
  11  -4  -5   72.99    4.40
 -11   4   4   28.00    3.00
  11   4  -4   44.10    4.10
  11  -4  -4   29.10    3.10
  11   4  -3  116.09    6.40
  11   4  -3  118.49    5.60
 -11   4   3  125.39    5.90
  11  -4  -3  128.09    6.20
  11   4  -2   18.80    2.80
  11   4  -2   19.80    2.20
 -11   4   2   19.30    2.40
  11  -4  -2   17.80    2.60
  11   4  -1   13.20    2.30
  11   4  -1   12.70    1.80
  11  -4  -1   14.10    2.30
  11   4   0   47.00    3.50
  11   4   0   39.30    2.80
  11  -4   0   42.60    3.40
  11   4   1   17.80    2.20
  11   4   1   19.90    2.50
  11  -4   1   16.60    2.60
  11   4   2   12.80    2.00
  11   4   2   13.40    2.00
  11  -4   2   13.70    2.40
  11   4   3    4.90    1.60
  11  -4   3    1.60    1.30
  11   4   4   -0.70    1.20
  11  -4   4    1.70    1.40
  11   4   5   -0.40    1.40
  11  -4   5   -1.10    1.30
  11   4   6    0.00    1.70
  11  -4   6    0.60    1.60
  11   4   7    4.20    2.10
  11  -4   7   10.20    2.30
  11   4   8    4.40    2.20
  11  -4   8    4.10    2.10
  11   4   9   -0.20    2.00
  11  -4   9    3.60    2.30
  11   4  10    1.90    2.30
  11  -4  10    4.60    2.40
 -11   5  15   -3.10    2.20
 -11   5  14    3.90    2.70
 -11   5  13   14.80    3.30
  11   5 -13   12.30    3.70
  11   5 -12   13.20    3.60
 -11   5  12    7.80    2.90
  11   5 -11   -4.30    2.20
 -11   5  11   -3.30    1.40
  11   5 -10    2.20    2.50
 -11   5  10    1.40    1.80
 -11   5   9   14.00    2.80
  11   5  -9    9.10    3.30
 -11   5   8   22.40    3.10
  11   5  -8   24.80    4.00
  11   5  -7   26.30    4.00
 -11   5   7   23.60    3.10
  11  -5  -7   30.30    3.20
 -11   5   6   14.90    2.40
  11   5  -6   12.40    2.80
  11  -5  -6   17.00    2.40
 -11   5   5   -0.60    1.40
  11   5  -5   -0.80    1.60
  11  -5  -5   -0.10    1.20
 -11   5   4   26.60    2.90
  11   5  -4   28.00    3.70
  11  -5  -4   29.30    3.30
 -11   5   3    5.90    1.70
  11   5  -3    8.60    1.70
  11   5  -3    8.70    2.30
  11  -5  -3    5.90    1.70
  11   5  -2   11.00    2.30
  11   5  -2    8.20    1.70
 -11   5   2   16.80    2.20
  11  -5  -2   12.60    2.30
  11   5  -1   18.10    2.70
  11   5  -1   14.60    2.10
  11  -5  -1   14.50    2.50
  11   5   0    2.60    1.10
  11   5   0    0.70    1.30
  11  -5   0    2.40    1.20
  11   5   1    1.80    1.10
  11   5   1    2.60    1.50
  11  -5   1    1.20    1.10
  11   5   2    8.90    1.80
  11  -5   2   12.50    2.50
  11   5   3   14.80    2.30
  11  -5   3   14.00    2.70
  11   5   4    0.80    1.40
  11  -5   4    0.00    1.40
  11   5   5    1.50    1.60
  11  -5   5    4.20    2.00
  11   5   6   12.70    2.60
  11  -5   6   10.20    2.80
  11   5   7    1.50    2.00
  11  -5   7   -0.40    1.90
  11   5   8   -2.10    1.70
  11   5   9    0.10    1.90
 -11   6  14   -4.40    2.20
  11   6 -13   -2.20    2.80
 -11   6  13   -3.40    2.00
 -11   6  12    9.40    3.00
  11   6 -12    5.50    3.30
 -11   6  11    8.80    2.80
  11   6 -11    8.60    3.60
  11   6 -10    0.20    2.60
 -11   6  10    0.70    1.80
 -11   6   9    0.90    1.60
  11   6  -9    0.60    2.50
  11   6  -8    6.50    2.70
 -11   6   8    1.20    1.80
  11   6  -7   13.90    3.30
 -11   6   7    9.30    2.30
  11  -6  -7   16.30    2.50
 -11   6   6    7.60    2.10
  11   6  -6   12.30    2.90
  11  -6  -6   13.90    2.50
  11   6  -5    1.30    1.90
 -11   6   5    1.50    1.50
  11  -6  -5    0.80    1.30
  11   6  -4   13.40    2.70
 -11   6   4   17.50    2.50
  11  -6  -4   18.20    2.80
 -11   6   3    8.00    1.80
  11   6  -3    7.40    1.70
  11   6  -3    7.80    2.40
  11  -6  -3   10.00    2.20
  11   6  -2   40.90    3.80
  11   6  -2   36.00    3.90
  11  -6  -2   44.50    4.40
  11   6  -1   -0.60    1.40
  11   6  -1    0.70    1.20
  11  -6  -1   -0.20    1.20
  11   6   0   57.29    4.40
  11   6   0   48.40    3.50
  11  -6   0   49.70    4.20
  11   6   1    2.20    1.70
  11   6   1    3.10    1.30
  11  -6   1    2.70    1.70
  11   6   2    0.70    1.20
  11  -6   2    1.80    1.50
  11   6   3    3.30    1.60
  11  -6   3    0.10    1.50
  11   6   4   -0.80    1.30
  11  -6   4   -0.20    1.50
  11   6   5    9.40    2.20
  11  -6   5   10.80    2.70
  11   6   6    2.40    1.80
  11  -6   6    1.40    1.90
  11   6   7   -0.70    1.70
  11  -6   7    3.30    2.20
  11   6   8    0.30    2.00
 -11   7  14    1.70    2.90
 -11   7  13    0.70    2.40
  11   7 -12    0.00    2.80
 -11   7  12    1.30    2.20
 -11   7  11    1.40    2.30
  11   7 -11   -0.30    2.90
  11   7 -10    7.90    3.30
 -11   7  10    8.80    2.60
  11   7  -9   31.00    4.90
 -11   7   9   24.90    3.70
 -11   7   8    0.10    1.70
  11   7  -8    0.50    2.20
 -11   7   7    7.30    2.30
  11   7  -7    2.80    2.30
  11  -7  -7   10.60    2.40
 -11   7   6   -2.80    1.40
  11   7  -6   -1.00    1.90
  11  -7  -6   -1.50    1.30
 -11   7   5    0.10    1.50
  11   7  -5    3.80    2.20
  11  -7  -5    3.10    1.70
  11   7  -4    3.00    2.20
 -11   7   4    1.30    1.60
  11  -7  -4    4.30    1.90
  11   7  -3   22.30    3.60
  11   7  -3   27.80    3.30
  11  -7  -3   26.80    3.50
  11   7  -2   -1.40    1.60
  11   7  -2    0.20    1.20
  11  -7  -2    0.30    1.40
  11   7  -1    0.30    1.20
  11   7  -1   -2.80    1.40
  11  -7  -1   -1.70    1.10
  11   7   0   11.20    2.40
  11   7   0   15.70    2.50
  11  -7   0   21.60    3.50
  11   7   1    6.10    1.70
  11  -7   1   -0.20    1.40
  11   7   2   -0.90    1.30
  11  -7   2    0.30    1.40
  11   7   3    0.80    1.50
  11  -7   3    0.00    1.60
  11   7   4    1.40    1.50
  11  -7   4    4.00    2.10
  11   7   5    2.10    1.80
  11  -7   5    2.40    2.10
  11   7   6    0.70    1.80
  11  -7   6    0.60    2.10
  11   7   7   -0.20    1.90
  11   7   8   -2.60    1.90
 -11   8  12    3.80    2.80
 -11   8  11   -0.30    2.20
 -11   8  10   -1.90    2.00
  11   8 -10   -1.00    2.80
 -11   8   9    2.40    2.10
  11   8  -9    5.10    2.90
 -11   8   8   -0.20    1.80
  11   8  -8    0.10    2.50
  11   8  -7   -0.50    2.00
 -11   8   7   -2.50    1.50
 -11   8   6    0.80    1.80
  11   8  -6    3.70    2.40
  11  -8  -6    5.50    2.10
 -11   8   5    2.90    1.80
  11   8  -5    3.90    2.20
  11  -8  -5    4.30    2.00
  11   8  -4    1.20    2.10
  11  -8  -4    1.10    1.90
  11   8  -3   -1.50    1.70
  11   8  -3   -0.30    1.20
  11  -8  -3   -1.20    1.40
  11   8  -2    2.80    1.60
  11   8  -2    0.10    2.00
  11  -8  -2    4.50    2.10
  11   8  -1    1.10    1.50
  11   8  -1    0.40    1.80
  11  -8  -1   -0.20    1.60
  11   8   0    1.60    1.40
  11  -8   0    0.20    1.70
  11   8   1    1.30    1.40
  11  -8   1   -0.10    1.70
  11   8   2    0.00    1.30
  11  -8   2   -1.50    1.50
  11   8   3    5.90    2.10
  11  -8   3    4.90    2.40
  11   8   4    3.80    1.90
  11  -8   4    1.70    2.10
  11   8   5    6.40    2.20
  11   8   6   -1.70    1.70
 -11   9  11   -2.50    2.20
 -11   9  10   -0.80    2.30
 -11   9   9   -3.70    1.90
 -11   9   8    0.30    2.20
  11   9  -8    2.80    3.00
 -11   9   7   -1.10    1.80
  11   9  -7   -0.60    2.30
  11   9  -6   -1.20    2.30
  11   9  -5    3.40    2.40
  11  -9  -5    2.30    2.20
  11   9  -4   -0.40    2.30
  11  -9  -4    2.70    2.00
  11   9  -3   -0.40    1.40
  11   9  -3   -0.30    2.10
  11  -9  -3    1.40    2.00
  11   9  -2    0.70    2.20
  11   9  -2    3.40    1.90
  11  -9  -2    1.30    2.00
  11   9  -1   -1.40    2.10
  11   9  -1    2.00    1.60
  11  -9  -1    1.60    2.10
  11   9   0    5.90    2.10
  11  -9   0    6.90    2.50
  11   9   1    0.60    1.50
  11  -9   1    0.70    1.90
  11   9   2    6.50    2.20
  11  -9   2    5.60    2.50
  11   9   3    0.50    1.60
  11   9   4   -2.40    1.50
  11   9   5    6.70    2.40
 -11  10  10    1.90    2.70
 -11  10   9   -2.50    2.20
 -11  10   8   -3.60    2.00
  11  10  -5   -0.60    2.60
  11  10  -4   13.70    3.80
  11  10  -4   12.90    3.00
  11 -10  -4   13.10    3.40
  11  10  -3   21.40    4.20
  11  10  -3   24.40    3.70
  11 -10  -3   21.50    4.10
  11  10  -2   -4.60    2.10
  11  10  -2    0.00    1.50
  11 -10  -2    1.60    2.10
  11  10  -1   11.80    2.80
  11 -10  -1    9.30    3.10
  11  10   0    7.20    2.20
  11  10   1    0.00    1.60
  11  10   2    0.10    1.70
  11  10   3    9.90    2.60
  11  11  -4    1.60    1.80
  11  11  -3   10.40    2.80
  11  11  -2   -1.80    1.60
  11  11  -1   -0.10    1.80
  11  11   0    1.10    1.90
  11  11   1    1.00    1.90
 -12   0  15   -0.30    2.40
 -12   0  14    2.90    2.60
 -12   0  13    1.10    2.10
 -12   0  12    3.90    2.20
  12   0 -11    1.20    1.50
 -12   0  11    0.00    1.80
 -12   0  10   13.70    2.50
  12   0 -10   12.30    2.20
  12   0  -9   -0.20    1.20
 -12   0   9   -0.70    1.60
  12   0  -8   47.10    3.60
 -12   0   8   45.90    3.70
  12   0  -7    1.90    1.30
 -12   0   7    0.40    1.60
  12   0  -6    2.40    1.40
 -12   0   6   -0.40    1.30
  12   0  -5   -2.10    1.00
  12   0  -4    1.10    1.10
  12   0  -3    0.10    1.00
  12   0  -2   31.80    3.10
  12   0  -1   -1.00    0.70
  12   0   0   -0.20    0.80
  12   0   1   -0.40    0.80
  12   0   1   -0.20    1.30
  12   0   2    3.50    1.30
  12   0   2    4.80    1.60
  12   0   3    0.80    1.10
  12   0   3   -0.90    1.30
  12   0   4   59.39    4.20
  12   0   4   61.29    4.00
  12   0   5   -1.00    1.60
  12   0   6   16.40    3.00
  12   0   7   -1.10    1.80
  12   0   8    8.60    2.80
  12   0   9   -0.30    2.30
  12   0  10    1.50    2.60
 -12   1  16    0.00    2.70
 -12   1  15   -0.20    2.30
 -12   1  14    0.60    2.30
 -12  -1  14    1.30    2.30
 -12   1  13    0.40    2.10
 -12  -1  13    3.60    2.20
 -12   1  12   -0.20    2.00
 -12  -1  12    1.80    2.20
 -12   1  11   -0.10    1.80
  12   1 -11    3.30    1.90
 -12  -1  11   -0.10    1.80
 -12   1  10    4.50    2.10
  12   1 -10   10.10    2.40
 -12  -1  10    3.60    2.00
  12  -1 -10    8.90    1.90
  12   1  -9    6.30    2.00
 -12   1   9    4.00    1.90
 -12  -1   9    6.10    2.10
  12  -1  -9   11.10    2.00
 -12   1   8   13.40    2.40
  12   1  -8   13.90    2.60
  12  -1  -8   11.80    2.10
 -12  -1   8   12.00    2.30
  12   1  -7   -0.50    1.50
 -12   1   7   -1.50    1.40
  12  -1  -7    0.40    1.10
  12   1  -6  286.27   11.10
 -12   1   6  267.97   10.60
  12  -1  -6  247.28   10.50
 -12   1   5   13.30    2.20
  12   1  -5   16.30    2.40
  12  -1  -5   13.40    2.10
  12   1  -4  147.69    7.00
  12  -1  -4  158.18    7.10
  12   1  -3   14.10    2.10
  12  -1  -3   13.00    2.00
  12   1  -2   13.60    2.20
  12  -1  -2   13.90    2.10
  12   1  -1   59.69    3.90
  12   1  -1   67.59    3.30
  12  -1  -1   67.89    4.00
  12   1   0  447.86   16.70
  12   1   0  486.75   15.50
  12  -1   0  450.65   16.70
  12   1   1   34.90    3.20
  12   1   1   30.50    2.80
  12  -1   1   30.40    3.10
  12   1   2   14.40    2.10
  12   1   2   13.20    2.00
  12  -1   2   12.10    2.10
  12  -1   2   11.70    2.00
  12   1   3   29.50    2.90
  12   1   3   30.90    3.20
  12  -1   3   26.10    2.90
  12  -1   3   29.90    3.30
  12   1   4   -1.50    1.50
  12  -1   4   -0.30    1.10
  12  -1   4   -0.30    1.50
  12   1   5   41.40    4.10
  12  -1   5   37.70    3.90
  12   1   6    0.70    1.90
  12  -1   6    3.50    2.00
  12   1   7    6.40    2.60
  12  -1   7    7.70    2.60
  12   1   8   -0.80    1.90
  12  -1   8   -0.90    2.10
  12   1   9    6.90    3.00
  12  -1   9    8.30    2.90
  12   1  10   -0.50    2.30
  12  -1  10    2.10    2.50
 -12   2  17   -4.20    2.70
 -12   2  16    0.60    2.90
 -12   2  15    5.60    3.10
 -12   2  14   -3.90    2.10
 -12   2  13    1.30    2.30
 -12  -2  13    1.70    2.10
  12   2 -12    1.50    2.00
 -12   2  12    1.90    2.20
 -12  -2  12   -0.80    1.80
  12   2 -11    0.50    1.90
 -12   2  11    2.80    2.30
 -12  -2  11    2.50    1.90
  12   2 -10    1.20    1.80
 -12   2  10    0.30    1.80
 -12  -2  10    1.60    1.70
  12  -2 -10    1.20    1.00
 -12   2   9  102.39    5.90
  12   2  -9  100.89    6.00
  12  -2  -9  104.29    5.30
  12   2  -8   34.90    3.80
 -12   2   8   29.30    3.30
  12  -2  -8   34.50    2.80
  12   2  -7    8.80    2.30
 -12   2   7    6.80    2.00
  12  -2  -7    6.20    1.60
 -12   2   6    9.80    2.20
  12   2  -6   10.00    2.30
  12  -2  -6   11.10    2.00
  12   2  -5    2.90    1.60
 -12   2   5    3.60    1.80
  12  -2  -5    4.10    1.40
 -12   2   4    7.20    1.90
  12   2  -4    7.50    1.20
  12   2  -4    5.40    1.70
  12  -2  -4    5.80    1.60
  12   2  -3   43.30    3.50
  12   2  -3   40.60    2.40
  12  -2  -3   38.80    3.10
  12   2  -2   -0.10    0.70
  12   2  -2    0.10    1.10
  12  -2  -2   -0.10    0.80
  12   2  -1   19.20    2.50
  12   2  -1   24.20    2.10
  12  -2  -1   17.80    2.40
  12   2   0   63.09    4.00
  12  -2   0   62.19    4.00
  12   2   1   34.30    2.60
  12   2   1   31.70    3.00
  12  -2   1   30.70    3.30
  12   2   2   17.60    2.30
  12   2   2   23.80    2.60
  12  -2   2   21.80    2.80
  12   2   3   52.99    3.70
  12   2   3   49.70    3.40
  12  -2   3   43.90    4.20
  12   2   4   -0.60    1.60
  12  -2   4    5.10    1.70
  12   2   5   16.20    2.80
  12  -2   5   15.80    2.70
  12  -2   5   17.10    2.70
  12   2   6   -1.90    1.60
  12  -2   6    3.00    2.00
  12   2   7    3.40    2.10
  12  -2   7   -0.20    1.90
  12   2   8   -2.60    1.80
  12  -2   8    5.10    2.40
  12   2   9   12.40    3.10
  12  -2   9   14.70    3.40
  12   2  10    4.20    2.80
  12  -2  10    5.30    2.60
 -12   3  16    0.50    2.80
 -12   3  15   -0.90    2.50
 -12   3  14   -2.60    2.30
 -12   3  13    1.70    2.30
 -12   3  12   20.70    3.50
  12   3 -12   21.50    3.60
 -12   3  11   12.00    2.90
  12   3 -11   12.30    3.00
  12   3 -10   30.40    4.10
 -12   3  10   25.70    3.60
  12   3  -9   31.40    4.00
 -12   3   9   28.30    3.50
  12  -3  -9   34.00    2.80
  12   3  -8    9.50    2.50
 -12   3   8   15.30    2.60
  12  -3  -8   10.70    2.00
  12   3  -7   40.70    4.30
 -12   3   7   46.40    3.80
  12  -3  -7   50.69    3.40
 -12   3   6    0.20    1.40
  12   3  -6    0.40    1.70
  12  -3  -6    1.50    1.10
  12   3  -5   -0.20    1.40
 -12   3   5    0.40    1.40
  12  -3  -5    0.60    1.00
  12   3  -4   20.90    2.90
 -12   3   4   22.70    2.80
  12   3  -4   24.00    2.30
  12  -3  -4   24.70    2.70
  12   3  -3   48.20    2.90
  12   3  -3   44.40    3.70
 -12   3   3   46.70    3.40
  12  -3  -3   46.40    3.50
  12   3  -2    7.90    2.00
  12  -3  -2    7.80    1.80
  12   3  -1   48.40    3.50
  12   3  -1   47.20    2.90
  12  -3  -1   43.10    3.40
  12   3   0    8.70    1.80
  12   3   0    7.00    1.40
  12  -3   0    6.00    1.70
  12   3   1   37.40    3.10
  12   3   1   41.50    2.90
  12  -3   1   39.50    3.90
  12   3   2   -0.50    1.10
  12   3   2    2.90    1.20
  12  -3   2   -0.50    1.10
  12   3   3   52.59    3.50
  12  -3   3   52.99    4.10
  12   3   4   35.20    3.50
  12  -3   4   23.70    3.30
  12   3   5    6.50    2.00
  12  -3   5    5.90    2.10
  12   3   6    9.70    2.50
  12   3   7    0.30    1.90
  12   3   8   -3.20    1.70
  12  -3   8    1.30    2.00
  12   3   9    5.90    2.90
  12  -3   9    7.50    2.70
  12  -3  10    8.70    2.90
 -12   4  16   -3.90    2.60
 -12   4  15   -2.00    2.60
 -12   4  14    0.10    2.40
 -12   4  13    2.40    2.60
  12   4 -13    3.70    2.80
 -12   4  12   -0.60    2.20
  12   4 -12   -0.80    2.20
 -12   4  11    0.00    2.00
  12   4 -11    0.40    2.30
 -12   4  10    3.00    2.00
  12   4 -10    4.70    2.50
 -12   4   9    2.70    1.90
  12   4  -9    1.70    2.30
  12  -4  -9    0.70    0.90
  12   4  -8    7.70    2.60
 -12   4   8    5.70    2.10
  12  -4  -8   10.70    2.00
  12   4  -7    0.00    1.90
 -12   4   7    1.00    1.50
  12  -4  -7    0.30    1.10
 -12   4   6   21.30    2.80
  12   4  -6   18.00    3.00
  12  -4  -6   22.20    2.70
 -12   4   5    6.20    1.80
  12   4  -5    7.00    2.00
  12  -4  -5    6.20    1.70
 -12   4   4   12.40    2.30
  12   4  -4   16.80    2.10
  12   4  -4   18.10    2.90
  12  -4  -4   16.10    2.50
  12   4  -3   10.30    2.30
 -12   4   3   19.10    2.40
  12   4  -3   14.00    1.90
  12  -4  -3   15.30    2.40
  12   4  -2    1.90    1.00
  12   4  -2    4.20    1.70
 -12   4   2    1.60    1.30
  12  -4  -2    3.20    1.40
  12   4  -1   -0.70    1.10
  12   4  -1    0.00    0.80
  12  -4  -1    0.00    1.00
  12   4   0    7.30    1.80
  12   4   0    9.80    1.70
  12  -4   0    7.00    1.90
  12   4   1    1.20    1.20
  12   4   1    0.50    1.00
  12  -4   1   -1.50    0.90
  12   4   2   13.90    2.10
  12   4   2   17.30    2.30
  12  -4   2   13.50    2.50
  12   4   3    2.00    1.40
  12  -4   3    3.30    1.60
  12   4   4    0.40    1.40
  12  -4   4    1.60    1.40
  12   4   5    1.90    1.60
  12  -4   5    3.40    1.80
  12   4   6   -1.00    1.70
  12  -4   6    1.80    1.80
  12   4   7   -2.20    1.70
  12   4   8   -0.70    2.10
  12   4   9    2.40    2.60
 -12   5  15   -0.20    2.80
 -12   5  14   -0.90    2.50
  12   5 -13   -0.90    2.70
 -12   5  13    5.00    2.70
 -12   5  12    1.70    2.30
  12   5 -12    0.60    2.50
 -12   5  11    4.70    2.40
  12   5 -11    8.80    3.10
  12   5 -10    3.00    2.70
 -12   5  10    1.90    2.10
  12   5  -9   11.10    3.20
 -12   5   9   14.90    2.80
 -12   5   8   24.40    3.40
  12   5  -8   33.60    4.50
  12  -5  -8   25.50    3.10
 -12   5   7   13.40    2.60
  12   5  -7   15.70    3.20
  12  -5  -7   13.40    2.40
 -12   5   6   16.40    2.70
  12   5  -6   20.40    3.40
  12  -5  -6   21.50    2.90
 -12   5   5   33.30    3.40
  12   5  -5   39.30    4.30
  12  -5  -5   39.40    3.90
  12   5  -4   57.69    3.70
 -12   5   4   47.50    3.70
  12   5  -4   50.39    4.80
  12  -5  -4   61.39    4.30
  12   5  -3    4.10    1.40
 -12   5   3    5.80    1.70
  12   5  -3    2.80    1.80
  12  -5  -3    6.10    1.90
  12   5  -2   26.80    3.40
 -12   5   2   23.70    2.70
  12   5  -2   26.90    2.90
  12  -5  -2   29.40    3.50
  12   5  -1   19.30    2.30
  12   5  -1   14.50    2.50
  12  -5  -1   16.20    2.80
  12   5   0    1.50    1.10
  12   5   0    2.80    1.60
  12  -5   0    2.90    1.50
  12   5   1    3.90    1.50
  12   5   1    1.70    1.30
  12  -5   1    2.00    1.50
  12   5   2    7.50    1.80
  12  -5   2    7.00    2.00
  12   5   3   11.00    2.10
  12  -5   3   12.00    2.60
  12   5   4    2.20    1.60
  12  -5   4    5.20    2.00
  12   5   5   -1.30    1.40
  12  -5   5   -0.60    1.40
  12   5   6    1.00    1.70
  12  -5   6    2.00    2.10
  12   5   7    0.60    2.00
  12   5   8   -2.70    1.90
 -12   6  14   -2.10    2.50
 -12   6  13   -0.30    2.20
  12   6 -13   -0.10    3.10
 -12   6  12    0.70    2.20
  12   6 -12    2.70    3.10
  12   6 -11   -1.00    2.70
 -12   6  11    0.90    2.20
  12   6 -10   -1.60    2.40
 -12   6  10    0.20    1.80
 -12   6   9   11.70    2.80
  12   6  -9   14.10    3.70
 -12   6   8    0.50    1.70
  12   6  -8    2.30    2.10
  12   6  -7    2.10    2.10
 -12   6   7   -1.90    1.40
  12  -6  -7    2.50    1.60
  12   6  -6   -0.90    1.90
 -12   6   6    0.70    1.60
  12  -6  -6   -0.30    1.20
  12   6  -5    5.40    2.40
 -12   6   5    6.80    2.10
  12  -6  -5   10.00    2.30
 -12   6   4    1.20    1.50
  12   6  -4    2.60    1.40
  12   6  -4    4.40    2.20
  12  -6  -4    2.30    1.50
  12   6  -3   15.50    2.40
 -12   6   3   17.90    2.50
  12   6  -3   15.10    2.90
  12  -6  -3   14.00    2.70
  12   6  -2    3.30    1.90
  12   6  -2    4.10    1.50
  12  -6  -2    3.20    1.80
  12   6  -1   22.00    2.70
  12   6  -1   20.90    3.10
  12  -6  -1   20.40    3.10
  12   6   0   -1.00    1.30
  12   6   0    1.40    1.10
  12  -6   0   -1.30    1.10
  12   6   1   -0.40    1.10
  12  -6   1    0.70    1.40
  12   6   2   17.90    2.60
  12  -6   2   19.80    3.30
  12   6   3    2.20    1.50
  12  -6   3    2.90    1.80
  12   6   4    9.80    2.40
  12  -6   4    9.70    2.70
  12   6   5    0.30    1.70
  12  -6   5   -0.80    1.70
  12   6   6   -1.50    1.80
  12  -6   6    0.60    2.00
  12   6   7   -2.90    1.80
  12  -6   7    0.10    2.00
  12   6   8    1.20    2.20
 -12   7  13   -2.00    2.40
 -12   7  12    4.70    2.60
  12   7 -11    0.70    3.10
 -12   7  11    3.00    2.20
 -12   7  10    3.50    2.40
  12   7 -10    7.80    3.30
  12   7  -9   12.80    3.80
 -12   7   9   10.40    2.80
  12   7  -8    4.10    2.60
 -12   7   8    3.70    2.10
 -12   7   7    0.50    1.80
  12   7  -7   -0.50    2.00
  12  -7  -7    3.20    1.90
 -12   7   6    1.70    1.80
  12   7  -6    4.50    2.50
  12  -7  -6    4.90    2.00
 -12   7   5   -0.50    1.60
  12   7  -5   -2.00    1.60
  12  -7  -5    0.60    1.40
  12   7  -4    2.60    1.60
  12   7  -4   -0.20    1.90
  12  -7  -4    2.10    1.60
  12   7  -3    2.50    2.10
  12   7  -3    6.60    1.90
  12  -7  -3    3.60    1.70
  12   7  -2    3.10    1.60
  12   7  -2    1.00    1.80
  12  -7  -2   -0.40    1.40
  12   7  -1    2.30    1.40
  12   7  -1    0.50    1.70
  12  -7  -1   -1.20    1.40
  12   7   0   -0.30    1.10
  12   7   0    0.70    1.70
  12  -7   0    0.90    1.70
  12   7   1    2.30    1.50
  12  -7   1    1.70    1.60
  12   7   2    0.80    1.40
  12  -7   2    0.00    1.60
  12   7   3    1.80    1.50
  12  -7   3    1.10    1.70
  12   7   4    1.60    1.70
  12  -7   4    2.10    2.00
  12   7   5    1.20    1.80
  12  -7   5    5.80    2.40
  12   7   6    0.60    1.90
  12   7   7   -2.10    1.70
 -12   8  12   -0.50    2.50
 -12   8  11   -0.30    2.30
 -12   8  10    1.30    2.40
  12   8  -9    5.40    3.10
 -12   8   9    4.50    2.40
  12   8  -8   -0.20    2.30
 -12   8   8   -1.90    1.80
  12   8  -7    1.10    2.50
 -12   8   7   -4.10    1.50
 -12   8   6    6.40    2.20
  12   8  -6    6.70    2.80
  12  -8  -6   12.20    2.80
  12   8  -5    1.80    2.50
  12  -8  -5    5.60    2.30
  12   8  -4    0.10    2.10
  12   8  -4    5.10    2.00
  12  -8  -4    4.90    2.20
  12   8  -3   16.40    2.80
  12   8  -3    5.50    2.60
  12  -8  -3   15.80    3.20
  12   8  -2    2.20    1.50
  12   8  -2   -0.60    1.80
  12  -8  -2    3.80    2.20
  12   8  -1    1.10    1.90
  12   8  -1    2.30    1.60
  12  -8  -1    0.80    1.90
  12   8   0   -0.10    1.30
  12  -8   0    0.50    1.90
  12   8   1   -1.20    1.20
  12  -8   1    1.90    2.10
  12   8   2    1.90    1.60
  12  -8   2    1.90    2.00
  12   8   3   -1.60    1.30
  12  -8   3   -0.50    1.90
  12   8   4    1.70    1.80
  12   8   5    6.40    2.40
  12   8   6   -1.60    1.50
 -12   9  11   -3.20    2.20
 -12   9  10   -2.80    2.00
 -12   9   9    2.10    2.50
 -12   9   8    0.10    2.10
  12   9  -7   -4.60    2.30
 -12   9   7   -2.70    1.90
  12   9  -6    2.30    2.50
  12   9  -5    3.80    2.80
  12  -9  -5    6.60    2.70
  12   9  -4   10.90    2.50
  12   9  -4   -0.20    2.50
  12  -9  -4    5.10    2.40
  12   9  -3   -2.10    2.10
  12   9  -3   -1.70    1.20
  12  -9  -3    3.10    2.10
  12   9  -2    2.80    1.70
  12   9  -2   -1.50    2.10
  12  -9  -2   -1.50    1.80
  12   9  -1    0.20    1.50
  12  -9  -1   -1.00    1.70
  12   9   0    9.20    2.40
  12  -9   0    3.30    2.50
  12   9   1    5.50    2.00
  12   9   2    1.40    1.70
  12   9   3    0.60    1.70
  12   9   4    1.70    1.90
 -12  10  10   -3.90    2.20
 -12  10   9   -0.10    2.50
  12 -10  -5   12.10    3.40
  12  10  -4   -0.90    1.50
  12  10  -4   -3.50    2.20
  12 -10  -4   -3.40    2.10
  12  10  -3    0.70    1.70
  12  10  -3   -1.40    2.50
  12 -10  -3   -0.30    2.20
  12  10  -2    5.20    2.20
  12  10  -1    3.60    1.80
  12  10   0   -0.20    1.70
  12  10   1    7.10    2.40
  12  10   2    4.70    2.10
  12  11  -5    1.30    2.10
  12  11  -4    2.80    2.00
  12  11  -3   -1.10    1.70
  12  11  -2   -0.40    1.60
  12  11  -1    3.20    2.20
 -13   0  16    1.30    2.70
 -13   0  15   -1.90    2.30
 -13   0  14   -1.40    2.30
 -13   0  13   -6.40    1.60
 -13   0  12    0.30    2.00
  13   0 -11   -0.30    1.40
 -13   0  11    1.20    2.00
 -13   0  10    0.50    1.70
  13   0 -10    2.40    1.50
  13   0  -9    3.50    1.60
 -13   0   9    0.70    1.70
  13   0  -8    6.70    1.90
 -13   0   8    7.60    2.20
 -13   0   7   -1.60    1.30
  13   0  -7    0.50    1.30
  13   0  -6    5.60    1.70
  13   0  -5    4.00    1.50
  13   0  -4  220.48    9.40
  13   0  -3    0.40    1.00
  13   0  -2    2.40    1.20
  13   0  -1   -1.00    0.80
  13   0   0   63.19    4.10
  13   0   1   -0.20    1.00
  13   0   2  277.77   11.20
  13   0   3   -0.70    1.00
  13   0   3    0.70    1.20
  13   0   4    0.10    1.70
  13   0   5   -1.90    1.60
  13   0   6   13.90    3.10
  13   0   7   -0.40    2.10
  13   0   8   12.30    3.20
  13   0   9    3.00    2.60
 -13   1  17   -1.80    2.90
 -13   1  16    2.00    2.80
 -13   1  15    3.10    2.70
 -13  -1  15   -1.40    2.40
 -13   1  14   -0.40    2.30
 -13  -1  14    1.50    2.30
 -13   1  13    6.90    2.60
 -13  -1  13    1.90    2.10
  13   1 -12   16.20    2.90
 -13   1  12   15.70    3.10
 -13  -1  12   13.50    2.80
 -13   1  11    3.50    2.20
  13   1 -11   10.90    2.50
  13  -1 -11    7.90    2.00
 -13  -1  11    5.50    2.20
  13   1 -10   26.50    3.40
 -13   1  10   19.70    3.20
 -13  -1  10   18.70    2.90
  13  -1 -10   20.10    2.80
 -13   1   9    2.50    2.00
  13   1  -9    1.00    1.60
 -13  -1   9    1.60    1.70
  13  -1  -9    2.00    1.40
 -13   1   8    0.50    1.60
  13   1  -8   -0.20    1.40
  13  -1  -8   -0.20    1.20
  13   1  -7   30.40    3.40
 -13   1   7   28.30    3.20
  13  -1  -7   36.40    3.60
 -13   1   6   17.10    2.60
  13   1  -6   18.60    2.70
  13  -1  -6   19.90    2.60
  13   1  -5    1.20    1.30
 -13   1   5    2.60    1.50
  13  -1  -5    0.80    1.20
  13   1  -4   54.19    3.70
  13  -1  -4   50.59    3.70
  13   1  -3    2.40    1.40
  13  -1  -3    1.30    1.00
  13   1  -2   52.89    3.80
  13  -1  -2   54.09    3.70
  13   1  -1   76.39    4.60
  13  -1  -1   76.69    4.50
  13   1   0    3.90    1.40
  13  -1   0    4.40    1.40
  13   1   1    0.40    0.90
  13   1   1   -0.10    1.20
  13  -1   1    0.00    1.00
  13   1   2  139.69    6.60
  13  -1   2  140.19    7.00
  13   1   3    0.90    1.60
  13   1   3   -0.30    1.00
  13  -1   3    2.40    1.30
  13   1   4    2.00    1.80
  13  -1   4   -0.10    1.10
  13   1   5   10.80    2.60
  13  -1   5   10.60    2.50
  13   1   6   15.60    3.00
  13  -1   6    8.90    2.50
  13   1   7    1.20    2.00
  13  -1   7    1.70    2.30
  13   1   8    1.20    2.50
  13  -1   8    4.30    2.70
  13   1   9    1.10    2.50
  13  -1   9    3.60    2.70
 -13   2  16    1.20    2.80
 -13   2  15    0.50    2.60
 -13   2  14   -0.50    2.20
 -13  -2  14    1.20    2.20
 -13   2  13    4.00    2.70
 -13  -2  13    7.00    2.50
  13   2 -12    1.20    2.00
 -13   2  12    2.20    2.30
 -13  -2  12    3.00    2.10
 -13   2  11    9.70    2.40
  13   2 -11    9.00    2.50
 -13  -2  11   10.10    2.50
  13   2 -10   30.30    3.80
 -13   2  10   25.00    3.50
  13  -2 -10   30.70    3.20
  13   2  -9   28.60    3.60
 -13   2   9   29.90    3.60
  13  -2  -9   33.00    3.30
  13   2  -8   81.69    5.30
 -13   2   8   74.29    5.00
  13   2  -7  265.47   11.20
 -13   2   7  254.17   10.70
  13  -2  -7  260.37   10.60
  13   2  -6   11.50    2.50
 -13   2   6    8.80    2.10
  13  -2  -6   16.60    2.40
  13   2  -5    3.00    1.60
 -13   2   5    5.80    1.70
  13  -2  -5    6.50    1.70
  13   2  -4   94.89    5.60
 -13   2   4  107.89    5.70
  13  -2  -4  116.79    5.80
  13   2  -3  178.28    8.10
  13  -2  -3  178.18    8.00
  13   2  -2    6.60    1.70
  13  -2  -2    6.40    1.60
  13   2  -1  119.09    5.10
  13   2  -1  108.09    5.80
  13  -2  -1  120.19    6.10
  13   2   0   19.70    2.60
  13   2   0   23.80    2.30
  13  -2   0   16.00    2.50
  13   2   1   16.50    2.10
  13   2   1   18.00    2.40
  13  -2   1   14.00    2.40
  13   2   2    8.00    1.90
  13   2   2    3.90    1.40
  13  -2   2    7.30    1.90
  13   2   3    5.80    1.80
  13  -2   3    6.70    1.80
  13   2   4    1.00    1.70
  13  -2   4    1.30    1.40
  13   2   5    2.90    1.80
  13  -2   5    1.80    1.70
  13   2   6    1.70    2.10
  13   2   7   -0.90    2.20
  13   2   8    6.30    2.90
  13   2   9    6.90    3.10
 -13   3  16    2.40    3.10
 -13   3  15    1.00    2.70
 -13   3  14    3.70    2.80
  13   3 -13    5.20    2.80
 -13   3  13    7.00    3.00
 -13   3  12    2.00    2.30
  13   3 -12    2.70    2.40
  13   3 -11    0.80    2.20
 -13   3  11   -0.30    2.10
  13   3 -10   -3.00    1.70
 -13   3  10    0.70    1.70
 -13   3   9   12.00    2.70
  13   3  -9   10.10    2.70
  13  -3  -9   11.40    2.10
  13   3  -8   19.40    3.30
 -13   3   8   21.60    3.10
  13  -3  -8   25.30    2.90
 -13   3   7   19.20    2.80
  13   3  -7   20.80    3.20
  13  -3  -7   20.20    2.60
  13   3  -6   53.09    4.40
 -13   3   6   63.59    4.30
  13  -3  -6   61.89    4.10
  13   3  -5   -0.80    1.40
 -13   3   5   -0.80    1.40
  13  -3  -5    0.00    0.90
  13   3  -4    2.30    1.00
  13   3  -4    2.40    1.50
 -13   3   4   -2.10    1.30
  13  -3  -4    1.90    1.20
  13   3  -3   -0.50    0.70
  13   3  -3   -1.20    1.00
  13  -3  -3    0.10    1.10
  13   3  -2   37.10    3.70
  13   3  -2   36.90    2.50
  13  -3  -2   39.10    3.80
  13   3  -1    6.60    1.80
  13   3  -1    1.60    0.80
  13  -3  -1    4.00    1.50
  13   3   0   22.30    2.40
  13   3   0   21.50    2.70
  13  -3   0   21.20    3.00
  13   3   1   -1.20    1.00
  13   3   1    2.40    1.30
  13  -3   1    1.60    1.30
  13   3   2    9.60    2.00
  13   3   2   10.20    1.90
  13  -3   2   15.00    2.60
  13   3   3    0.80    1.50
  13  -3   3    1.20    1.40
  13   3   4    8.60    2.20
  13  -3   4    5.40    2.10
  13   3   5    3.00    2.00
  13  -3   5    2.20    1.70
  13   3   6    2.30    2.10
  13   3   7    1.70    2.30
  13   3   8    6.50    2.90
  13   3   9    2.80    2.60
 -13   4  15   13.80    3.80
 -13   4  14    1.30    2.60
  13   4 -13    0.40    2.50
 -13   4  13    2.30    2.60
  13   4 -12    0.20    2.30
 -13   4  12    2.10    2.30
  13   4 -11    4.00    2.60
 -13   4  11    3.20    2.00
 -13   4  10   -1.40    1.50
  13   4 -10    3.20    2.50
 -13   4   9   -0.60    1.80
  13   4  -9   -3.10    1.80
  13  -4  -9   -1.50    1.10
 -13   4   8   13.40    2.70
  13   4  -8   15.10    3.30
  13  -4  -8   18.40    2.60
  13   4  -7   85.49    5.90
 -13   4   7   86.29    5.30
  13  -4  -7   86.99    5.10
  13   4  -6    1.20    1.60
 -13   4   6    1.00    1.60
  13  -4  -6    0.80    1.20
 -13   4   5   13.30    2.40
  13   4  -5   13.40    2.70
  13   4  -5    6.50    1.60
  13  -4  -5   12.60    2.30
  13   4  -4    0.20    0.70
  13   4  -4    1.40    1.60
 -13   4   4    1.20    1.50
  13  -4  -4    2.90    1.50
  13   4  -3    2.10    1.10
  13   4  -3    4.30    1.70
 -13   4   3    5.00    1.70
  13  -4  -3    4.60    1.60
  13   4  -2   34.00    2.60
  13   4  -2   26.80    3.20
  13  -4  -2   32.20    3.60
  13   4  -1    5.70    1.80
  13   4  -1    7.60    1.60
  13  -4  -1    6.70    1.80
  13   4   0   11.50    2.10
  13   4   0    6.90    1.60
  13  -4   0    3.90    1.60
  13   4   1   21.80    2.60
  13   4   1   23.20    2.80
  13  -4   1   16.80    2.90
  13   4   2    1.70    1.30
  13  -4   2    1.00    1.40
  13   4   3   35.20    3.50
  13  -4   3   34.00    4.10
  13   4   4    1.80    1.60
  13  -4   4   -1.00    1.50
  13   4   5    1.50    1.90
  13  -4   5   -0.90    1.50
  13   4   6   11.80    2.70
  13   4   7    6.00    2.60
  13   4   8   -1.50    2.20
 -13   5  15   -1.50    2.70
 -13   5  14   -0.10    2.60
 -13   5  13    0.50    2.50
  13   5 -13   -1.60    2.60
  13   5 -12    0.70    2.40
 -13   5  12    3.20    2.30
 -13   5  11    1.20    2.10
  13   5 -11   -1.00    2.40
  13   5 -10   -4.40    1.80
 -13   5  10   -0.10    1.90
  13   5  -9   12.10    3.30
 -13   5   9    9.00    2.40
  13   5  -8    1.60    2.20
 -13   5   8   -2.10    1.40
  13  -5  -8    1.20    1.50
  13   5  -7    0.60    2.10
 -13   5   7    3.30    1.80
  13  -5  -7    2.90    1.60
  13   5  -6    0.40    1.70
 -13   5   6    0.50    1.40
  13  -5  -6    2.90    1.60
 -13   5   5    3.90    1.80
  13   5  -5    1.70    1.70
  13   5  -5    2.90    1.40
  13  -5  -5    6.10    1.70
  13   5  -4    0.90    1.80
  13   5  -4    3.80    1.40
 -13   5   4    2.20    1.60
  13  -5  -4    1.00    1.40
  13   5  -3    1.90    1.20
 -13   5   3    3.10    1.60
  13   5  -3    1.60    1.60
  13  -5  -3    5.80    1.80
  13   5  -2   24.50    3.30
  13   5  -2   22.90    2.70
  13  -5  -2   28.00    3.50
  13   5  -1    1.40    1.20
  13   5  -1    2.80    1.70
  13  -5  -1    3.20    1.60
  13   5   0   -0.40    1.30
  13   5   0    0.60    1.20
  13  -5   0    0.80    1.30
  13   5   1    0.00    1.10
  13   5   1    0.70    1.30
  13  -5   1    0.80    1.40
  13   5   2    9.30    2.10
  13  -5   2   10.50    2.50
  13   5   3    8.50    2.00
  13  -5   3    5.60    2.10
  13   5   4   -1.90    1.30
  13  -5   4    0.50    1.60
  13   5   5   -0.20    1.70
  13  -5   5    0.00    1.90
  13   5   6    0.20    2.00
  13  -5   6    1.70    2.30
  13   5   7   -1.40    1.90
  13   5   8   -1.70    2.10
 -13   6  14    1.10    2.70
 -13   6  13    1.10    2.30
  13   6 -12   -1.30    2.70
 -13   6  12   -0.60    2.20
 -13   6  11   11.80    3.00
  13   6 -11    6.80    3.20
 -13   6  10    6.60    2.50
  13   6 -10    6.90    3.10
  13   6  -9   -2.80    1.80
 -13   6   9    1.60    2.00
 -13   6   8    1.30    1.90
  13   6  -8   -0.40    2.00
  13  -6  -8    1.00    1.40
  13   6  -7   -1.40    1.80
 -13   6   7   -1.90    1.50
  13  -6  -7    2.00    1.50
 -13   6   6   -2.40    1.40
  13   6  -6   -0.40    1.60
  13  -6  -6    1.70    1.60
  13   6  -5    1.10    1.90
 -13   6   5    0.10    1.60
  13  -6  -5    0.20    1.40
  13   6  -4   16.80    2.60
 -13   6   4   18.00    2.70
  13   6  -4   18.40    3.20
  13  -6  -4   18.80    3.00
  13   6  -3    7.00    2.40
  13   6  -3    7.50    1.90
  13  -6  -3    6.00    2.00
  13   6  -2    3.10    1.50
  13   6  -2    2.00    1.80
  13  -6  -2   -1.40    1.20
  13   6  -1   -1.10    1.00
  13   6  -1    0.20    1.50
  13  -6  -1    0.50    1.40
  13   6   0   -0.40    1.10
  13   6   0    0.30    1.60
  13  -6   0    0.40    1.30
  13   6   1    0.90    1.30
  13  -6   1    0.40    1.50
  13   6   2    2.30    1.40
  13  -6   2    0.70    1.80
  13   6   3    1.70    1.60
  13  -6   3   -0.60    1.50
  13   6   4   -1.10    1.50
  13  -6   4    1.60    2.00
  13   6   5    1.70    1.90
  13  -6   5    4.50    2.50
  13   6   6   -1.90    1.80
  13   6   7   -4.30    1.90
 -13   7  13   -6.30    1.90
 -13   7  12    0.50    2.40
 -13   7  11   -4.50    1.80
 -13   7  10   -1.20    2.00
  13   7 -10   -1.50    2.70
 -13   7   9   -1.50    2.00
  13   7  -9    0.90    2.60
 -13   7   8    7.10    2.50
  13   7  -8    5.00    2.70
 -13   7   7   -3.70    1.50
  13   7  -7   -0.80    2.00
  13  -7  -7   -0.50    1.50
  13   7  -6   -1.10    1.90
 -13   7   6    1.50    1.80
  13  -7  -6    1.40    1.70
 -13   7   5    1.90    1.80
  13   7  -5    5.40    2.50
  13  -7  -5    7.00    2.30
  13   7  -4    5.10    2.10
  13   7  -4   13.20    2.40
  13  -7  -4   10.70    2.60
  13   7  -3    4.90    1.80
  13   7  -3    2.20    2.00
  13  -7  -3    5.10    2.10
  13   7  -2    0.50    1.90
  13   7  -2    0.50    1.30
  13  -7  -2    5.10    2.00
  13   7  -1    6.30    2.30
  13   7  -1    6.00    1.80
  13  -7  -1    8.70    2.50
  13   7   0    0.30    1.30
  13  -7   0    0.00    1.50
  13   7   1    7.60    2.10
  13  -7   1    4.40    2.10
  13   7   2   12.40    2.40
  13  -7   2    9.20    2.70
  13   7   3    4.30    1.90
  13  -7   3    2.20    2.10
  13   7   4    0.10    1.80
  13   7   5   -1.00    1.80
  13   7   6   11.60    2.90
 -13   8  12   -1.40    2.50
 -13   8  11   -2.70    2.20
 -13   8  10   -1.50    2.20
 -13   8   9   -2.30    1.90
 -13   8   8   -1.20    1.90
  13   8  -8   -4.50    2.00
 -13   8   7    0.80    2.00
  13   8  -7   -1.50    2.20
 -13   8   6    3.30    2.20
  13   8  -6   -2.90    2.10
  13  -8  -6    2.90    2.10
  13   8  -5    0.70    2.00
  13   8  -5    3.10    1.80
  13  -8  -5    1.50    1.90
  13   8  -4    1.50    1.60
  13   8  -4   -1.90    2.00
  13  -8  -4    1.70    2.00
  13   8  -3    9.20    2.30
  13   8  -3   12.80    3.10
  13  -8  -3    9.10    2.70
  13   8  -2   -2.10    1.80
  13   8  -2    0.60    1.40
  13  -8  -2   -1.30    1.60
  13   8  -1    1.10    1.40
  13   8  -1    3.90    2.40
  13  -8  -1   -0.20    1.80
  13   8   0    5.70    2.00
  13  -8   0    7.10    2.70
  13   8   1    6.70    2.00
  13  -8   1    4.30    2.10
  13   8   2    0.00    1.60
  13   8   3    1.40    1.90
  13   8   4   -0.20    1.90
  13   8   5   -2.30    1.90
 -13   9  11   -2.60    2.40
 -13   9  10   -2.60    2.20
 -13   9   9   -0.20    2.20
 -13   9   8    7.30    2.80
  13   9  -6    2.50    2.90
  13   9  -5    0.70    1.70
  13   9  -5   -3.90    2.10
  13  -9  -5    1.40    2.20
  13   9  -4   -0.10    1.50
  13   9  -4   -2.70    2.30
  13  -9  -4    4.70    2.60
  13   9  -3   -1.10    2.20
  13   9  -3    0.60    1.70
  13  -9  -3    3.20    2.40
  13   9  -2    2.90    1.90
  13   9  -2    3.30    2.60
  13  -9  -2    5.30    2.70
  13   9  -1    0.60    1.60
  13  -9  -1    1.50    2.20
  13   9   0   -0.30    1.60
  13   9   1   -1.30    1.50
  13   9   2    1.50    1.90
  13   9   3    9.20    2.70
 -13  10   9   -4.20    2.20
  13  10  -5    5.50    2.20
  13  10  -4    0.70    1.90
  13  10  -3    1.00    1.70
  13  10  -2    0.60    1.80
  13  10  -1    2.40    1.80
  13  10   0    1.00    1.80
  13  10   1    8.90    2.60
 -14   0  16    1.70    2.90
 -14   0  15   -4.30    2.20
 -14   0  14    1.40    2.40
 -14   0  13    2.20    2.30
 -14   0  12    3.20    2.20
 -14   0  11   -1.00    1.70
  14   0 -11    0.40    1.60
 -14   0  10    6.00    2.10
  14   0 -10    1.00    1.60
  14   0  -9    0.30    1.40
 -14   0   9   -1.10    1.60
 -14   0   8   45.90    4.30
  14   0  -8   45.00    3.60
  14   0  -7   -1.00    1.20
  14   0  -6   28.80    3.40
  14   0  -5    0.50    1.20
  14   0  -4    3.20    1.40
  14   0  -3    0.70    1.00
  14   0  -2  193.18    8.60
  14   0  -1    1.70    1.20
  14   0   0   21.80    2.80
  14   0   1    0.90    1.00
  14   0   2    0.70    1.20
  14   0   3    1.60    1.30
  14   0   7   -1.50    2.10
  14   0   8    2.20    2.50
  14   0   9    2.00    2.70
 -14   1  16   -0.90    2.70
 -14   1  15   -0.80    2.50
 -14  -1  15    1.90    2.50
 -14   1  14   -1.40    2.30
 -14  -1  14    3.00    2.60
 -14   1  13   -1.20    2.20
 -14  -1  13    1.80    2.20
 -14   1  12    1.90    2.30
  14   1 -12    1.00    1.80
 -14  -1  12    2.10    2.10
  14   1 -11   36.30    4.00
 -14   1  11   33.50    4.10
 -14  -1  11   33.40    3.90
  14  -1 -11   27.70    3.30
  14   1 -10   66.79    4.90
 -14   1  10   73.79    5.30
 -14  -1  10   73.49    5.20
  14  -1 -10   74.69    4.70
 -14   1   9    0.00    1.70
  14   1  -9   -1.40    1.50
  14  -1  -9    1.30    1.50
  14   1  -8   26.10    3.20
 -14   1   8   18.30    2.90
  14  -1  -8   25.80    3.10
  14   1  -7   42.80    4.10
 -14   1   7   38.10    3.80
  14  -1  -7   40.40    3.30
  14   1  -6   -2.00    1.20
 -14   1   6    0.40    1.50
  14  -1  -6   -0.10    1.00
  14   1  -5   33.70    3.60
  14  -1  -5   34.50    3.50
  14   1  -4   51.29    3.70
  14  -1  -4   51.49    3.70
  14   1  -3    3.40    1.60
  14  -1  -3    4.90    1.50
  14   1  -2    0.30    1.20
  14  -1  -2    1.30    1.10
  14   1  -1   11.90    2.10
  14  -1  -1   10.60    2.10
  14   1   0   17.20    2.50
  14  -1   0   17.90    2.60
  14   1   1   31.00    3.30
  14  -1   1   27.00    3.20
  14   1   2    1.10    1.20
  14  -1   2    3.00    1.60
  14   1   3    2.70    1.30
  14  -1   3    3.30    1.50
  14   1   4   -0.70    1.70
  14  -1   4    0.40    1.40
  14   1   5    1.40    2.00
  14   1   6   11.40    3.00
  14   1   7   -0.20    2.20
  14   1   8   -0.20    2.40
  14   1   9   -0.20    2.50
 -14   2  16   -4.40    2.40
 -14   2  15    2.80    2.80
 -14   2  14    6.80    3.00
 -14  -2  14    5.40    2.60
 -14   2  13   18.10    3.40
 -14   2  12   10.80    3.00
  14   2 -12   16.10    3.20
 -14   2  11   15.00    3.10
  14   2 -11   16.20    3.10
 -14   2  10    3.90    2.10
  14   2 -10    4.30    2.10
  14  -2 -10    2.00    1.50
 -14   2   9   22.80    3.30
  14   2  -9   20.40    3.20
  14  -2  -9   20.50    2.80
  14   2  -8    2.20    1.90
 -14   2   8    0.30    1.80
  14  -2  -8    2.20    1.40
 -14   2   7   11.10    2.30
  14   2  -7   19.20    3.00
  14  -2  -7   14.50    2.40
  14   2  -6    6.00    2.10
 -14   2   6    5.50    1.90
  14  -2  -6   11.50    2.10
 -14   2   5   51.79    4.00
  14   2  -5   58.59    4.20
  14  -2  -5   64.39    4.20
  14   2  -4    7.70    1.90
  14  -2  -4    7.10    1.90
  14   2  -3   48.10    3.70
  14  -2  -3   42.70    3.50
  14   2  -2    2.30    1.40
  14  -2  -2    2.50    1.30
  14   2  -1  121.89    6.20
  14  -2  -1  110.99    6.20
  14   2   0    3.80    1.40
  14  -2   0    1.90    1.30
  14   2   1    6.20    1.70
  14  -2   1    5.90    1.80
  14   2   2    2.80    1.30
  14   2   2    2.00    1.60
  14  -2   2    2.10    1.60
  14   2   3   18.30    2.80
  14  -2   3   22.30    3.20
  14   2   4    1.20    1.90
  14  -2   4    1.60    1.60
  14   2   5    0.40    2.00
  14   2   6   -2.00    2.10
  14   2   7    0.50    2.30
  14   2   8    0.70    2.50
 -14   3  15   -1.40    2.40
 -14   3  14   -1.30    2.40
  14   3 -13    0.70    2.50
 -14   3  13   -5.50    2.10
 -14   3  12   -0.40    2.20
  14   3 -12   -1.00    1.90
 -14   3  11    5.70    2.40
  14   3 -11   14.70    3.10
 -14   3  10    3.50    2.20
  14   3 -10    2.80    2.20
  14  -3 -10   -0.30    1.20
 -14   3   9   -1.10    1.70
  14   3  -9    0.30    1.90
  14  -3  -9    1.10    1.40
 -14   3   8    7.40    2.20
  14   3  -8    3.30    2.00
  14  -3  -8    5.30    1.70
 -14   3   7    1.00    1.70
  14   3  -7    0.10    1.70
  14  -3  -7   -0.50    1.10
 -14   3   6    0.80    1.60
  14   3  -6    1.70    1.90
  14  -3  -6    2.30    1.30
  14   3  -5    6.20    2.00
 -14   3   5   11.70    2.30
  14  -3  -5   10.50    2.10
 -14   3   4   34.90    3.50
  14   3  -4   40.90    4.10
  14  -3  -4   42.50    4.00
  14   3  -3    5.70    1.80
  14  -3  -3    5.40    1.80
  14   3  -2   14.90    2.60
  14  -3  -2   22.80    3.00
  14   3  -1   50.19    3.30
  14   3  -1   74.69    4.50
  14  -3  -1   73.09    4.70
  14   3   0   -0.10    1.20
  14   3   0    2.60    1.40
  14  -3   0    0.70    1.30
  14   3   1    0.00    1.30
  14   3   1   -1.10    0.90
  14  -3   1    0.00    1.20
  14   3   2   -0.20    1.30
  14  -3   2    0.20    1.30
  14   3   3    1.50    1.80
  14  -3   3    4.20    1.80
  14   3   4   -0.20    1.70
  14  -3   4    1.40    1.60
  14   3   5   -0.40    2.00
  14  -3   5    1.00    1.80
  14   3   6    0.80    2.10
  14   3   7    0.90    2.40
  14   3   8    2.80    2.60
 -14   4  15    2.70    3.00
 -14   4  14   -0.40    2.40
  14   4 -13   -1.60    2.40
 -14   4  13    1.80    2.70
  14   4 -12    1.20    2.50
 -14   4  12    1.70    2.40
  14   4 -11   -0.90    2.10
 -14   4  11   -2.30    1.80
  14   4 -10   -1.40    1.80
 -14   4  10    2.50    1.90
 -14   4   9    2.50    1.90
  14   4  -9    5.20    2.50
  14  -4  -9    6.20    1.90
  14   4  -8    9.40    2.60
 -14   4   8    9.30    2.30
  14  -4  -8   12.80    2.30
  14   4  -7   24.40    3.50
 -14   4   7   21.20    3.10
  14  -4  -7   25.90    3.10
 -14   4   6   18.40    2.80
  14   4  -6   19.90    3.20
  14  -4  -6   17.10    2.60
 -14   4   5    1.70    1.60
  14   4  -5    1.80    1.80
  14  -4  -5    0.40    1.30
 -14   4   4   42.90    3.50
  14   4  -4   40.40    4.20
  14  -4  -4   40.00    4.10
  14   4  -3   14.00    2.50
  14  -4  -3    8.20    2.10
  14   4  -2   10.50    2.20
  14   4  -2    7.70    1.60
  14  -4  -2    9.70    2.20
  14   4  -1    3.10    1.40
  14   4  -1    1.30    1.50
  14  -4  -1    3.00    1.50
  14   4   0    0.10    1.20
  14   4   0   -0.60    1.00
  14  -4   0    1.60    1.30
  14   4   1   25.70    2.90
  14   4   1   21.40    2.90
  14  -4   1   23.80    3.50
  14   4   2    3.20    1.60
  14  -4   2    2.00    1.70
  14   4   3    1.20    1.60
  14  -4   3   -0.50    1.40
  14   4   4    6.70    2.20
  14  -4   4    6.90    2.40
  14   4   5   -2.50    1.80
  14  -4   5    2.80    2.20
  14   4   6   -2.40    1.90
  14   4   7    7.40    2.90
 -14   5  14   -0.40    2.70
  14   5 -13    1.40    2.90
 -14   5  13    0.70    2.50
  14   5 -12    3.40    2.80
 -14   5  12    3.00    2.40
 -14   5  11    1.10    2.10
  14   5 -11    5.00    3.00
  14   5 -10    6.60    3.00
 -14   5  10    4.80    2.40
  14   5  -9    1.00    2.10
 -14   5   9   -1.10    1.80
  14   5  -8   -0.10    1.90
 -14   5   8   -0.50    1.50
  14  -5  -8    2.00    1.60
 -14   5   7    1.60    1.70
  14   5  -7   -1.60    1.70
  14  -5  -7   -1.60    1.30
 -14   5   6   -0.80    1.50
  14   5  -6   -0.30    1.60
  14  -5  -6    1.20    1.50
  14   5  -5    6.20    1.80
 -14   5   5    5.70    2.00
  14   5  -5    5.60    2.30
  14  -5  -5    9.10    2.30
  14   5  -4   -0.50    1.10
  14   5  -4    0.20    1.70
 -14   5   4   -0.80    1.40
  14  -5  -4    0.10    1.40
  14   5  -3    2.00    1.70
 -14   5   3    1.20    1.40
  14   5  -3    0.40    1.10
  14  -5  -3    2.10    1.60
  14   5  -2    0.20    1.50
  14   5  -2    0.10    1.10
  14  -5  -2    2.60    1.70
  14   5  -1    3.10    1.30
  14   5  -1    1.40    1.60
  14  -5  -1    4.10    1.80
  14   5   0   13.50    2.50
  14   5   0   12.20    2.20
  14  -5   0   15.00    2.70
  14   5   1    1.80    1.50
  14  -5   1    4.00    1.90
  14   5   2    1.20    1.60
  14  -5   2    3.60    1.90
  14   5   3    6.50    2.10
  14  -5   3    3.50    2.00
  14   5   4   -0.60    1.60
  14  -5   4    0.10    1.50
  14   5   5   -0.40    1.90
  14  -5   5    1.10    2.20
  14   5   6    2.70    2.40
  14   5   7   -0.80    2.40
 -14   6  13   -1.30    2.40
 -14   6  12    0.30    2.30
 -14   6  11    4.50    2.50
  14   6 -11    2.60    2.70
  14   6 -10   -3.60    1.70
 -14   6  10   -1.20    1.80
  14   6  -9    0.90    2.40
 -14   6   9   -0.20    1.90
 -14   6   8    1.00    1.90
  14   6  -8   -0.80    1.90
  14  -6  -8   -0.20    1.40
  14   6  -7    0.60    2.00
 -14   6   7    1.30    1.70
  14  -6  -7   -0.60    1.40
  14   6  -6   -1.10    1.90
 -14   6   6   -2.80    1.50
  14  -6  -6    0.60    1.40
  14   6  -5    1.10    1.40
  14   6  -5    0.40    1.80
 -14   6   5    1.30    1.70
  14  -6  -5    0.50    1.60
 -14   6   4    0.60    1.50
  14   6  -4    1.30    1.30
  14   6  -4    0.90    1.90
  14  -6  -4   -0.10    1.40
  14   6  -3    0.80    1.20
  14   6  -3    1.10    1.70
  14  -6  -3   -0.70    1.20
  14   6  -2    7.20    2.30
  14   6  -2    2.80    1.50
  14  -6  -2    2.90    2.00
  14   6  -1    2.30    1.40
  14   6  -1   -1.10    1.40
  14  -6  -1   -0.20    1.40
  14   6   0    0.40    1.30
  14   6   0    4.50    1.80
  14  -6   0    0.20    1.40
  14   6   1    0.20    1.50
  14  -6   1    1.20    1.70
  14   6   2    1.20    1.50
  14  -6   2    1.80    1.80
  14   6   3    8.90    2.40
  14  -6   3    4.20    2.30
  14   6   4    2.90    2.00
  14  -6   4    2.90    2.30
  14   6   5    2.10    2.20
  14   6   6   -2.00    2.00
 -14   7  12   -2.60    2.20
 -14   7  11   -0.70    2.30
 -14   7  10    0.00    2.30
  14   7  -9    0.90    2.60
 -14   7   9    1.20    2.20
  14   7  -8   -0.10    2.20
 -14   7   8   -0.60    1.90
 -14   7   7    6.70    2.40
  14   7  -7    7.60    2.90
  14  -7  -7    7.40    2.40
  14   7  -6    6.40    2.70
 -14   7   6    9.90    2.50
  14  -7  -6   13.60    2.90
  14   7  -5   -0.60    1.30
  14   7  -5   -0.30    1.90
  14  -7  -5   -1.00    1.50
  14   7  -4   -1.60    1.70
  14   7  -4    2.60    1.80
  14  -7  -4    2.20    1.80
  14   7  -3   16.20    3.00
  14   7  -3   22.10    3.10
  14  -7  -3   17.50    3.30
  14   7  -2   -0.20    1.10
  14   7  -2   -0.40    1.80
  14  -7  -2    2.10    1.60
  14   7  -1    0.30    1.70
  14   7  -1    2.00    1.60
  14  -7  -1   -0.30    1.70
  14   7   0   -2.70    1.30
  14  -7   0   -1.30    1.30
  14   7   1    0.20    1.60
  14  -7   1    1.90    1.80
  14   7   2    3.10    1.70
  14  -7   2    3.20    2.30
  14   7   3    2.60    1.80
  14   7   4    5.90    2.30
  14   7   5   -0.80    2.00
 -14   8  11    7.30    3.00
 -14   8  10   -2.00    2.10
 -14   8   9    6.10    2.90
 -14   8   8    3.40    2.30
 -14   8   7   -1.10    1.90
  14   8  -7    3.40    2.80
  14   8  -6   10.00    3.30
  14  -8  -6    9.40    2.90
  14   8  -5   -3.80    1.80
  14   8  -5    0.30    1.60
  14  -8  -5    2.60    2.30
  14   8  -4    1.00    1.60
  14   8  -4    1.10    2.30
  14  -8  -4    2.10    2.10
  14   8  -3    3.90    2.50
  14   8  -3    2.10    1.80
  14  -8  -3    4.90    2.50
  14   8  -2   -0.80    1.40
  14   8  -2    0.60    2.20
  14  -8  -2    0.60    2.00
  14   8  -1    1.70    1.70
  14  -8  -1    1.30    2.10
  14   8   0   -0.80    1.30
  14   8   1    6.40    2.20
  14   8   2    0.50    1.70
  14   8   3    3.50    2.10
  14   8   4   -0.90    2.00
 -14   9  10   -2.00    2.30
 -14   9   9   -1.90    2.50
  14   9  -6    1.60    1.90
  14  -9  -6    2.40    2.40
  14   9  -5    2.10    1.90
  14  -9  -5    4.80    2.70
  14   9  -4    0.10    1.60
  14   9  -4   -1.60    2.20
  14  -9  -4    0.40    2.20
  14   9  -3   -0.60    1.70
  14   9  -3   -1.50    2.30
  14   9  -2   -1.00    1.60
  14   9  -1    0.40    1.60
  14   9   0    7.00    2.30
  14   9   1    1.40    2.00
  14   9   2    5.20    2.40
  14  10  -6    2.30    2.00
  14  10  -5   -0.80    1.80
  14  10  -4    1.70    2.00
  14  10  -3   -0.60    1.80
  14  10  -2   -0.30    1.80
  14  10  -1   23.50    3.70
 -15   0  16    0.20    2.60
 -15   0  15    1.10    2.60
 -15   0  14    5.10    2.70
 -15   0  13   -1.60    2.00
  15   0 -12    2.70    1.90
 -15   0  12   -0.70    1.90
 -15   0  11   -1.30    2.00
  15   0 -11    1.90    1.70
  15   0 -10    4.00    1.90
 -15   0  10   -0.90    1.80
 -15   0   9   -2.60    1.60
  15   0  -9    0.10    1.60
  15   0  -8    5.40    1.90
  15   0  -7    0.10    1.40
  15   0  -6    1.10    1.40
  15   0  -5   -2.00    1.20
  15   0  -4    2.10    1.30
  15   0  -3    0.10    1.10
  15   0  -2   42.50    3.50
  15   0  -1    2.80    1.30
  15   0   0    0.80    1.20
  15   0   1   -0.60    0.90
  15   0   2    0.00    1.10
  15   0   3    1.30    1.40
 -15   1  16   -1.50    2.60
 -15   1  15   -2.80    2.40
 -15  -1  15    0.30    2.50
 -15   1  14    5.70    2.90
 -15  -1  14    8.80    2.90
 -15   1  13    0.40    2.30
 -15  -1  13    3.30    2.50
  15   1 -12    9.40    2.60
 -15   1  12    7.10    2.80
 -15  -1  12    8.40    2.70
 -15   1  11    5.90    2.50
  15   1 -11    2.20    1.90
 -15  -1  11    1.40    2.10
  15  -1 -11    2.60    1.80
  15   1 -10   33.70    3.90
 -15   1  10   32.60    3.90
  15  -1 -10   27.30    3.40
 -15   1   9   24.60    3.50
  15   1  -9   28.50    3.60
  15  -1  -9   29.10    3.50
  15   1  -8   10.40    2.30
 -15   1   8    7.40    2.10
  15  -1  -8   13.70    2.50
  15   1  -7   10.80    2.40
 -15   1   7    8.40    2.20
  15  -1  -7   12.30    2.40
  15   1  -6    5.70    1.90
  15  -1  -6    9.50    2.10
  15   1  -5   65.99    4.50
  15  -1  -5   62.79    4.30
  15   1  -4   -0.10    1.00
  15  -1  -4   -0.80    1.10
  15   1  -3    3.70    1.40
  15  -1  -3    2.50    1.30
  15   1  -2   20.60    2.80
  15  -1  -2   22.00    2.90
  15   1  -1    2.40    1.30
  15  -1  -1    1.60    1.20
  15   1   0   79.79    4.90
  15  -1   0   77.09    4.90
  15   1   1    1.20    1.10
  15  -1   1    1.70    1.30
  15   1   2    6.70    1.80
  15  -1   2    7.50    2.00
  15  -1   3    1.20    1.50
 -15   2  15    5.90    3.10
 -15   2  14    2.20    2.60
  15   2 -13   -1.80    1.90
 -15   2  13   -2.20    2.10
 -15   2  12   -0.40    2.10
  15   2 -12    0.50    2.10
  15   2 -11    5.30    2.50
 -15   2  11    9.60    2.80
  15   2 -10    2.90    2.10
 -15   2  10    2.40    2.10
  15  -2 -10    0.70    1.40
 -15   2   9    4.40    2.00
  15   2  -9    5.80    2.30
  15  -2  -9    2.50    1.60
 -15   2   8   -0.10    1.60
  15   2  -8    2.90    1.80
  15  -2  -8    2.80    1.60
 -15   2   7   -0.30    1.50
  15   2  -7    3.00    1.80
  15  -2  -7    1.40    1.20
 -15   2   6   11.00    2.30
  15   2  -6   12.20    2.50
  15  -2  -6   13.70    2.40
  15   2  -5    2.30    1.50
  15  -2  -5    0.60    1.20
  15   2  -4   29.90    3.40
  15  -2  -4   32.50    3.50
  15   2  -3    0.40    1.20
  15  -2  -3    0.70    1.10
  15   2  -2    6.20    1.90
  15  -2  -2   12.70    2.30
  15   2  -1   45.60    3.70
  15  -2  -1   42.40    4.20
  15   2   0   12.00    2.20
  15  -2   0    7.90    2.20
  15   2   1    2.50    1.40
  15  -2   1    5.20    1.90
  15   2   2    2.10    1.30
  15  -2   2    3.80    1.80
  15  -2   3    2.20    1.80
  15  -2   4   -1.30    1.60
  15   2   5    2.10    2.30
  15   2   6    4.90    2.60
  15   2   7   -0.40    2.60
  15   2   8   -2.00    2.40
 -15   3  15   -3.90    2.50
 -15   3  14    0.80    2.70
 -15   3  13    1.50    2.60
  15   3 -13    1.80    2.50
  15   3 -12    5.00    2.70
 -15   3  12    5.70    2.70
 -15   3  11   -0.80    1.90
  15   3 -11    3.70    2.10
 -15   3  10   34.40    4.10
  15   3 -10   29.30    4.00
  15  -3 -10   36.10    3.70
  15   3  -9   24.90    3.80
 -15   3   9   30.40    3.80
  15  -3  -9   29.70    3.40
 -15   3   8    3.20    2.00
  15   3  -8    1.90    1.90
  15  -3  -8    0.50    1.30
  15   3  -7   32.50    4.00
 -15   3   7   26.90    3.40
  15  -3  -7   34.30    3.70
  15   3  -6   26.00    3.60
 -15   3   6   27.80    3.30
  15  -3  -6   37.00    3.80
  15   3  -5    0.00    1.30
 -15   3   5    0.50    1.40
  15  -3  -5    0.00    1.20
  15   3  -4    4.40    1.90
  15  -3  -4    6.40    1.80
  15   3  -3    5.90    1.80
  15  -3  -3    8.40    2.00
  15   3  -2   15.80    2.60
  15  -3  -2   15.30    2.60
  15   3  -1   -0.20    1.20
  15  -3  -1    0.20    1.00
  15   3   0    8.60    2.00
  15  -3   0    6.30    2.00
  15   3   1    2.40    1.40
  15  -3   1   -0.30    1.30
  15   3   2    0.00    1.50
  15  -3   2    1.30    1.40
  15   3   3   -0.60    1.70
  15  -3   3    0.40    1.60
  15   3   4   -1.30    1.90
  15  -3   4    1.60    1.70
  15   3   5    5.00    2.50
  15   3   6   -0.20    2.30
  15   3   7    2.30    2.50
 -15   4  14    0.20    2.70
  15   4 -13   -2.90    2.40
 -15   4  13   -2.70    2.40
 -15   4  12   -3.20    1.80
  15   4 -12    1.70    2.40
  15   4 -11    3.70    2.40
 -15   4  11    2.30    2.20
  15   4 -10    2.20    2.10
 -15   4  10   -0.90    1.80
  15   4  -9    2.70    2.20
 -15   4   9    2.00    1.90
  15  -4  -9    2.60    1.60
  15   4  -8    9.10    2.70
 -15   4   8    6.90    2.40
  15  -4  -8    9.20    2.20
  15   4  -7   -0.30    1.80
 -15   4   7    0.40    1.70
  15  -4  -7   -0.70    1.20
 -15   4   6    1.00    1.60
  15   4  -6    0.70    1.70
  15  -4  -6    3.00    1.60
 -15   4   5    1.60    1.60
  15   4  -5    3.30    1.70
  15  -4  -5    2.70    1.60
  15   4  -4    6.70    2.10
  15  -4  -4    7.10    2.10
  15   4  -3    1.20    1.50
  15  -4  -3   -0.40    1.40
  15   4  -2    9.30    2.20
  15  -4  -2    6.80    1.90
  15   4  -1    0.00    1.20
  15  -4  -1    0.70    1.30
  15   4   0    0.50    1.30
  15   4   0    0.90    1.40
  15  -4   0    0.80    1.30
  15   4   1    1.70    1.50
  15  -4   1    1.30    1.60
  15   4   2   -1.20    1.40
  15  -4   2    2.60    1.70
  15   4   3   -0.10    1.70
  15  -4   3    2.90    2.00
  15   4   4   -2.30    1.90
  15  -4   4    1.90    1.90
  15   4   5   -3.80    1.80
  15  -4   5    1.80    2.20
  15   4   6   -1.60    2.20
  15   4   7   -5.10    2.00
 -15   5  14    0.60    2.90
 -15   5  13    2.90    2.80
  15   5 -12   -2.90    2.30
 -15   5  12    0.80    2.40
 -15   5  11   -2.30    1.80
  15   5 -11    1.90    2.70
  15   5 -10    1.60    2.40
 -15   5  10    2.70    2.20
 -15   5   9   -1.30    1.70
  15   5  -9    2.10    2.30
  15  -5  -9    3.30    1.70
  15   5  -8    1.30    2.00
 -15   5   8   -1.70    1.60
  15  -5  -8   -2.60    1.30
  15   5  -7    3.60    2.00
 -15   5   7    1.40    1.90
  15  -5  -7    2.00    1.70
 -15   5   6    5.00    2.00
  15   5  -6    3.30    2.10
  15  -5  -6    3.10    1.80
 -15   5   5    2.50    1.70
  15   5  -5    1.00    1.90
  15  -5  -5    0.70    1.50
 -15   5   4    2.20    1.70
  15   5  -4    2.10    1.90
  15  -5  -4    2.50    1.70
  15   5  -3    1.80    1.80
  15  -5  -3    3.20    1.90
  15   5  -2   -0.50    1.30
  15   5  -2   -0.70    1.10
  15  -5  -2    0.30    1.60
  15   5  -1    3.20    1.60
  15   5  -1    6.30    2.00
  15  -5  -1    1.90    1.60
  15   5   0    0.30    1.30
  15   5   0    3.20    1.60
  15  -5   0    3.20    1.90
  15   5   1   10.70    2.20
  15  -5   1    4.90    2.20
  15   5   2   -0.70    1.60
  15  -5   2    2.50    1.90
  15   5   3   14.00    2.70
  15  -5   3   14.30    3.30
  15   5   4    2.80    2.00
  15  -5   4    3.10    2.20
  15   5   5   -1.00    2.20
  15   5   6   -4.80    2.00
 -15   6  13    0.10    2.70
 -15   6  12   -3.80    2.20
 -15   6  11    0.80    2.30
 -15   6  10   -1.10    1.90
  15   6 -10   -3.50    2.10
  15   6  -9   -0.30    2.20
 -15   6   9   -0.20    1.80
 -15   6   8    5.10    2.30
  15   6  -8    0.90    2.20
  15  -6  -8    6.60    2.30
 -15   6   7    0.60    1.90
  15   6  -7    1.40    2.10
  15  -6  -7    0.80    1.70
 -15   6   6    1.40    1.90
  15   6  -6    8.30    2.60
  15  -6  -6    3.70    1.90
 -15   6   5   -1.20    1.50
  15   6  -5   -2.30    1.60
  15  -6  -5    2.00    1.80
  15   6  -4    0.70    1.90
  15   6  -4    2.70    1.60
  15  -6  -4    3.80    2.00
  15   6  -3    1.70    1.90
  15   6  -3   -1.00    1.20
  15  -6  -3    1.00    1.70
  15   6  -2    2.10    1.40
  15   6  -2    0.50    1.70
  15  -6  -2    0.20    1.40
  15   6  -1    2.70    1.60
  15   6  -1    3.80    2.00
  15  -6  -1    1.60    1.80
  15   6   0    2.60    1.60
  15  -6   0    1.90    1.70
  15   6   1   11.90    2.50
  15  -6   1    8.20    2.70
  15   6   2    0.50    1.70
  15  -6   2    2.10    2.10
  15   6   3   -0.60    1.60
  15   6   4   -2.20    1.80
  15   6   5   -2.90    1.90
 -15   7  12   -1.90    2.50
 -15   7  11   -1.60    2.30
 -15   7  10   -2.30    2.10
 -15   7   9    2.00    2.30
 -15   7   8   -2.60    1.60
  15   7  -8   -0.90    2.20
 -15   7   7    2.70    2.20
  15   7  -7   -0.50    1.90
  15  -7  -7    4.50    2.20
  15   7  -6    6.60    2.80
 -15   7   6    5.00    2.30
  15   7  -6    6.70    2.10
  15  -7  -6    4.20    2.30
  15   7  -5   11.10    3.10
  15   7  -5    7.30    2.10
  15  -7  -5    3.10    2.10
  15   7  -4   -0.40    1.50
  15   7  -4    2.90    2.30
  15  -7  -4   -0.20    1.70
  15   7  -3   -2.40    1.80
  15   7  -3    1.30    1.50
  15  -7  -3    1.10    1.90
  15   7  -2    2.10    2.20
  15   7  -2    6.50    2.00
  15  -7  -2    6.00    2.50
  15   7  -1    2.90    1.60
  15  -7  -1    1.70    2.00
  15   7   0    4.70    1.80
  15  -7   0    5.10    2.30
  15   7   1   -2.60    1.40
  15   7   2    1.10    1.70
  15   7   3    1.50    2.00
  15   7   4   -0.60    2.10
 -15   8  11    2.40    2.80
 -15   8  10   -2.60    2.40
 -15   8   9   -0.30    2.20
 -15   8   8   -2.50    2.10
  15  -8  -7    9.10    2.80
  15   8  -6    8.50    2.50
  15  -8  -6    9.00    3.00
  15   8  -5    4.00    2.00
  15   8  -5    0.30    2.20
  15  -8  -5    1.70    2.10
  15   8  -4    3.60    2.60
  15   8  -4   -1.40    1.50
  15  -8  -4   -2.70    1.80
  15   8  -3    0.80    1.60
  15   8  -3    1.60    2.30
  15  -8  -3   -1.50    1.80
  15   8  -2   -0.80    2.20
  15   8  -2    0.20    1.60
  15   8  -1   -0.90    1.50
  15   8   0    0.60    1.70
  15   8   1   -3.60    1.50
  15   8   2    3.40    2.00
  15   8   3    6.00    2.50
 -15   9   9   -2.90    2.40
  15   9  -7    8.30    2.80
  15   9  -6    0.70    1.90
  15   9  -5    0.40    1.80
  15   9  -4    5.60    2.30
  15   9  -3   -0.90    1.60
  15   9  -2    1.60    1.80
  15   9  -1   21.30    3.50
  15   9   0    3.90    2.30
  15   9   1   -0.70    2.00
  15  10  -6    4.10    2.40
  15  10  -5    0.10    2.00
  15  10  -4    1.10    2.10
 -16   0  16    1.10    2.70
 -16   0  15    0.30    2.60
 -16   0  14   -0.90    2.40
 -16   0  13   -0.40    2.30
 -16   0  12   41.00    4.70
  16   0 -12   34.60    3.90
  16   0 -11    1.00    1.60
 -16   0  11   -2.10    1.60
 -16   0  10    3.00    2.20
  16   0 -10    7.20    2.30
  16   0  -9    2.10    1.60
  16   0  -8    8.80    2.30
  16   0  -7   -1.60    1.20
  16   0  -6    2.50    1.50
  16   0  -5   -1.30    1.10
  16   0  -4    6.30    1.80
  16   0  -3    1.60    1.20
  16   0  -2    9.20    2.00
  16   0  -1    1.20    1.30
  16   0   0    2.50    1.40
  16   0   1    1.70    1.30
  16   0   2    6.70    2.00
 -16  -1  16    5.70    2.90
 -16   1  15   -0.20    2.60
 -16  -1  15   -0.90    2.20
 -16   1  14   -0.30    2.20
 -16  -1  14    5.70    2.70
 -16   1  13    1.90    2.50
 -16  -1  13    0.70    2.30
  16   1 -12   -2.20    1.70
 -16   1  12    0.80    2.00
 -16   1  11    4.50    2.50
  16   1 -11    1.80    1.90
  16  -1 -11    4.20    1.90
 -16   1  10   -1.60    1.90
  16   1 -10    1.20    1.70
  16  -1 -10    3.80    1.80
 -16   1   9    3.40    2.00
  16   1  -9    3.40    1.70
  16  -1  -9    3.20    1.50
 -16   1   8   -1.90    1.30
  16   1  -8   -1.10    1.30
  16  -1  -8    1.20    1.40
  16   1  -7    2.30    1.80
  16  -1  -7    4.30    1.70
  16   1  -6   -0.60    1.30
  16  -1  -6    1.30    1.30
  16   1  -5    1.00    1.30
  16  -1  -5   -1.20    1.10
  16   1  -4   -0.10    1.20
  16  -1  -4    1.50    1.20
  16   1  -3   -0.30    1.10
  16  -1  -3    0.10    0.90
  16   1  -2    5.00    1.70
  16  -1  -2    4.10    1.60
  16   1  -1    4.20    1.60
  16  -1  -1    3.10    1.40
  16   1   0    5.20    1.70
  16  -1   0    5.60    1.80
  16   1   1    3.00    1.50
  16  -1   1    4.20    1.70
  16   1   2    2.60    1.50
  16  -1   2    4.40    1.80
  16  -1   3    6.60    2.10
 -16   2  15    1.70    2.90
 -16   2  14   -0.60    2.40
 -16   2  13    3.00    2.80
  16   2 -13    1.90    2.20
  16   2 -12   13.20    3.10
 -16   2  12    9.80    3.10
  16   2 -11    0.00    1.90
 -16   2  11    6.30    2.80
  16  -2 -11    6.10    2.10
  16   2 -10   11.80    2.80
 -16   2  10    4.80    2.20
  16  -2 -10    7.30    2.10
  16   2  -9    1.10    1.80
 -16   2   9    2.20    2.00
  16  -2  -9    1.30    1.40
  16   2  -8    3.60    2.00
 -16   2   8    5.80    2.10
  16  -2  -8    2.40    1.60
  16   2  -7    5.70    2.00
 -16   2   7    5.80    2.10
  16  -2  -7    5.20    1.80
  16   2  -6    0.00    1.30
  16  -2  -6    0.70    1.30
  16   2  -5    3.60    1.70
  16  -2  -5    5.90    1.80
  16   2  -4   10.10    2.20
  16  -2  -4    7.30    2.00
  16   2  -3   18.70    2.80
  16  -2  -3   18.40    2.70
  16   2  -2    1.30    1.40
  16  -2  -2    3.10    1.40
  16   2  -1    4.00    1.60
  16  -2  -1    4.50    1.80
  16   2   0    2.60    1.50
  16  -2   0    0.30    1.20
  16   2   1    2.00    1.40
  16  -2   1   -0.20    1.50
  16  -2   2   -0.60    1.40
  16  -2   3    2.00    1.90
 -16   3  14   -2.60    2.40
 -16   3  13    2.00    2.70
  16   3 -13    0.10    2.30
 -16   3  12    0.50    2.40
  16   3 -12   -2.10    2.00
  16   3 -11    2.40    2.20
 -16   3  11   -0.10    1.90
  16   3 -10   20.20    3.50
 -16   3  10   16.40    3.20
  16  -3 -10   15.60    2.70
 -16   3   9    1.10    1.90
  16   3  -9    1.70    1.80
  16  -3  -9   -0.70    1.40
  16   3  -8    6.60    2.20
 -16   3   8    0.40    1.80
  16  -3  -8    3.90    1.80
 -16   3   7    1.00    1.70
  16   3  -7    1.40    1.90
  16  -3  -7    0.60    1.30
  16   3  -6    9.60    2.50
 -16   3   6    9.90    2.30
  16  -3  -6   11.90    2.30
  16   3  -5    6.90    2.00
  16  -3  -5    4.20    1.70
  16   3  -4   44.90    4.40
  16  -3  -4   41.30    4.20
  16   3  -3    8.20    2.10
  16  -3  -3    5.40    1.80
  16   3  -2    0.50    1.40
  16  -3  -2    2.40    1.60
  16   3  -1    4.10    1.70
  16  -3  -1    3.00    1.70
  16   3   0    3.80    1.60
  16  -3   0    0.30    1.40
  16   3   1    4.10    1.70
  16  -3   1    2.90    1.80
  16  -3   2    0.90    1.50
  16  -3   3    1.40    1.80
  16  -3   4   -1.20    1.80
 -16   4  14    0.80    2.80
 -16   4  13    1.70    2.70
  16   4 -12    0.50    2.40
 -16   4  12   -0.70    2.20
 -16   4  11    0.20    2.10
  16   4 -11    1.20    2.40
  16   4 -10    2.60    2.20
 -16   4  10   -0.70    1.90
 -16   4   9    1.50    1.80
  16   4  -9    1.40    2.00
  16  -4  -9    5.10    1.90
 -16   4   8    5.20    2.20
  16   4  -8   11.30    3.00
  16  -4  -8    6.90    2.10
  16   4  -7   -1.10    1.50
 -16   4   7   -1.50    1.50
  16  -4  -7    1.20    1.50
 -16   4   6    0.40    1.60
  16   4  -6    1.50    1.80
  16  -4  -6    0.30    1.20
  16   4  -5    1.70    1.70
 -16   4   5   -0.30    1.50
  16  -4  -5    0.50    1.30
  16   4  -4   -0.50    1.40
  16  -4  -4   -0.90    1.20
  16   4  -3   26.60    3.50
  16  -4  -3   29.80    3.90
  16   4  -2    1.30    1.40
  16  -4  -2    0.20    1.40
  16   4  -1    2.10    1.50
  16  -4  -1    2.60    1.60
  16   4   0   12.20    2.40
  16  -4   0   11.90    2.70
  16  -4   1   -0.30    1.60
  16  -4   2    2.30    2.00
  16  -4   3    1.40    2.00
  16   4   4   -0.80    2.10
  16   4   5    4.20    2.60
  16   4   6   -4.00    2.20
 -16   5  13   -0.50    2.60
 -16   5  12    1.30    2.40
  16   5 -11   -1.20    2.00
 -16   5  11   -0.80    2.20
 -16   5  10    0.10    2.10
  16   5 -10    1.00    2.20
 -16   5   9   -1.10    1.90
  16   5  -9   -0.80    2.00
  16  -5  -9    0.10    1.50
 -16   5   8    3.40    2.20
  16   5  -8    2.80    2.10
  16  -5  -8    1.10    1.60
 -16   5   7    0.50    1.70
  16   5  -7    3.80    2.10
  16  -5  -7   -0.20    1.60
  16   5  -6    7.80    2.60
 -16   5   6   12.70    2.70
  16  -5  -6   10.60    2.60
  16   5  -5    1.40    1.70
 -16   5   5    2.20    1.70
  16  -5  -5    0.90    1.50
  16   5  -4    5.00    2.00
  16  -5  -4   -0.10    1.40
  16   5  -3    4.20    2.00
  16  -5  -3    1.20    1.80
  16   5  -2    2.70    1.80
  16  -5  -2    1.20    1.70
  16   5  -1    2.20    1.60
  16  -5  -1    2.20    1.80
  16  -5   0    8.40    2.40
  16   5   1   19.00    2.90
  16  -5   1   14.60    3.20
  16   5   2    2.30    2.10
  16  -5   2    0.20    1.90
  16   5   3   -0.30    2.00
  16   5   4   -2.10    2.10
  16   5   5    1.30    2.40
 -16   6  12   -0.50    2.40
 -16   6  11   -1.50    2.10
 -16   6  10    1.30    2.30
  16   6  -9    0.10    2.30
 -16   6   9   -2.40    1.90
 -16   6   8    7.70    2.60
  16   6  -8    6.00    2.50
  16  -6  -8   10.80    2.60
  16   6  -7   -1.90    1.70
 -16   6   7   -0.80    1.90
  16  -6  -7    0.10    1.70
  16   6  -6   10.40    2.90
 -16   6   6   11.00    2.50
  16  -6  -6   14.10    3.00
  16   6  -5    1.10    2.10
  16  -6  -5    0.40    1.80
  16   6  -4   -1.40    1.60
  16  -6  -4    1.10    1.80
  16   6  -3   -0.40    1.50
  16  -6  -3   -1.10    1.70
  16   6  -2    1.90    1.70
  16  -6  -2    0.30    1.70
  16   6  -1    2.90    1.90
  16   6  -1    1.10    1.60
  16  -6  -1    4.30    2.00
  16   6   0    0.70    1.60
  16  -6   0    1.80    1.90
  16   6   1    0.10    1.80
  16   6   2    3.50    2.10
  16   6   3    3.40    2.20
  16   6   4    1.60    2.30
 -16   7  11   -3.80    2.10
 -16   7  10   -0.40    2.40
 -16   7   9    2.00    2.30
 -16   7   8    7.50    2.70
 -16   7   7    1.60    2.10
  16  -7  -7   -1.60    1.70
  16   7  -6    0.80    2.40
  16  -7  -6    0.50    2.10
  16   7  -5    4.70    2.70
  16  -7  -5    6.90    2.70
  16   7  -4    0.30    2.10
  16  -7  -4   -0.90    1.90
  16   7  -3   -1.20    1.80
  16   7  -3    1.40    1.60
  16  -7  -3    2.30    2.10
  16   7  -2    1.30    1.60
  16   7  -2    1.60    2.00
  16   7  -1    4.00    2.00
  16   7   0    2.00    1.90
  16   7   1   -1.80    1.70
  16   7   2    1.60    2.00
  16   7   3    7.70    2.70
 -16   8  10   -3.90    2.20
 -16   8   9    3.20    2.60
 -16   8   8   10.10    3.00
  16   8  -5   -1.00    1.70
  16   8  -4   -0.20    1.60
  16   8  -3    1.30    1.70
  16   8  -2    1.60    1.80
  16   8  -1   -0.30    1.80
  16   8   0   -0.80    1.70
  16   8   1   10.10    2.80
  16   9  -6    0.80    2.10
  16   9  -5    6.70    2.50
  16   9  -4    3.60    2.10
  16   9  -3   14.60    3.10
  16   9  -2   21.60    3.50
  16   9  -1    2.60    2.30
 -17   0  15    0.20    2.50
 -17   0  14    7.70    2.90
 -17   0  13   -0.20    2.30
 -17   0  12   12.90    3.20
  17   0 -12   13.40    2.80
  17   0 -11    0.40    1.70
  17   0 -10    2.50    1.80
  17   0  -9    0.40    1.60
  17   0  -8    1.10    1.60
  17   0  -7    0.90    1.40
  17   0  -6    8.10    2.10
  17   0  -5    1.00    1.30
  17   0  -4   10.70    2.20
  17   0  -3    2.80    1.40
  17   0  -2   62.09    4.50
  17   0  -1    1.60    1.30
  17   0   0    9.00    2.10
  17   0   1    0.20    1.40
  17   0   2   12.70    2.60
 -17   1  14    4.90    2.90
 -17   1  13   -0.50    2.30
 -17   1  12    0.10    2.40
  17   1 -12    1.00    1.80
  17   1 -11    4.40    2.10
 -17   1  11    6.30    2.50
  17  -1 -11    7.90    2.30
 -17   1  10   -1.00    1.90
  17   1 -10    2.50    1.90
  17  -1 -10   -1.10    1.50
  17   1  -9   -1.30    1.50
  17  -1  -9    2.00    1.60
  17   1  -8    0.20    1.60
  17  -1  -8    2.80    1.50
  17   1  -7   23.90    3.40
  17  -1  -7   39.60    4.00
  17   1  -6   -0.70    1.40
  17  -1  -6    0.20    1.40
  17   1  -5    0.60    1.20
  17  -1  -5   -0.50    1.30
  17   1  -4    8.30    2.20
  17  -1  -4    7.90    1.90
  17   1  -3   -0.10    1.10
  17  -1  -3    1.20    1.30
  17   1  -2    4.80    1.70
  17  -1  -2    3.90    1.60
  17   1  -1    6.40    1.90
  17  -1  -1    4.30    1.70
  17   1   0    3.90    1.60
  17  -1   0    1.50    1.60
  17   1   1    1.80    1.40
  17  -1   1    3.40    1.80
  17  -1   2    0.90    1.70
 -17   2  14   -3.40    2.00
 -17   2  13    2.40    2.70
  17   2 -13    2.00    2.20
 -17   2  12    6.10    2.80
  17   2 -12    8.30    2.70
 -17   2  11    3.70    2.50
  17   2 -11    5.60    2.40
  17  -2 -11    4.20    2.00
  17   2 -10   11.30    2.80
 -17   2  10    9.40    2.60
  17  -2 -10    7.20    2.20
 -17   2   9    0.30    1.90
  17   2  -9    2.30    1.90
  17  -2  -9    0.70    1.50
  17   2  -8   13.20    2.80
 -17   2   8   13.70    2.90
  17  -2  -8   17.20    2.80
  17   2  -7    0.40    1.40
  17  -2  -7   -0.20    1.40
  17   2  -6    4.00    1.70
  17  -2  -6    2.90    1.60
  17   2  -5    2.80    1.60
  17  -2  -5    2.20    1.60
  17   2  -4    5.80    2.00
  17  -2  -4    4.90    1.70
  17   2  -3    6.30    2.00
  17  -2  -3    7.50    2.00
  17   2  -2   22.10    3.10
  17  -2  -2   14.70    2.70
  17   2  -1    2.70    1.50
  17  -2  -1    2.30    1.70
  17   2   0    5.70    1.80
  17  -2   0    3.50    1.70
  17   2   1    1.00    1.40
  17  -2   1    0.60    1.70
  17  -2   2    1.20    1.90
  17  -2   3    1.20    1.90
 -17   3  14   -3.40    2.30
 -17   3  13    6.80    2.90
 -17   3  12    1.70    2.50
  17   3 -12    3.80    2.60
 -17   3  11    3.40    2.20
  17   3 -11    4.30    2.40
 -17   3  10    5.10    2.30
  17   3 -10    1.40    2.10
  17  -3 -10    6.90    2.20
 -17   3   9    3.30    2.10
  17   3  -9    3.70    2.30
  17  -3  -9    4.80    1.90
  17   3  -8    2.10    2.00
 -17   3   8   -0.20    1.70
  17  -3  -8    3.60    1.70
  17   3  -7    4.90    1.90
 -17   3   7    1.40    1.80
  17  -3  -7    4.30    1.80
  17   3  -6   -0.40    1.10
  17  -3  -6   -0.70    1.20
  17   3  -5    0.50    1.40
  17  -3  -5   -0.30    1.30
  17   3  -4    9.70    2.30
  17  -3  -4    3.60    1.90
  17   3  -3    1.60    1.40
  17  -3  -3    2.70    1.60
  17   3  -2    4.10    1.80
  17  -3  -2    6.30    1.90
  17   3  -1    6.00    1.90
  17  -3  -1    1.10    1.50
  17   3   0    0.70    1.40
  17  -3   0    0.70    1.70
  17  -3   1    1.40    1.80
  17  -3   2    1.60    1.90
  17  -3   3    2.10    2.00
 -17   4  13    6.80    2.90
 -17   4  12   -1.40    2.20
 -17   4  11    1.30    2.20
 -17   4  10    1.10    2.00
  17   4 -10    0.20    2.10
  17  -4 -10    0.10    1.50
 -17   4   9    2.00    2.10
  17   4  -9    0.00    2.10
  17  -4  -9    1.10    1.60
 -17   4   8    1.60    1.90
  17   4  -8    5.70    2.60
  17  -4  -8    4.10    2.00
  17   4  -7   12.90    2.80
 -17   4   7   11.40    2.50
  17  -4  -7   11.70    2.60
 -17   4   6    1.50    1.80
  17   4  -6    2.70    1.90
  17  -4  -6    0.00    1.60
  17   4  -5   -0.20    1.60
  17  -4  -5    1.90    1.70
  17   4  -4    1.00    1.60
  17  -4  -4   -0.10    1.50
  17   4  -3    0.60    1.50
  17  -4  -3    0.90    1.60
  17   4  -2    1.40    1.60
  17  -4  -2    0.20    1.50
  17   4  -1    1.30    1.50
  17  -4  -1    0.30    1.60
  17   4   0   19.40    3.00
  17  -4   0   16.30    3.20
  17  -4   1   20.10    3.60
 -17   5  12    0.30    2.50
 -17   5  11    1.00    2.40
 -17   5  10   -2.40    1.90
  17   5  -9    0.30    2.30
 -17   5   9    1.40    2.20
  17  -5  -9    1.40    1.80
 -17   5   8    1.90    2.00
  17   5  -8    1.10    2.10
  17  -5  -8    3.90    2.10
  17   5  -7    4.70    2.30
 -17   5   7    2.30    1.90
  17  -5  -7    1.20    1.80
 -17   5   6    5.80    2.30
  17   5  -6    7.40    2.50
  17  -5  -6    5.00    2.10
  17   5  -5    2.00    1.80
  17  -5  -5    2.00    1.80
  17   5  -4   -0.40    1.70
  17  -5  -4    0.40    1.70
  17   5  -3    3.70    1.90
  17  -5  -3   -0.10    1.60
  17   5  -2    2.50    1.80
  17  -5  -2    0.20    1.50
  17   5  -1    6.60    2.20
  17  -5  -1    5.50    2.30
 -17   6  11   -1.10    2.40
 -17   6  10    0.60    2.30
 -17   6   9    6.10    2.60
 -17   6   8    3.90    2.40
  17  -6  -8    7.50    2.60
 -17   6   7   -2.70    1.70
  17  -6  -7    2.80    2.00
 -17   6   6    6.20    2.30
  17   6  -6    3.80    2.50
  17  -6  -6    1.50    2.10
  17   6  -5    0.10    2.10
  17  -6  -5    0.80    2.00
  17   6  -4    1.50    2.00
  17  -6  -4   -1.00    1.50
  17   6  -3   15.40    3.10
  17  -6  -3   19.70    3.60
  17   6  -2   24.90    3.60
  17   6   3   -0.70    2.10
 -17   7  10    3.50    2.60
 -17   7   9    2.50    2.50
 -17   7   8   -0.20    2.10
  17   7  -3    1.30    2.10
  17   7  -2    1.40    2.10
  17   7   1   -3.40    2.00
  17   7   2   -2.70    1.90
 -17   8   9    3.20    2.70
  17   8  -2    8.30    2.50
  17   8  -1   -3.10    1.70
  17   8   0    6.60    2.60
  17   9  -3    3.30    2.20
 -18   0  14    4.70    2.80
  18   0 -12    0.50    1.90
  18   0 -11   -0.60    1.70
  18   0 -10   18.80    3.30
  18   0  -9    0.30    1.60
  18   0  -8    0.30    1.50
  18   0  -7    1.20    1.30
  18   0  -6    3.10    1.70
  18   0  -5   -0.30    1.30
  18   0  -4    4.00    1.70
  18   0  -3    1.00    1.40
  18   0  -2    2.60    1.60
  18   0  -1    1.00    1.30
  18   0   0   17.70    3.00
  18   0   1    2.00    1.70
  18   0   2    2.20    1.90
 -18   1  14    4.40    2.90
 -18   1  13    1.30    2.50
 -18   1  12    1.90    2.60
  18   1 -12    1.90    2.00
  18  -1 -12    2.40    1.80
 -18   1  11    1.60    2.30
  18   1 -11    1.90    2.00
  18  -1 -11    2.80    1.80
  18   1 -10    0.10    1.80
  18  -1 -10    2.60    1.80
  18   1  -9    6.00    2.30
  18  -1  -9    9.20    2.40
  18   1  -8    2.00    1.80
  18  -1  -8    1.90    1.70
  18   1  -7    0.90    1.70
  18  -1  -7    1.50    1.50
  18   1  -6    0.80    1.60
  18  -1  -6    1.10    1.60
  18   1  -5   20.10    3.00
  18  -1  -5   17.00    2.90
  18   1  -4    5.30    1.90
  18  -1  -4    6.30    1.90
  18   1  -3    5.90    1.90
  18  -1  -3    6.40    1.90
  18   1  -2   10.10    2.30
  18  -1  -2   10.00    2.40
  18   1  -1    4.20    1.70
  18  -1  -1    2.40    1.60
  18   1   0    1.40    1.60
  18  -1   0   -0.20    1.50
  18   1   1    1.40    1.60
  18  -1   1    1.40    1.70
  18  -1   2    1.50    2.00
 -18   2  13   -3.90    2.10
 -18   2  12    2.30    2.50
 -18   2  11    0.70    2.30
  18   2 -11    7.20    2.60
  18  -2 -11    7.60    2.30
 -18   2  10    2.10    2.10
  18   2 -10    2.20    2.00
  18  -2 -10    2.50    1.90
  18   2  -9    3.20    2.00
  18  -2  -9    2.60    1.80
  18   2  -8    5.00    2.10
  18  -2  -8    4.10    1.80
  18   2  -7    3.90    2.10
  18  -2  -7    4.70    2.00
  18   2  -6   -0.50    1.40
  18  -2  -6   -1.10    1.20
  18   2  -5    3.20    1.70
  18  -2  -5    5.50    1.90
  18   2  -4    3.30    1.80
  18  -2  -4    4.90    1.70
  18   2  -3    2.30    1.50
  18  -2  -3   -0.50    1.10
  18   2  -2    0.00    1.30
  18  -2  -2    0.20    1.40
  18   2  -1   -0.90    1.30
  18  -2  -1    1.10    1.40
  18   2   0    1.20    1.50
  18  -2   0    1.70    1.70
  18  -2   1    0.90    1.80
  18  -2   2    0.20    1.80
 -18   3  13   -2.50    2.40
 -18   3  12    1.70    2.40
 -18   3  11    0.50    2.00
  18   3 -10    9.40    2.90
 -18   3  10    2.00    2.20
  18  -3 -10    4.80    2.00
  18   3  -9    1.00    1.80
 -18   3   9    2.30    1.90
  18  -3  -9    4.30    2.00
  18   3  -8    4.00    2.00
 -18   3   8    1.80    2.10
  18  -3  -8    0.90    1.50
  18   3  -7    0.50    1.60
  18  -3  -7    0.00    1.40
  18   3  -6    4.20    1.80
  18  -3  -6    4.40    2.00
  18   3  -5   24.70    3.40
  18  -3  -5   29.10    3.80
  18   3  -4    2.90    1.90
  18  -3  -4    2.70    1.80
  18   3  -3    3.60    1.80
  18  -3  -3   -0.80    1.40
  18   3  -2   10.90    2.40
  18  -3  -2   10.90    2.50
  18   3  -1    4.70    1.90
  18  -3  -1    2.20    1.70
  18   3   0    7.00    2.10
  18  -3   0    3.00    2.00
 -18   4  12    0.30    2.40
 -18   4  11    2.80    2.50
 -18   4  10   -1.10    2.10
  18  -4 -10    3.00    2.00
 -18   4   9    0.50    2.10
  18  -4  -9    2.20    1.80
  18   4  -8    2.80    2.10
 -18   4   8    3.60    2.30
  18  -4  -8    3.20    2.00
  18   4  -7   -0.70    1.70
  18  -4  -7   -0.80    1.60
  18   4  -6   22.60    3.50
  18  -4  -6    8.80    2.50
  18   4  -5    1.90    1.80
  18  -4  -5   -0.40    1.50
  18   4  -4    1.40    1.70
  18  -4  -4    3.60    2.00
  18   4  -3    2.30    1.80
  18  -4  -3   -1.00    1.60
  18   4  -2    6.20    2.10
  18  -4  -2    4.50    2.20
  18   4  -1   10.60    2.50
  18  -4  -1    7.40    2.50
 -18   5  11    4.10    2.60
 -18   5  10    8.50    2.90
 -18   5   9    6.50    2.60
  18  -5  -9    3.20    2.20
 -18   5   8    0.30    1.90
  18  -5  -8    1.10    1.90
 -18   5   7    4.90    2.30
  18  -5  -7    2.10    2.00
  18   5  -6    9.30    2.70
  18  -5  -6   10.10    2.90
  18   5  -5    5.30    2.40
  18  -5  -5    8.00    2.60
  18   5  -4    3.60    2.10
  18  -5  -4   -0.40    1.80
  18   5  -3    9.10    2.50
  18   5  -2    8.00    2.50
  18   5  -1    3.30    1.90
 -18   6  10   -1.30    2.30
 -18   6   9    2.30    2.40
 -18   6   8    4.20    2.40
 -18   6   7    3.40    2.20
 -18   7   9    0.40    2.40
 -18   7   8    2.20    2.30
  19   0 -10   17.20    3.20
  19   0  -9    0.40    1.60
  19   0  -8    8.00    2.30
  19   0  -7   -1.30    1.20
  19   0  -6   25.70    3.50
  19   0  -5    2.20    1.60
  19   0  -4    0.90    1.40
  19   0  -3    2.00    1.50
  19   0  -2    1.20    1.50
  19   0  -1    0.80    1.50
  19   0   0    3.60    1.90
 -19   1  13    4.30    2.50
  19  -1 -10    0.80    1.60
  19   1  -9    2.60    2.10
  19  -1  -9    4.10    2.20
  19   1  -8    1.20    1.90
  19  -1  -8    1.70    1.70
  19   1  -7    5.90    2.10
  19  -1  -7    6.60    2.20
  19   1  -6    2.90    1.70
  19  -1  -6    1.00    1.60
  19   1  -5    1.10    1.40
  19  -1  -5    1.30    1.40
  19   1  -4    1.50    1.50
  19  -1  -4    0.50    1.50
  19   1  -3    1.60    1.60
  19  -1  -3    3.10    1.80
  19   1  -2    2.50    1.60
  19  -1  -2    5.30    2.10
  19   1  -1    1.70    1.60
  19  -1  -1    2.50    1.70
  19   1   0    1.40    1.80
  19  -1   0    3.50    2.00
  19   1   1    2.10    1.80
 -19   2  12    3.20    2.60
 -19   2  11    2.70    2.30
  19  -2 -10    5.50    2.30
  19  -2  -9    2.90    1.90
  19   2  -8    1.50    1.90
  19  -2  -8   -1.80    1.50
  19   2  -7    6.00    2.20
  19  -2  -7    5.90    2.10
  19   2  -6    2.40    1.80
  19  -2  -6    1.20    1.60
  19   2  -5    1.00    1.40
  19  -2  -5   -0.90    1.20
  19   2  -4    0.00    1.50
  19  -2  -4    2.60    1.70
  19   2  -3    2.20    1.60
  19  -2  -3    0.40    1.50
  19   2  -2    1.00    1.60
  19  -2  -2   -0.30    1.60
  19   2  -1    1.70    1.70
  19   2   0    4.70    2.00
 -19   3  12   -2.20    2.10
 -19   3  11    1.00    2.30
 -19   3  10    6.40    2.60
  19  -3 -10    4.50    2.10
  19  -3  -9    1.10    1.80
  19  -3  -8    0.20    1.70
  19   3  -7    0.00    1.60
  19  -3  -7    0.40    1.50
  19   3  -6    0.80    1.60
  19  -3  -6    1.90    1.80
  19   3  -5    2.80    1.90
  19  -3  -5    1.30    1.70
  19   3  -4   21.50    3.40
  19  -3  -4   18.70    3.40
  19   3  -3    1.70    1.70
  19   3  -2   15.40    3.00
  19   3  -1    5.00    2.00
 -19   4  11    2.60    2.60
 -19   4  10    1.90    2.30
 -19   4   9    5.10    2.60
  19   4  -2    7.20    2.20
 -19   5  10   -0.50    2.20
 -19   5   9    2.80    2.30
 -19   5   8   -1.10    2.00
 -19   6   9    2.70    2.40
 -19   6   8   -0.20    2.10
 -20   4  10    4.00    2.60
 -20   5   9    0.40    2.20
   0   0   0    0.00    0.00

_computing_structure_solution     'SHELXT 2014/5 (Sheldrick, 2014)'
;
_shelx_hkl_checksum   25104
