# Supplementary material for: Synthesis and Antibacterial Study of Novel Harmine Derivatives and Tetrahydro-β-Carboline Derivatives In Vitro
Source: Molecules. 2022 Apr 30;27(9):2888. doi: 10.3390/molecules27092888 (PMC9104299; doi:10.3390/molecules27092888)
Supplement: Supplementary file 1 [file molecules-27-02888-s001.zip › 7h.cif]

 
data_1_a
 
_audit_creation_method            'SHELXL-2018/3'
_shelx_SHELXL_version_number      '2018/3'
_chemical_name_systematic         ?
_chemical_name_common             ?
_chemical_melting_point           ?
_chemical_formula_moiety          ?
_chemical_formula_sum
 'C30 H34 N2 O6' 
_chemical_formula_weight          518.59

loop_
 _atom_type_symbol
 _atom_type_description
 _atom_type_scat_dispersion_real
 _atom_type_scat_dispersion_imag
 _atom_type_scat_source
 'C'  'C'   0.0033   0.0016
 'International Tables Vol C Tables 4.2.6.8 and 6.1.1.4'
 'H'  'H'   0.0000   0.0000
 'International Tables Vol C Tables 4.2.6.8 and 6.1.1.4'
 'N'  'N'   0.0061   0.0033
 'International Tables Vol C Tables 4.2.6.8 and 6.1.1.4'
 'O'  'O'   0.0106   0.0060
 'International Tables Vol C Tables 4.2.6.8 and 6.1.1.4'
 
_space_group_crystal_system       triclinic
_space_group_IT_number            2
_space_group_name_H-M_alt         'P -1'
_space_group_name_Hall            '-P 1'
 
_shelx_space_group_comment
;
The symmetry employed for this shelxl refinement is uniquely defined
by the following loop, which should always be used as a source of
symmetry information in preference to the above space-group names.
They are only intended as comments.
;
 
loop_
 _space_group_symop_operation_xyz
 'x, y, z'
 '-x, -y, -z'
 
_cell_length_a                    7.9502(12)
_cell_length_b                    12.4483(19)
_cell_length_c                    14.631(2)
_cell_angle_alpha                 81.041(3)
_cell_angle_beta                  80.934(3)
_cell_angle_gamma                 73.883(3)
_cell_volume                      1364.1(4)
_cell_formula_units_Z             2
_cell_measurement_temperature     296(2)
_cell_measurement_reflns_used     3453
_cell_measurement_theta_min       2.46
_cell_measurement_theta_max       24.45
 
_exptl_crystal_description        block
_exptl_crystal_colour             colorless
_exptl_crystal_density_meas       ?
_exptl_crystal_density_method     ?
_exptl_crystal_density_diffrn     1.263          
_exptl_crystal_F_000              552
_exptl_transmission_factor_min    0.6152
_exptl_transmission_factor_max    0.7462
_exptl_crystal_size_max           0.300
_exptl_crystal_size_mid           0.200
_exptl_crystal_size_min           0.200
_exptl_absorpt_coefficient_mu     0.088
_shelx_estimated_absorpt_T_min    0.974
_shelx_estimated_absorpt_T_max    0.983
_exptl_absorpt_correction_type    Multi-scan
_exptl_absorpt_correction_T_min   ?
_exptl_absorpt_correction_T_max   ?
_exptl_absorpt_process_details    SADABS
_exptl_absorpt_special_details    ?
_diffrn_ambient_temperature       296(2)
_diffrn_radiation_wavelength      0.71073
_diffrn_radiation_type            MoK\a
_diffrn_source                    ?
_diffrn_measurement_device_type   'Bruker APEX II area detector'
_diffrn_measurement_method        '\w scan'
_diffrn_detector_area_resol_mean  'fine-focus sealed tube'
_diffrn_reflns_number             9590
_diffrn_reflns_av_unetI/netI      0.0712
_diffrn_reflns_av_R_equivalents   0.0380
_diffrn_reflns_limit_h_min        -11
_diffrn_reflns_limit_h_max        4
_diffrn_reflns_limit_k_min        -18
_diffrn_reflns_limit_k_max        16
_diffrn_reflns_limit_l_min        -19
_diffrn_reflns_limit_l_max        19
_diffrn_reflns_theta_min          1.419
_diffrn_reflns_theta_max          31.405
_diffrn_reflns_theta_full         25.242
_diffrn_measured_fraction_theta_max   0.797
_diffrn_measured_fraction_theta_full  0.993
_diffrn_reflns_Laue_measured_fraction_max    0.797
_diffrn_reflns_Laue_measured_fraction_full   0.993
_diffrn_reflns_point_group_measured_fraction_max   0.797
_diffrn_reflns_point_group_measured_fraction_full  0.993
_reflns_number_total              7171
_reflns_number_gt                 3498
_reflns_threshold_expression      'I > 2\s(I)'
_reflns_Friedel_coverage          0.000
_reflns_Friedel_fraction_max      .
_reflns_Friedel_fraction_full     .
 
_reflns_special_details
;
 Reflections were merged by SHELXL according to the crystal
 class for the calculation of statistics and refinement.
 
 _reflns_Friedel_fraction is defined as the number of unique
 Friedel pairs measured divided by the number that would be
 possible theoretically, ignoring centric projections and
 systematic absences.
;
 
_computing_data_collection        'Bruker SMART APEX II'
_computing_cell_refinement        'Bruker SMART'
_computing_data_reduction         'Bruker SAINT'
_computing_structure_solution     'SHELXT 2014/5 (Sheldrick, 2014)'
_computing_structure_refinement 'SHELXL-2018/3 (Sheldrick, 2018)'
_computing_molecular_graphics     SHELXTL
_computing_publication_material   SHELXTL
_refine_special_details           ?
_refine_ls_structure_factor_coef  Fsqd
_refine_ls_matrix_type            full
_refine_ls_weighting_scheme       calc
_refine_ls_weighting_details
'w=1/[\s^2^(Fo^2^)+(0.0580P)^2^+0.1016P] where P=(Fo^2^+2Fc^2^)/3'
_atom_sites_solution_primary      direct
_atom_sites_solution_secondary    difmap
_atom_sites_solution_hydrogens    geom
_refine_ls_hydrogen_treatment     constr
_refine_ls_extinction_method      'SHELXL-2018/3 (Sheldrick 2018)'
_refine_ls_extinction_coef        0.009(2)
_refine_ls_extinction_expression
 'Fc^*^=kFc[1+0.001xFc^2^\l^3^/sin(2\q)]^-1/4^'
_refine_ls_number_reflns          7171
_refine_ls_number_parameters      349
_refine_ls_number_restraints      0
_refine_ls_R_factor_all           0.1229
_refine_ls_R_factor_gt            0.0546
_refine_ls_wR_factor_ref          0.1606
_refine_ls_wR_factor_gt           0.1246
_refine_ls_goodness_of_fit_ref    0.999
_refine_ls_restrained_S_all       0.999
_refine_ls_shift/su_max           0.000
_refine_ls_shift/su_mean          0.000
 
loop_
 _atom_site_label
 _atom_site_type_symbol
 _atom_site_fract_x
 _atom_site_fract_y
 _atom_site_fract_z
 _atom_site_U_iso_or_equiv
 _atom_site_adp_type
 _atom_site_occupancy
 _atom_site_site_symmetry_order  
 _atom_site_calc_flag
 _atom_site_refinement_flags_posn
 _atom_site_refinement_flags_adp
 _atom_site_refinement_flags_occupancy
 _atom_site_disorder_assembly
 _atom_site_disorder_group
C1 C 0.7165(3) 0.04356(19) 0.23113(16) 0.0632(6) Uani 1 1 d . . . . .
C2 C 0.6653(3) -0.03115(18) 0.18632(15) 0.0634(6) Uani 1 1 d . . . . .
C3 C 0.5080(3) -0.05945(17) 0.21850(14) 0.0560(5) Uani 1 1 d . . . . .
C4 C 0.4036(3) -0.01730(16) 0.29634(13) 0.0522(5) Uani 1 1 d . . . . .
H4 H 0.298102 -0.036749 0.317499 0.063 Uiso 1 1 calc R U . . .
C5 C 0.4575(3) 0.05489(16) 0.34317(13) 0.0513(5) Uani 1 1 d . . . . .
C6 C 0.6120(3) 0.08581(17) 0.30894(14) 0.0590(5) Uani 1 1 d . . . . .
H6 H 0.645902 0.135774 0.338759 0.071 Uiso 1 1 calc R U . . .
C7 C 0.9217(4) 0.1503(3) 0.2329(2) 0.1033(10) Uani 1 1 d . . . . .
H7A H 0.830303 0.219453 0.230147 0.155 Uiso 1 1 calc R U . . .
H7B H 1.028989 0.163042 0.198494 0.155 Uiso 1 1 calc R U . . .
H7C H 0.940000 0.123770 0.296718 0.155 Uiso 1 1 calc R U . . .
C8 C 0.7716(4) -0.0261(2) 0.02684(17) 0.0955(9) Uani 1 1 d . . . . .
H8A H 0.657922 -0.016928 0.007640 0.143 Uiso 1 1 calc R U . . .
H8B H 0.861342 -0.067665 -0.015813 0.143 Uiso 1 1 calc R U . . .
H8C H 0.791048 0.046593 0.027182 0.143 Uiso 1 1 calc R U . . .
C9 C 0.3013(3) -0.1560(2) 0.19367(16) 0.0733(7) Uani 1 1 d . . . . .
H9A H 0.295221 -0.193174 0.256269 0.110 Uiso 1 1 calc R U . . .
H9B H 0.287171 -0.204328 0.151885 0.110 Uiso 1 1 calc R U . . .
H9C H 0.209101 -0.087330 0.189911 0.110 Uiso 1 1 calc R U . . .
C10 C 0.3558(3) 0.09854(16) 0.42768(13) 0.0516(5) Uani 1 1 d . . . . .
H10 H 0.396380 0.150169 0.451897 0.062 Uiso 1 1 calc R U . . .
C11 C 0.2129(3) 0.07307(17) 0.47354(14) 0.0561(5) Uani 1 1 d . . . . .
H11 H 0.171363 0.020764 0.450829 0.067 Uiso 1 1 calc R U . . .
C12 C 0.1144(3) 0.12090(17) 0.55768(14) 0.0531(5) Uani 1 1 d . . . . .
C13 C 0.0858(2) 0.24648(16) 0.66696(13) 0.0512(5) Uani 1 1 d . . . . .
H13A H 0.079995 0.189378 0.719803 0.061 Uiso 1 1 calc R U . . .
H13B H -0.033621 0.286357 0.655143 0.061 Uiso 1 1 calc R U . . .
C14 C 0.1793(2) 0.32590(16) 0.68720(13) 0.0510(5) Uani 1 1 d . . . . .
H14A H 0.187913 0.381076 0.633191 0.061 Uiso 1 1 calc R U . . .
H14B H 0.298045 0.285071 0.699589 0.061 Uiso 1 1 calc R U . . .
C15 C 0.0835(2) 0.38573(16) 0.77063(13) 0.0507(5) Uani 1 1 d . . . . .
H15A H -0.040285 0.415336 0.762502 0.061 Uiso 1 1 calc R U . . .
H15B H 0.091832 0.331648 0.826227 0.061 Uiso 1 1 calc R U . . .
C16 C 0.1570(2) 0.48140(16) 0.78454(14) 0.0541(5) Uani 1 1 d . . . . .
H16A H 0.070274 0.531193 0.823965 0.065 Uiso 1 1 calc R U . . .
H16B H 0.178435 0.524498 0.724703 0.065 Uiso 1 1 calc R U . . .
C17 C 0.3274(2) 0.43923(16) 0.82878(13) 0.0520(5) Uani 1 1 d . . . . .
H17A H 0.299045 0.421822 0.895438 0.062 Uiso 1 1 calc R U . . .
H17B H 0.395689 0.369976 0.804338 0.062 Uiso 1 1 calc R U . . .
C18 C 0.4481(2) 0.59603(16) 0.86836(13) 0.0514(5) Uani 1 1 d . . . . .
C19 C 0.3566(3) 0.62676(19) 0.95422(14) 0.0627(6) Uani 1 1 d . . . . .
C20 C 0.5295(4) 0.7466(2) 0.95528(19) 0.0835(7) Uani 1 1 d . . . . .
H20 H 0.559615 0.796299 0.987121 0.100 Uiso 1 1 calc R U . . .
C21 C 0.6205(3) 0.72653(18) 0.86968(17) 0.0711(6) Uani 1 1 d . . . . .
H21 H 0.706680 0.763282 0.843108 0.085 Uiso 1 1 calc R U . . .
C22 C 0.5796(3) 0.64974(16) 0.82416(14) 0.0549(5) Uani 1 1 d . . . . .
C23 C 0.6436(2) 0.60479(16) 0.73703(14) 0.0534(5) Uani 1 1 d . . . . .
C24 C 0.7701(3) 0.62426(18) 0.66275(16) 0.0662(6) Uani 1 1 d . . . . .
H24 H 0.831333 0.677676 0.663782 0.079 Uiso 1 1 calc R U . . .
C25 C 0.8022(3) 0.5637(2) 0.58871(16) 0.0685(6) Uani 1 1 d . . . . .
H25 H 0.885229 0.576735 0.538831 0.082 Uiso 1 1 calc R U . . .
C26 C 0.7128(3) 0.4830(2) 0.58695(14) 0.0638(6) Uani 1 1 d . . . . .
C27 C 0.5864(3) 0.46158(18) 0.65794(13) 0.0573(5) Uani 1 1 d . . . . .
H27 H 0.526107 0.407883 0.656145 0.069 Uiso 1 1 calc R U . . .
C28 C 0.5535(2) 0.52464(16) 0.73280(13) 0.0496(5) Uani 1 1 d . . . . .
C29 C 0.6823(4) 0.3404(2) 0.50414(17) 0.0908(8) Uani 1 1 d . . . . .
H29A H 0.712486 0.282608 0.554924 0.136 Uiso 1 1 calc R U . . .
H29B H 0.726262 0.309758 0.446138 0.136 Uiso 1 1 calc R U . . .
H29C H 0.556364 0.368702 0.508179 0.136 Uiso 1 1 calc R U . . .
C30 C 0.2031(3) 0.5832(2) 1.00416(16) 0.0855(8) Uani 1 1 d . . . . .
H30A H 0.155770 0.620289 1.058988 0.128 Uiso 1 1 calc R U . . .
H30B H 0.242579 0.503547 1.021682 0.128 Uiso 1 1 calc R U . . .
H30C H 0.113390 0.598202 0.963563 0.128 Uiso 1 1 calc R U . . .
N1 N 0.43514(19) 0.51925(13) 0.81251(10) 0.0512(4) Uani 1 1 d . . . . .
N2 N 0.4007(3) 0.69995(17) 0.99639(13) 0.0768(6) Uani 1 1 d . . . . .
O1 O 0.8709(2) 0.06822(15) 0.19350(12) 0.0872(5) Uani 1 1 d . . . . .
O2 O 0.7782(2) -0.08460(14) 0.11628(11) 0.0870(5) Uani 1 1 d . . . . .
O3 O 0.4678(2) -0.13119(13) 0.16841(10) 0.0711(4) Uani 1 1 d . . . . .
O4 O -0.0168(2) 0.09639(13) 0.59824(11) 0.0742(5) Uani 1 1 d . . . . .
O5 O 0.18194(17) 0.19450(11) 0.58560(9) 0.0559(4) Uani 1 1 d . . . . .
O6 O 0.7577(2) 0.42832(16) 0.50878(11) 0.0857(5) Uani 1 1 d . . . . .
 
loop_
 _atom_site_aniso_label
 _atom_site_aniso_U_11
 _atom_site_aniso_U_22
 _atom_site_aniso_U_33
 _atom_site_aniso_U_23
 _atom_site_aniso_U_13
 _atom_site_aniso_U_12
C1 0.0519(12) 0.0658(14) 0.0671(14) -0.0053(11) 0.0040(10) -0.0150(11)
C2 0.0591(13) 0.0619(14) 0.0576(13) -0.0111(11) 0.0083(10) -0.0031(11)
C3 0.0631(13) 0.0534(12) 0.0502(12) -0.0139(10) -0.0016(10) -0.0115(10)
C4 0.0534(11) 0.0544(12) 0.0492(11) -0.0152(9) -0.0012(9) -0.0125(10)
C5 0.0537(11) 0.0516(12) 0.0472(11) -0.0083(9) -0.0041(9) -0.0112(10)
C6 0.0596(13) 0.0591(13) 0.0616(13) -0.0115(10) -0.0058(10) -0.0191(11)
C7 0.0728(17) 0.110(2) 0.133(3) -0.009(2) 0.0055(16) -0.0453(17)
C8 0.109(2) 0.120(2) 0.0617(16) -0.0248(16) 0.0135(14) -0.0414(18)
C9 0.0853(17) 0.0773(16) 0.0662(15) -0.0302(12) 0.0010(12) -0.0298(14)
C10 0.0569(12) 0.0494(11) 0.0529(11) -0.0130(9) -0.0078(9) -0.0164(10)
C11 0.0641(13) 0.0585(12) 0.0534(12) -0.0229(10) -0.0020(10) -0.0227(11)
C12 0.0580(12) 0.0564(12) 0.0531(12) -0.0173(9) -0.0042(9) -0.0238(10)
C13 0.0517(11) 0.0562(12) 0.0494(11) -0.0178(9) -0.0027(9) -0.0157(9)
C14 0.0522(11) 0.0575(12) 0.0495(11) -0.0193(9) 0.0005(9) -0.0207(10)
C15 0.0477(10) 0.0572(12) 0.0502(11) -0.0184(9) 0.0005(8) -0.0153(9)
C16 0.0523(11) 0.0549(12) 0.0590(12) -0.0222(10) -0.0039(9) -0.0135(10)
C17 0.0520(11) 0.0606(12) 0.0476(11) -0.0120(9) -0.0006(9) -0.0217(10)
C18 0.0512(11) 0.0541(12) 0.0509(11) -0.0134(9) -0.0067(9) -0.0130(10)
C19 0.0676(14) 0.0694(14) 0.0532(13) -0.0206(11) -0.0045(10) -0.0152(12)
C20 0.113(2) 0.0673(16) 0.0834(18) -0.0272(14) -0.0196(16) -0.0311(15)
C21 0.0825(16) 0.0580(14) 0.0835(17) -0.0084(12) -0.0165(13) -0.0320(12)
C22 0.0566(12) 0.0490(12) 0.0613(13) -0.0056(10) -0.0116(10) -0.0152(10)
C23 0.0474(11) 0.0533(12) 0.0561(12) -0.0013(10) -0.0019(9) -0.0129(10)
C24 0.0597(13) 0.0643(14) 0.0683(15) 0.0084(12) -0.0037(11) -0.0167(11)
C25 0.0572(13) 0.0785(16) 0.0602(14) 0.0011(12) 0.0072(11) -0.0146(12)
C26 0.0588(13) 0.0743(15) 0.0458(12) -0.0087(11) 0.0016(10) -0.0001(12)
C27 0.0526(11) 0.0665(14) 0.0502(12) -0.0131(10) 0.0008(9) -0.0117(10)
C28 0.0430(10) 0.0561(12) 0.0488(11) -0.0101(9) -0.0013(8) -0.0118(9)
C29 0.102(2) 0.098(2) 0.0611(15) -0.0319(15) -0.0064(14) 0.0031(17)
C30 0.0809(17) 0.122(2) 0.0596(14) -0.0412(14) 0.0188(12) -0.0352(16)
N1 0.0505(9) 0.0642(10) 0.0461(9) -0.0190(8) 0.0035(7) -0.0250(8)
N2 0.0956(15) 0.0756(13) 0.0693(13) -0.0324(11) -0.0084(11) -0.0263(12)
O1 0.0647(10) 0.1047(13) 0.0937(13) -0.0177(10) 0.0120(9) -0.0332(10)
O2 0.0849(12) 0.0886(12) 0.0699(11) -0.0210(9) 0.0204(9) -0.0040(10)
O3 0.0784(10) 0.0777(10) 0.0599(9) -0.0331(8) 0.0079(8) -0.0200(9)
O4 0.0734(10) 0.0916(11) 0.0741(10) -0.0407(9) 0.0147(8) -0.0448(9)
O5 0.0618(8) 0.0627(9) 0.0516(8) -0.0249(7) 0.0033(6) -0.0256(7)
O6 0.0864(12) 0.1056(14) 0.0553(10) -0.0243(9) 0.0131(8) -0.0124(11)
 
_geom_special_details
;
 All esds (except the esd in the dihedral angle between two l.s. planes)
 are estimated using the full covariance matrix.  The cell esds are taken
 into account individually in the estimation of esds in distances, angles
 and torsion angles; correlations between esds in cell parameters are only
 used when they are defined by crystal symmetry.  An approximate (isotropic)
 treatment of cell esds is used for estimating esds involving l.s. planes.
;
 
loop_
 _geom_bond_atom_site_label_1
 _geom_bond_atom_site_label_2
 _geom_bond_distance
 _geom_bond_site_symmetry_2
 _geom_bond_publ_flag
C1 O1 1.359(2) . ?
C1 C6 1.381(3) . ?
C1 C2 1.394(3) . ?
C2 O2 1.374(2) . ?
C2 C3 1.385(3) . ?
C3 O3 1.368(2) . ?
C3 C4 1.381(3) . ?
C4 C5 1.400(3) . ?
C4 H4 0.9300 . ?
C5 C6 1.384(2) . ?
C5 C10 1.459(3) . ?
C6 H6 0.9300 . ?
C7 O1 1.423(3) . ?
C7 H7A 0.9600 . ?
C7 H7B 0.9600 . ?
C7 H7C 0.9600 . ?
C8 O2 1.396(3) . ?
C8 H8A 0.9600 . ?
C8 H8B 0.9600 . ?
C8 H8C 0.9600 . ?
C9 O3 1.422(2) . ?
C9 H9A 0.9600 . ?
C9 H9B 0.9600 . ?
C9 H9C 0.9600 . ?
C10 C11 1.317(2) . ?
C10 H10 0.9300 . ?
C11 C12 1.466(3) . ?
C11 H11 0.9300 . ?
C12 O4 1.208(2) . ?
C12 O5 1.324(2) . ?
C13 O5 1.449(2) . ?
C13 C14 1.479(2) . ?
C13 H13A 0.9700 . ?
C13 H13B 0.9700 . ?
C14 C15 1.517(2) . ?
C14 H14A 0.9700 . ?
C14 H14B 0.9700 . ?
C15 C16 1.516(2) . ?
C15 H15A 0.9700 . ?
C15 H15B 0.9700 . ?
C16 C17 1.518(3) . ?
C16 H16A 0.9700 . ?
C16 H16B 0.9700 . ?
C17 N1 1.456(2) . ?
C17 H17A 0.9700 . ?
C17 H17B 0.9700 . ?
C18 N1 1.384(2) . ?
C18 C19 1.400(3) . ?
C18 C22 1.414(2) . ?
C19 N2 1.324(3) . ?
C19 C30 1.510(3) . ?
C20 N2 1.332(3) . ?
C20 C21 1.366(3) . ?
C20 H20 0.9300 . ?
C21 C22 1.379(3) . ?
C21 H21 0.9300 . ?
C22 C23 1.434(3) . ?
C23 C28 1.394(3) . ?
C23 C24 1.400(3) . ?
C24 C25 1.366(3) . ?
C24 H24 0.9300 . ?
C25 C26 1.388(3) . ?
C25 H25 0.9300 . ?
C26 O6 1.370(3) . ?
C26 C27 1.376(3) . ?
C27 C28 1.396(3) . ?
C27 H27 0.9300 . ?
C28 N1 1.384(2) . ?
C29 O6 1.400(3) . ?
C29 H29A 0.9600 . ?
C29 H29B 0.9600 . ?
C29 H29C 0.9600 . ?
C30 H30A 0.9600 . ?
C30 H30B 0.9600 . ?
C30 H30C 0.9600 . ?
 
loop_
 _geom_angle_atom_site_label_1
 _geom_angle_atom_site_label_2
 _geom_angle_atom_site_label_3
 _geom_angle
 _geom_angle_site_symmetry_1
 _geom_angle_site_symmetry_3
 _geom_angle_publ_flag
O1 C1 C6 124.9(2) . . ?
O1 C1 C2 115.58(19) . . ?
C6 C1 C2 119.49(19) . . ?
O2 C2 C3 120.0(2) . . ?
O2 C2 C1 120.0(2) . . ?
C3 C2 C1 119.71(18) . . ?
O3 C3 C4 124.07(18) . . ?
O3 C3 C2 115.16(18) . . ?
C4 C3 C2 120.8(2) . . ?
C3 C4 C5 119.56(18) . . ?
C3 C4 H4 120.2 . . ?
C5 C4 H4 120.2 . . ?
C6 C5 C4 119.42(18) . . ?
C6 C5 C10 118.71(18) . . ?
C4 C5 C10 121.87(17) . . ?
C1 C6 C5 121.0(2) . . ?
C1 C6 H6 119.5 . . ?
C5 C6 H6 119.5 . . ?
O1 C7 H7A 109.5 . . ?
O1 C7 H7B 109.5 . . ?
H7A C7 H7B 109.5 . . ?
O1 C7 H7C 109.5 . . ?
H7A C7 H7C 109.5 . . ?
H7B C7 H7C 109.5 . . ?
O2 C8 H8A 109.5 . . ?
O2 C8 H8B 109.5 . . ?
H8A C8 H8B 109.5 . . ?
O2 C8 H8C 109.5 . . ?
H8A C8 H8C 109.5 . . ?
H8B C8 H8C 109.5 . . ?
O3 C9 H9A 109.5 . . ?
O3 C9 H9B 109.5 . . ?
H9A C9 H9B 109.5 . . ?
O3 C9 H9C 109.5 . . ?
H9A C9 H9C 109.5 . . ?
H9B C9 H9C 109.5 . . ?
C11 C10 C5 127.33(18) . . ?
C11 C10 H10 116.3 . . ?
C5 C10 H10 116.3 . . ?
C10 C11 C12 124.96(18) . . ?
C10 C11 H11 117.5 . . ?
C12 C11 H11 117.5 . . ?
O4 C12 O5 122.52(18) . . ?
O4 C12 C11 123.63(18) . . ?
O5 C12 C11 113.85(16) . . ?
O5 C13 C14 108.07(14) . . ?
O5 C13 H13A 110.1 . . ?
C14 C13 H13A 110.1 . . ?
O5 C13 H13B 110.1 . . ?
C14 C13 H13B 110.1 . . ?
H13A C13 H13B 108.4 . . ?
C13 C14 C15 111.07(15) . . ?
C13 C14 H14A 109.4 . . ?
C15 C14 H14A 109.4 . . ?
C13 C14 H14B 109.4 . . ?
C15 C14 H14B 109.4 . . ?
H14A C14 H14B 108.0 . . ?
C16 C15 C14 112.98(15) . . ?
C16 C15 H15A 109.0 . . ?
C14 C15 H15A 109.0 . . ?
C16 C15 H15B 109.0 . . ?
C14 C15 H15B 109.0 . . ?
H15A C15 H15B 107.8 . . ?
C15 C16 C17 112.11(16) . . ?
C15 C16 H16A 109.2 . . ?
C17 C16 H16A 109.2 . . ?
C15 C16 H16B 109.2 . . ?
C17 C16 H16B 109.2 . . ?
H16A C16 H16B 107.9 . . ?
N1 C17 C16 113.75(15) . . ?
N1 C17 H17A 108.8 . . ?
C16 C17 H17A 108.8 . . ?
N1 C17 H17B 108.8 . . ?
C16 C17 H17B 108.8 . . ?
H17A C17 H17B 107.7 . . ?
N1 C18 C19 132.01(18) . . ?
N1 C18 C22 108.71(17) . . ?
C19 C18 C22 119.27(19) . . ?
N2 C19 C18 120.3(2) . . ?
N2 C19 C30 115.43(19) . . ?
C18 C19 C30 124.28(19) . . ?
N2 C20 C21 124.7(2) . . ?
N2 C20 H20 117.7 . . ?
C21 C20 H20 117.7 . . ?
C20 C21 C22 117.5(2) . . ?
C20 C21 H21 121.3 . . ?
C22 C21 H21 121.3 . . ?
C21 C22 C18 118.7(2) . . ?
C21 C22 C23 134.8(2) . . ?
C18 C22 C23 106.50(17) . . ?
C28 C23 C24 118.9(2) . . ?
C28 C23 C22 107.04(16) . . ?
C24 C23 C22 134.1(2) . . ?
C25 C24 C23 119.1(2) . . ?
C25 C24 H24 120.5 . . ?
C23 C24 H24 120.5 . . ?
C24 C25 C26 120.9(2) . . ?
C24 C25 H25 119.6 . . ?
C26 C25 H25 119.6 . . ?
O6 C26 C27 122.9(2) . . ?
O6 C26 C25 115.0(2) . . ?
C27 C26 C25 122.1(2) . . ?
C26 C27 C28 116.5(2) . . ?
C26 C27 H27 121.8 . . ?
C28 C27 H27 121.8 . . ?
N1 C28 C23 109.38(17) . . ?
N1 C28 C27 128.07(18) . . ?
C23 C28 C27 122.54(18) . . ?
O6 C29 H29A 109.5 . . ?
O6 C29 H29B 109.5 . . ?
H29A C29 H29B 109.5 . . ?
O6 C29 H29C 109.5 . . ?
H29A C29 H29C 109.5 . . ?
H29B C29 H29C 109.5 . . ?
C19 C30 H30A 109.5 . . ?
C19 C30 H30B 109.5 . . ?
H30A C30 H30B 109.5 . . ?
C19 C30 H30C 109.5 . . ?
H30A C30 H30C 109.5 . . ?
H30B C30 H30C 109.5 . . ?
C28 N1 C18 108.34(15) . . ?
C28 N1 C17 121.45(16) . . ?
C18 N1 C17 130.16(15) . . ?
C19 N2 C20 119.5(2) . . ?
C1 O1 C7 117.42(19) . . ?
C2 O2 C8 116.07(19) . . ?
C3 O3 C9 117.60(15) . . ?
C12 O5 C13 115.74(14) . . ?
C26 O6 C29 118.63(18) . . ?
 
loop_
 _geom_torsion_atom_site_label_1
 _geom_torsion_atom_site_label_2
 _geom_torsion_atom_site_label_3
 _geom_torsion_atom_site_label_4
 _geom_torsion
 _geom_torsion_site_symmetry_1
 _geom_torsion_site_symmetry_2
 _geom_torsion_site_symmetry_3
 _geom_torsion_site_symmetry_4
 _geom_torsion_publ_flag
O1 C1 C2 O2 7.5(3) . . . . ?
C6 C1 C2 O2 -171.86(19) . . . . ?
O1 C1 C2 C3 -178.66(18) . . . . ?
C6 C1 C2 C3 2.0(3) . . . . ?
O2 C2 C3 O3 -7.7(3) . . . . ?
C1 C2 C3 O3 178.50(19) . . . . ?
O2 C2 C3 C4 171.77(19) . . . . ?
C1 C2 C3 C4 -2.1(3) . . . . ?
O3 C3 C4 C5 179.41(18) . . . . ?
C2 C3 C4 C5 0.0(3) . . . . ?
C3 C4 C5 C6 2.1(3) . . . . ?
C3 C4 C5 C10 -177.70(18) . . . . ?
O1 C1 C6 C5 -179.16(19) . . . . ?
C2 C1 C6 C5 0.1(3) . . . . ?
C4 C5 C6 C1 -2.2(3) . . . . ?
C10 C5 C6 C1 177.61(19) . . . . ?
C6 C5 C10 C11 -175.3(2) . . . . ?
C4 C5 C10 C11 4.4(3) . . . . ?
C5 C10 C11 C12 -179.11(19) . . . . ?
C10 C11 C12 O4 179.7(2) . . . . ?
C10 C11 C12 O5 -0.1(3) . . . . ?
O5 C13 C14 C15 178.72(15) . . . . ?
C13 C14 C15 C16 -170.57(16) . . . . ?
C14 C15 C16 C17 -77.6(2) . . . . ?
C15 C16 C17 N1 158.47(15) . . . . ?
N1 C18 C19 N2 176.6(2) . . . . ?
C22 C18 C19 N2 -4.4(3) . . . . ?
N1 C18 C19 C30 -4.6(4) . . . . ?
C22 C18 C19 C30 174.4(2) . . . . ?
N2 C20 C21 C22 -2.2(4) . . . . ?
C20 C21 C22 C18 -0.4(3) . . . . ?
C20 C21 C22 C23 -178.8(2) . . . . ?
N1 C18 C22 C21 -177.18(18) . . . . ?
C19 C18 C22 C21 3.6(3) . . . . ?
N1 C18 C22 C23 1.7(2) . . . . ?
C19 C18 C22 C23 -177.61(18) . . . . ?
C21 C22 C23 C28 177.0(2) . . . . ?
C18 C22 C23 C28 -1.6(2) . . . . ?
C21 C22 C23 C24 -2.2(4) . . . . ?
C18 C22 C23 C24 179.2(2) . . . . ?
C28 C23 C24 C25 -0.4(3) . . . . ?
C22 C23 C24 C25 178.7(2) . . . . ?
C23 C24 C25 C26 -0.6(3) . . . . ?
C24 C25 C26 O6 -179.89(19) . . . . ?
C24 C25 C26 C27 1.2(3) . . . . ?
O6 C26 C27 C28 -179.41(18) . . . . ?
C25 C26 C27 C28 -0.6(3) . . . . ?
C24 C23 C28 N1 -179.73(17) . . . . ?
C22 C23 C28 N1 0.9(2) . . . . ?
C24 C23 C28 C27 1.1(3) . . . . ?
C22 C23 C28 C27 -178.32(18) . . . . ?
C26 C27 C28 N1 -179.60(19) . . . . ?
C26 C27 C28 C23 -0.5(3) . . . . ?
C23 C28 N1 C18 0.1(2) . . . . ?
C27 C28 N1 C18 179.29(19) . . . . ?
C23 C28 N1 C17 -177.57(16) . . . . ?
C27 C28 N1 C17 1.6(3) . . . . ?
C19 C18 N1 C28 178.0(2) . . . . ?
C22 C18 N1 C28 -1.1(2) . . . . ?
C19 C18 N1 C17 -4.6(3) . . . . ?
C22 C18 N1 C17 176.30(17) . . . . ?
C16 C17 N1 C28 -85.8(2) . . . . ?
C16 C17 N1 C18 97.0(2) . . . . ?
C18 C19 N2 C20 1.9(3) . . . . ?
C30 C19 N2 C20 -177.0(2) . . . . ?
C21 C20 N2 C19 1.5(4) . . . . ?
C6 C1 O1 C7 -5.1(3) . . . . ?
C2 C1 O1 C7 175.6(2) . . . . ?
C3 C2 O2 C8 99.6(3) . . . . ?
C1 C2 O2 C8 -86.6(3) . . . . ?
C4 C3 O3 C9 5.5(3) . . . . ?
C2 C3 O3 C9 -175.07(18) . . . . ?
O4 C12 O5 C13 -1.5(3) . . . . ?
C11 C12 O5 C13 178.23(16) . . . . ?
C14 C13 O5 C12 -179.65(16) . . . . ?
C27 C26 O6 C29 -5.3(3) . . . . ?
C25 C26 O6 C29 175.8(2) . . . . ?
 
_refine_diff_density_max    0.187
_refine_diff_density_min   -0.174
_refine_diff_density_rms    0.040

_shelx_res_file
;
TITL 1_a.res in P-1
    1_a.res
    created by SHELXL-2018/3 at 16:25:52 on 03-Mar-2022
CELL  0.71073   7.9502  12.4483  14.6310   81.041   80.934   73.883
ZERR   2.000   0.0012   0.0019   0.0023    0.003    0.003    0.003
LATT 1
SFAC C  H  N  O
UNIT 60  68  4  12
L.S. 10
ACTA
BOND $H
FMAP 2
PLAN 20
SIZE 0.30 0.20 0.20
CONF
TEMP 23.000
WGHT    0.058000    0.101640
EXTI    0.008591
FVAR       0.37563
C1    1    0.716458    0.043563    0.231135    11.00000    0.05192    0.06581 =
         0.06705   -0.00534    0.00396   -0.01497
C2    1    0.665319   -0.031146    0.186321    11.00000    0.05913    0.06191 =
         0.05764   -0.01108    0.00828   -0.00314
C3    1    0.507955   -0.059448    0.218501    11.00000    0.06314    0.05341 =
         0.05015   -0.01394   -0.00158   -0.01147
C4    1    0.403558   -0.017302    0.296338    11.00000    0.05342    0.05438 =
         0.04922   -0.01520   -0.00119   -0.01247
AFIX  43
H4    2    0.298102   -0.036749    0.317499    11.00000   -1.20000
AFIX   0
C5    1    0.457543    0.054888    0.343170    11.00000    0.05370    0.05160 =
         0.04717   -0.00829   -0.00407   -0.01116
C6    1    0.611957    0.085806    0.308940    11.00000    0.05957    0.05907 =
         0.06161   -0.01154   -0.00582   -0.01907
AFIX  43
H6    2    0.645902    0.135774    0.338759    11.00000   -1.20000
AFIX   0
C7    1    0.921676    0.150301    0.232924    11.00000    0.07275    0.10958 =
         0.13303   -0.00882    0.00554   -0.04527
AFIX 137
H7A   2    0.830303    0.219453    0.230147    11.00000   -1.50000
H7B   2    1.028989    0.163042    0.198494    11.00000   -1.50000
H7C   2    0.940000    0.123770    0.296718    11.00000   -1.50000
AFIX   0
C8    1    0.771606   -0.026079    0.026836    11.00000    0.10883    0.11989 =
         0.06166   -0.02479    0.01347   -0.04145
AFIX 137
H8A   2    0.657922   -0.016928    0.007640    11.00000   -1.50000
H8B   2    0.861342   -0.067665   -0.015813    11.00000   -1.50000
H8C   2    0.791048    0.046593    0.027182    11.00000   -1.50000
AFIX   0
C9    1    0.301302   -0.156022    0.193670    11.00000    0.08535    0.07734 =
         0.06625   -0.03015    0.00104   -0.02977
AFIX 137
H9A   2    0.295221   -0.193174    0.256269    11.00000   -1.50000
H9B   2    0.287171   -0.204328    0.151885    11.00000   -1.50000
H9C   2    0.209101   -0.087330    0.189911    11.00000   -1.50000
AFIX   0
C10   1    0.355780    0.098539    0.427684    11.00000    0.05691    0.04941 =
         0.05289   -0.01295   -0.00783   -0.01641
AFIX  43
H10   2    0.396380    0.150169    0.451897    11.00000   -1.20000
AFIX   0
C11   1    0.212912    0.073068    0.473545    11.00000    0.06411    0.05852 =
         0.05344   -0.02289   -0.00198   -0.02266
AFIX  43
H11   2    0.171363    0.020764    0.450829    11.00000   -1.20000
AFIX   0
C12   1    0.114405    0.120905    0.557682    11.00000    0.05802    0.05640 =
         0.05309   -0.01726   -0.00417   -0.02382
C13   1    0.085789    0.246477    0.666959    11.00000    0.05172    0.05625 =
         0.04944   -0.01784   -0.00267   -0.01573
AFIX  23
H13A  2    0.079995    0.189378    0.719803    11.00000   -1.20000
H13B  2   -0.033621    0.286357    0.655143    11.00000   -1.20000
AFIX   0
C14   1    0.179324    0.325896    0.687200    11.00000    0.05219    0.05753 =
         0.04945   -0.01934    0.00047   -0.02070
AFIX  23
H14A  2    0.187913    0.381076    0.633191    11.00000   -1.20000
H14B  2    0.298045    0.285071    0.699589    11.00000   -1.20000
AFIX   0
C15   1    0.083539    0.385730    0.770633    11.00000    0.04772    0.05717 =
         0.05022   -0.01836    0.00050   -0.01531
AFIX  23
H15A  2   -0.040285    0.415336    0.762502    11.00000   -1.20000
H15B  2    0.091832    0.331648    0.826227    11.00000   -1.20000
AFIX   0
C16   1    0.156969    0.481397    0.784540    11.00000    0.05233    0.05487 =
         0.05895   -0.02222   -0.00387   -0.01350
AFIX  23
H16A  2    0.070274    0.531193    0.823965    11.00000   -1.20000
H16B  2    0.178435    0.524498    0.724703    11.00000   -1.20000
AFIX   0
C17   1    0.327371    0.439228    0.828779    11.00000    0.05204    0.06063 =
         0.04764   -0.01204   -0.00065   -0.02171
AFIX  23
H17A  2    0.299045    0.421822    0.895438    11.00000   -1.20000
H17B  2    0.395689    0.369976    0.804338    11.00000   -1.20000
AFIX   0
C18   1    0.448121    0.596031    0.868364    11.00000    0.05124    0.05414 =
         0.05093   -0.01339   -0.00669   -0.01300
C19   1    0.356594    0.626762    0.954223    11.00000    0.06761    0.06936 =
         0.05322   -0.02056   -0.00447   -0.01523
C20   1    0.529490    0.746572    0.955277    11.00000    0.11321    0.06732 =
         0.08344   -0.02715   -0.01962   -0.03110
AFIX  43
H20   2    0.559615    0.796299    0.987121    11.00000   -1.20000
AFIX   0
C21   1    0.620470    0.726532    0.869680    11.00000    0.08246    0.05804 =
         0.08348   -0.00844   -0.01652   -0.03198
AFIX  43
H21   2    0.706680    0.763282    0.843108    11.00000   -1.20000
AFIX   0
C22   1    0.579642    0.649745    0.824161    11.00000    0.05661    0.04898 =
         0.06130   -0.00558   -0.01161   -0.01525
C23   1    0.643638    0.604790    0.737029    11.00000    0.04741    0.05332 =
         0.05610   -0.00127   -0.00192   -0.01292
C24   1    0.770066    0.624258    0.662754    11.00000    0.05973    0.06428 =
         0.06833    0.00842   -0.00368   -0.01670
AFIX  43
H24   2    0.831333    0.677676    0.663782    11.00000   -1.20000
AFIX   0
C25   1    0.802250    0.563708    0.588711    11.00000    0.05719    0.07852 =
         0.06016    0.00111    0.00720   -0.01465
AFIX  43
H25   2    0.885229    0.576735    0.538831    11.00000   -1.20000
AFIX   0
C26   1    0.712760    0.483031    0.586951    11.00000    0.05882    0.07434 =
         0.04576   -0.00869    0.00156   -0.00007
C27   1    0.586424    0.461583    0.657943    11.00000    0.05263    0.06648 =
         0.05020   -0.01314    0.00085   -0.01171
AFIX  43
H27   2    0.526107    0.407883    0.656145    11.00000   -1.20000
AFIX   0
C28   1    0.553539    0.524642    0.732795    11.00000    0.04304    0.05608 =
         0.04878   -0.01008   -0.00126   -0.01179
C29   1    0.682274    0.340437    0.504141    11.00000    0.10218    0.09766 =
         0.06114   -0.03185   -0.00639    0.00313
AFIX 137
H29A  2    0.712486    0.282608    0.554924    11.00000   -1.50000
H29B  2    0.726262    0.309758    0.446138    11.00000   -1.50000
H29C  2    0.556364    0.368702    0.508179    11.00000   -1.50000
AFIX   0
C30   1    0.203113    0.583238    1.004159    11.00000    0.08087    0.12246 =
         0.05959   -0.04121    0.01879   -0.03516
AFIX 137
H30A  2    0.155770    0.620289    1.058988    11.00000   -1.50000
H30B  2    0.242579    0.503547    1.021682    11.00000   -1.50000
H30C  2    0.113390    0.598202    0.963563    11.00000   -1.50000
AFIX   0
N1    3    0.435140    0.519248    0.812513    11.00000    0.05052    0.06418 =
         0.04611   -0.01903    0.00354   -0.02497
N2    3    0.400675    0.699953    0.996392    11.00000    0.09559    0.07558 =
         0.06929   -0.03242   -0.00844   -0.02628
O1    4    0.870872    0.068218    0.193505    11.00000    0.06472    0.10470 =
         0.09366   -0.01767    0.01203   -0.03322
O2    4    0.778159   -0.084598    0.116280    11.00000    0.08491    0.08859 =
         0.06994   -0.02098    0.02037   -0.00401
O3    4    0.467810   -0.131191    0.168406    11.00000    0.07840    0.07773 =
         0.05987   -0.03311    0.00794   -0.01996
O4    4   -0.016844    0.096391    0.598243    11.00000    0.07336    0.09165 =
         0.07412   -0.04074    0.01467   -0.04482
O5    4    0.181940    0.194504    0.585602    11.00000    0.06179    0.06269 =
         0.05165   -0.02487    0.00326   -0.02557
O6    4    0.757706    0.428316    0.508785    11.00000    0.08640    0.10557 =
         0.05525   -0.02425    0.01310   -0.01245
HKLF 4


REM  1_a.res in P-1
REM wR2 = 0.1606, GooF = S = 0.999, Restrained GooF = 0.999 for all data
REM R1 = 0.0546 for 3498 Fo > 4sig(Fo) and 0.1229 for all 7171 data
REM 349 parameters refined using 0 restraints

END

WGHT      0.0683      0.0540

REM Highest difference peak  0.187,  deepest hole -0.174,  1-sigma level  0.040
Q1    1   0.5389  0.0003  0.1720  11.00000  0.05    0.19
Q2    1   0.1423  0.5425  0.9712  11.00000  0.05    0.18
Q3    1   0.5450  0.6012  0.8561  11.00000  0.05    0.18
Q4    1   0.6565  0.0731  0.2647  11.00000  0.05    0.17
Q5    1   0.4779 -0.0575  0.2702  11.00000  0.05    0.16
Q6    1   0.6206  0.5378  0.7586  11.00000  0.05    0.16
Q7    1   0.2261  0.4606  0.8102  11.00000  0.05    0.16
Q8    1   0.3992  0.0384  0.3049  11.00000  0.05    0.16
Q9    1   0.6642 -0.0218  0.0787  11.00000  0.05    0.15
Q10   1   0.4929  0.5159  0.7695  11.00000  0.05    0.15
Q11   1   0.8992  0.1054  0.2181  11.00000  0.05    0.15
Q12   1   0.1123 -0.0425  0.4737  11.00000  0.05    0.15
Q13   1   0.6196  0.0404  0.1633  11.00000  0.05    0.15
Q14   1   0.4748  0.5397  0.7590  11.00000  0.05    0.15
Q15   1   0.7000  0.5977  0.7132  11.00000  0.05    0.15
Q16   1   0.2711 -0.0595  0.3345  11.00000  0.05    0.15
Q17   1   0.2366  0.3355  0.6726  11.00000  0.05    0.15
Q18   1   0.9256 -0.0822  0.0174  11.00000  0.05    0.15
Q19   1   0.9453  0.4870  0.5163  11.00000  0.05    0.14
Q20   1   0.4259  0.6070  0.9217  11.00000  0.05    0.14
;
_shelx_res_checksum    1959

_shelx_hkl_file
;
  -1   0   0  746.33   24.20
  -2   0   0  106.09    3.60
  -2   0   0  107.79    3.30
  -3   0   0   59.39    2.00
  -3   0   0   58.59    2.20
  -4   0   0    9.90    0.60
  -4   0   0   10.00    0.60
  -5   0   0   14.90    0.90
  -5   0   0   15.10    0.80
  -6   0   0    1.40    0.30
  -6   0   0    1.80    0.40
  -7   0   0    0.20    0.30
  -8   0   0    3.50    0.60
  -9   0   0    1.30    0.50
 -10   0   0   -0.60    0.40
 -11   0   0    0.50    0.50
 -10   1   0   -0.20    0.40
  -9   1   0    1.00    0.50
  -8   1   0    0.90    0.40
  -7   1   0    1.10    0.40
  -6   1   0   17.80    1.20
  -6   1   0   16.70    0.90
  -5   1   0   24.40    1.30
  -5   1   0   23.80    1.10
  -4   1   0    6.10    0.40
  -4   1   0    6.50    0.60
  -3   1   0    0.80    0.20
  -3   1   0    0.80    0.20
  -2   1   0  247.88    7.60
  -2   1   0  262.67    8.50
  -1   1   0  286.97    9.40
   0   1   0   -1.20    0.10
  -1  -1   0    0.00    0.10
  -2  -1   0   40.40    1.40
  -2  -1   0   40.40    1.40
  -3  -1   0    1.10    0.20
  -3  -1   0    0.90    0.20
  -4  -1   0   61.99    2.10
  -4  -1   0   59.69    2.20
  -5  -1   0    0.30    0.20
  -5  -1   0    0.10    0.20
  -6  -1   0    0.10    0.30
  -6  -1   0    0.10    0.30
  -7  -1   0    2.20    0.40
  -8  -1   0   21.00    1.20
  -9  -1   0    0.20    0.30
 -10  -1   0    2.20    0.60
 -11  -1   0    0.10    0.50
  -8   2   0    1.20    0.40
  -7   2   0    2.60    0.60
  -7   2   0    2.40    0.40
  -6   2   0    0.30    0.30
  -6   2   0    0.40    0.30
  -5   2   0    3.10    0.60
  -5   2   0    3.20    0.40
  -4   2   0    0.70    0.20
  -4   2   0    0.70    0.30
  -3   2   0   82.29    3.10
  -2   2   0   93.39    3.40
  -2   2   0   94.29    2.90
   1  -2   0   75.89    2.50
  -1   2   0   76.69    2.70
   0   2   0 1393.46   45.30
   1   2   0  162.58    5.30
  -2  -2   0   21.60    0.80
  -2  -2   0   21.40    0.70
  -3  -2   0   18.60    0.70
  -3  -2   0   18.00    0.80
  -4  -2   0  102.69    3.50
  -4  -2   0  105.39    3.40
  -5  -2   0    1.50    0.30
  -5  -2   0    2.00    0.30
  -6  -2   0    2.10    0.40
  -7  -2   0    4.80    0.60
  -8  -2   0    0.80    0.40
  -9  -2   0    0.30    0.40
 -10  -2   0    0.90    0.50
 -11  -2   0    0.10    0.40
  -7   3   0    1.00    0.40
  -7   3   0   -0.10    0.40
  -6   3   0    2.40    0.60
  -5   3   0    0.90    0.30
  -5   3   0    1.10    0.40
  -4   3   0    2.10    0.30
  -4   3   0    3.10    0.50
  -3   3   0    0.90    0.20
  -3   3   0    0.70    0.30
  -2   3   0   13.60    0.50
  -2   3   0   13.40    0.80
   1  -3   0   51.09    1.80
  -1   3   0   50.09    2.00
   0  -3   0    3.50    0.20
   0   3   0    3.20    0.30
   1   3   0   63.99    2.20
  -2  -3   0   39.90    1.40
  -3  -3   0  209.98    6.40
  -3  -3   0  208.98    6.80
  -4  -3   0   18.70    0.70
  -4  -3   0   18.20    0.90
  -5  -3   0   34.60    1.40
  -5  -3   0   33.10    1.30
  -6  -3   0    7.00    0.60
  -7  -3   0    7.70    0.70
  -8  -3   0   19.60    1.20
  -9  -3   0    0.20    0.40
 -10  -3   0   -0.30    0.30
 -11  -3   0    0.00    0.40
  -7   4   0    6.60    1.00
  -6   4   0    0.40    0.40
  -5   4   0   14.80    1.10
  -5   4   0   14.70    0.80
  -4   4   0   12.00    0.60
  -4   4   0   10.30    0.90
  -3   4   0   19.70    1.20
  -3   4   0   20.40    0.80
   2  -4   0    3.70    0.40
  -2   4   0    3.60    0.50
  -2   4   0    3.50    0.20
   1  -4   0    7.50    0.40
  -1   4   0    6.90    0.60
   0  -4   0  114.59    3.70
   0   4   0  112.49    4.00
  -1  -4   0  147.49    4.90
  -1  -4   0  147.49    4.50
   1   4   0  150.88    5.00
  -2  -4   0    4.30    0.30
   2   4   0    4.00    0.30
  -3  -4   0    3.10    0.20
  -3  -4   0    3.40    0.30
  -4  -4   0   26.80    1.10
  -5  -4   0   45.90    1.80
  -6  -4   0    2.30    0.40
  -7  -4   0   12.10    0.90
  -8  -4   0   -0.20    0.30
  -9  -4   0    0.30    0.40
 -10  -4   0   -0.30    0.40
 -11  -4   0   -0.70    0.40
  -8   5   0    4.50    1.00
  -7   5   0    1.10    0.60
  -6   5   0    0.10    0.40
  -5   5   0    1.10    0.50
  -4   5   0    5.20    0.40
  -4   5   0    4.10    0.70
  -3   5   0    1.10    0.40
  -3   5   0    1.40    0.20
   2  -5   0   73.59    2.80
  -2   5   0   79.79    2.40
  -2   5   0   78.59    3.10
   1  -5   0   18.20    0.80
  -1   5   0   18.10    1.00
   0  -5   0   55.59    1.90
   0   5   0   54.59    2.20
  -1  -5   0   -0.10    0.10
  -1  -5   0    0.10    0.10
   1   5   0   -0.10    0.10
  -2  -5   0   19.10    0.80
   2   5   0   21.00    0.90
  -3  -5   0   -0.20    0.10
  -4  -5   0    8.10    0.60
  -5  -5   0    2.30    0.40
  -6  -5   0   -0.10    0.20
  -7  -5   0   48.80    2.00
  -8  -5   0    4.90    0.70
  -9  -5   0   -0.20    0.30
 -10  -5   0    0.20    0.40
 -11  -5   0    0.10    0.50
  -8   6   0    1.50    0.80
  -7   6   0    6.50    1.10
  -6   6   0    0.90    0.60
  -5   6   0    8.80    1.10
  -4   6   0    9.90    1.10
  -3   6   0    3.30    0.60
   2  -6   0    2.40    0.40
  -2   6   0    1.70    0.40
   1  -6   0    1.40    0.30
  -1   6   0    2.00    0.40
   0  -6   0   77.49    2.70
   0   6   0   77.49    3.00
  -1  -6   0   54.39    2.00
  -1  -6   0   53.89    1.70
  -2  -6   0    0.20    0.20
  -2  -6   0    0.10    0.10
   2   6   0    0.20    0.20
  -3  -6   0    4.30    0.40
   3   6   0    4.20    0.40
  -4  -6   0    1.00    0.30
  -5  -6   0   49.30    1.90
  -6  -6   0    6.80    0.70
  -7  -6   0    9.80    0.80
  -8  -6   0    3.00    0.60
  -9  -6   0   -0.30    0.30
 -10  -6   0   -0.40    0.40
 -11  -6   0   -0.20    0.40
  -8   7   0    0.00    0.70
  -7   7   0    1.90    0.80
  -6   7   0   -0.10    0.40
  -5   7   0    1.00    0.50
  -4   7   0   14.70    1.20
  -3   7   0    1.70    0.50
   2  -7   0    6.10    0.70
  -2   7   0    6.80    0.90
   1  -7   0   12.60    0.70
  -1   7   0   11.50    0.90
   0  -7   0   23.80    1.00
   0   7   0   25.20    1.30
  -1  -7   0    5.10    0.30
  -1  -7   0    4.70    0.50
   1   7   0    2.70    0.40
  -2  -7   0   11.70    0.70
  -2  -7   0    9.90    0.50
   2   7   0   12.40    0.80
  -3  -7   0   49.10    1.70
  -3  -7   0   45.20    2.00
   3   7   0   47.60    1.90
  -4  -7   0   33.30    1.40
  -5  -7   0    0.50    0.30
  -6  -7   0    2.60    0.50
  -7  -7   0   37.50    1.70
  -8  -7   0    0.00    0.30
  -9  -7   0    1.30    0.50
 -10  -7   0   -0.20    0.40
  -7   8   0    0.10    0.60
  -6   8   0    0.60    0.60
  -5   8   0    4.30    0.90
  -4   8   0    0.00    0.40
  -3   8   0    5.80    0.90
   2  -8   0    2.70    0.50
  -2   8   0    3.70    0.70
   1  -8   0    9.60    0.70
  -1   8   0   10.50    0.90
   0  -8   0   -0.20    0.20
   0   8   0   -0.30    0.20
  -1  -8   0    3.00    0.40
   1   8   0    2.40    0.50
  -2  -8   0   95.39    3.30
  -2  -8   0   90.19    2.90
   2   8   0   88.69    3.50
  -3  -8   0    2.80    0.50
  -3  -8   0    2.60    0.30
   3   8   0    2.70    0.40
  -4  -8   0   34.50    1.40
  -5  -8   0    1.20    0.40
  -6  -8   0   19.80    1.10
  -7  -8   0    0.40    0.30
  -8  -8   0    0.50    0.40
  -9  -8   0   -0.30    0.30
 -10  -8   0    1.00    0.50
  -6   9   0    0.50    0.70
  -5   9   0    1.70    0.70
  -4   9   0    1.00    0.60
  -3   9   0    5.80    1.00
   2  -9   0    0.00    0.30
  -2   9   0   -0.20    0.40
   1  -9   0    1.20    0.40
  -1   9   0    1.20    0.50
   0  -9   0    7.80    0.60
   0   9   0   10.00    1.00
  -1  -9   0   15.60    0.90
   1   9   0   14.40    1.10
  -2  -9   0    3.10    0.50
   2   9   0    4.40    0.60
  -3  -9   0    5.70    0.50
  -3  -9   0    5.90    0.70
  -4  -9   0    0.10    0.20
  -4  -9   0   -0.20    0.20
  -5  -9   0    1.20    0.30
  -6  -9   0    4.60    0.60
  -7  -9   0    4.10    0.60
  -8  -9   0    0.50    0.40
  -9  -9   0    1.00    0.50
 -10  -9   0   -0.60    0.40
  -5  10   0    0.10    0.60
  -4  10   0    0.00    0.50
  -3  10   0    0.50    0.60
   2 -10   0    0.00    0.30
  -2  10   0    0.50    0.50
   1 -10   0    0.40    0.30
  -1  10   0    0.60    0.40
   0 -10   0    0.20    0.30
   0  10   0   -0.60    0.30
  -1 -10   0    5.70    0.60
   1  10   0    6.60    0.90
  -2 -10   0    0.60    0.30
   2  10   0    1.40    0.50
  -3 -10   0    0.00    0.30
  -4 -10   0   16.40    0.90
  -4 -10   0   15.20    1.10
  -5 -10   0   44.20    1.70
  -5 -10   0   37.70    2.00
  -6 -10   0    4.50    0.60
  -7 -10   0   -0.30    0.30
  -8 -10   0    0.20    0.40
  -9 -10   0    0.10    0.40
 -10 -10   0    1.10    0.50
  -5  11   0    0.30    0.60
  -4  11   0   -0.10    0.50
  -3  11   0    0.00    0.50
   2 -11   0    0.90    0.40
  -2  11   0    0.50    0.50
   1 -11   0    0.80    0.40
  -1  11   0    0.70    0.50
   0 -11   0    0.40    0.30
   0  11   0   -0.20    0.40
  -1 -11   0    0.40    0.30
   1  11   0    0.90    0.50
  -2 -11   0   15.70    1.00
   2  11   0   14.50    1.10
  -3 -11   0   17.70    1.10
  -4 -11   0   14.50    1.10
  -5 -11   0   33.60    1.80
  -6 -11   0   -0.30    0.30
  -6 -11   0   -0.20    0.30
  -7 -11   0    0.40    0.40
  -7 -11   0    0.10    0.40
  -8 -11   0    2.30    0.60
  -9 -11   0    0.60    0.40
 -10 -11   0    0.10    0.50
  -4  12   0    0.80    0.70
  -3  12   0   -0.30    0.50
   2 -12   0    1.60    0.50
  -2  12   0    1.90    0.80
  -1  12   0    4.10    0.90
   0 -12   0    0.30    0.30
   0  12   0   -0.30    0.40
  -1 -12   0    0.40    0.30
   1  12   0    0.50    0.50
  -2 -12   0    2.40    0.50
  -3 -12   0    1.20    0.40
  -4 -12   0    0.00    0.30
  -5 -12   0    2.30    0.60
  -6 -12   0    1.20    0.50
  -7 -12   0    0.50    0.50
  -7 -12   0   -0.70    0.30
  -8 -12   0   -0.10    0.40
  -8 -12   0    0.50    0.50
  -9 -12   0   -0.40    0.40
  -9 -12   0    0.90    0.60
 -10 -12   0    0.00    0.50
  -3  13   0    0.30    0.70
   2 -13   0    1.30    0.60
  -2  13   0    1.70    0.70
   1 -13   0    0.00    0.40
  -1  13   0   -0.10    0.50
   0 -13   0    0.00    0.30
   0  13   0   -0.20    0.50
  -1 -13   0    0.00    0.30
   1  13   0   -0.30    0.50
  -2 -13   0    0.60    0.40
  -3 -13   0    0.70    0.40
  -4 -13   0    0.90    0.50
  -5 -13   0    1.10    0.50
  -6 -13   0    0.90    0.40
  -7 -13   0    1.30    0.50
  -8 -13   0    1.40    0.60
  -9 -13   0    0.30    0.60
  -2  14   0    1.00    0.80
   1 -14   0    0.30    0.50
  -1  14   0    0.30    0.70
   0 -14   0    0.60    0.40
   0  14   0    0.80    0.70
  -1 -14   0   -0.40    0.30
  -2 -14   0    0.60    0.40
  -3 -14   0    1.20    0.50
  -4 -14   0    0.30    0.40
  -5 -14   0    0.20    0.40
  -6 -14   0    0.80    0.50
  -7 -14   0    0.00    0.40
  -8 -14   0    1.20    0.60
  -1  15   0    0.30    0.70
   0 -15   0    0.10    0.40
   0  15   0    0.40    0.70
  -1 -15   0    0.10    0.40
  -2 -15   0    0.20    0.40
  -3 -15   0    0.40    0.40
  -4 -15   0   -0.10    0.30
  -5 -15   0    0.00    0.40
  -6 -15   0    0.10    0.50
  -7 -15   0    0.50    0.50
  -1 -16   0   -0.60    0.40
  -2 -16   0   -0.10    0.40
  -3 -16   0    0.00    0.40
  -4 -16   0    0.10    0.50
  -5 -16   0    0.00    0.50
  -6 -16   0    0.20    0.50
  -1 -17   0    0.80    0.60
  -2 -17   0    0.00    0.50
  -3 -17   0   -0.20    0.40
  -4 -17   0   -0.20    0.50
  -5 -17   0    0.00    0.50
  -4 -17   1    0.10    0.50
  -3 -17   1   -0.70    0.40
  -2 -17   1   -0.40    0.40
  -1 -17   1   -0.30    0.50
   0 -17   1   -0.10    0.60
  -6 -16   1   -0.10    0.40
  -5 -16   1   -0.70    0.40
  -4 -16   1    0.40    0.50
  -3 -16   1    0.00    0.40
  -2 -16   1    0.90    0.50
  -1 -16   1    0.20    0.40
   0 -16   1    0.00    0.50
  -7 -15   1    0.30    0.50
  -6 -15   1    0.50    0.50
  -5 -15   1   -0.10    0.40
  -4 -15   1   -0.10    0.40
  -3 -15   1    0.20    0.40
  -2 -15   1    0.10    0.40
  -1 -15   1    0.70    0.40
   0 -15   1   -0.30    0.40
  -1  15  -1    0.40    0.80
   1 -15   1    0.20    0.50
  -8 -14   1    0.80    0.60
  -7 -14   1    0.70    0.50
  -6 -14   1    2.30    0.60
  -5 -14   1    0.00    0.40
  -4 -14   1    0.40    0.40
  -3 -14   1    0.00    0.40
  -2 -14   1    0.60    0.40
  -1 -14   1    3.30    0.60
   0  14  -1    0.40    0.60
   0 -14   1    0.00    0.40
  -1  14  -1   -0.10    0.60
   1 -14   1    0.20    0.40
  -2  14  -1    0.50    0.70
   2 -14   1    0.20    0.50
  -9 -13   1    1.30    0.60
  -8 -13   1   -0.30    0.40
  -7 -13   1    0.00    0.40
  -6 -13   1    0.30    0.50
  -5 -13   1    4.70    0.80
  -4 -13   1    0.50    0.40
  -3 -13   1    1.20    0.50
  -2 -13   1    0.40    0.40
   1  13  -1    1.50    0.70
  -1 -13   1    2.00    0.50
   0  13  -1   -0.20    0.50
   0 -13   1    0.10    0.30
  -1  13  -1    1.10    0.60
   1 -13   1    1.20    0.50
  -2  13  -1    1.30    0.70
   2 -13   1    0.80    0.50
  -3  13  -1    0.60    0.60
  -9 -12   1    1.40    0.60
  -9 -12   1    0.30    0.50
  -8 -12   1    0.70    0.50
  -8 -12   1    0.70    0.50
  -7 -12   1    0.30    0.40
  -6 -12   1    0.20    0.40
  -5 -12   1    6.10    0.80
  -4 -12   1    8.00    0.90
  -3 -12   1   20.20    1.30
  -2 -12   1    1.80    0.40
   1  12  -1   -0.10    0.40
  -1 -12   1   -0.10    0.30
   0  12  -1    1.60    0.60
   0 -12   1    0.90    0.40
  -1  12  -1    2.20    0.70
   1 -12   1    1.70    0.50
  -2  12  -1    0.80    0.60
   2 -12   1    0.40    0.50
  -3  12  -1    0.10    0.60
  -4  12  -1    2.20    0.80
 -10 -11   1   -0.70    0.40
  -9 -11   1   -0.30    0.40
  -8 -11   1   -0.40    0.30
  -8 -11   1   -0.40    0.30
  -7 -11   1    0.60    0.50
  -7 -11   1    0.50    0.40
  -6 -11   1    0.00    0.30
  -6 -11   1   -0.20    0.30
  -5 -11   1    2.90    0.60
  -4 -11   1    0.10    0.40
  -3 -11   1   11.90    0.90
  -2 -11   1    4.70    0.60
   1  11  -1    0.90    0.40
  -1 -11   1    0.30    0.30
   0  11  -1    1.60    0.60
   0 -11   1    0.90    0.30
  -1  11  -1    5.10    0.90
   1 -11   1    3.90    0.60
  -2  11  -1    0.20    0.50
   2 -11   1    0.80    0.40
  -3  11  -1    0.20    0.50
  -4  11  -1    1.30    0.70
  -5  11  -1   -0.20    0.50
 -10 -10   1   -0.60    0.40
  -9 -10   1    0.30    0.40
  -8 -10   1    0.10    0.40
  -7 -10   1    0.40    0.30
  -6 -10   1    1.90    0.40
  -6 -10   1    1.90    0.60
  -5 -10   1    8.60    0.70
  -5 -10   1    7.60    0.90
  -4 -10   1   30.90    1.60
  -3 -10   1    0.20    0.30
   2  10  -1    0.80    0.40
  -2 -10   1    0.10    0.30
   1  10  -1    4.20    0.70
  -1 -10   1    4.80    0.60
   0  10  -1   17.30    1.30
   0 -10   1   16.60    0.90
  -1  10  -1    8.40    1.10
   1 -10   1    7.40    0.70
  -2  10  -1    1.00    0.50
   2 -10   1    2.10    0.50
  -3  10  -1    0.70    0.50
  -4  10  -1    1.20    0.60
  -5  10  -1    0.00    0.50
 -10  -9   1    0.40    0.50
  -9  -9   1    0.10    0.40
  -8  -9   1    0.40    0.40
  -7  -9   1    0.80    0.40
  -6  -9   1    5.30    0.60
  -5  -9   1    7.90    0.90
  -5  -9   1    8.70    0.70
  -4  -9   1   60.09    2.60
  -4  -9   1   61.69    2.20
  -3  -9   1    1.20    0.30
  -3  -9   1    1.20    0.40
   2   9  -1    3.30    0.60
  -2  -9   1    3.60    0.50
   1   9  -1    3.80    0.60
  -1  -9   1    7.10    0.60
   0   9  -1   21.40    1.40
   0  -9   1   20.10    1.00
  -1   9  -1    7.40    0.90
   1  -9   1    8.10    0.70
  -2   9  -1    3.30    0.70
   2  -9   1    2.70    0.50
  -3   9  -1    6.60    1.00
  -4   9  -1    7.40    1.10
  -5   9  -1    0.60    0.60
  -6   9  -1   -0.40    0.50
 -10  -8   1   -1.00    0.30
  -9  -8   1    0.00    0.40
  -8  -8   1    0.50    0.40
  -7  -8   1    0.10    0.30
  -6  -8   1    3.50    0.50
  -5  -8   1   12.50    0.80
  -4  -8   1    1.50    0.30
  -4  -8   1    1.10    0.40
   3   8  -1   22.50    1.10
  -3  -8   1   24.50    1.20
  -3  -8   1   24.20    1.00
   2   8  -1   41.10    1.90
  -2  -8   1   46.70    1.90
  -2  -8   1   44.20    1.50
   0   8  -1    8.40    0.90
   0  -8   1    6.50    0.50
  -1   8  -1    4.70    0.70
   1  -8   1    2.90    0.40
  -2   8  -1    2.00    0.50
   2  -8   1    1.50    0.40
  -3   8  -1    2.20    0.60
  -4   8  -1    5.40    0.90
  -5   8  -1    1.10    0.50
  -6   8  -1    0.50    0.60
  -7   8  -1    0.20    0.70
 -10  -7   1    0.60    0.50
  -9  -7   1    0.70    0.40
  -8  -7   1    1.10    0.40
  -7  -7   1    2.00    0.50
  -6  -7   1    0.80    0.40
  -5  -7   1    7.40    0.60
  -4  -7   1    1.90    0.30
   3   7  -1    1.40    0.30
  -3  -7   1    0.80    0.30
  -3  -7   1    1.40    0.30
   2   7  -1   98.69    3.60
  -2  -7   1   96.69    3.10
  -2  -7   1   98.79    3.50
  -1  -7   1   13.10    0.50
  -1  -7   1   13.80    0.70
   0   7  -1    0.40    0.30
   0  -7   1    0.20    0.20
  -1   7  -1    0.60    0.30
   1  -7   1    0.60    0.30
  -2   7  -1    0.60    0.40
   2  -7   1    3.60    0.50
  -3   7  -1    1.80    0.60
  -4   7  -1   30.90    1.90
  -5   7  -1    1.00    0.60
  -6   7  -1    4.90    0.90
  -7   7  -1   -0.50    0.40
  -8   7  -1    2.10    0.80
 -10  -6   1    0.30    0.40
  -9  -6   1    0.00    0.40
  -8  -6   1    3.20    0.60
  -7  -6   1    0.20    0.30
  -6  -6   1    1.80    0.40
  -5  -6   1    6.00    0.60
  -4  -6   1   13.20    0.70
   3   6  -1    5.80    0.40
  -3  -6   1    6.00    0.40
   2   6  -1   13.20    0.70
  -2  -6   1   13.40    0.80
  -2  -6   1   12.80    0.60
   1   6  -1   27.50    1.30
  -1  -6   1   28.50    1.00
  -1  -6   1   29.00    1.20
   0   6  -1   16.70    1.00
   0  -6   1   16.50    0.80
  -1   6  -1    8.00    0.70
   1  -6   1    8.80    0.60
  -2   6  -1    0.40    0.30
   2  -6   1    0.50    0.30
  -3   6  -1    2.90    0.60
  -4   6  -1   -0.10    0.30
  -5   6  -1    1.60    0.50
  -6   6  -1    0.70    0.50
  -7   6  -1    1.80    0.70
  -8   6  -1    0.40    0.60
 -11  -5   1    1.10    0.50
 -10  -5   1   -0.30    0.30
  -9  -5   1    0.20    0.40
  -8  -5   1    1.00    0.40
  -7  -5   1    0.90    0.40
  -6  -5   1    9.50    0.70
  -5  -5   1   20.60    1.00
  -4  -5   1    7.10    0.50
   3   5  -1    1.30    0.10
  -3  -5   1    1.20    0.20
   2   5  -1   65.29    2.30
  -2  -5   1   64.19    2.40
  -2  -5   1   63.89    2.10
   1   5  -1    7.00    0.50
  -1  -5   1    6.50    0.40
  -1  -5   1    5.90    0.30
   0   5  -1   18.00    0.90
   0  -5   1   19.20    0.80
  -1   5  -1    1.70    0.30
   1  -5   1    1.50    0.30
  -2   5  -1    7.60    0.80
   2  -5   1    8.70    0.60
  -3   5  -1    1.40    0.20
  -3   5  -1    1.70    0.50
  -4   5  -1    8.50    0.90
  -5   5  -1    0.10    0.40
  -6   5  -1   -0.30    0.30
  -7   5  -1    3.00    0.80
  -8   5  -1    1.20    0.70
 -11  -4   1   -0.40    0.40
 -10  -4   1    0.10    0.40
  -9  -4   1   -0.20    0.30
  -8  -4   1    4.00    0.60
  -7  -4   1    2.40    0.50
  -6  -4   1    0.40    0.30
  -5  -4   1    0.40    0.20
  -4  -4   1    9.80    0.60
  -3  -4   1  110.59    3.50
   2   4  -1   73.89    2.50
  -2  -4   1   72.89    2.40
   1   4  -1   40.40    1.50
  -1  -4   1   39.40    1.50
  -1  -4   1   40.50    1.30
   0   4  -1   88.69    3.20
   0  -4   1   88.29    2.90
  -1   4  -1   20.40    1.00
   1  -4   1   21.00    0.90
  -2   4  -1    2.40    0.40
   2  -4   1    2.30    0.40
  -3   4  -1   -0.20    0.20
  -3   4  -1    0.20    0.10
  -4   4  -1   16.40    1.10
  -4   4  -1   15.90    0.70
  -5   4  -1    1.70    0.50
  -5   4  -1    3.00    0.40
  -6   4  -1    0.60    0.40
  -7   4  -1    6.60    1.00
  -8   4  -1    0.60    0.60
 -11  -3   1   -0.10    0.50
 -10  -3   1    0.10    0.40
  -9  -3   1    0.60    0.40
  -8  -3   1    2.60    0.50
  -7  -3   1   -0.10    0.30
  -6  -3   1    2.00    0.40
  -5  -3   1    0.60    0.30
  -4  -3   1  325.57    9.90
  -4  -3   1  324.77   10.60
  -3  -3   1   86.79    2.80
  -2  -3   1    1.90    0.20
   1   3  -1    4.30    0.30
  -1  -3   1    3.80    0.30
   0   3  -1  221.38    7.50
   0  -3   1  234.18    7.20
  -1   3  -1   -0.20    0.10
   1  -3   1    0.10    0.20
  -2   3  -1   40.60    1.30
  -2   3  -1   40.30    1.70
  -3   3  -1   64.89    2.10
  -3   3  -1   65.49    2.60
  -4   3  -1    0.10    0.20
  -4   3  -1   -0.20    0.10
  -5   3  -1   17.30    1.10
  -5   3  -1   15.80    0.80
  -6   3  -1    7.10    0.90
  -6   3  -1    8.90    0.60
  -7   3  -1    1.00    0.50
 -11  -2   1   -0.50    0.50
 -10  -2   1    0.00    0.40
  -9  -2   1    2.90    0.60
  -8  -2   1    2.40    0.50
  -7  -2   1    1.30    0.40
  -6  -2   1    0.80    0.30
  -5  -2   1    9.00    0.60
  -5  -2   1    9.30    0.60
  -4  -2   1   78.49    2.70
  -4  -2   1   78.39    2.60
  -3  -2   1    3.20    0.20
  -3  -2   1    3.10    0.30
  -2  -2   1   33.30    1.20
   1   2  -1  661.33   21.40
   0   2  -1  200.88    6.60
   0  -2   1  202.38    6.40
  -1   2  -1  747.03   23.60
   1  -2   1  710.23   22.80
  -2   2  -1   80.99    2.50
  -2   2  -1   78.29    2.90
  -3   2  -1   14.90    0.80
  -3   2  -1   15.00    0.60
  -4   2  -1   37.10    1.70
  -5   2  -1   26.70    1.20
  -5   2  -1   29.70    1.50
  -6   2  -1    4.50    0.70
  -6   2  -1    3.30    0.40
  -7   2  -1    0.10    0.30
  -7   2  -1    0.10    0.40
  -8   2  -1    0.10    0.30
 -11  -1   1   -0.40    0.50
 -10  -1   1    0.60    0.50
  -9  -1   1   -0.20    0.30
  -8  -1   1    0.20    0.30
  -7  -1   1    7.60    0.70
  -6  -1   1   13.80    0.80
  -5  -1   1    2.80    0.40
  -5  -1   1    2.90    0.40
  -4  -1   1   15.70    0.80
  -4  -1   1   14.00    0.70
  -3  -1   1   54.89    2.00
  -3  -1   1   55.59    1.90
  -2  -1   1   34.70    1.30
  -2  -1   1   35.70    1.20
   1   1  -1   96.89    3.20
   0   1  -1   21.10    0.80
  -2   1  -1  385.96   12.60
  -3   1  -1   50.39    1.70
  -3   1  -1   49.90    1.90
  -4   1  -1   72.89    2.50
  -4   1  -1   75.29    2.80
  -5   1  -1    2.50    0.50
  -5   1  -1    2.60    0.40
  -6   1  -1    3.90    0.60
  -6   1  -1    4.20    0.50
  -7   1  -1    4.00    0.50
  -7   1  -1    3.40    0.60
  -8   1  -1    2.70    0.50
  -9   1  -1   -0.60    0.30
 -11   0   1   -0.70    0.50
 -10   0   1   -0.40    0.40
  -9   0   1    1.20    0.50
  -8   0   1   -0.10    0.30
  -7   0   1   -0.10    0.30
  -6   0   1    1.00    0.40
  -6   0   1    1.20    0.30
  -5   0   1    9.80    0.60
  -5   0   1   10.20    0.70
  -4   0   1   53.59    1.90
  -4   0   1   54.39    2.10
  -3   0   1   17.80    0.70
  -3   0   1   16.70    0.80
  -2   0   1  309.87    9.30
  -2   0   1  315.37   10.30
  -1   0   1 1052.79   34.00
   0   0  -1   12.10    0.50
  -2   0  -1 1294.47   37.50
  -2   0  -1 1245.08   41.20
  -3   0  -1    0.50    0.20
  -3   0  -1    0.70    0.20
  -4   0  -1    7.80    0.50
  -4   0  -1    8.70    0.60
  -5   0  -1   42.30    1.70
  -5   0  -1   45.80    1.90
  -6   0  -1    4.10    0.50
  -6   0  -1    4.00    0.60
  -7   0  -1    0.10    0.20
  -8   0  -1    0.30    0.30
  -9   0  -1    0.30    0.30
 -10   0  -1    1.60    0.50
 -10   1   1    0.00    0.50
  -9   1   1    0.50    0.40
  -8   1   1    0.00    0.30
  -7   1   1    1.30    0.40
  -6   1   1    1.40    0.40
  -6   1   1    1.00    0.40
  -5   1   1    3.60    0.40
  -5   1   1    5.10    0.60
  -4   1   1  149.88    5.30
  -4   1   1  148.49    4.70
  -3   1   1   21.00    0.80
  -3   1   1   20.50    1.00
  -2   1   1  583.44   18.80
  -2   1   1  570.64   17.00
  -1   1   1   45.10    1.70
  -1  -1  -1  983.70   31.90
  -2  -1  -1   62.39    2.00
  -2  -1  -1   60.99    2.10
  -3  -1  -1   69.49    2.30
  -3  -1  -1   67.49    2.40
  -4  -1  -1   67.59    2.30
  -4  -1  -1   68.89    2.50
  -5  -1  -1   83.59    2.90
  -5  -1  -1   87.59    3.10
  -6  -1  -1    4.90    0.60
  -6  -1  -1    4.20    0.50
  -7  -1  -1    5.50    0.60
  -8  -1  -1    3.00    0.50
  -9  -1  -1    1.60    0.50
 -10  -1  -1   -0.10    0.40
 -11  -1  -1   -0.50    0.40
  -9   2   1    0.10    0.40
  -8   2   1    0.00    0.40
  -7   2   1    0.80    0.50
  -7   2   1    0.80    0.40
  -6   2   1   38.40    1.60
  -6   2   1   37.70    1.90
  -5   2   1   17.20    0.90
  -5   2   1   18.90    1.20
  -4   2   1    0.20    0.20
  -4   2   1    0.20    0.20
  -3   2   1   10.40    0.50
  -3   2   1   11.40    0.70
  -2   2   1    0.20    0.20
  -2   2   1    0.00    0.10
  -1   2   1  159.38    5.40
   0   2   1   13.40    0.60
   1   2   1   66.09    2.30
  -2  -2  -1  167.58    5.60
  -2  -2  -1  174.88    5.20
  -3  -2  -1   71.09    2.40
  -3  -2  -1   73.69    2.50
  -4  -2  -1  173.68    5.70
  -4  -2  -1  165.38    5.30
  -5  -2  -1    7.10    0.50
  -5  -2  -1    7.70    0.60
  -6  -2  -1    6.40    0.60
  -7  -2  -1    0.90    0.30
  -8  -2  -1    0.30    0.30
  -9  -2  -1    4.40    0.70
 -10  -2  -1   -0.20    0.40
 -11  -2  -1   -0.30    0.40
  -7   3   1    5.90    0.70
  -7   3   1    3.70    0.80
  -6   3   1   11.00    0.80
  -6   3   1   11.50    1.20
  -5   3   1    1.50    0.50
  -5   3   1    0.70    0.30
  -4   3   1    1.30    0.40
  -4   3   1    0.50    0.20
  -3   3   1    7.40    0.40
  -3   3   1    7.30    0.60
  -2   3   1    9.20    0.70
  -2   3   1    8.40    0.40
   1  -3  -1    8.50    0.40
  -1   3   1    7.80    0.60
   0  -3  -1   53.89    1.80
   0   3   1   55.79    2.10
  -1  -3  -1   16.60    0.60
   1   3   1   12.20    0.70
  -2  -3  -1    9.40    0.50
  -2  -3  -1    9.30    0.50
  -3  -3  -1    3.10    0.30
  -3  -3  -1    4.00    0.30
  -4  -3  -1    1.40    0.30
  -4  -3  -1    1.30    0.20
  -5  -3  -1    1.00    0.20
  -5  -3  -1    0.60    0.20
  -6  -3  -1    4.90    0.60
  -7  -3  -1    2.60    0.50
  -8  -3  -1    2.10    0.50
  -9  -3  -1   -0.40    0.30
 -10  -3  -1    0.20    0.40
 -11  -3  -1    0.50    0.50
  -7   4   1    4.60    0.90
  -6   4   1    6.00    0.90
  -6   4   1    5.80    0.60
  -5   4   1    7.70    1.00
  -5   4   1    9.30    0.60
  -4   4   1    2.30    0.50
  -4   4   1    1.20    0.30
  -3   4   1    3.10    0.30
  -3   4   1    2.20    0.50
  -2   4   1   43.50    1.90
  -2   4   1   43.60    1.40
   1  -4  -1    4.80    0.30
  -1   4   1    5.30    0.60
   0  -4  -1    1.90    0.20
   0   4   1    1.10    0.30
  -1  -4  -1   10.60    0.50
  -1  -4  -1   10.20    0.50
  -2  -4  -1    0.50    0.10
   2   4   1    0.30    0.10
  -3  -4  -1   23.60    0.90
  -3  -4  -1   25.00    1.00
  -4  -4  -1   64.59    2.30
  -4  -4  -1   62.89    2.20
  -5  -4  -1    8.00    0.60
  -6  -4  -1    0.00    0.20
  -7  -4  -1    4.00    0.60
  -8  -4  -1    0.40    0.40
  -9  -4  -1    4.00    0.70
 -10  -4  -1    0.40    0.40
 -11  -4  -1   -0.40    0.40
  -7   5   1    5.90    1.00
  -6   5   1    3.60    0.70
  -5   5   1    8.80    1.10
  -4   5   1   10.20    1.10
  -4   5   1    8.70    0.60
  -3   5   1   42.20    1.40
  -3   5   1   42.10    2.10
   2  -5  -1    2.30    0.40
  -2   5   1    1.30    0.40
  -2   5   1    1.80    0.20
   1  -5  -1  120.79    3.90
  -1   5   1  113.79    4.30
   0  -5  -1    4.50    0.30
   0   5   1    4.90    0.50
  -1  -5  -1   35.10    1.30
  -1  -5  -1   34.90    1.20
  -2  -5  -1   18.30    0.80
   2   5   1   18.60    0.90
  -3  -5  -1  307.87    9.30
  -3  -5  -1  305.77   10.10
  -4  -5  -1    2.90    0.30
  -4  -5  -1    3.00    0.40
  -5  -5  -1    4.80    0.50
  -6  -5  -1    0.20    0.20
  -7  -5  -1   -0.30    0.20
  -8  -5  -1    0.20    0.40
  -9  -5  -1    0.20    0.30
 -10  -5  -1    0.20    0.40
 -11  -5  -1   -0.10    0.40
  -8   6   1   -0.50    0.60
  -7   6   1    7.70    1.20
  -6   6   1    4.60    0.90
  -5   6   1    7.50    1.00
  -4   6   1    0.50    0.40
  -3   6   1   26.20    1.60
   2  -6  -1    0.10    0.20
  -2   6   1    0.40    0.10
  -2   6   1   -0.10    0.30
   1  -6  -1    7.30    0.50
  -1   6   1    6.10    0.70
   0  -6  -1    7.40    0.40
   0   6   1    8.20    0.70
  -1  -6  -1   42.40    1.60
  -1  -6  -1   40.40    1.40
   1   6   1   44.80    1.80
  -2  -6  -1   95.99    3.50
  -2  -6  -1  103.99    3.20
   2   6   1  102.29    3.70
  -3  -6  -1    5.80    0.50
   3   6   1    5.50    0.50
  -4  -6  -1    7.30    0.40
  -4  -6  -1    6.90    0.50
  -5  -6  -1   -0.30    0.20
  -6  -6  -1    3.60    0.50
  -7  -6  -1    0.00    0.30
  -8  -6  -1   -0.40    0.30
  -9  -6  -1    0.70    0.40
 -10  -6  -1    0.40    0.40
 -11  -6  -1   -0.10    0.40
  -8   7   1    0.10    0.70
  -7   7   1    1.30    0.70
  -6   7   1    6.50    1.10
  -5   7   1    0.00    0.40
  -4   7   1    1.10    0.50
  -3   7   1   14.90    1.20
   2  -7  -1   16.60    1.00
  -2   7   1   17.50    1.20
   1  -7  -1    0.80    0.20
  -1   7   1    1.00    0.40
   0  -7  -1   51.69    1.90
   0   7   1   51.99    2.30
  -1  -7  -1  247.38    7.80
  -1  -7  -1  234.88    7.20
   1   7   1  235.58    8.30
  -2  -7  -1   37.70    1.40
  -2  -7  -1   38.20    1.60
   2   7   1   37.70    1.70
  -3  -7  -1    4.40    0.40
   3   7   1    4.10    0.50
  -4  -7  -1    4.70    0.50
  -5  -7  -1   61.29    2.30
  -6  -7  -1   27.50    1.40
  -7  -7  -1   -0.50    0.20
  -8  -7  -1   -0.20    0.30
  -9  -7  -1    1.40    0.50
 -10  -7  -1   -0.30    0.40
 -11  -7  -1   -0.30    0.50
  -7   8   1    0.00    0.60
  -6   8   1    0.60    0.60
  -5   8   1    0.00    0.50
  -4   8   1   -0.40    0.30
  -3   8   1    7.60    1.10
   2  -8  -1    0.20    0.30
  -2   8   1    0.10    0.30
   1  -8  -1    8.40    0.60
  -1   8   1    9.80    1.10
   0  -8  -1    8.10    0.50
   0   8   1    8.10    0.90
  -1  -8  -1  104.69    3.40
  -1  -8  -1  114.49    3.80
   1   8   1  107.79    4.20
  -2  -8  -1   11.40    0.70
  -2  -8  -1   11.10    0.60
   2   8   1   11.70    0.80
  -3  -8  -1    0.00    0.20
  -3  -8  -1    0.30    0.20
   3   8   1   -0.10    0.20
  -4  -8  -1    6.60    0.50
  -5  -8  -1   29.90    1.40
  -6  -8  -1    2.10    0.50
  -7  -8  -1    0.40    0.30
  -8  -8  -1    0.60    0.40
  -9  -8  -1    0.10    0.40
 -10  -8  -1    0.20    0.40
  -6   9   1   -0.40    0.50
  -5   9   1    0.80    0.60
  -4   9   1    3.30    0.80
  -3   9   1    4.50    0.90
   2  -9  -1    0.10    0.30
  -2   9   1   -0.10    0.40
   1  -9  -1    1.60    0.40
  -1   9   1    1.40    0.50
   0  -9  -1   11.60    0.70
   0   9   1   11.20    1.00
  -1  -9  -1   11.00    0.70
   1   9   1   11.40    1.00
  -2  -9  -1    0.40    0.30
   2   9   1    0.70    0.40
  -3  -9  -1    6.90    0.70
  -3  -9  -1    6.90    0.50
   3   9   1    8.50    0.70
  -4  -9  -1    9.00    0.80
  -4  -9  -1   10.20    0.70
  -5  -9  -1   10.20    0.80
  -6  -9  -1   -0.40    0.30
  -7  -9  -1    0.40    0.30
  -8  -9  -1    1.10    0.40
  -9  -9  -1    0.60    0.40
 -10  -9  -1   -0.20    0.40
  -5  10   1   -0.20    0.50
  -4  10   1    4.20    0.90
  -3  10   1    2.50    0.80
   2 -10  -1    0.30    0.30
  -2  10   1    0.10    0.40
   1 -10  -1    5.40    0.60
  -1  10   1    5.70    0.90
   0 -10  -1    6.00    0.50
   0  10   1    6.50    0.90
  -1 -10  -1   19.10    1.00
   1  10   1   20.70    1.40
  -2 -10  -1    3.10    0.50
   2  10   1    2.50    0.60
  -3 -10  -1    4.10    0.60
  -4 -10  -1   43.90    2.00
  -4 -10  -1   44.60    1.80
  -5 -10  -1    5.40    0.80
  -5 -10  -1    8.10    0.70
  -6 -10  -1   16.60    1.00
  -7 -10  -1    0.10    0.30
  -8 -10  -1    0.50    0.40
  -9 -10  -1    0.30    0.40
 -10 -10  -1    0.70    0.50
  -5  11   1    0.00    0.70
  -4  11   1    0.80    0.60
  -3  11   1    1.00    0.60
   2 -11  -1    0.60    0.40
  -2  11   1    0.30    0.50
   1 -11  -1    3.50    0.50
  -1  11   1    4.10    0.80
   0 -11  -1    0.50    0.30
   0  11   1    0.20    0.40
  -1 -11  -1    1.50    0.30
   1  11   1    1.20    0.50
  -2 -11  -1    2.40    0.40
   2  11   1    3.00    0.60
  -3 -11  -1    0.10    0.30
  -4 -11  -1    7.30    0.80
  -5 -11  -1    1.80    0.50
  -5 -11  -1    3.10    0.50
  -6 -11  -1    2.70    0.60
  -6 -11  -1    4.40    0.60
  -7 -11  -1   -0.30    0.30
  -8 -11  -1    0.00    0.40
  -9 -11  -1   -0.10    0.40
 -10 -11  -1    0.60    0.50
  -4  12   1    1.30    0.80
  -3  12   1    1.20    0.70
  -2  12   1    0.10    0.50
   1 -12  -1   -0.30    0.30
  -1  12   1    0.90    0.60
   0 -12  -1   -0.10    0.30
   0  12   1    0.00    0.50
  -1 -12  -1    1.20    0.40
   1  12   1    0.90    0.60
  -2 -12  -1    6.10    0.70
   2  12   1    5.30    0.80
  -3 -12  -1    1.50    0.40
  -4 -12  -1    0.60    0.40
  -5 -12  -1    2.10    0.50
  -6 -12  -1   -0.40    0.30
  -7 -12  -1    1.00    0.50
  -7 -12  -1    1.30    0.50
  -8 -12  -1    1.70    0.50
  -9 -12  -1    3.30    0.70
 -10 -12  -1    2.00    0.60
  -3  13   1    1.20    0.70
  -2  13   1    2.00    0.80
   1 -13  -1    8.00    0.90
  -1  13   1   10.00    1.40
   0 -13  -1    0.40    0.40
   0  13   1    0.80    0.60
  -1 -13  -1    3.60    0.50
   1  13   1    3.40    0.80
  -2 -13  -1    1.70    0.40
  -3 -13  -1    1.90    0.50
  -4 -13  -1    0.20    0.40
  -5 -13  -1   -0.30    0.30
  -6 -13  -1    0.00    0.40
  -7 -13  -1   -0.10    0.40
  -8 -13  -1   -0.40    0.40
  -9 -13  -1    2.90    0.80
  -9 -13  -1    1.40    0.60
  -2  14   1    3.30    1.00
  -1  14   1    0.10    0.60
   0 -14  -1    1.00    0.40
   0  14   1    1.30    0.70
  -1 -14  -1    1.60    0.50
   1  14   1    2.30    0.70
  -2 -14  -1   -0.20    0.30
  -3 -14  -1    2.20    0.50
  -4 -14  -1    0.40    0.40
  -5 -14  -1    1.70    0.50
  -6 -14  -1    0.10    0.40
  -7 -14  -1    0.80    0.50
  -8 -14  -1    0.30    0.50
  -1  15   1   -0.10    0.60
   0  15   1    1.30    0.70
  -1 -15  -1    0.50    0.40
  -2 -15  -1   -0.10    0.30
  -3 -15  -1    0.10    0.40
  -4 -15  -1    0.30    0.40
  -5 -15  -1    0.00    0.40
  -6 -15  -1    0.20    0.50
  -7 -15  -1    1.00    0.60
  -8 -15  -1    0.50    0.60
   0  16   1    0.50    0.80
  -1 -16  -1   -0.20    0.40
  -2 -16  -1    1.80    0.60
  -3 -16  -1   -0.30    0.40
  -4 -16  -1   -0.20    0.40
  -5 -16  -1    0.00    0.40
  -6 -16  -1    1.80    0.70
  -7 -16  -1    1.00    0.60
  -2 -17  -1   -0.50    0.40
  -3 -17  -1    0.10    0.40
  -4 -17  -1   -0.40    0.40
  -5 -17  -1   -0.50    0.40
  -3 -18  -1    0.00    0.50
  -3 -17   2   -0.10    0.50
  -2 -17   2   -0.40    0.40
  -1 -17   2    0.10    0.50
   0 -17   2    0.30    0.60
  -6 -16   2    0.50    0.60
  -5 -16   2    0.00    0.50
  -4 -16   2    0.30    0.50
  -3 -16   2    0.00    0.40
  -2 -16   2    0.30    0.50
  -1 -16   2    0.00    0.50
   0 -16   2   -0.50    0.50
   1 -16   2   -0.50    0.50
  -7 -15   2    0.10    0.60
  -6 -15   2    0.60    0.50
  -5 -15   2    0.60    0.50
  -4 -15   2   -0.10    0.40
  -3 -15   2    0.40    0.40
  -2 -15   2    0.10    0.40
  -1 -15   2    0.00    0.40
   0 -15   2   -0.40    0.40
  -1  15  -2   -0.10    0.70
   1 -15   2   -0.50    0.50
   2 -15   2    0.40    0.60
  -8 -14   2    0.00    0.50
  -7 -14   2    0.20    0.50
  -6 -14   2    0.50    0.50
  -5 -14   2    0.90    0.50
  -4 -14   2    0.90    0.50
  -3 -14   2   -0.10    0.40
  -2 -14   2    0.40    0.40
  -1 -14   2   -0.30    0.30
   0  14  -2    0.80    0.70
   0 -14   2    0.30    0.40
  -1  14  -2    0.30    0.60
   1 -14   2   -0.10    0.40
  -2  14  -2    1.00    0.80
   2 -14   2    1.10    0.60
  -8 -13   2    0.40    0.50
  -7 -13   2    3.70    0.80
  -6 -13   2    0.20    0.50
  -5 -13   2    0.00    0.40
  -4 -13   2   15.30    1.20
  -3 -13   2    3.10    0.60
  -2 -13   2    6.10    0.80
  -1 -13   2    2.50    0.50
   0  13  -2    0.20    0.50
   0 -13   2   -0.10    0.40
  -1  13  -2    0.60    0.60
   1 -13   2    0.30    0.40
  -2  13  -2    1.10    0.70
   2 -13   2   -0.10    0.40
  -3  13  -2    0.40    0.60
  -9 -12   2    0.50    0.50
  -9 -12   2    1.00    0.60
  -8 -12   2    0.20    0.50
  -7 -12   2    0.40    0.40
  -6 -12   2   -0.30    0.30
  -5 -12   2    1.90    0.60
  -4 -12   2   11.40    1.00
  -3 -12   2    1.00    0.40
  -2 -12   2   -0.10    0.30
   1  12  -2    0.50    0.50
  -1 -12   2    1.00    0.40
   0  12  -2    1.50    0.60
   0 -12   2    0.30    0.40
  -1  12  -2    0.20    0.50
   1 -12   2   -0.20    0.40
  -2  12  -2   -0.20    0.50
   2 -12   2    0.80    0.50
  -3  12  -2   -0.30    0.50
  -4  12  -2    0.20    0.60
 -10 -11   2    0.10    0.50
 -10 -11   2    0.80    0.50
  -9 -11   2   -0.20    0.40
  -9 -11   2    0.00    0.40
  -8 -11   2    0.50    0.40
  -8 -11   2    1.00    0.50
  -7 -11   2   -0.20    0.30
  -7 -11   2   -0.10    0.40
  -6 -11   2    1.60    0.50
  -5 -11   2    0.40    0.40
  -4 -11   2    0.20    0.40
  -3 -11   2    1.10    0.40
  -2 -11   2    2.70    0.50
   1  11  -2    0.20    0.40
  -1 -11   2    0.40    0.30
   0  11  -2    7.50    1.00
   0 -11   2    6.00    0.70
  -1  11  -2    1.70    0.60
   1 -11   2    1.40    0.40
  -2  11  -2    0.70    0.50
   2 -11   2   -0.60    0.30
  -3  11  -2    0.80    0.60
  -4  11  -2    0.20    0.50
  -5  11  -2   -0.50    0.50
 -10 -10   2    0.40    0.50
  -9 -10   2    0.70    0.50
  -8 -10   2   -0.40    0.30
  -7 -10   2    0.30    0.40
  -7 -10   2    0.80    0.40
  -6 -10   2    0.00    0.30
  -6 -10   2   -0.20    0.30
  -5 -10   2    7.40    0.90
  -5 -10   2    8.10    0.70
  -4 -10   2    0.10    0.30
  -3 -10   2   22.70    1.30
   2  10  -2   -0.10    0.30
  -2 -10   2    0.20    0.30
   1  10  -2    0.10    0.20
  -1 -10   2    1.30    0.30
   0  10  -2    3.20    0.70
   0 -10   2    2.70    0.50
  -1  10  -2    1.30    0.50
   1 -10   2    1.00    0.40
  -2  10  -2    0.70    0.50
   2 -10   2    1.00    0.40
  -3  10  -2    0.40    0.50
  -4  10  -2    0.00    0.50
  -5  10  -2    0.40    0.50
 -10  -9   2    0.00    0.50
  -9  -9   2   -0.30    0.40
  -8  -9   2    0.00    0.30
  -7  -9   2    0.70    0.40
  -6  -9   2   18.40    1.00
  -6  -9   2   17.10    1.20
  -5  -9   2    7.80    0.70
  -5  -9   2    7.40    0.90
  -4  -9   2   19.50    1.00
  -4  -9   2   18.30    1.20
  -3  -9   2    7.00    0.70
   2   9  -2    8.00    0.80
  -2  -9   2    8.60    0.70
   1   9  -2    0.10    0.20
  -1  -9   2    0.20    0.30
   0   9  -2   32.20    1.70
   0  -9   2   31.10    1.40
  -1   9  -2    5.30    0.80
   1  -9   2    5.40    0.60
  -2   9  -2    2.60    0.70
   2  -9   2    2.30    0.50
  -3   9  -2    0.00    0.40
  -4   9  -2    0.00    0.40
  -5   9  -2    1.30    0.60
  -6   9  -2    0.90    0.60
 -10  -8   2   -0.50    0.40
  -9  -8   2   -0.40    0.30
  -8  -8   2    0.00    0.30
  -7  -8   2    1.70    0.50
  -6  -8   2    2.50    0.50
  -5  -8   2   14.20    0.80
  -5  -8   2   15.20    1.00
  -4  -8   2    2.80    0.50
  -4  -8   2    3.00    0.40
  -3  -8   2   15.80    0.80
  -3  -8   2   15.10    1.00
   2   8  -2    1.30    0.40
  -2  -8   2    1.20    0.20
  -2  -8   2    0.70    0.30
   1   8  -2    1.60    0.40
  -1  -8   2    2.10    0.40
   0   8  -2   10.30    0.90
   0  -8   2   11.70    0.70
  -1   8  -2    4.70    0.70
   1  -8   2    4.40    0.50
  -2   8  -2    0.70    0.40
   2  -8   2    0.40    0.30
  -3   8  -2    2.00    0.60
  -4   8  -2    0.20    0.40
  -5   8  -2    0.70    0.50
  -6   8  -2    0.30    0.50
  -7   8  -2    0.30    0.60
 -10  -7   2    0.00    0.40
  -9  -7   2    1.10    0.50
  -8  -7   2   -0.10    0.30
  -7  -7   2    3.80    0.60
  -6  -7   2   34.30    1.50
  -5  -7   2   13.70    0.80
  -4  -7   2    8.80    0.60
  -4  -7   2    9.30    0.90
   3   7  -2   27.80    1.20
  -3  -7   2   29.10    1.10
  -3  -7   2   27.50    1.40
   2   7  -2   20.60    1.10
  -2  -7   2   21.90    1.10
  -2  -7   2   21.20    0.80
   1   7  -2    3.00    0.50
  -1  -7   2    2.60    0.40
  -1  -7   2    2.80    0.20
   0   7  -2   16.60    1.00
   0  -7   2   18.50    0.90
  -1   7  -2    6.00    0.70
   1  -7   2    5.70    0.60
  -2   7  -2    0.70    0.40
   2  -7   2    1.30    0.40
  -3   7  -2   17.40    1.30
  -4   7  -2    0.70    0.40
  -5   7  -2    3.80    0.80
  -6   7  -2   -0.60    0.40
  -7   7  -2    0.80    0.60
 -10  -6   2    0.60    0.40
  -9  -6   2   -0.20    0.30
  -8  -6   2    3.30    0.60
  -7  -6   2    1.30    0.40
  -6  -6   2   16.20    1.00
  -5  -6   2   12.70    0.80
  -4  -6   2   16.40    0.80
   3   6  -2   14.40    0.70
  -3  -6   2   15.50    0.70
  -3  -6   2   15.70    0.90
   2   6  -2    0.00    0.20
  -2  -6   2   -0.10    0.20
  -2  -6   2   -0.30    0.10
   1   6  -2    8.20    0.60
  -1  -6   2    8.10    0.40
  -1  -6   2    8.20    0.50
   0   6  -2   31.20    1.50
   0  -6   2   31.90    1.30
  -1   6  -2   12.50    0.90
   1  -6   2   12.90    0.70
  -2   6  -2    0.20    0.30
   2  -6   2    0.00    0.30
  -3   6  -2    0.00    0.30
  -4   6  -2    1.40    0.50
  -5   6  -2    2.00    0.60
  -6   6  -2   -0.20    0.40
  -7   6  -2    1.80    0.70
  -8   6  -2    3.40    0.90
 -10  -5   2    0.20    0.40
  -9  -5   2    0.10    0.40
  -8  -5   2    0.10    0.30
  -7  -5   2   23.00    1.20
  -6  -5   2    9.20    0.70
  -5  -5   2    1.50    0.30
  -4  -5   2   26.00    1.10
  -3  -5   2  138.79    4.40
   2   5  -2  107.89    3.70
  -2  -5   2  105.79    3.70
  -2  -5   2  105.79    3.30
   1   5  -2   13.80    0.70
  -1  -5   2   14.50    0.50
  -1  -5   2   14.10    0.70
   0   5  -2    1.80    0.30
   0  -5   2    1.70    0.20
  -1   5  -2    2.70    0.40
   1  -5   2    3.50    0.40
  -2   5  -2    8.00    0.80
   2  -5   2    6.40    0.60
  -3   5  -2    8.30    0.90
  -4   5  -2   -0.20    0.30
  -5   5  -2    0.10    0.30
  -6   5  -2   -0.10    0.40
  -7   5  -2    0.40    0.50
  -8   5  -2    0.90    0.60
 -10  -4   2   -0.20    0.40
  -9  -4   2    0.80    0.40
  -8  -4   2    0.20    0.30
  -7  -4   2    0.10    0.30
  -6  -4   2   17.50    1.00
  -5  -4   2    7.50    0.60
  -4  -4   2    6.90    0.50
  -3  -4   2   64.89    2.20
   2   4  -2    2.20    0.20
  -2  -4   2    2.10    0.20
  -2  -4   2    1.70    0.30
   1   4  -2    3.50    0.30
  -1  -4   2    3.50    0.20
  -1  -4   2    3.80    0.30
   0   4  -2   37.20    1.50
   0  -4   2   38.50    1.40
  -1   4  -2  129.39    4.60
   1  -4   2  135.39    4.40
  -2   4  -2    0.00    0.20
   2  -4   2    0.00    0.20
  -3   4  -2    0.20    0.30
  -3   4  -2    0.60    0.20
  -4   4  -2    0.20    0.20
  -4   4  -2    0.50    0.30
  -5   4  -2    1.40    0.50
  -6   4  -2    2.30    0.60
  -7   4  -2    1.70    0.60
  -8   4  -2    1.50    0.60
 -10  -3   2    0.20    0.40
  -9  -3   2    0.40    0.40
  -8  -3   2   -0.10    0.30
  -7  -3   2   45.50    1.90
  -6  -3   2   -0.20    0.30
  -5  -3   2    0.20    0.20
  -4  -3   2    1.40    0.30
  -3  -3   2    4.30    0.40
   2   3  -2   57.19    1.90
  -2  -3   2   56.79    1.90
   1   3  -2    2.90    0.20
  -1  -3   2    3.00    0.20
  -1  -3   2    2.20    0.20
   0   3  -2  161.28    5.50
   0  -3   2  168.68    5.30
  -1   3  -2   36.30    1.50
   1  -3   2   38.90    1.40
  -2   3  -2  237.58    7.00
  -2   3  -2  230.28    7.90
  -3   3  -2   17.70    1.00
  -3   3  -2   20.00    0.80
  -4   3  -2    0.60    0.30
  -4   3  -2    0.00    0.10
  -5   3  -2    2.90    0.50
  -5   3  -2    2.70    0.40
  -6   3  -2    2.10    0.60
  -6   3  -2    1.80    0.30
  -7   3  -2    4.20    0.80
  -8   3  -2    0.50    0.50
 -10  -2   2    0.40    0.50
  -9  -2   2    0.50    0.40
  -8  -2   2    4.80    0.70
  -7  -2   2    7.70    0.80
  -6  -2   2    0.00    0.30
  -5  -2   2    0.20    0.20
  -4  -2   2   99.29    3.40
  -4  -2   2  100.29    3.30
  -3  -2   2   52.69    1.80
  -3  -2   2   52.79    1.80
   2   2  -2   84.09    2.80
  -2  -2   2   89.19    2.70
   1   2  -2  422.66   13.70
  -1  -2   2  423.46   12.50
  -1  -2   2  422.76   13.30
   0   2  -2  708.73   23.10
   0  -2   2  722.23   22.30
  -1   2  -2 8155.88  304.77
   1  -2   2 9999.00  284.57
  -2   2  -2  547.25   17.90
  -2   2  -2  549.95   16.20
  -3   2  -2   88.19    3.30
  -3   2  -2   91.99    2.90
  -4   2  -2    0.10    0.20
  -4   2  -2    0.40    0.20
  -5   2  -2    0.70    0.30
  -6   2  -2    0.30    0.20
  -6   2  -2    0.10    0.30
  -7   2  -2    2.30    0.40
  -7   2  -2    2.90    0.60
  -8   2  -2    0.00    0.30
 -10  -1   2   -0.10    0.40
  -9  -1   2   -0.20    0.40
  -8  -1   2    2.30    0.50
  -7  -1   2    3.40    0.50
  -6  -1   2    0.20    0.30
  -5  -1   2   45.50    1.90
  -5  -1   2   43.40    1.70
  -4  -1   2   53.19    2.00
  -4  -1   2   51.49    1.90
  -3  -1   2    1.40    0.20
  -3  -1   2    1.50    0.20
  -2  -1   2    0.60    0.10
  -2  -1   2    0.60    0.10
   1   1  -2  591.44   19.40
  -1  -1   2  607.14   17.60
   0   1  -2   29.60    1.10
  -1   1  -2    2.70    0.20
  -2   1  -2  455.45   14.20
  -2   1  -2  503.55   15.60
  -3   1  -2   70.39    2.60
  -4   1  -2   42.90    1.80
  -4   1  -2   44.60    1.60
  -5   1  -2   19.10    1.10
  -5   1  -2   18.50    0.90
  -6   1  -2    0.00    0.20
  -6   1  -2   -0.10    0.30
  -7   1  -2    1.10    0.40
  -7   1  -2    0.70    0.30
  -8   1  -2    1.40    0.40
  -9   1  -2    3.00    0.50
 -10   0   2   -0.10    0.40
  -9   0   2   -0.40    0.40
  -8   0   2    4.10    0.60
  -7   0   2    7.70    0.70
  -6   0   2    1.00    0.30
  -5   0   2    4.60    0.50
  -5   0   2    5.00    0.60
  -4   0   2   47.50    1.70
  -4   0   2   48.50    1.90
  -3   0   2    1.10    0.20
  -3   0   2    1.10    0.20
  -2   0   2  159.38    5.30
  -2   0   2  154.38    4.80
  -1   0   2  134.99    4.40
  -1   0   2  127.99    4.00
   0   0  -2  315.97   10.30
  -1   0  -2  785.22   25.50
  -2   0  -2  756.52   22.20
  -2   0  -2  746.93   24.30
  -3   0  -2    1.70    0.20
  -3   0  -2    1.40    0.20
  -4   0  -2   35.20    1.40
  -4   0  -2   36.00    1.50
  -5   0  -2   67.29    2.40
  -5   0  -2   67.59    2.60
  -6   0  -2    1.00    0.30
  -6   0  -2    1.20    0.40
  -7   0  -2    0.10    0.30
  -7   0  -2    0.40    0.30
  -8   0  -2    0.00    0.30
  -9   0  -2    1.20    0.40
 -10   0  -2    1.00    0.50
 -10   1   2    0.80    0.50
  -9   1   2    1.20    0.50
  -8   1   2   -0.60    0.30
  -7   1   2    0.80    0.40
  -6   1   2    9.50    0.70
  -6   1   2   10.20    0.90
  -5   1   2   14.30    1.00
  -5   1   2   14.50    0.80
  -4   1   2    3.80    0.50
  -4   1   2    3.30    0.40
  -3   1   2   -0.10    0.10
  -3   1   2    0.30    0.20
  -2   1   2    2.90    0.40
  -2   1   2    2.90    0.30
  -1   1   2   -0.50    0.10
  -1   1   2   -0.40    0.10
   0   1   2  271.07    8.90
  -1  -1  -2    0.00    0.10
  -2  -1  -2   14.40    0.60
  -2  -1  -2   14.40    0.60
  -3  -1  -2   29.40    1.10
  -3  -1  -2   28.20    1.10
  -4  -1  -2   22.00    1.00
  -4  -1  -2   22.60    1.00
  -5  -1  -2    1.10    0.30
  -5  -1  -2    1.10    0.30
  -6  -1  -2   15.80    0.90
  -6  -1  -2   15.40    0.90
  -7  -1  -2    3.60    0.50
  -8  -1  -2    0.80    0.40
  -9  -1  -2    4.50    0.60
 -10  -1  -2    1.40    0.50
 -11  -1  -2   -0.50    0.40
  -9   2   2    0.00    0.40
  -8   2   2    0.60    0.40
  -7   2   2   16.70    1.00
  -6   2   2    0.30    0.30
  -6   2   2    0.40    0.40
  -5   2   2    1.00    0.40
  -5   2   2    1.10    0.30
  -4   2   2   84.59    2.80
  -4   2   2   84.09    3.30
  -3   2   2    5.00    0.60
  -3   2   2    5.00    0.40
  -2   2   2   33.50    1.20
  -2   2   2   33.30    1.50
  -1   2   2    8.20    0.50
  -1   2   2    5.30    0.30
   0   2   2   11.10    0.60
   1   2   2  301.67    9.90
  -2  -2  -2  207.08    6.40
  -2  -2  -2  215.68    7.00
  -3  -2  -2    5.20    0.40
  -3  -2  -2    4.60    0.30
  -4  -2  -2    1.30    0.30
  -4  -2  -2    1.20    0.20
  -5  -2  -2   25.30    1.20
  -5  -2  -2   25.20    1.10
  -6  -2  -2   19.00    1.00
  -6  -2  -2   20.50    1.00
  -7  -2  -2    0.10    0.20
  -8  -2  -2    1.00    0.40
  -9  -2  -2    0.00    0.30
 -10  -2  -2    0.30    0.40
 -11  -2  -2   -0.70    0.40
  -8   3   2    0.50    0.40
  -7   3   2   17.90    1.50
  -7   3   2   19.00    1.10
  -6   3   2    0.70    0.40
  -6   3   2    0.50    0.30
  -5   3   2    0.00    0.30
  -5   3   2    0.70    0.30
  -4   3   2    0.20    0.30
  -4   3   2    0.70    0.30
  -3   3   2    5.10    0.60
  -2   3   2   27.50    1.30
  -2   3   2   26.20    1.00
  -1   3   2  218.98    6.60
   1   3   2  120.89    4.20
  -2  -3  -2   54.79    1.80
  -2  -3  -2   55.09    2.00
  -3  -3  -2   85.09    2.80
  -3  -3  -2   81.99    2.90
  -4  -3  -2    3.90    0.40
  -4  -3  -2    3.50    0.30
  -5  -3  -2    0.80    0.20
  -5  -3  -2    0.50    0.20
  -6  -3  -2    0.90    0.30
  -7  -3  -2    3.00    0.50
  -8  -3  -2   18.40    1.10
  -9  -3  -2    3.50    0.60
 -10  -3  -2   -0.30    0.40
 -11  -3  -2   -0.30    0.40
  -7   4   2   10.60    1.30
  -6   4   2    1.10    0.50
  -5   4   2    0.00    0.30
  -5   4   2    0.20    0.30
  -4   4   2   36.00    1.80
  -4   4   2   35.20    1.40
  -3   4   2   91.09    2.90
  -3   4   2   92.89    3.60
  -2   4   2   84.59    3.30
  -2   4   2   86.09    2.70
   1  -4  -2    1.20    0.20
  -1   4   2    1.50    0.30
  -1   4   2    1.10    0.20
   0  -4  -2    0.90    0.10
   0   4   2    0.70    0.20
   1   4   2  183.48    6.30
  -2  -4  -2   43.50    1.50
   2   4   2   42.60    1.70
  -3  -4  -2    2.50    0.30
  -3  -4  -2    2.20    0.30
  -4  -4  -2   -0.10    0.20
  -4  -4  -2    0.00    0.10
  -5  -4  -2    0.00    0.10
  -5  -4  -2    0.40    0.20
  -6  -4  -2   51.39    2.10
  -7  -4  -2    0.60    0.30
  -8  -4  -2    4.70    0.70
  -9  -4  -2    5.10    0.70
 -10  -4  -2    0.50    0.40
 -11  -4  -2   -0.20    0.40
  -7   5   2   -0.10    0.50
  -6   5   2   14.40    1.30
  -5   5   2    7.60    1.00
  -5   5   2    7.80    0.60
  -4   5   2    0.10    0.30
  -4   5   2   -0.10    0.20
  -3   5   2  112.79    3.60
  -3   5   2  113.79    4.40
  -2   5   2    1.20    0.40
  -2   5   2    1.60    0.20
   1  -5  -2   38.10    1.40
  -1   5   2   35.50    1.70
  -1   5   2   36.90    1.20
   0  -5  -2    1.70    0.20
   0   5   2    1.50    0.40
  -1  -5  -2   20.60    0.90
   1   5   2   21.40    1.10
  -2  -5  -2  119.69    3.80
   2   5   2  120.19    4.20
  -3  -5  -2  151.38    5.10
  -3  -5  -2  149.59    4.80
  -4  -5  -2   40.90    1.60
  -4  -5  -2   39.70    1.50
  -5  -5  -2   29.00    1.30
  -6  -5  -2    4.70    0.60
  -7  -5  -2   -0.20    0.30
  -8  -5  -2   16.40    1.10
  -9  -5  -2    0.60    0.40
 -10  -5  -2    0.70    0.40
 -11  -5  -2   -0.70    0.40
  -7   6   2    0.70    0.70
  -6   6   2    0.20    0.50
  -5   6   2    3.00    0.70
  -4   6   2   20.10    1.40
  -3   6   2    1.70    0.50
  -3   6   2    3.10    0.30
   2  -6  -2   31.40    1.40
  -2   6   2   35.70    1.20
  -2   6   2   34.00    1.80
   1  -6  -2   40.80    1.50
  -1   6   2   41.20    1.40
  -1   6   2   40.00    1.90
   0  -6  -2   45.00    1.60
   0   6   2   44.50    2.00
  -1  -6  -2   35.30    1.40
   1   6   2   37.60    1.70
  -2  -6  -2    0.90    0.20
   2   6   2    0.80    0.30
  -3  -6  -2  364.46   11.00
   3   6   2  360.06   12.00
  -4  -6  -2   16.30    0.90
  -4  -6  -2   17.80    0.80
  -5  -6  -2   10.00    0.70
  -6  -6  -2    4.40    0.60
  -7  -6  -2   16.40    1.10
  -8  -6  -2    0.00    0.30
  -9  -6  -2   -0.30    0.30
 -10  -6  -2   -0.20    0.40
 -11  -6  -2    0.30    0.50
  -8   7   2    0.70    0.80
  -7   7   2    0.10    0.60
  -6   7   2   -0.60    0.50
  -5   7   2    0.20    0.40
  -4   7   2    3.80    0.80
  -3   7   2   16.10    1.30
   2  -7  -2   26.80    1.30
  -2   7   2   29.80    1.70
   1  -7  -2   15.70    0.80
  -1   7   2   15.60    1.10
   0  -7  -2   17.20    0.80
   0   7   2   16.00    1.10
  -1  -7  -2    8.40    0.50
   1   7   2    9.70    0.80
  -2  -7  -2   23.90    1.20
  -2  -7  -2   24.80    1.00
   2   7   2   26.90    1.30
  -3  -7  -2   11.10    0.60
   3   7   2   11.50    0.70
  -4  -7  -2    8.50    0.60
  -4  -7  -2    8.60    0.60
  -5  -7  -2   22.30    1.10
  -6  -7  -2    0.90    0.40
  -7  -7  -2   14.10    1.00
  -8  -7  -2    2.70    0.50
  -9  -7  -2    0.10    0.40
 -10  -7  -2    0.60    0.50
 -11  -7  -2   -0.60    0.40
  -7   8   2    0.00    0.70
  -6   8   2    0.50    0.60
  -5   8   2    0.00    0.50
  -4   8   2    0.10    0.40
  -3   8   2    4.80    0.80
   2  -8  -2    8.40    0.70
  -2   8   2    8.00    1.10
   1  -8  -2    0.00    0.20
  -1   8   2   -0.10    0.30
   0  -8  -2    1.00    0.20
   0   8   2    0.90    0.40
  -1  -8  -2    0.10    0.10
  -1  -8  -2    0.10    0.20
   1   8   2    0.20    0.30
  -2  -8  -2    3.80    0.40
  -2  -8  -2    3.50    0.50
   2   8   2    3.60    0.60
  -3  -8  -2    0.00    0.20
   3   8   2    0.00    0.20
  -4  -8  -2    0.30    0.20
  -5  -8  -2   50.99    2.00
  -6  -8  -2   65.19    2.50
  -7  -8  -2    4.60    0.60
  -8  -8  -2    0.40    0.30
  -9  -8  -2    0.00    0.40
 -10  -8  -2    0.00    0.40
  -6   9   2    0.20    0.70
  -5   9   2   -0.30    0.50
  -4   9   2   -0.20    0.40
  -3   9   2   -0.30    0.40
   2  -9  -2    0.30    0.40
  -2   9   2    0.40    0.40
   1  -9  -2    4.30    0.50
  -1   9   2    5.00    0.80
   0  -9  -2    8.60    0.60
   0   9   2    7.70    1.00
  -1  -9  -2    8.30    0.60
   1   9   2    7.40    0.90
  -2  -9  -2    0.00    0.20
  -2  -9  -2   -0.10    0.20
   2   9   2   -0.20    0.20
  -3  -9  -2   15.40    1.00
  -3  -9  -2   13.90    0.80
   3   9   2   13.10    0.90
  -4  -9  -2   28.10    1.30
  -5  -9  -2   55.19    2.20
  -6  -9  -2   35.30    1.60
  -7  -9  -2    0.60    0.40
  -8  -9  -2    1.30    0.50
  -9  -9  -2   -0.10    0.40
 -10  -9  -2   -0.30    0.40
  -5  10   2    0.60    0.70
  -4  10   2    0.20    0.50
  -3  10   2    4.00    0.90
   2 -10  -2    0.90    0.40
  -2  10   2    2.10    0.60
   1 -10  -2    5.80    0.60
  -1  10   2    6.30    1.00
   0 -10  -2   10.80    0.70
   0  10   2   10.10    1.20
  -1 -10  -2    2.70    0.40
   1  10   2    2.70    0.60
  -2 -10  -2   -0.20    0.20
   2  10   2    0.10    0.30
  -3 -10  -2    3.30    0.50
   3  10   2    3.60    0.60
  -4 -10  -2    0.40    0.30
  -4 -10  -2    0.20    0.30
  -5 -10  -2    0.70    0.30
  -6 -10  -2    4.20    0.60
  -7 -10  -2    0.90    0.40
  -8 -10  -2    0.40    0.40
  -9 -10  -2    0.10    0.40
 -10 -10  -2    0.20    0.50
  -5  11   2    0.20    0.70
  -4  11   2    0.90    0.60
  -3  11   2   -0.10    0.50
  -2  11   2    0.50    0.50
   1 -11  -2    0.10    0.30
  -1  11   2    0.10    0.40
   0 -11  -2   -0.10    0.20
   0  11   2    0.20    0.50
  -1 -11  -2    3.80    0.50
   1  11   2    3.60    0.80
  -2 -11  -2    2.60    0.40
   2  11   2    0.10    0.30
  -3 -11  -2    1.30    0.40
  -4 -11  -2    4.90    0.70
  -5 -11  -2    4.90    0.70
  -5 -11  -2    4.00    0.60
  -6 -11  -2    4.70    0.70
  -7 -11  -2    0.70    0.40
  -8 -11  -2    0.10    0.30
  -9 -11  -2    0.20    0.40
 -10 -11  -2    0.00    0.50
  -4  12   2    0.80    0.70
  -3  12   2    5.30    1.10
  -2  12   2    3.20    0.90
   1 -12  -2    0.00    0.30
  -1  12   2    0.80    0.60
   0 -12  -2    0.30    0.30
   0  12   2   -0.50    0.40
  -1 -12  -2    4.30    0.50
   1  12   2    4.90    0.90
  -2 -12  -2    0.00    0.30
   2  12   2    0.40    0.40
  -3 -12  -2    0.80    0.40
  -4 -12  -2    6.50    0.80
  -5 -12  -2    2.00    0.50
  -6 -12  -2    0.50    0.40
  -7 -12  -2    0.50    0.40
  -8 -12  -2    0.10    0.40
  -9 -12  -2    0.50    0.50
 -10 -12  -2    0.00    0.50
  -3  13   2    0.40    0.70
  -2  13   2    6.80    1.20
  -1  13   2    1.80    0.80
   0 -13  -2    6.00    0.70
   0  13   2    7.00    1.10
  -1 -13  -2    0.80    0.40
   1  13   2    2.70    0.80
  -2 -13  -2    1.00    0.40
   2  13   2    0.60    0.50
  -3 -13  -2    3.20    0.60
  -4 -13  -2    6.20    0.80
  -5 -13  -2   -0.50    0.30
  -6 -13  -2    0.40    0.40
  -7 -13  -2   -0.30    0.40
  -8 -13  -2    0.50    0.40
  -8 -13  -2    0.90    0.50
  -9 -13  -2    0.50    0.50
  -2  14   2    7.50    1.40
  -1  14   2    0.90    0.80
   0  14   2    3.70    0.90
  -1 -14  -2    0.00    0.30
   1  14   2   -0.40    0.50
  -2 -14  -2   -0.50    0.30
  -3 -14  -2   -0.10    0.30
  -4 -14  -2   -0.10    0.30
  -5 -14  -2    0.60    0.40
  -6 -14  -2    0.60    0.40
  -7 -14  -2   -0.50    0.40
  -8 -14  -2    2.20    0.70
  -1  15   2    3.70    1.00
   0  15   2    0.50    0.70
  -1 -15  -2   -0.10    0.30
  -2 -15  -2    0.90    0.40
  -3 -15  -2   -0.20    0.30
  -4 -15  -2    0.50    0.40
  -5 -15  -2   -0.50    0.40
  -6 -15  -2    1.60    0.60
  -7 -15  -2    0.60    0.50
  -8 -15  -2    0.10    0.50
   0  16   2    0.00    0.70
  -2 -16  -2    0.00    0.40
  -3 -16  -2    0.00    0.40
  -4 -16  -2   -0.10    0.40
  -5 -16  -2    0.30    0.50
  -6 -16  -2    0.10    0.50
  -7 -16  -2    0.00    0.50
  -3 -17  -2   -0.10    0.50
  -4 -17  -2    0.10    0.50
  -5 -17  -2   -0.40    0.40
  -6 -17  -2   -0.70    0.40
  -4 -18  -2   -0.30    0.40
  -5 -16   3    0.50    0.60
  -4 -16   3    0.40    0.50
  -3 -16   3   -0.60    0.40
  -2 -16   3   -0.20    0.50
  -1 -16   3   -0.20    0.50
   0 -16   3    0.30    0.60
   1 -16   3   -0.10    0.60
  -7 -15   3    0.10    0.50
  -6 -15   3    0.60    0.60
  -5 -15   3    0.10    0.50
  -4 -15   3    1.40    0.50
  -3 -15   3    0.00    0.40
  -2 -15   3    0.20    0.40
  -1 -15   3   -0.40    0.40
   0 -15   3    0.40    0.50
  -1  15  -3    0.90    0.80
   1 -15   3   -0.20    0.50
   2 -15   3    0.20    0.60
  -8 -14   3    0.40    0.50
  -7 -14   3    0.30    0.50
  -6 -14   3    0.60    0.50
  -5 -14   3    0.00    0.40
  -4 -14   3    2.80    0.70
  -3 -14   3    3.90    0.70
  -2 -14   3    3.60    0.70
  -1 -14   3   -0.10    0.40
   0 -14   3   -0.50    0.40
  -1  14  -3   -0.10    0.60
   1 -14   3   -0.50    0.40
  -2  14  -3    1.30    0.80
   2 -14   3    0.20    0.50
  -8 -13   3   -0.30    0.40
  -7 -13   3   -0.10    0.50
  -6 -13   3    0.50    0.50
  -5 -13   3   -0.10    0.40
  -4 -13   3    8.20    1.00
  -3 -13   3    0.00    0.40
  -2 -13   3    2.90    0.60
  -1 -13   3    0.70    0.40
   0  13  -3    1.10    0.60
   0 -13   3    1.40    0.50
  -1  13  -3    0.10    0.50
   1 -13   3    0.20    0.40
  -2  13  -3    0.30    0.60
   2 -13   3    0.80    0.50
  -3  13  -3    0.10    0.60
  -9 -12   3    0.30    0.50
  -9 -12   3   -0.90    0.40
  -8 -12   3    0.40    0.50
  -7 -12   3   -0.40    0.40
  -6 -12   3    0.30    0.40
  -5 -12   3    3.60    0.70
  -4 -12   3    8.90    1.00
  -3 -12   3   22.00    1.30
  -2 -12   3    1.10    0.40
  -1 -12   3    0.90    0.40
   0  12  -3   -0.20    0.40
   0 -12   3   -0.20    0.30
  -1  12  -3    3.40    0.80
   1 -12   3    2.60    0.60
  -2  12  -3    3.00    0.80
   2 -12   3    0.50    0.50
  -3  12  -3    0.10    0.60
  -4  12  -3   -0.10    0.60
  -9 -11   3    0.30    0.50
  -9 -11   3   -0.20    0.50
  -8 -11   3    0.00    0.40
  -8 -11   3   -0.10    0.40
  -7 -11   3    0.00    0.40
  -7 -11   3    0.10    0.40
  -6 -11   3    1.80    0.60
  -5 -11   3    6.10    0.80
  -4 -11   3    1.10    0.50
  -3 -11   3   19.20    1.20
  -2 -11   3    0.80    0.40
   1  11  -3   -0.10    0.30
  -1 -11   3    0.50    0.30
   0  11  -3    1.00    0.50
   0 -11   3    0.60    0.40
  -1  11  -3    0.30    0.40
   1 -11   3    0.20    0.40
  -2  11  -3    0.20    0.50
   2 -11   3    1.00    0.50
  -3  11  -3    1.10    0.60
  -4  11  -3    2.00    0.80
 -10 -10   3    2.10    0.70
 -10 -10   3    2.10    0.70
  -9 -10   3    0.80    0.50
  -9 -10   3    0.10    0.50
  -8 -10   3   -0.40    0.40
  -8 -10   3    0.20    0.40
  -7 -10   3    0.20    0.40
  -7 -10   3    0.20    0.40
  -6 -10   3   -0.60    0.30
  -6 -10   3   -0.30    0.30
  -5 -10   3    3.30    0.50
  -5 -10   3    3.30    0.60
  -4 -10   3    8.10    0.90
  -3 -10   3    5.40    0.70
  -2 -10   3    4.70    0.60
   1  10  -3   10.80    0.90
   0  10  -3    2.60    0.60
   0 -10   3    3.30    0.50
  -1  10  -3   -0.10    0.40
   1 -10   3   -0.10    0.30
  -2  10  -3    0.20    0.40
   2 -10   3    0.10    0.40
  -3  10  -3    1.00    0.50
   3 -10   3    0.90    0.50
  -4  10  -3    1.90    0.70
  -5  10  -3    0.80    0.60
 -10  -9   3   -0.10    0.50
  -9  -9   3   -0.10    0.40
  -8  -9   3    2.00    0.50
  -7  -9   3    2.60    0.60
  -7  -9   3    2.10    0.50
  -6  -9   3    8.90    0.70
  -6  -9   3    9.20    1.00
  -5  -9   3    1.20    0.40
  -5  -9   3    0.70    0.40
  -4  -9   3    4.60    0.50
  -4  -9   3    3.90    0.60
  -3  -9   3    1.90    0.50
   2   9  -3    4.20    0.60
  -2  -9   3    4.30    0.50
   1   9  -3    0.60    0.30
  -1  -9   3    0.70    0.30
   0   9  -3    0.40    0.40
   0  -9   3    1.10    0.30
  -1   9  -3    8.20    1.00
   1  -9   3    6.70    0.70
  -2   9  -3    2.40    0.60
   2  -9   3    1.80    0.50
  -3   9  -3    1.60    0.60
   3  -9   3    0.60    0.40
  -4   9  -3    0.90    0.60
  -5   9  -3    6.60    1.10
  -6   9  -3    0.50    0.60
 -10  -8   3   -0.20    0.50
  -9  -8   3   -0.10    0.40
  -8  -8   3   -0.10    0.40
  -7  -8   3    1.10    0.40
  -6  -8   3    0.00    0.30
  -6  -8   3    0.50    0.40
  -5  -8   3    0.80    0.40
  -5  -8   3    1.60    0.40
  -4  -8   3   10.60    0.70
  -4  -8   3   10.40    0.80
  -3  -8   3    1.30    0.30
  -3  -8   3    1.80    0.40
   2   8  -3    0.00    0.20
  -2  -8   3    0.40    0.30
   1   8  -3    1.00    0.40
  -1  -8   3    1.20    0.30
   0   8  -3   24.10    1.30
   0  -8   3   22.00    1.10
  -1   8  -3    6.60    0.80
   1  -8   3    5.70    0.60
  -2   8  -3    7.20    0.90
   2  -8   3    4.10    0.60
  -3   8  -3   -0.20    0.40
  -4   8  -3   -0.50    0.30
  -5   8  -3    0.30    0.50
  -6   8  -3    1.20    0.70
  -7   8  -3    0.60    0.60
 -10  -7   3   -0.50    0.40
  -9  -7   3    0.60    0.40
  -8  -7   3    0.10    0.40
  -7  -7   3    0.50    0.30
  -6  -7   3    5.00    0.60
  -5  -7   3   12.50    0.90
  -5  -7   3   12.00    0.80
  -4  -7   3    8.70    0.60
  -4  -7   3    8.10    0.80
  -3  -7   3    1.40    0.30
  -3  -7   3    2.10    0.40
   2   7  -3    0.40    0.20
  -2  -7   3    0.70    0.20
  -2  -7   3    0.80    0.30
   1   7  -3    9.00    0.70
  -1  -7   3    9.00    0.60
   0   7  -3    3.80    0.50
   0  -7   3    3.90    0.40
  -1   7  -3   17.50    1.10
   1  -7   3   16.70    0.90
  -2   7  -3    0.10    0.30
   2  -7   3    0.70    0.40
  -3   7  -3    2.10    0.50
  -4   7  -3    0.00    0.40
  -5   7  -3    1.50    0.60
  -6   7  -3    0.40    0.50
  -7   7  -3   -0.30    0.50
 -10  -6   3   -0.60    0.40
  -9  -6   3    0.90    0.50
  -8  -6   3    0.60    0.40
  -7  -6   3    0.50    0.30
  -6  -6   3   11.50    0.80
  -5  -6   3    0.10    0.30
  -4  -6   3   10.00    0.60
  -4  -6   3    7.80    0.70
   3   6  -3   11.70    0.60
  -3  -6   3   12.80    0.70
  -3  -6   3   12.80    0.80
   2   6  -3    5.10    0.40
  -2  -6   3    5.60    0.40
  -2  -6   3    5.30    0.50
   1   6  -3    9.70    0.60
  -1  -6   3    9.10    0.60
  -1  -6   3    9.90    0.40
   0   6  -3    5.00    0.60
   0  -6   3    5.30    0.40
  -1   6  -3   18.90    1.10
   1  -6   3   18.20    0.90
  -2   6  -3   -0.10    0.20
   2  -6   3    0.40    0.30
  -3   6  -3    0.10    0.30
  -4   6  -3    0.30    0.40
  -5   6  -3    0.30    0.40
  -6   6  -3    0.40    0.50
  -7   6  -3    0.50    0.50
  -8   6  -3   -0.30    0.50
 -10  -5   3   -0.10    0.40
  -9  -5   3    0.10    0.40
  -8  -5   3   -0.10    0.30
  -7  -5   3    6.50    0.70
  -6  -5   3    1.30    0.40
  -5  -5   3    1.10    0.30
  -4  -5   3    1.40    0.30
   3   5  -3  248.18    8.10
  -3  -5   3  253.77    7.60
  -3  -5   3  245.68    8.20
   2   5  -3    6.90    0.40
  -2  -5   3    6.50    0.50
  -2  -5   3    6.80    0.40
   1   5  -3    2.70    0.30
  -1  -5   3    2.60    0.20
  -1  -5   3    1.90    0.30
   0   5  -3   16.80    0.90
   0  -5   3   17.00    0.80
  -1   5  -3   12.10    0.80
   1  -5   3   11.80    0.70
  -2   5  -3   -0.80    0.20
   2  -5   3    0.20    0.30
  -3   5  -3    1.10    0.40
  -4   5  -3    2.30    0.50
  -5   5  -3    1.40    0.50
  -6   5  -3    0.10    0.40
  -7   5  -3    3.80    0.80
  -8   5  -3    1.20    0.70
 -10  -4   3   -0.20    0.40
  -9  -4   3    0.00    0.40
  -8  -4   3    1.20    0.40
  -7  -4   3    6.40    0.70
  -6  -4   3    3.00    0.50
  -5  -4   3    0.90    0.30
  -4  -4   3    4.80    0.50
  -3  -4   3   49.10    1.70
   2   4  -3   15.90    0.60
  -2  -4   3   15.40    0.80
  -2  -4   3   15.00    0.70
   1   4  -3   11.30    0.60
  -1  -4   3   11.40    0.50
  -1  -4   3   11.50    0.60
   0   4  -3  123.69    4.30
   0  -4   3  124.39    4.10
  -1   4  -3  305.17   10.10
   1  -4   3  296.67    9.70
  -2   4  -3  223.48    7.40
   2  -4   3  208.18    7.20
  -3   4  -3    7.80    0.70
  -3   4  -3    8.00    0.40
  -4   4  -3   -0.10    0.30
  -4   4  -3    0.70    0.20
  -5   4  -3    4.10    0.70
  -6   4  -3    2.30    0.60
  -7   4  -3    0.20    0.40
  -8   4  -3    0.70    0.60
 -10  -3   3   -0.10    0.40
  -9  -3   3    3.30    0.60
  -8  -3   3    4.80    0.70
  -7  -3   3    1.30    0.40
  -6  -3   3    9.90    0.70
  -5  -3   3    5.10    0.50
  -4  -3   3    5.90    0.50
  -3  -3   3  107.99    3.40
   2   3  -3    3.00    0.20
  -2  -3   3    3.20    0.30
  -2  -3   3    3.40    0.40
   1   3  -3    0.30    0.10
  -1  -3   3    0.40    0.10
  -1  -3   3    0.50    0.10
   0   3  -3   34.10    1.30
   0  -3   3   35.30    1.30
  -1   3  -3   25.20    1.10
   1  -3   3   23.80    1.10
  -2   3  -3   38.90    1.30
  -2   3  -3   39.00    1.60
  -3   3  -3   50.09    2.10
  -3   3  -3   54.49    1.80
  -4   3  -3    4.30    0.40
  -4   3  -3    2.80    0.50
  -5   3  -3   11.70    0.90
  -5   3  -3   12.40    0.70
  -6   3  -3    0.70    0.40
  -6   3  -3    0.40    0.20
  -7   3  -3    3.30    0.70
  -8   3  -3    0.20    0.50
 -10  -2   3   -0.10    0.40
  -9  -2   3   -0.10    0.40
  -8  -2   3    2.50    0.50
  -7  -2   3    0.40    0.30
  -6  -2   3    4.50    0.50
  -5  -2   3    0.70    0.30
  -4  -2   3    1.10    0.30
  -4  -2   3    1.20    0.20
  -3  -2   3   36.60    1.40
  -3  -2   3   36.70    1.30
   2   2  -3   62.29    2.20
  -2  -2   3   64.09    2.10
   1   2  -3  137.69    4.60
  -1  -2   3  138.29    4.20
  -1  -2   3  142.49    4.50
   0   2  -3  600.44   20.00
   0  -2   3  636.24   19.40
  -1   2  -3 1144.09   37.00
   1  -2   3 1144.69   35.80
  -2   2  -3   44.00    1.70
  -2   2  -3   44.70    1.50
  -3   2  -3  386.86   13.00
  -3   2  -3  396.36   11.70
  -4   2  -3    0.20    0.20
  -4   2  -3    0.30    0.20
  -5   2  -3    8.30    0.60
  -5   2  -3    9.30    0.80
  -6   2  -3    3.00    0.60
  -7   2  -3    0.30    0.40
  -7   2  -3    0.10    0.20
  -8   2  -3    0.50    0.50
 -10  -1   3    0.40    0.50
  -9  -1   3    1.30    0.50
  -8  -1   3    0.20    0.40
  -7  -1   3   -0.10    0.30
  -6  -1   3    0.40    0.30
  -5  -1   3   11.50    0.80
  -5  -1   3   11.30    0.70
  -4  -1   3   11.30    0.70
  -4  -1   3   11.20    0.60
  -3  -1   3  345.27   11.50
  -3  -1   3  350.76   10.50
  -2  -1   3  108.79    3.70
  -2  -1   3  109.19    3.40
   1   1  -3  705.03   22.10
  -1  -1   3  646.74   21.30
  -1  -1   3  694.53   20.10
   0   1  -3   17.10    0.70
   0  -1   3   16.80    0.60
   0  -1   3   19.40    0.70
  -1   1  -3   76.09    2.60
  -2   1  -3  782.42   24.20
  -2   1  -3  709.53   22.00
  -4   1  -3   18.90    0.90
  -4   1  -3   19.20    1.00
  -5   1  -3    6.50    0.50
  -5   1  -3    6.90    0.60
  -6   1  -3   19.80    1.20
  -7   1  -3    2.50    0.60
  -7   1  -3    2.40    0.40
  -8   1  -3    1.00    0.40
  -9   1  -3    1.50    0.40
 -10   0   3   -0.20    0.50
  -9   0   3    1.50    0.50
  -8   0   3    1.00    0.40
  -7   0   3    1.00    0.40
  -6   0   3    3.70    0.50
  -5   0   3   56.69    2.30
  -5   0   3   52.09    2.00
  -4   0   3   11.30    0.70
  -4   0   3   12.30    0.70
  -3   0   3    3.50    0.30
  -3   0   3    3.90    0.40
  -2   0   3   93.79    3.20
  -2   0   3   85.99    2.80
  -1   0   3  134.79    4.60
  -1   0   3  138.59    4.20
   0   0  -3  150.88    5.10
  -1   0  -3   24.70    1.00
  -2   0  -3    0.20    0.10
  -3   0  -3   10.90    0.60
  -3   0  -3    9.90    0.50
  -4   0  -3   37.70    1.50
  -4   0  -3   36.50    1.40
  -5   0  -3   39.60    1.60
  -5   0  -3   40.50    1.70
  -6   0  -3    2.90    0.50
  -6   0  -3    2.00    0.40
  -7   0  -3    1.40    0.40
  -7   0  -3    1.60    0.40
  -8   0  -3    0.00    0.30
  -9   0  -3    0.50    0.40
 -10   0  -3    0.70    0.40
 -10   1   3   -0.10    0.50
  -9   1   3    1.90    0.60
  -8   1   3    3.00    0.60
  -7   1   3   21.20    1.20
  -6   1   3   30.20    1.60
  -6   1   3   28.30    1.30
  -5   1   3   16.20    1.10
  -5   1   3   17.00    0.90
  -4   1   3   20.20    1.10
  -4   1   3   19.50    0.90
  -3   1   3   47.60    1.90
  -3   1   3   43.10    1.60
  -2   1   3    0.00    0.10
  -2   1   3    0.30    0.20
  -1   1   3   11.80    0.50
  -1   1   3   12.40    0.70
   0   1   3    2.20    0.20
   0   1   3    2.50    0.30
  -1  -1  -3   88.99    3.10
  -2  -1  -3   57.29    2.10
  -3  -1  -3    5.40    0.40
  -3  -1  -3    5.40    0.40
  -4  -1  -3   21.10    1.00
  -4  -1  -3   21.10    0.90
  -5  -1  -3    0.70    0.30
  -5  -1  -3    0.40    0.20
  -6  -1  -3    2.70    0.40
  -6  -1  -3    2.60    0.40
  -7  -1  -3    0.00    0.20
  -7  -1  -3   -0.10    0.30
  -8  -1  -3    1.40    0.40
  -9  -1  -3    2.30    0.50
 -10  -1  -3    0.00    0.40
 -11  -1  -3   -0.70    0.40
  -9   2   3    0.70    0.50
  -8   2   3    0.60    0.40
  -7   2   3    3.90    0.60
  -6   2   3   27.20    1.30
  -6   2   3   26.80    1.60
  -5   2   3    2.00    0.40
  -5   2   3    1.40    0.40
  -4   2   3    2.90    0.50
  -4   2   3    2.40    0.40
  -3   2   3   16.70    1.00
  -3   2   3   16.40    0.70
  -2   2   3   22.80    1.10
  -2   2   3   22.20    0.90
  -1   2   3  351.86   11.50
  -1   2   3  338.67   10.30
   0   2   3   45.30    1.50
   0   2   3   46.80    1.80
  -2  -2  -3    0.20    0.20
  -3  -2  -3   19.50    0.90
  -3  -2  -3   18.60    0.80
  -4  -2  -3    3.30    0.30
  -4  -2  -3    3.30    0.40
  -5  -2  -3   67.49    2.40
  -5  -2  -3   64.89    2.40
  -6  -2  -3    1.20    0.30
  -6  -2  -3    1.20    0.30
  -7  -2  -3    0.10    0.30
  -8  -2  -3    1.50    0.40
  -9  -2  -3    0.20    0.30
 -10  -2  -3    0.80    0.40
 -11  -2  -3    0.20    0.50
  -8   3   3    0.30    0.40
  -7   3   3    5.10    0.70
  -6   3   3   21.80    1.10
  -6   3   3   22.00    1.50
  -5   3   3   14.40    0.90
  -5   3   3   14.10    1.10
  -4   3   3    0.80    0.30
  -4   3   3    0.30    0.30
  -3   3   3    7.30    0.80
  -3   3   3    7.10    0.50
  -2   3   3    3.60    0.50
  -2   3   3    4.00    0.30
  -1   3   3   16.60    0.90
  -1   3   3   12.90    0.60
   0   3   3  421.76   14.10
   0   3   3  430.36   12.70
   1   3   3   37.90    1.60
  -2  -3  -3   15.70    0.80
  -3  -3  -3   15.50    0.70
  -3  -3  -3   14.30    0.70
  -4  -3  -3   85.09    3.00
  -4  -3  -3   82.79    2.90
  -5  -3  -3    4.30    0.40
  -5  -3  -3    5.20    0.60
  -6  -3  -3   18.30    0.90
  -6  -3  -3   16.00    1.00
  -7  -3  -3    1.20    0.40
  -8  -3  -3    1.40    0.40
  -9  -3  -3    0.90    0.40
 -10  -3  -3    0.10    0.40
 -11  -3  -3   -0.40    0.40
  -7   4   3    5.30    1.00
  -7   4   3    5.50    0.70
  -6   4   3   37.00    2.20
  -6   4   3   38.60    1.60
  -5   4   3   28.70    1.20
  -5   4   3   30.50    1.80
  -3   4   3   21.60    1.30
  -3   4   3   21.80    0.90
  -2   4   3   63.49    2.70
  -2   4   3   66.89    2.10
   1  -4  -3   40.50    1.40
  -1   4   3   43.20    1.40
  -1   4   3   41.20    1.90
   0  -4  -3   70.89    2.40
   0   4   3   74.69    2.80
   1   4   3    2.00    0.30
   2   4   3    0.10    0.10
  -3  -4  -3   25.00    1.00
  -3  -4  -3   24.20    1.10
  -4  -4  -3   10.20    0.60
  -4  -4  -3    9.10    0.60
  -5  -4  -3    6.20    0.50
  -5  -4  -3    5.90    0.60
  -6  -4  -3    0.20    0.30
  -7  -4  -3   -0.10    0.30
  -8  -4  -3    0.20    0.40
  -9  -4  -3   -0.80    0.30
 -10  -4  -3    0.70    0.50
 -11  -4  -3   -0.20    0.40
  -7   5   3    1.70    0.70
  -6   5   3   11.50    1.30
  -5   5   3   17.90    1.40
  -5   5   3   19.70    1.00
  -4   5   3    2.20    0.60
  -4   5   3    2.00    0.30
  -3   5   3    1.90    0.50
  -3   5   3    1.30    0.30
  -2   5   3   10.10    0.50
  -2   5   3    9.50    1.00
   1  -5  -3  137.69    4.40
  -1   5   3  128.49    5.00
  -1   5   3  136.29    4.20
   0  -5  -3   13.50    0.60
   0   5   3   14.90    0.90
   1   5   3  294.27   10.00
  -3  -5  -3   31.80    1.40
  -3  -5  -3   32.50    1.30
  -4  -5  -3    0.20    0.20
  -4  -5  -3    0.40    0.20
  -5  -5  -3   58.69    2.20
  -5  -5  -3   58.79    2.20
  -6  -5  -3   18.90    1.10
  -7  -5  -3   18.50    1.10
  -8  -5  -3    4.90    0.70
  -9  -5  -3    0.80    0.40
 -10  -5  -3   -0.10    0.40
 -11  -5  -3    0.40    0.50
  -7   6   3    0.60    0.60
  -6   6   3    0.10    0.50
  -5   6   3    6.10    1.00
  -4   6   3    1.80    0.60
  -3   6   3   17.40    0.80
  -3   6   3   18.20    1.30
   2  -6  -3   65.79    2.60
  -2   6   3   77.99    2.40
  -2   6   3   69.29    3.10
   1  -6  -3   12.00    0.60
  -1   6   3   12.30    0.60
  -1   6   3   10.30    0.90
   0  -6  -3    6.50    0.40
   0   6   3    7.50    0.80
  -1  -6  -3    3.80    0.30
   1   6   3    4.20    0.60
  -3  -6  -3   11.60    0.70
   3   6   3   10.80    0.70
  -4  -6  -3    5.90    0.60
  -4  -6  -3    6.00    0.50
  -5  -6  -3   41.70    1.70
  -6  -6  -3   20.60    1.20
  -7  -6  -3   -0.10    0.30
  -8  -6  -3    0.10    0.30
  -9  -6  -3    1.50    0.50
 -10  -6  -3    0.30    0.40
 -11  -6  -3    0.40    0.50
  -7   7   3    1.30    0.80
  -6   7   3   -0.10    0.50
  -5   7   3    0.90    0.60
  -4   7   3    2.60    0.70
  -3   7   3   23.80    1.60
   2  -7  -3    4.10    0.50
  -2   7   3    3.90    0.70
  -2   7   3    4.80    0.40
   1  -7  -3    1.80    0.30
  -1   7   3    1.80    0.50
   0  -7  -3    6.00    0.40
   0   7   3    5.40    0.70
  -1  -7  -3   11.90    0.60
   1   7   3   10.40    0.90
  -2  -7  -3   15.40    0.70
  -3  -7  -3    0.50    0.20
   3   7   3    0.20    0.20
  -4  -7  -3    0.30    0.20
  -4  -7  -3   -0.10    0.20
  -5  -7  -3    5.40    0.60
  -6  -7  -3   35.80    1.70
  -7  -7  -3    0.20    0.30
  -8  -7  -3    1.50    0.50
  -9  -7  -3   -0.10    0.30
 -10  -7  -3    0.20    0.40
 -11  -7  -3    0.30    0.50
  -7   8   3    2.50    0.90
  -6   8   3    0.30    0.60
  -5   8   3    0.20    0.60
  -4   8   3    1.20    0.60
  -3   8   3    0.50    0.50
   2  -8  -3   20.70    1.10
  -2   8   3   21.30    1.50
   1  -8  -3   19.80    0.90
  -1   8   3   20.80    1.40
   0  -8  -3   17.80    0.80
   0   8   3   16.50    1.20
  -1  -8  -3   18.30    0.90
   1   8   3   16.90    1.20
  -2  -8  -3  108.79    3.90
  -2  -8  -3  109.99    3.50
  -3  -8  -3   20.70    1.00
   3   8   3   21.90    1.20
  -4  -8  -3    0.70    0.30
  -4  -8  -3    0.60    0.30
  -5  -8  -3   50.89    2.10
  -6  -8  -3    2.30    0.50
  -7  -8  -3   25.30    1.40
  -8  -8  -3    1.00    0.40
  -9  -8  -3   -0.10    0.30
 -10  -8  -3   -0.10    0.40
 -11  -8  -3   -0.40    0.40
  -6   9   3   -0.80    0.60
  -5   9   3   -0.20    0.50
  -4   9   3   -0.20    0.50
  -3   9   3    5.40    1.00
  -2   9   3    0.40    0.50
   1  -9  -3    0.30    0.30
  -1   9   3    0.10    0.40
   0  -9  -3    1.20    0.30
   0   9   3    0.60    0.40
  -1  -9  -3    0.50    0.20
   1   9   3    0.60    0.40
  -2  -9  -3   16.50    0.90
  -2  -9  -3   16.70    0.80
   2   9   3   16.10    1.10
  -3  -9  -3    0.20    0.20
  -3  -9  -3    0.40    0.30
   3   9   3    0.40    0.30
  -4  -9  -3    0.20    0.30
  -5  -9  -3    8.20    0.80
  -6  -9  -3   29.90    1.50
  -7  -9  -3    2.20    0.50
  -8  -9  -3    0.80    0.40
  -9  -9  -3    0.80    0.40
 -10  -9  -3    0.10    0.50
  -5  10   3    0.80    0.70
  -4  10   3    0.60    0.60
  -3  10   3    1.90    0.70
  -2  10   3    0.40    0.50
   1 -10  -3   -0.10    0.30
  -1  10   3   -0.30    0.40
   0 -10  -3    1.70    0.30
   0  10   3    1.80    0.60
  -1 -10  -3   -0.10    0.20
   1  10   3   -0.10    0.30
  -2 -10  -3    2.80    0.50
   2  10   3    2.10    0.60
  -3 -10  -3   12.50    0.80
  -3 -10  -3   13.00    0.90
   3  10   3   11.90    1.00
  -4 -10  -3    5.70    0.70
  -4 -10  -3    7.90    0.60
  -5 -10  -3    0.70    0.30
  -6 -10  -3    5.20    0.70
  -7 -10  -3   -0.10    0.30
  -8 -10  -3    0.20    0.40
  -9 -10  -3    1.10    0.50
 -10 -10  -3    1.50    0.60
  -5  11   3    0.20    0.70
  -4  11   3   -0.20    0.60
  -3  11   3    0.90    0.70
  -2  11   3    0.60    0.60
  -1  11   3   12.40    1.40
   0 -11  -3    6.60    0.60
   0  11   3    8.20    1.10
  -1 -11  -3   -0.10    0.20
   1  11   3    0.30    0.40
  -2 -11  -3   16.20    1.00
   2  11   3   15.00    1.20
  -3 -11  -3    1.90    0.40
   3  11   3    2.00    0.60
  -4 -11  -3   12.30    0.90
  -5 -11  -3    1.50    0.50
  -5 -11  -3    2.00    0.50
  -6 -11  -3    0.20    0.30
  -7 -11  -3    0.40    0.40
  -8 -11  -3    1.00    0.40
  -9 -11  -3    0.30    0.40
 -10 -11  -3    2.20    0.70
  -4  12   3    0.20    0.70
  -3  12   3    6.30    1.20
  -2  12   3    8.90    1.40
  -1  12   3    2.40    0.80
   0 -12  -3    0.00    0.30
   0  12   3    0.30    0.50
  -1 -12  -3   13.10    0.90
   1  12   3   12.80    1.40
  -2 -12  -3    2.50    0.40
   2  12   3    3.60    0.80
  -3 -12  -3    0.10    0.30
  -4 -12  -3    3.30    0.60
  -5 -12  -3    0.30    0.30
  -6 -12  -3    0.00    0.30
  -6 -12  -3    0.50    0.40
  -7 -12  -3    0.00    0.30
  -8 -12  -3    0.30    0.40
  -9 -12  -3    1.90    0.60
 -10 -12  -3    1.80    0.60
  -3  13   3    2.90    1.00
  -2  13   3    2.50    0.90
  -1  13   3    2.10    0.80
   0  13   3    3.10    0.90
  -1 -13  -3    5.20    0.60
   1  13   3    5.90    1.00
  -2 -13  -3    0.70    0.40
   2  13   3   -0.10    0.50
  -3 -13  -3    0.60    0.40
  -4 -13  -3    0.00    0.30
  -5 -13  -3    0.40    0.40
  -6 -13  -3    0.10    0.40
  -7 -13  -3   -0.10    0.30
  -8 -13  -3    1.30    0.50
  -9 -13  -3    3.10    0.70
  -2  14   3    1.50    0.90
  -1  14   3   -0.40    0.60
   0  14   3    5.30    1.10
  -1 -14  -3    0.30    0.40
   1  14   3    0.90    0.70
  -2 -14  -3    1.20    0.40
  -3 -14  -3    3.40    0.60
  -4 -14  -3    0.40    0.40
  -5 -14  -3    0.40    0.40
  -6 -14  -3    0.10    0.40
  -7 -14  -3    1.80    0.60
  -8 -14  -3    1.70    0.60
  -1  15   3    0.90    0.80
   0  15   3    0.80    0.70
   1  15   3   -0.30    0.70
  -2 -15  -3    0.00    0.40
  -3 -15  -3    1.00    0.40
  -4 -15  -3    0.10    0.40
  -5 -15  -3    0.20    0.40
  -6 -15  -3    0.70    0.50
  -7 -15  -3   -0.20    0.50
  -8 -15  -3    0.90    0.60
   0  16   3    0.30    0.80
  -3 -16  -3    0.20    0.40
  -4 -16  -3   -0.30    0.40
  -5 -16  -3    0.30    0.40
  -6 -16  -3    1.30    0.60
  -7 -16  -3    0.40    0.50
  -4 -17  -3   -0.20    0.40
  -5 -17  -3    0.60    0.50
  -6 -17  -3    0.10    0.50
  -4 -18  -3   -0.40    0.50
  -5 -16   4   -0.50    0.40
  -4 -16   4    0.00    0.50
  -3 -16   4    0.20    0.50
  -2 -16   4    0.40    0.50
  -1 -16   4    0.20    0.50
   0 -16   4   -0.10    0.50
   1 -16   4   -0.20    0.60
  -6 -15   4    0.70    0.60
  -5 -15   4    0.00    0.50
  -4 -15   4   -0.30    0.40
  -3 -15   4    2.40    0.60
  -2 -15   4    0.50    0.50
  -1 -15   4    0.50    0.50
   0 -15   4    0.10    0.50
   1 -15   4    0.60    0.60
   2 -15   4   -0.20    0.50
  -7 -14   4   -0.40    0.50
  -6 -14   4    0.20    0.50
  -5 -14   4   -0.30    0.40
  -4 -14   4   -0.30    0.40
  -3 -14   4    0.60    0.40
  -2 -14   4    0.10    0.40
  -1 -14   4   -0.40    0.40
   0 -14   4    0.00    0.40
  -1  14  -4   -0.10    0.60
   1 -14   4   -0.60    0.40
  -2  14  -4    0.00    0.60
   2 -14   4    0.60    0.60
  -8 -13   4    0.50    0.50
  -7 -13   4    1.80    0.60
  -6 -13   4    0.50    0.50
  -5 -13   4    1.10    0.50
  -4 -13   4    0.50    0.50
  -3 -13   4    0.30    0.40
  -2 -13   4    0.10    0.40
  -1 -13   4    0.60    0.50
   0  13  -4    0.30    0.60
   0 -13   4    0.40    0.40
  -1  13  -4    1.80    0.70
   1 -13   4    1.50    0.50
  -2  13  -4    0.20    0.60
   2 -13   4    0.30    0.50
  -3  13  -4   -0.20    0.70
  -9 -12   4    0.60    0.50
  -8 -12   4    0.60    0.50
  -7 -12   4    0.00    0.50
  -6 -12   4    0.40    0.50
  -5 -12   4    0.00    0.40
  -4 -12   4    0.50    0.40
  -3 -12   4    0.00    0.40
  -2 -12   4    5.10    0.70
  -1 -12   4    0.80    0.40
   0  12  -4    0.90    0.50
   0 -12   4    0.50    0.40
  -1  12  -4    1.00    0.60
   1 -12   4    0.00    0.40
  -2  12  -4   -0.80    0.40
   2 -12   4    0.50    0.50
  -3  12  -4   -0.70    0.50
  -9 -11   4    0.10    0.50
  -9 -11   4   -0.40    0.50
  -8 -11   4   -0.10    0.40
  -8 -11   4   -0.30    0.50
  -7 -11   4    0.10    0.40
  -6 -11   4   -0.20    0.30
  -5 -11   4    0.60    0.40
  -4 -11   4    4.80    0.70
  -3 -11   4   22.80    1.30
  -2 -11   4    0.80    0.40
   1  11  -4    0.20    0.40
  -1 -11   4    0.10    0.30
   0  11  -4    0.40    0.40
   0 -11   4    0.00    0.30
  -1  11  -4   12.70    1.30
   1 -11   4   10.90    0.90
  -2  11  -4    1.10    0.60
   2 -11   4    1.00    0.50
  -3  11  -4    0.00    0.50
  -4  11  -4    0.10    0.60
 -10 -10   4    0.90    0.60
  -9 -10   4   -0.60    0.50
  -9 -10   4    0.10    0.40
  -8 -10   4    0.40    0.50
  -8 -10   4    0.90    0.40
  -7 -10   4    0.40    0.40
  -7 -10   4   -0.30    0.30
  -6 -10   4    0.40    0.40
  -6 -10   4    1.20    0.50
  -5 -10   4    0.40    0.40
  -4 -10   4   16.70    1.10
  -3 -10   4    2.10    0.50
  -2 -10   4   15.90    1.00
   1  10  -4    0.20    0.40
  -1 -10   4    1.00    0.40
   0  10  -4    1.70    0.50
   0 -10   4    1.40    0.40
  -1  10  -4    0.80    0.50
   1 -10   4    1.70    0.50
  -2  10  -4    0.50    0.50
   2 -10   4    0.00    0.40
  -3  10  -4    0.00    0.50
   3 -10   4    0.20    0.40
  -4  10  -4    1.00    0.60
  -5  10  -4    0.60    0.60
 -10  -9   4    1.10    0.50
 -10  -9   4   -0.10    0.50
  -9  -9   4    0.50    0.50
  -9  -9   4    0.60    0.50
  -8  -9   4    0.00    0.40
  -8  -9   4    0.60    0.50
  -7  -9   4    0.70    0.40
  -7  -9   4    0.50    0.40
  -6  -9   4    1.30    0.50
  -6  -9   4    0.80    0.40
  -5  -9   4    5.50    0.70
  -5  -9   4    5.70    0.60
  -4  -9   4   36.30    1.70
  -4  -9   4   32.80    1.40
  -3  -9   4    2.50    0.50
  -2  -9   4   10.20    0.80
   1   9  -4   11.70    0.90
  -1  -9   4   11.30    0.80
   0   9  -4    1.30    0.50
   0  -9   4    1.50    0.40
  -1   9  -4    5.10    0.80
   1  -9   4    3.40    0.60
  -2   9  -4    0.10    0.40
   2  -9   4   -0.20    0.30
  -3   9  -4    0.60    0.50
  -4   9  -4    1.80    0.70
  -5   9  -4    0.00    0.50
  -6   9  -4   -0.20    0.60
 -10  -8   4    0.10    0.50
  -9  -8   4    0.00    0.40
  -8  -8   4   -0.10    0.30
  -7  -8   4    0.70    0.40
  -7  -8   4    1.30    0.40
  -6  -8   4    3.20    0.50
  -6  -8   4    4.40    0.70
  -5  -8   4    2.30    0.40
  -5  -8   4    2.20    0.50
  -4  -8   4   26.00    1.40
  -4  -8   4   26.40    1.20
  -3  -8   4    0.60    0.30
  -3  -8   4    0.00    0.30
   2   8  -4    5.50    0.60
  -2  -8   4    5.50    0.60
   1   8  -4    1.50    0.40
  -1  -8   4    1.90    0.40
   0   8  -4    2.00    0.50
   0  -8   4    1.80    0.40
  -1   8  -4    5.80    0.70
   1  -8   4    4.00    0.60
  -2   8  -4   -0.10    0.30
   2  -8   4   -0.10    0.40
  -3   8  -4    0.30    0.40
  -4   8  -4   -0.30    0.40
  -5   8  -4    1.00    0.50
  -6   8  -4   -0.10    0.40
 -10  -7   4    0.10    0.50
  -9  -7   4    0.00    0.40
  -8  -7   4    0.40    0.40
  -7  -7   4    1.00    0.40
  -6  -7   4    3.10    0.50
  -6  -7   4    2.30    0.50
  -5  -7   4    4.90    0.70
  -5  -7   4    5.10    0.60
  -4  -7   4   26.70    1.40
  -4  -7   4   27.60    1.20
  -3  -7   4   22.70    1.20
  -3  -7   4   22.90    1.00
   2   7  -4   79.59    3.00
  -2  -7   4   80.39    2.60
  -2  -7   4   82.99    3.00
   1   7  -4    8.80    0.70
  -1  -7   4    8.90    0.60
   0   7  -4    5.00    0.60
   0  -7   4    4.50    0.50
  -1   7  -4    4.10    0.60
   1  -7   4    3.80    0.50
  -2   7  -4    0.70    0.40
   2  -7   4    0.80    0.40
  -3   7  -4    0.60    0.40
  -4   7  -4    1.90    0.60
  -5   7  -4   -0.10    0.40
  -6   7  -4    0.10    0.40
  -7   7  -4   -0.30    0.50
 -10  -6   4    0.00    0.50
  -9  -6   4    0.10    0.40
  -8  -6   4   -0.30    0.30
  -7  -6   4    0.60    0.40
  -6  -6   4    0.20    0.30
  -5  -6   4   21.20    1.00
  -5  -6   4   17.40    1.10
  -4  -6   4   13.90    0.90
  -4  -6   4   13.70    0.80
  -3  -6   4    9.40    0.70
  -3  -6   4    9.40    0.60
   2   6  -4    4.00    0.40
  -2  -6   4    3.20    0.40
  -2  -6   4    3.40    0.40
   1   6  -4    0.80    0.30
  -1  -6   4    0.50    0.20
  -1  -6   4    0.40    0.10
   0   6  -4   17.80    1.00
   0  -6   4   18.10    0.90
  -1   6  -4   12.90    0.90
   1  -6   4   13.00    0.80
  -2   6  -4    1.00    0.40
   2  -6   4    1.00    0.40
  -3   6  -4   -0.30    0.20
  -4   6  -4    1.40    0.50
  -5   6  -4    1.40    0.50
  -6   6  -4   -0.50    0.30
  -7   6  -4    0.50    0.60
  -8   6  -4    0.30    0.60
 -10  -5   4    0.80    0.50
  -9  -5   4    0.10    0.40
  -8  -5   4   -0.20    0.30
  -7  -5   4   -0.10    0.30
  -6  -5   4   29.70    1.40
  -5  -5   4    0.50    0.30
  -4  -5   4   13.20    0.70
  -4  -5   4   11.40    0.80
   3   5  -4   10.60    0.50
  -3  -5   4   10.10    0.70
  -3  -5   4   10.50    0.60
   2   5  -4    6.20    0.40
  -2  -5   4    5.90    0.40
  -2  -5   4    6.40    0.50
   1   5  -4   31.00    1.30
  -1  -5   4   29.50    1.10
  -1  -5   4   32.20    1.30
   0   5  -4    0.10    0.20
   0  -5   4    0.20    0.10
   0  -5   4    0.00    0.20
  -1   5  -4   59.39    2.30
   1  -5   4   56.79    2.20
  -2   5  -4   11.60    0.80
   2  -5   4   11.90    0.90
  -3   5  -4   37.30    1.80
  -4   5  -4   -0.10    0.30
  -5   5  -4   -0.10    0.30
  -6   5  -4    0.10    0.40
  -7   5  -4    0.30    0.50
  -8   5  -4    1.30    0.70
 -10  -4   4   -0.20    0.40
  -9  -4   4    1.20    0.50
  -8  -4   4    4.50    0.70
  -7  -4   4    8.30    0.80
  -6  -4   4   11.40    0.80
  -5  -4   4   14.70    0.80
  -4  -4   4    2.20    0.40
   3   4  -4  105.29    3.40
  -3  -4   4  100.79    3.60
  -3  -4   4  101.39    3.30
   2   4  -4  112.09    3.80
  -2  -4   4  114.59    3.60
  -2  -4   4  117.49    3.90
   1   4  -4    3.10    0.30
  -1  -4   4    4.10    0.30
  -1  -4   4    3.70    0.30
   0   4  -4   18.60    0.90
   0  -4   4   20.30    0.90
   0  -4   4   20.10    0.70
  -1   4  -4  149.09    5.20
   1  -4   4  150.78    5.00
  -2   4  -4  736.23   24.20
  -2   4  -4  770.22   21.80
   2  -4   4  708.53   23.40
  -3   4  -4  184.48    5.50
  -3   4  -4  175.58    6.40
  -4   4  -4   77.09    3.10
  -5   4  -4    2.30    0.50
  -6   4  -4    0.60    0.40
  -7   4  -4    0.60    0.50
  -8   4  -4    1.10    0.60
 -10  -3   4    0.10    0.50
  -9  -3   4    0.00    0.40
  -8  -3   4   -0.10    0.30
  -7  -3   4    5.10    0.60
  -6  -3   4    0.80    0.40
  -5  -3   4    0.70    0.30
  -4  -3   4   49.99    1.80
   3   3  -4   18.40    0.70
  -3  -3   4   18.90    0.80
   2   3  -4    0.40    0.10
  -2  -3   4    0.20    0.20
  -2  -3   4    0.20    0.20
   1   3  -4    1.90    0.20
  -1  -3   4    1.80    0.20
  -1  -3   4    1.90    0.20
   0   3  -4  161.68    5.60
   0  -3   4  176.08    5.50
   0  -3   4  166.28    5.00
  -1   3  -4   39.20    1.50
   1  -3   4   35.80    1.50
  -2   3  -4    2.00    0.20
  -2   3  -4    1.80    0.30
  -3   3  -4  344.57   11.70
  -3   3  -4  355.76   10.50
  -4   3  -4   28.40    1.40
  -4   3  -4   25.20    1.10
  -5   3  -4   19.60    0.90
  -5   3  -4   19.70    1.20
  -6   3  -4    1.60    0.50
  -7   3  -4    0.50    0.40
  -8   3  -4    0.90    0.50
 -10  -2   4   -0.40    0.50
  -9  -2   4    2.00    0.60
  -8  -2   4    0.70    0.40
  -7  -2   4    1.50    0.40
  -6  -2   4   18.50    1.00
  -5  -2   4    5.00    0.50
  -4  -2   4   18.80    0.90
  -4  -2   4   19.10    0.90
   3   2  -4   34.80    1.30
  -3  -2   4   35.30    1.30
   2   2  -4    6.10    0.40
  -2  -2   4    6.80    0.40
   1   2  -4    0.20    0.10
  -1  -2   4    0.10    0.10
  -1  -2   4    0.10    0.10
   0   2  -4  167.98    5.80
   0  -2   4  165.88    5.20
   0  -2   4  187.18    5.60
  -1   2  -4   14.10    0.70
   1  -2   4   13.90    0.70
  -2   2  -4   76.69    2.80
  -3   2  -4  494.75   14.50
  -3   2  -4  474.25   15.90
  -4   2  -4    1.40    0.30
  -4   2  -4    1.00    0.20
  -5   2  -4    2.60    0.40
  -5   2  -4    1.80    0.40
  -6   2  -4   17.10    1.10
  -7   2  -4   -0.20    0.20
  -7   2  -4    1.10    0.40
  -8   2  -4    0.10    0.40
 -10  -1   4    0.10    0.50
  -9  -1   4    1.10    0.50
  -8  -1   4    0.70    0.40
  -7  -1   4   -0.30    0.30
  -6  -1   4    0.70    0.40
  -5  -1   4   50.49    1.90
  -4  -1   4   12.60    0.70
  -4  -1   4   12.70    0.80
  -3  -1   4   16.30    0.80
  -3  -1   4   18.50    0.80
   2   1  -4   31.10    1.20
  -2  -1   4   27.60    1.10
  -2  -1   4   29.30    1.10
   1   1  -4    9.70    0.50
  -1  -1   4    9.30    0.40
  -1  -1   4    9.70    0.40
   0   1  -4   10.10    0.50
   0  -1   4    9.60    0.50
   0  -1   4   10.80    0.50
  -1   1  -4  501.25   15.90
   1  -1   4  470.85   15.40
  -2   1  -4   21.70    0.90
  -4   1  -4    1.00    0.20
  -4   1  -4    1.40    0.30
  -5   1  -4    0.10    0.20
  -5   1  -4    0.00    0.20
  -6   1  -4    0.80    0.30
  -6   1  -4    0.30    0.30
  -7   1  -4    1.90    0.50
  -7   1  -4    1.50    0.40
  -8   1  -4    0.10    0.30
  -8   1  -4   -0.20    0.30
 -10   0   4    0.00    0.50
  -9   0   4    0.30    0.40
  -8   0   4    0.00    0.40
  -7   0   4    1.10    0.40
  -6   0   4   22.80    1.20
  -5   0   4   13.30    0.90
  -5   0   4   12.10    0.80
  -4   0   4   32.50    1.50
  -4   0   4   31.30    1.30
  -3   0   4   61.09    2.10
  -3   0   4   63.19    2.40
  -2   0   4    3.20    0.30
  -2   0   4    3.80    0.40
   1   0  -4    0.10    0.10
  -1   0   4    0.40    0.20
  -1   0   4    0.30    0.10
   0   0  -4  144.39    4.90
  -1   0  -4    0.50    0.20
  -2   0  -4  116.79    4.00
  -3   0  -4   64.69    2.40
  -3   0  -4   65.09    2.20
  -4   0  -4    0.90    0.20
  -4   0  -4    1.10    0.30
  -5   0  -4    8.40    0.60
  -5   0  -4    7.40    0.60
  -6   0  -4   10.70    0.80
  -6   0  -4   12.80    0.80
  -7   0  -4    1.90    0.40
  -7   0  -4    2.30    0.50
  -8   0  -4    0.60    0.30
  -9   0  -4    0.70    0.40
 -10   0  -4    1.10    0.50
 -10   1   4    0.00    0.40
  -9   1   4    0.40    0.50
  -8   1   4   -0.20    0.40
  -7   1   4    1.40    0.50
  -6   1   4   33.20    1.50
  -5   1   4    6.10    0.80
  -5   1   4    6.30    0.60
  -4   1   4    0.10    0.20
  -4   1   4    0.30    0.30
  -3   1   4    0.40    0.20
  -3   1   4    0.70    0.30
  -2   1   4   13.50    0.60
  -2   1   4   13.80    0.80
  -1   1   4  158.88    4.80
  -1   1   4  158.88    5.50
   0  -1  -4  207.68    7.20
   0   1   4  221.88    6.50
  -1  -1  -4  397.46   13.10
  -2  -1  -4  118.79    4.10
  -3  -1  -4    1.40    0.20
  -3  -1  -4    1.20    0.20
  -4  -1  -4   33.60    1.30
  -4  -1  -4   31.90    1.30
  -5  -1  -4    1.90    0.30
  -5  -1  -4    1.80    0.40
  -6  -1  -4    0.00    0.20
  -6  -1  -4    0.00    0.20
  -7  -1  -4    0.70    0.30
  -7  -1  -4    0.50    0.30
  -8  -1  -4    1.80    0.40
  -9  -1  -4    0.70    0.40
 -10  -1  -4    1.10    0.40
 -11  -1  -4    0.60    0.50
  -9   2   4   -0.10    0.40
  -8   2   4    1.60    0.50
  -7   2   4    1.70    0.50
  -6   2   4    5.20    0.60
  -6   2   4    4.50    0.80
  -5   2   4    0.80    0.40
  -5   2   4    1.90    0.50
  -4   2   4   10.90    0.70
  -4   2   4   12.00    0.90
  -3   2   4   39.50    1.80
  -3   2   4   41.40    1.50
  -2   2   4  438.66   13.20
  -2   2   4  450.25   14.80
  -1   2   4  409.76   13.70
  -1   2   4  415.66   12.30
   0   2   4    0.10    0.20
   0   2   4    0.10    0.10
  -1  -2  -4    0.70    0.20
  -2  -2  -4   50.69    1.90
  -3  -2  -4   10.90    0.60
  -3  -2  -4   11.20    0.60
  -4  -2  -4    5.90    0.50
  -4  -2  -4    7.20    0.50
  -5  -2  -4    2.50    0.30
  -5  -2  -4    2.30    0.40
  -6  -2  -4    0.50    0.30
  -6  -2  -4    0.10    0.20
  -7  -2  -4   10.80    0.80
  -8  -2  -4    0.80    0.40
  -9  -2  -4    0.40    0.40
 -10  -2  -4    3.70    0.70
 -11  -2  -4    0.90    0.50
  -8   3   4    0.50    0.40
  -7   3   4    0.90    0.40
  -6   3   4    1.90    0.50
  -6   3   4    1.20    0.60
  -5   3   4   10.90    1.10
  -5   3   4   10.00    0.70
  -4   3   4   24.30    1.10
  -4   3   4   23.60    1.40
  -3   3   4   29.20    1.50
  -3   3   4   29.20    1.10
  -2   3   4  249.58    8.60
  -2   3   4  249.68    7.60
  -1   3   4   85.89    3.30
  -1   3   4   85.19    2.70
   0   3   4    9.30    0.70
   0   3   4    9.80    0.50
   1   3   4    0.20    0.20
  -2  -3  -4    0.00    0.10
  -3  -3  -4  148.69    5.10
  -3  -3  -4  148.49    4.70
  -4  -3  -4   88.59    3.00
  -4  -3  -4   87.39    3.10
  -5  -3  -4    9.70    0.60
  -5  -3  -4    8.90    0.70
  -6  -3  -4    1.30    0.40
  -6  -3  -4    1.30    0.30
  -7  -3  -4    1.80    0.40
  -8  -3  -4   -0.60    0.30
  -9  -3  -4    2.60    0.60
 -10  -3  -4    1.70    0.50
 -11  -3  -4    1.00    0.50
  -7   4   4   11.60    0.80
  -6   4   4    9.90    0.70
  -6   4   4    8.50    1.10
  -5   4   4    0.80    0.50
  -5   4   4    1.00    0.30
  -4   4   4    1.80    0.50
  -4   4   4    2.60    0.40
  -3   4   4   46.00    2.20
  -3   4   4   48.80    1.70
  -2   4   4   98.99    3.20
  -2   4   4  100.99    3.90
  -1   4   4   27.70    1.40
  -1   4   4   25.50    1.00
   0  -4  -4   79.99    2.70
   0   4   4   85.29    3.20
   1   4   4   48.30    2.00
  -2  -4  -4   65.19    2.50
  -3  -4  -4   39.70    1.50
  -3  -4  -4   41.00    1.70
  -4  -4  -4  123.49    4.10
  -4  -4  -4  121.29    4.30
  -5  -4  -4    6.10    0.60
  -5  -4  -4    6.30    0.50
  -6  -4  -4    0.00    0.30
  -6  -4  -4   -0.10    0.20
  -7  -4  -4   -0.20    0.30
  -8  -4  -4    2.20    0.50
  -9  -4  -4    0.20    0.40
 -10  -4  -4    1.40    0.50
 -11  -4  -4   -0.30    0.40
  -7   5   4    0.20    0.60
  -6   5   4    0.60    0.50
  -6   5   4    0.30    0.20
  -5   5   4    0.40    0.40
  -5   5   4    0.40    0.10
  -4   5   4    0.20    0.40
  -4   5   4   -0.10    0.20
  -3   5   4    8.70    1.00
  -3   5   4   10.50    0.60
  -2   5   4   73.09    3.10
  -2   5   4   73.19    2.40
   1  -5  -4  137.29    4.40
  -1   5   4  134.29    5.10
  -1   5   4  134.49    4.20
   0  -5  -4  127.59    4.20
   0   5   4  131.89    4.80
   1   5   4   22.40    1.20
   2   5   4    0.90    0.30
  -3  -5  -4   58.29    2.30
  -3  -5  -4   56.29    2.10
  -4  -5  -4    0.20    0.20
  -4  -5  -4    0.00    0.20
  -5  -5  -4    0.40    0.30
  -5  -5  -4    0.00    0.20
  -6  -5  -4   55.49    2.20
  -7  -5  -4   12.30    1.00
  -8  -5  -4    3.40    0.60
  -9  -5  -4    0.50    0.40
 -10  -5  -4    1.80    0.50
 -11  -5  -4   -0.30    0.40
  -7   6   4    0.00    0.60
  -6   6   4    7.40    1.20
  -5   6   4    2.60    0.70
  -4   6   4    0.60    0.40
  -4   6   4   -0.10    0.20
  -3   6   4    5.90    0.50
  -3   6   4    6.40    0.90
  -2   6   4    9.10    0.50
  -2   6   4    8.50    1.00
   1  -6  -4    7.10    0.40
  -1   6   4    6.10    0.40
  -1   6   4    5.70    0.80
   0  -6  -4   22.30    0.90
   0   6   4   23.30    1.30
  -1  -6  -4    0.20    0.10
   1   6   4    0.00    0.20
   2   6   4   34.00    1.60
  -3  -6  -4    2.80    0.40
  -4  -6  -4    2.90    0.40
  -4  -6  -4    3.30    0.40
  -5  -6  -4    4.00    0.50
  -5  -6  -4    3.60    0.50
  -6  -6  -4   53.39    2.20
  -7  -6  -4   49.40    2.20
  -8  -6  -4    3.00    0.60
  -9  -6  -4    0.90    0.50
 -10  -6  -4   -0.10    0.40
 -11  -6  -4    0.10    0.50
  -7   7   4    0.80    0.70
  -6   7   4    0.90    0.70
  -5   7   4    4.30    0.90
  -4   7   4    2.40    0.70
  -3   7   4    2.00    0.60
  -2   7   4    1.90    0.50
  -2   7   4    2.60    0.30
   1  -7  -4    0.70    0.20
  -1   7   4    0.90    0.40
   0  -7  -4   26.40    1.00
   0   7   4   24.80    1.50
  -1  -7  -4   14.20    0.70
   1   7   4   15.30    1.00
   2   7   4   24.10    1.30
  -3  -7  -4    0.90    0.30
   3   7   4    0.80    0.30
  -4  -7  -4    0.20    0.20
  -4  -7  -4   -0.10    0.20
  -5  -7  -4   49.70    2.00
  -6  -7  -4   70.69    2.70
  -7  -7  -4   17.90    1.20
  -8  -7  -4    0.20    0.40
  -9  -7  -4    0.70    0.40
 -10  -7  -4    0.10    0.40
 -11  -7  -4    0.40    0.50
  -7   8   4   -0.50    0.60
  -6   8   4    1.30    0.80
  -5   8   4    0.20    0.60
  -4   8   4    2.10    0.70
  -3   8   4    2.30    0.70
  -2   8   4    6.00    0.90
   1  -8  -4    8.00    0.60
  -1   8   4    9.60    1.10
   0  -8  -4    8.50    0.50
   0   8   4    7.30    0.90
  -1  -8  -4   45.70    1.70
   1   8   4   44.20    2.20
  -2  -8  -4    2.50    0.40
   2   8   4    3.20    0.60
  -3  -8  -4    2.00    0.40
   3   8   4    2.50    0.50
  -4  -8  -4    0.60    0.30
  -4  -8  -4    0.60    0.30
  -5  -8  -4    0.40    0.30
  -6  -8  -4    0.30    0.30
  -7  -8  -4    2.70    0.60
  -8  -8  -4    1.10    0.50
  -9  -8  -4    0.10    0.40
 -10  -8  -4    0.30    0.40
 -11  -8  -4    0.60    0.50
  -6   9   4    2.20    0.90
  -5   9   4    1.00    0.60
  -4   9   4    0.00    0.50
  -3   9   4    0.90    0.50
  -2   9   4    0.20    0.50
  -1   9   4    0.50    0.50
   0  -9  -4   13.40    0.70
   0   9   4   12.30    1.10
  -1  -9  -4    4.20    0.50
   1   9   4    3.50    0.70
  -2  -9  -4    6.80    0.60
   2   9   4    6.00    0.80
  -3  -9  -4   12.40    0.80
   3   9   4   10.00    0.90
  -4  -9  -4    0.10    0.20
   4   9   4    0.20    0.30
  -5  -9  -4   37.30    1.70
  -6  -9  -4   10.40    0.90
  -7  -9  -4    6.90    0.80
  -8  -9  -4    0.30    0.40
  -9  -9  -4    0.20    0.40
 -10  -9  -4   -0.20    0.40
  -5  10   4    0.90    0.70
  -4  10   4    6.10    1.10
  -3  10   4   -0.10    0.50
  -2  10   4    0.40    0.60
  -1  10   4    1.10    0.50
   0 -10  -4    1.50    0.30
   0  10   4    1.60    0.60
  -1 -10  -4    0.40    0.30
   1  10   4   -0.40    0.40
  -2 -10  -4    7.40    0.60
   2  10   4    9.20    1.00
  -3 -10  -4   -0.10    0.20
  -3 -10  -4   -0.10    0.20
   3  10   4    0.40    0.40
  -4 -10  -4    0.10    0.30
  -5 -10  -4    9.00    0.90
  -6 -10  -4    0.70    0.40
  -7 -10  -4    0.60    0.40
  -8 -10  -4    1.00    0.50
  -9 -10  -4    0.60    0.50
 -10 -10  -4   -0.60    0.40
  -4  11   4   -0.30    0.60
  -3  11   4    0.00    0.60
  -2  11   4   12.80    1.60
  -1  11   4    5.20    1.00
   0  11   4   16.90    1.40
  -1 -11  -4   40.50    1.70
   1  11   4   37.50    2.20
  -2 -11  -4    1.50    0.40
   2  11   4    1.40    0.60
  -3 -11  -4    0.90    0.30
   3  11   4    0.60    0.40
  -4 -11  -4    2.90    0.50
  -4 -11  -4    1.90    0.50
  -5 -11  -4   12.50    0.90
  -6 -11  -4    0.70    0.40
  -7 -11  -4    0.40    0.40
  -8 -11  -4   -0.70    0.30
  -9 -11  -4    2.10    0.60
 -10 -11  -4    0.20    0.50
  -4  12   4   -0.20    0.60
  -3  12   4    1.10    0.80
  -2  12   4    0.50    0.60
  -1  12   4   33.00    2.20
   0  12   4    0.10    0.50
  -1 -12  -4    7.80    0.60
   1  12   4    7.70    1.10
  -2 -12  -4    0.20    0.30
   2  12   4   -0.50    0.40
  -3 -12  -4    0.10    0.30
   3  12   4   -0.30    0.40
  -4 -12  -4    0.40    0.30
  -5 -12  -4    0.40    0.40
  -6 -12  -4    1.10    0.40
  -7 -12  -4    0.20    0.40
  -8 -12  -4   -0.20    0.40
  -9 -12  -4    2.00    0.70
 -10 -12  -4   -0.30    0.40
  -3  13   4   -0.10    0.60
  -2  13   4   -0.30    0.60
  -1  13   4    1.10    0.70
   0  13   4    6.10    1.10
   1  13   4    2.40    0.80
  -2 -13  -4    6.30    0.70
   2  13   4    6.00    1.00
  -3 -13  -4    3.20    0.50
  -4 -13  -4    0.30    0.30
  -5 -13  -4    1.50    0.50
  -6 -13  -4    0.20    0.40
  -7 -13  -4    4.60    0.70
  -8 -13  -4    0.30    0.40
  -9 -13  -4   -0.10    0.40
  -2  14   4    1.00    0.80
  -1  14   4    1.30    0.80
   0  14   4    0.80    0.70
   1  14   4    1.90    0.80
  -2 -14  -4    1.10    0.40
   2  14   4    1.50    0.70
  -3 -14  -4    1.80    0.50
  -4 -14  -4    1.00    0.40
  -5 -14  -4    0.40    0.40
  -6 -14  -4    0.50    0.40
  -7 -14  -4    0.40    0.50
  -8 -14  -4    0.20    0.50
  -1  15   4    0.60    0.80
   0  15   4    0.20    0.70
   1  15   4   -0.40    0.60
  -3 -15  -4    0.50    0.40
  -4 -15  -4    0.90    0.50
  -5 -15  -4    0.10    0.40
  -6 -15  -4   -0.20    0.40
  -7 -15  -4    1.30    0.60
  -8 -15  -4   -0.10    0.40
  -4 -16  -4    0.00    0.40
  -5 -16  -4    0.00    0.40
  -6 -16  -4    0.40    0.50
  -7 -16  -4   -0.20    0.40
  -4 -17  -4    0.10    0.40
  -5 -17  -4    0.10    0.40
  -6 -17  -4    0.20    0.50
  -3 -16   5    0.90    0.60
  -2 -16   5    0.40    0.50
  -1 -16   5   -0.20    0.50
  -6 -15   5    0.70    0.60
  -5 -15   5   -0.30    0.50
  -4 -15   5    0.00    0.50
  -3 -15   5    2.60    0.70
  -2 -15   5   -0.10    0.50
  -1 -15   5    0.20    0.50
   0 -15   5    0.20    0.50
   1 -15   5   -0.20    0.60
   2 -15   5    0.50    0.60
  -7 -14   5   -0.70    0.50
  -6 -14   5    0.10    0.50
  -5 -14   5   -0.30    0.40
  -4 -14   5    0.60    0.50
  -3 -14   5    3.80    0.70
  -2 -14   5    4.60    0.80
  -1 -14   5    0.90    0.50
   0 -14   5    1.10    0.60
  -1  14  -5   -0.10    0.60
   1 -14   5   -0.40    0.50
   2 -14   5   -0.10    0.50
  -8 -13   5   -0.60    0.40
  -7 -13   5   -0.20    0.50
  -6 -13   5    0.20    0.40
  -5 -13   5    0.20    0.40
  -4 -13   5    1.00    0.50
  -3 -13   5   -0.20    0.30
  -2 -13   5    1.20    0.50
  -1 -13   5    0.00    0.40
   0 -13   5   -0.60    0.40
  -1  13  -5    0.20    0.60
   1 -13   5    0.60    0.50
  -2  13  -5    0.20    0.60
   2 -13   5   -0.20    0.40
  -8 -12   5    0.00    0.50
  -7 -12   5   -0.50    0.40
  -6 -12   5    0.10    0.40
  -5 -12   5    0.30    0.40
  -4 -12   5    1.00    0.50
  -3 -12   5    1.00    0.50
  -2 -12   5    3.90    0.70
  -1 -12   5    0.20    0.40
   0  12  -5    2.20    0.70
   0 -12   5    1.80    0.50
  -1  12  -5    0.40    0.50
   1 -12   5   -0.10    0.40
  -2  12  -5    0.00    0.50
   2 -12   5    0.10    0.50
  -3  12  -5    0.00    0.60
  -9 -11   5   -0.40    0.50
  -9 -11   5    0.10    0.50
  -8 -11   5   -0.50    0.40
  -8 -11   5   -0.10    0.40
  -7 -11   5    1.60    0.50
  -6 -11   5    0.10    0.40
  -5 -11   5    5.60    0.80
  -4 -11   5    0.20    0.40
  -3 -11   5    0.30    0.40
  -2 -11   5   -0.40    0.30
  -1 -11   5    4.40    0.60
   0  11  -5    1.80    0.60
   0 -11   5    2.20    0.50
  -1  11  -5    1.00    0.50
   1 -11   5    0.40    0.40
  -2  11  -5    3.80    0.80
   2 -11   5    3.00    0.70
  -3  11  -5    1.20    0.60
  -4  11  -5    0.20    0.50
  -9 -10   5    0.30    0.50
  -9 -10   5   -0.40    0.50
  -8 -10   5   -0.70    0.40
  -8 -10   5    0.00    0.40
  -7 -10   5   -0.60    0.40
  -7 -10   5   -0.30    0.40
  -6 -10   5    0.40    0.40
  -6 -10   5    0.30    0.40
  -5 -10   5    0.00    0.40
  -4 -10   5   -0.20    0.30
  -3 -10   5    1.10    0.40
  -2 -10   5    1.90    0.40
   1  10  -5    0.40    0.40
  -1 -10   5    0.40    0.30
   0  10  -5   -0.10    0.30
   0 -10   5    0.30    0.30
  -1  10  -5    6.90    0.90
   1 -10   5    5.20    0.70
  -2  10  -5    0.40    0.40
   2 -10   5    0.90    0.50
  -3  10  -5    1.10    0.50
  -4  10  -5    0.20    0.50
  -5  10  -5   -0.30    0.50
  -9  -9   5   -0.10    0.50
  -9  -9   5    0.30    0.50
  -8  -9   5    1.50    0.50
  -8  -9   5    1.20    0.50
  -7  -9   5    0.10    0.40
  -7  -9   5    0.20    0.40
  -6  -9   5    0.00    0.30
  -6  -9   5   -0.30    0.30
  -5  -9   5    2.30    0.50
  -5  -9   5    0.90    0.40
  -4  -9   5    2.90    0.60
  -3  -9   5   -0.20    0.30
  -2  -9   5    4.70    0.60
   1   9  -5   -0.10    0.30
  -1  -9   5    0.10    0.30
   0   9  -5    0.20    0.30
   0  -9   5   -0.40    0.20
  -1   9  -5    5.60    0.80
   1  -9   5    4.10    0.60
  -2   9  -5    6.00    0.90
   2  -9   5    5.30    0.70
  -3   9  -5    0.70    0.40
  -4   9  -5   -0.10    0.50
  -5   9  -5    0.00    0.50
  -6   9  -5    0.50    0.60
  -9  -8   5    0.30    0.50
  -9  -8   5    0.80    0.50
  -8  -8   5    0.60    0.40
  -8  -8   5    1.10    0.50
  -7  -8   5    0.70    0.40
  -7  -8   5    0.50    0.40
  -6  -8   5    0.80    0.40
  -6  -8   5    0.40    0.40
  -5  -8   5    6.70    0.80
  -5  -8   5    7.70    0.70
  -4  -8   5    1.20    0.40
  -4  -8   5    1.10    0.40
  -3  -8   5   11.00    0.80
  -3  -8   5   11.10    0.70
  -2  -8   5   15.50    0.90
   1   8  -5    0.30    0.30
  -1  -8   5    0.10    0.30
   0   8  -5    2.00    0.50
   0  -8   5    1.70    0.40
  -1   8  -5    5.30    0.70
   1  -8   5    5.80    0.70
  -2   8  -5    1.80    0.50
   2  -8   5    0.90    0.50
  -3   8  -5   -0.20    0.30
  -4   8  -5    0.90    0.50
  -5   8  -5    0.10    0.50
  -6   8  -5    0.40    0.50
 -10  -7   5    0.10    0.50
  -9  -7   5    0.40    0.50
  -8  -7   5    0.60    0.50
  -7  -7   5   -0.10    0.30
  -7  -7   5   -0.10    0.30
  -6  -7   5   11.00    0.90
  -6  -7   5   10.70    0.80
  -5  -7   5    0.30    0.30
  -5  -7   5    0.20    0.30
  -4  -7   5    0.40    0.30
  -4  -7   5    0.40    0.30
  -3  -7   5    3.20    0.50
  -3  -7   5    3.10    0.40
   2   7  -5   30.70    1.40
  -2  -7   5   30.10    1.20
  -2  -7   5   32.20    1.40
   1   7  -5    0.00    0.20
  -1  -7   5    0.20    0.20
   0   7  -5    0.90    0.30
   0  -7   5    1.60    0.40
  -1   7  -5    4.30    0.60
   1  -7   5    3.90    0.50
  -2   7  -5    0.20    0.30
   2  -7   5    0.20    0.40
  -3   7  -5   -0.20    0.30
  -4   7  -5    0.30    0.40
  -5   7  -5    0.10    0.40
  -6   7  -5    0.40    0.50
  -7   7  -5    1.30    0.70
 -10  -6   5    0.10    0.50
  -9  -6   5    0.00    0.40
  -8  -6   5    1.60    0.50
  -7  -6   5    0.10    0.40
  -6  -6   5    4.00    0.60
  -6  -6   5    5.60    0.70
  -5  -6   5    6.10    0.60
  -5  -6   5    5.70    0.70
  -4  -6   5    0.30    0.30
  -4  -6   5    0.30    0.30
  -3  -6   5    0.20    0.30
  -3  -6   5    0.20    0.20
   2   6  -5   10.10    0.60
  -2  -6   5   10.00    0.70
  -2  -6   5   10.80    0.60
   1   6  -5   37.40    1.60
  -1  -6   5   39.40    1.60
  -1  -6   5   37.60    1.30
   0   6  -5    0.50    0.30
   0  -6   5    0.80    0.30
  -1   6  -5   30.20    1.50
   1  -6   5   29.10    1.40
  -2   6  -5   51.69    2.20
   2  -6   5   46.30    2.10
  -3   6  -5   29.90    1.60
  -4   6  -5    5.10    0.80
  -5   6  -5    0.10    0.40
  -6   6  -5    0.00    0.40
  -7   6  -5    0.60    0.50
  -8   6  -5   -0.10    0.60
 -10  -5   5    1.20    0.60
  -9  -5   5    0.10    0.50
  -8  -5   5    2.30    0.60
  -7  -5   5    8.00    0.80
  -6  -5   5   10.00    0.80
  -5  -5   5    1.30    0.40
  -5  -5   5    1.80    0.40
  -4  -5   5    0.00    0.20
  -4  -5   5    0.40    0.30
  -3  -5   5   12.80    0.70
  -3  -5   5   12.40    0.80
   2   5  -5   84.59    3.00
  -2  -5   5   83.69    2.80
  -2  -5   5   89.79    3.10
   1   5  -5    0.80    0.20
  -1  -5   5    0.80    0.20
  -1  -5   5    0.80    0.20
   0   5  -5    1.00    0.30
   0  -5   5    1.10    0.30
   0  -5   5    0.90    0.10
  -1   5  -5   49.00    2.00
   1  -5   5   48.80    2.00
  -2   5  -5   32.40    1.50
   2  -5   5   29.40    1.50
  -3   5  -5   22.80    1.30
  -4   5  -5    0.40    0.40
  -5   5  -5    0.30    0.40
  -6   5  -5    1.70    0.50
  -7   5  -5    0.40    0.50
  -8   5  -5    2.20    0.80
 -10  -4   5    0.00    0.50
  -9  -4   5    1.20    0.50
  -8  -4   5    2.00    0.50
  -7  -4   5   -0.10    0.40
  -6  -4   5   -0.30    0.30
  -5  -4   5   12.90    0.90
  -4  -4   5   -0.10    0.20
  -4  -4   5    0.20    0.30
   3   4  -5    1.40    0.20
  -3  -4   5    0.90    0.30
  -3  -4   5    1.70    0.30
   2   4  -5    3.30    0.30
  -2  -4   5    4.10    0.40
  -2  -4   5    3.60    0.40
   1   4  -5  114.29    3.90
  -1  -4   5  116.89    3.90
  -1  -4   5  114.79    3.60
   0   4  -5    0.60    0.20
   0  -4   5    0.70    0.10
   0  -4   5    0.70    0.20
  -1   4  -5   11.90    0.70
   1  -4   5   11.90    0.70
  -2   4  -5  390.76   13.00
   2  -4   5  391.86   12.70
  -3   4  -5    1.40    0.40
  -3   4  -5    1.10    0.20
  -4   4  -5   27.00    1.50
  -5   4  -5    2.70    0.60
  -6   4  -5    3.30    0.70
  -7   4  -5   -0.40    0.40
  -8   4  -5    0.30    0.50
  -9   4  -5    0.60    0.60
 -10  -3   5    0.40    0.50
  -9  -3   5    1.40    0.50
  -8  -3   5    3.10    0.60
  -7  -3   5    0.40    0.40
  -6  -3   5    0.20    0.30
  -5  -3   5    0.20    0.30
  -4  -3   5   20.20    1.00
   3   3  -5   34.50    1.30
  -3  -3   5   36.70    1.40
   2   3  -5   86.09    3.10
  -2  -3   5   91.89    3.00
  -2  -3   5   88.49    2.90
   1   3  -5   72.49    2.60
  -1  -3   5   74.19    2.50
  -1  -3   5   71.89    2.30
   0   3  -5   66.79    2.40
   0  -3   5   68.09    2.30
   0  -3   5   63.89    2.10
  -1   3  -5    1.10    0.20
   1  -3   5    0.90    0.30
  -2   3  -5  198.68    6.80
  -3   3  -5   91.49    3.30
  -3   3  -5  120.09    3.90
  -4   3  -5    1.20    0.30
  -4   3  -5    1.10    0.30
  -5   3  -5    5.80    0.50
  -5   3  -5    5.10    0.70
  -6   3  -5    0.80    0.40
  -7   3  -5    4.10    0.70
  -8   3  -5    0.50    0.50
 -10  -2   5    0.80    0.50
  -9  -2   5    0.20    0.50
  -8  -2   5    1.90    0.50
  -7  -2   5    0.90    0.40
  -6  -2   5    1.60    0.40
  -5  -2   5    0.80    0.40
   4   2  -5   29.10    1.20
  -4  -2   5   29.70    1.30
   3   2  -5    5.10    0.40
  -3  -2   5    4.60    0.40
  -3  -2   5    5.10    0.40
   2   2  -5    4.20    0.40
  -2  -2   5    4.40    0.30
  -2  -2   5    4.80    0.40
   1   2  -5  193.08    6.50
  -1  -2   5  195.18    5.90
   0   2  -5  103.69    3.70
   0  -2   5  104.99    3.30
   0  -2   5  111.39    3.60
  -1   2  -5   10.70    0.60
   1  -2   5   10.40    0.70
  -2   2  -5   10.80    0.60
  -3   2  -5    2.40    0.30
  -3   2  -5    1.60    0.30
  -4   2  -5    7.00    0.60
  -4   2  -5    8.60    0.50
  -5   2  -5   25.30    1.40
  -5   2  -5   27.60    1.20
  -6   2  -5    0.90    0.40
  -6   2  -5    0.70    0.30
  -7   2  -5    0.10    0.20
  -7   2  -5    1.30    0.50
  -8   2  -5    0.30    0.40
 -10  -1   5    0.10    0.50
  -9  -1   5   -0.40    0.40
  -8  -1   5    2.00    0.50
  -7  -1   5   10.10    0.80
  -6  -1   5   47.80    2.00
  -5  -1   5   51.19    2.00
  -4  -1   5   12.60    0.80
  -4  -1   5   11.90    0.70
  -3  -1   5   16.50    0.90
  -3  -1   5   17.50    0.80
   2   1  -5   47.00    1.80
  -2  -1   5   46.00    1.60
  -2  -1   5   47.20    1.60
   1   1  -5    0.60    0.20
  -1  -1   5    0.40    0.10
  -1  -1   5    0.30    0.10
   0   1  -5   72.79    2.70
   0  -1   5   75.79    2.40
  -1   1  -5    0.00    0.20
  -2   1  -5    0.00    0.10
  -4   1  -5    4.30    0.50
  -4   1  -5    2.40    0.30
  -5   1  -5    7.00    0.60
  -5   1  -5    8.30    0.60
  -6   1  -5    0.10    0.20
  -6   1  -5    0.30    0.30
  -7   1  -5    0.20    0.30
  -7   1  -5    0.60    0.40
  -8   1  -5    0.10    0.30
  -8   1  -5    0.10    0.40
 -10   0   5   -0.20    0.40
  -9   0   5   -0.80    0.40
  -8   0   5    1.80    0.50
  -7   0   5    6.50    0.70
  -6   0   5   20.10    1.10
  -5   0   5   17.90    1.00
  -5   0   5   16.00    1.10
  -4   0   5    0.00    0.20
  -4   0   5    0.00    0.30
  -3   0   5   14.20    0.70
  -3   0   5   14.50    0.90
  -2   0   5    0.80    0.20
  -2   0   5    1.40    0.30
  -2   0   5    1.00    0.20
   1   0  -5   15.50    0.80
  -1   0   5   17.20    0.70
   0   0  -5  426.76   13.90
   0   0   5  411.76   13.30
   0   0   5  429.26   12.60
  -1   0  -5   22.70    1.00
  -2   0  -5   52.19    2.00
  -3   0  -5    1.10    0.30
  -4   0  -5    3.10    0.40
  -4   0  -5    3.20    0.40
  -5   0  -5    1.70    0.40
  -5   0  -5    2.40    0.40
  -6   0  -5    5.00    0.60
  -6   0  -5    5.30    0.60
  -7   0  -5   -0.20    0.20
  -7   0  -5    0.20    0.30
  -8   0  -5    0.40    0.30
  -9   0  -5    0.30    0.30
 -10   1   5    0.60    0.50
  -9   1   5   -0.20    0.40
  -8   1   5    2.30    0.50
  -7   1   5    0.80    0.40
  -6   1   5   20.80    1.10
  -5   1   5   43.70    2.10
  -5   1   5   45.20    1.80
  -4   1   5    7.40    0.60
  -4   1   5    6.70    0.80
  -3   1   5    0.80    0.30
  -3   1   5    1.10    0.30
  -2   1   5    0.30    0.20
  -2   1   5    0.20    0.20
  -1   1   5    0.10    0.10
  -1   1   5   -0.30    0.10
   0  -1  -5    0.20    0.20
   0   1   5    0.60    0.10
  -1  -1  -5  123.59    4.30
  -2  -1  -5    0.50    0.20
  -3  -1  -5    1.20    0.30
  -4  -1  -5   15.40    0.80
  -4  -1  -5   15.50    0.80
  -5  -1  -5    3.30    0.50
  -5  -1  -5    3.00    0.40
  -6  -1  -5    7.10    0.70
  -6  -1  -5    6.90    0.60
  -7  -1  -5   10.20    0.80
  -7  -1  -5   11.30    0.80
  -8  -1  -5    0.00    0.30
  -9  -1  -5    1.00    0.40
 -10  -1  -5    0.40    0.40
 -10   2   5    0.20    0.50
  -9   2   5    0.00    0.40
  -8   2   5    0.00    0.40
  -7   2   5    0.60    0.40
  -6   2   5   50.09    2.00
  -5   2   5   58.59    2.60
  -5   2   5   55.69    2.10
  -4   2   5   44.70    1.70
  -4   2   5   44.60    2.10
  -3   2   5   12.30    0.90
  -3   2   5   12.00    0.70
  -2   2   5   64.99    2.60
  -2   2   5   63.29    2.20
  -1   2   5   24.30    0.90
  -1   2   5   22.60    1.20
   0   2   5   18.20    0.80
   0   2   5   17.60    1.00
  -1  -2  -5   34.90    1.50
  -2  -2  -5   44.10    1.80
  -3  -2  -5    5.70    0.50
  -4  -2  -5    7.70    0.60
  -4  -2  -5    8.80    0.60
  -5  -2  -5    3.10    0.40
  -5  -2  -5    3.20    0.50
  -6  -2  -5    3.50    0.50
  -6  -2  -5    2.00    0.40
  -7  -2  -5   -0.10    0.30
  -7  -2  -5    0.00    0.20
  -8  -2  -5    0.80    0.40
  -9  -2  -5   -0.20    0.30
 -10  -2  -5   -0.50    0.30
 -11  -2  -5   -0.10    0.40
  -8   3   5    1.10    0.40
  -7   3   5    0.70    0.40
  -6   3   5    9.10    1.10
  -6   3   5    8.50    0.80
  -5   3   5   37.90    1.50
  -5   3   5   34.40    1.90
  -4   3   5    5.60    0.50
  -4   3   5    5.90    0.80
  -3   3   5    1.80    0.50
  -3   3   5    1.70    0.30
  -2   3   5   96.29    3.10
  -2   3   5   95.79    3.80
  -1   3   5   11.10    0.60
  -1   3   5   11.20    0.80
   0   3   5  225.18    6.90
   0   3   5  230.88    7.90
  -1  -3  -5   37.50    1.70
   1   3   5   39.00    1.70
  -2  -3  -5  286.07    9.60
  -3  -3  -5  180.68    6.20
  -4  -3  -5    2.50    0.40
  -4  -3  -5    2.10    0.40
  -5  -3  -5    0.10    0.20
  -5  -3  -5   -0.10    0.20
  -6  -3  -5   47.50    2.00
  -6  -3  -5   48.70    1.90
  -7  -3  -5    2.80    0.50
  -8  -3  -5    0.90    0.40
  -9  -3  -5    0.70    0.40
 -10  -3  -5    1.30    0.50
 -11  -3  -5    0.50    0.50
  -7   4   5    0.00    0.30
  -6   4   5    4.60    0.90
  -6   4   5    3.90    0.60
  -5   4   5    2.20    0.40
  -5   4   5    3.50    0.70
  -4   4   5   23.30    1.10
  -4   4   5   20.50    1.40
  -3   4   5   43.40    1.60
  -3   4   5   45.80    2.20
  -2   4   5   63.79    2.80
  -2   4   5   64.79    2.20
  -1   4   5  291.17    8.60
  -1   4   5  273.67    9.80
   0   4   5    5.40    0.60
   0   4   5    6.00    0.40
   1   4   5    9.50    0.70
  -2  -4  -5   37.10    1.70
  -3  -4  -5  167.28    5.80
  -4  -4  -5   83.79    3.10
  -4  -4  -5   82.89    2.90
  -5  -4  -5   33.30    1.50
  -5  -4  -5   34.30    1.50
  -6  -4  -5   32.60    1.40
  -6  -4  -5   31.40    1.50
  -7  -4  -5    6.70    0.80
  -8  -4  -5    3.00    0.60
  -9  -4  -5    1.10    0.50
 -10  -4  -5    1.00    0.50
 -11  -4  -5   -0.50    0.40
  -6   5   5    1.80    0.70
  -6   5   5    3.20    0.50
  -5   5   5    0.10    0.40
  -5   5   5    0.90    0.30
  -4   5   5    0.30    0.40
  -4   5   5    0.10    0.20
  -3   5   5    5.20    0.80
  -3   5   5    4.80    0.50
  -2   5   5   48.90    2.30
   1  -5  -5    1.70    0.20
  -1   5   5    1.70    0.50
  -1   5   5    1.60    0.30
   0  -5  -5   37.30    1.30
   0   5   5   38.80    1.90
   1   5   5   10.80    0.80
   2   5   5    9.40    0.70
  -3  -5  -5   26.60    1.30
  -4  -5  -5    0.10    0.20
  -4  -5  -5    0.40    0.20
  -5  -5  -5   17.80    1.00
  -5  -5  -5   19.60    1.10
  -6  -5  -5   11.10    0.70
  -6  -5  -5   10.40    0.80
  -7  -5  -5   23.70    1.30
  -8  -5  -5    0.70    0.40
  -9  -5  -5    3.60    0.70
 -10  -5  -5   -0.40    0.40
 -11  -5  -5    0.20    0.50
  -7   6   5    0.50    0.70
  -6   6   5   13.80    1.60
  -5   6   5    6.20    1.00
  -4   6   5    5.20    0.50
  -4   6   5    3.40    0.80
  -3   6   5    0.70    0.50
  -3   6   5    0.90    0.30
  -2   6   5    8.20    0.60
  -2   6   5    9.70    1.10
   1  -6  -5  100.49    3.30
  -1   6   5   98.29    4.10
  -1   6   5  102.59    3.30
   0  -6  -5  102.69    3.30
   0   6   5   97.99    4.00
   1   6   5   44.10    2.10
   2   6   5   71.49    2.90
  -3  -6  -5  128.69    4.70
  -4  -6  -5   41.50    1.80
  -4  -6  -5   43.90    1.80
  -5  -6  -5    3.50    0.50
  -5  -6  -5    3.00    0.50
  -6  -6  -5   12.10    0.90
  -7  -6  -5    0.40    0.40
  -8  -6  -5   17.80    1.20
  -9  -6  -5    1.20    0.50
 -10  -6  -5    0.60    0.40
 -11  -6  -5    0.10    0.40
  -7   7   5    0.90    0.80
  -6   7   5    5.10    1.10
  -5   7   5    0.70    0.50
  -4   7   5    0.40    0.50
  -3   7   5    3.20    0.70
  -3   7   5    2.10    0.30
  -2   7   5    1.50    0.30
  -2   7   5    1.70    0.60
  -1   7   5   -0.20    0.30
  -1   7   5   -0.10    0.20
   0  -7  -5    0.00    0.10
   0   7   5    0.20    0.30
  -1  -7  -5   36.10    1.40
   1   7   5   35.20    1.80
   2   7   5    6.70    0.80
   3   7   5    9.60    0.80
  -4  -7  -5    3.40    0.50
  -4  -7  -5    4.10    0.50
  -5  -7  -5    4.30    0.60
  -5  -7  -5    4.60    0.60
  -6  -7  -5    0.40    0.40
  -7  -7  -5   35.50    1.80
  -8  -7  -5    0.60    0.40
  -9  -7  -5    0.40    0.40
 -10  -7  -5    0.40    0.50
 -11  -7  -5   -0.10    0.50
  -7   8   5   -0.40    0.60
  -6   8   5    2.90    1.00
  -5   8   5    9.20    1.30
  -4   8   5    0.50    0.50
  -3   8   5    0.60    0.50
  -2   8   5    0.10    0.40
  -1   8   5   12.60    1.20
   0  -8  -5    1.90    0.30
   0   8   5    1.60    0.50
  -1  -8  -5    5.90    0.50
   1   8   5    6.00    0.80
  -2  -8  -5    0.20    0.20
   2   8   5    0.70    0.40
   3   8   5    0.60    0.30
  -4  -8  -5   24.40    1.30
  -4  -8  -5   21.80    1.20
  -5  -8  -5   14.60    1.00
  -6  -8  -5    0.00    0.30
  -7  -8  -5    6.30    0.80
  -8  -8  -5    0.20    0.40
  -9  -8  -5    0.90    0.50
 -10  -8  -5    0.30    0.40
 -11  -8  -5    0.00    0.50
  -6   9   5    1.60    0.80
  -5   9   5   -0.70    0.50
  -4   9   5    0.80    0.60
  -3   9   5   -0.30    0.40
  -2   9   5    0.80    0.50
  -1   9   5   16.70    1.40
   0  -9  -5   17.80    0.80
   0   9   5   18.80    1.40
  -1  -9  -5   -0.10    0.20
   1   9   5    0.10    0.40
  -2  -9  -5   10.60    0.70
   2   9   5   12.20    1.00
  -3  -9  -5   12.90    0.80
  -4  -9  -5    3.00    0.60
  -4  -9  -5    3.20    0.50
  -5  -9  -5   26.70    1.40
  -6  -9  -5    4.40    0.70
  -7  -9  -5    1.00    0.40
  -8  -9  -5    1.50    0.50
  -9  -9  -5    1.60    0.60
 -10  -9  -5    0.20    0.40
  -5  10   5    1.70    0.80
  -4  10   5    1.20    0.70
  -3  10   5    0.20    0.50
  -2  10   5   26.70    1.90
  -1  10   5   27.20    1.90
   0  10   5   -0.10    0.40
  -1 -10  -5   -0.20    0.20
   1  10   5    0.30    0.40
  -2 -10  -5   40.10    1.70
   2  10   5   38.10    2.10
  -3 -10  -5    0.40    0.30
  -3 -10  -5    0.20    0.20
   3  10   5    0.10    0.30
  -4 -10  -5   -0.30    0.20
   4  10   5   -0.40    0.30
  -5 -10  -5    0.70    0.30
  -6 -10  -5    0.80    0.40
  -7 -10  -5    0.00    0.30
  -8 -10  -5    0.70    0.40
  -9 -10  -5    0.10    0.40
 -10 -10  -5    1.60    0.60
  -4  11   5    0.50    0.60
  -3  11   5    0.60    0.60
  -2  11   5    3.00    0.90
  -1  11   5   23.90    1.80
   0  11   5    0.30    0.50
  -1 -11  -5   12.80    0.80
   1  11   5   13.60    1.40
  -2 -11  -5   23.70    1.20
   2  11   5   25.00    1.60
  -3 -11  -5    0.30    0.30
   3  11   5    0.10    0.30
  -4 -11  -5    0.50    0.30
  -4 -11  -5   -0.20    0.20
  -5 -11  -5    1.40    0.40
  -6 -11  -5    1.90    0.50
  -7 -11  -5    1.00    0.40
  -8 -11  -5    1.10    0.50
  -9 -11  -5    1.10    0.50
 -10 -11  -5    2.00    0.70
  -3  12   5    1.60    0.80
  -2  12   5    3.50    1.00
  -1  12   5   28.00    2.00
   0  12   5    4.10    1.00
   1  12   5   28.20    1.90
  -2 -12  -5    4.20    0.50
   2  12   5    4.10    0.80
  -3 -12  -5    1.80    0.40
   3  12   5    0.60    0.50
  -4 -12  -5    5.80    0.70
  -5 -12  -5   -0.10    0.30
  -5 -12  -5    0.10    0.30
  -6 -12  -5   -0.10    0.30
  -7 -12  -5   -0.30    0.40
  -8 -12  -5    2.30    0.60
  -9 -12  -5    1.40    0.60
 -10 -12  -5    0.50    0.50
  -3  13   5    1.30    0.80
  -2  13   5    0.50    0.70
  -1  13   5    0.40    0.70
   0  13   5    2.30    0.90
   1  13   5    0.20    0.60
  -2 -13  -5    0.50    0.30
   2  13   5    0.40    0.50
  -3 -13  -5    0.60    0.40
  -4 -13  -5    1.10    0.40
  -5 -13  -5    0.30    0.40
  -6 -13  -5    0.30    0.40
  -7 -13  -5    3.90    0.70
  -8 -13  -5   -0.20    0.40
  -9 -13  -5    0.70    0.50
  -2  14   5   -0.60    0.70
  -1  14   5   -0.70    0.60
   0  14   5    1.00    0.80
   1  14   5    0.10    0.60
   2  14   5    0.50    0.60
  -3 -14  -5    0.10    0.30
  -4 -14  -5    0.20    0.40
  -5 -14  -5    0.30    0.40
  -6 -14  -5    1.20    0.50
  -7 -14  -5    1.60    0.50
  -9 -14  -5   -0.30    0.50
   0  15   5   -0.20    0.70
   1  15   5    0.40    0.70
  -4 -15  -5    0.60    0.40
  -5 -15  -5    0.70    0.40
  -6 -15  -5    0.60    0.40
  -7 -15  -5    0.80    0.50
  -8 -15  -5    0.60    0.50
   1  16   5   -0.40    0.70
  -5 -16  -5    1.40    0.50
  -6 -16  -5    0.50    0.50
  -7 -16  -5   -0.10    0.50
  -5 -17  -5    1.70    0.60
  -6 -17  -5   -0.50    0.40
  -5 -15   6    0.20    0.50
  -4 -15   6   -0.80    0.50
  -3 -15   6    0.40    0.50
  -2 -15   6    0.40    0.50
  -1 -15   6   -0.30    0.50
   0 -15   6   -0.10    0.50
   1 -15   6   -0.10    0.50
  -6 -14   6   -0.50    0.50
  -5 -14   6   -0.60    0.50
  -4 -14   6    0.40    0.50
  -3 -14   6    0.20    0.50
  -2 -14   6    0.50    0.50
  -1 -14   6   -0.60    0.40
   0 -14   6    0.00    0.50
   1 -14   6   -0.40    0.50
   2 -14   6    0.60    0.60
  -7 -13   6   -0.40    0.50
  -6 -13   6   -0.10    0.40
  -5 -13   6   -0.70    0.40
  -4 -13   6    0.70    0.50
  -3 -13   6    0.40    0.40
  -2 -13   6    6.80    0.90
  -1 -13   6    0.80    0.50
   0 -13   6   -0.60    0.40
  -1  13  -6   -0.20    0.50
   1 -13   6    0.00    0.50
  -2  13  -6    1.50    0.80
   2 -13   6    0.10    0.50
  -8 -12   6   -0.30    0.50
  -7 -12   6    0.50    0.50
  -6 -12   6   -0.20    0.40
  -5 -12   6    0.00    0.40
  -4 -12   6    0.10    0.40
  -3 -12   6    6.00    0.80
  -2 -12   6    0.60    0.40
  -1 -12   6    0.90    0.50
   0 -12   6    1.10    0.50
  -1  12  -6   -0.20    0.50
   1 -12   6   -0.30    0.40
  -2  12  -6   -0.30    0.50
   2 -12   6   -0.20    0.40
  -3  12  -6    0.00    0.60
  -9 -11   6   -0.10    0.50
  -9 -11   6   -0.10    0.50
  -8 -11   6    0.80    0.50
  -7 -11   6   -0.30    0.40
  -6 -11   6    2.50    0.60
  -5 -11   6    0.40    0.40
  -4 -11   6   -0.10    0.40
  -3 -11   6   17.00    1.20
  -2 -11   6    1.20    0.50
  -1 -11   6   -0.40    0.30
   0  11  -6    0.50    0.50
   0 -11   6    0.60    0.40
  -1  11  -6    0.80    0.50
   1 -11   6    0.70    0.50
  -2  11  -6    0.50    0.50
   2 -11   6    0.20    0.40
  -3  11  -6    0.20    0.50
  -4  11  -6   -0.30    0.50
  -9 -10   6   -0.10    0.40
  -9 -10   6   -0.20    0.50
  -8 -10   6   -0.10    0.50
  -8 -10   6   -0.20    0.40
  -7 -10   6   -0.20    0.40
  -7 -10   6    0.20    0.40
  -6 -10   6    0.20    0.40
  -5 -10   6    2.50    0.60
  -4 -10   6   -0.10    0.30
  -3 -10   6   15.10    1.10
  -2 -10   6    2.30    0.50
  -1 -10   6    0.20    0.30
   0  10  -6    1.70    0.50
   0 -10   6    1.10    0.40
  -1  10  -6    0.60    0.50
   1 -10   6    0.00    0.30
  -2  10  -6   -0.10    0.40
   2 -10   6    0.20    0.40
  -3  10  -6   -0.10    0.40
  -4  10  -6   -0.20    0.50
  -5  10  -6    0.00    0.60
  -9  -9   6   -0.10    0.50
  -8  -9   6    0.20    0.40
  -8  -9   6    0.00    0.50
  -7  -9   6    0.30    0.40
  -7  -9   6   -0.20    0.40
  -6  -9   6    2.40    0.60
  -6  -9   6    2.00    0.50
  -5  -9   6    0.60    0.40
  -5  -9   6   -0.10    0.30
  -4  -9   6    1.90    0.50
  -3  -9   6   17.00    1.10
  -2  -9   6    5.80    0.70
   1   9  -6   10.80    0.90
  -1  -9   6   12.20    0.80
   0   9  -6    4.40    0.70
   0  -9   6    3.70    0.60
  -1   9  -6    0.50    0.40
   1  -9   6    0.90    0.40
  -2   9  -6    0.10    0.30
   2  -9   6    0.20    0.40
  -3   9  -6    0.30    0.40
  -4   9  -6    0.10    0.50
  -5   9  -6    0.60    0.50
  -9  -8   6    0.30    0.50
  -8  -8   6    0.50    0.40
  -8  -8   6   -0.50    0.40
  -7  -8   6    0.10    0.40
  -7  -8   6   -0.10    0.40
  -6  -8   6    1.10    0.40
  -6  -8   6    0.60    0.40
  -5  -8   6    3.40    0.60
  -5  -8   6    2.60    0.50
  -4  -8   6    8.70    0.70
  -4  -8   6    7.70    0.70
  -3  -8   6   14.30    0.90
  -2  -8   6   13.00    0.90
   1   8  -6   -0.40    0.20
  -1  -8   6    0.00    0.30
   0   8  -6    3.80    0.60
   0  -8   6    3.00    0.50
  -1   8  -6    4.90    0.70
   1  -8   6    4.10    0.60
  -2   8  -6    2.50    0.60
   2  -8   6    1.30    0.50
  -3   8  -6    0.10    0.40
  -4   8  -6    0.10    0.40
  -5   8  -6    0.10    0.50
  -6   8  -6    0.50    0.50
  -9  -7   6    0.10    0.40
  -8  -7   6   -0.30    0.40
  -8  -7   6    0.00    0.40
  -7  -7   6    0.80    0.50
  -7  -7   6    0.90    0.40
  -6  -7   6    0.40    0.40
  -6  -7   6    0.40    0.40
  -5  -7   6    2.70    0.50
  -5  -7   6    2.70    0.50
  -4  -7   6    3.10    0.50
  -4  -7   6    2.70    0.50
  -3  -7   6   12.40    0.80
  -3  -7   6   13.30    0.80
   2   7  -6   16.10    0.90
  -2  -7   6   16.70    0.80
  -2  -7   6   16.60    0.90
   1   7  -6    5.40    0.60
  -1  -7   6    5.80    0.60
   0   7  -6    4.50    0.60
   0  -7   6    5.10    0.60
  -1   7  -6    0.40    0.30
   1  -7   6    0.20    0.30
  -2   7  -6    6.50    0.80
   2  -7   6    5.00    0.70
  -3   7  -6    0.80    0.50
  -4   7  -6    1.40    0.50
  -5   7  -6    0.10    0.40
  -6   7  -6   -0.40    0.40
  -7   7  -6   -0.10    0.50
  -9  -6   6    0.20    0.50
  -8  -6   6    0.80    0.50
  -7  -6   6    3.40    0.60
  -7  -6   6    2.10    0.50
  -6  -6   6    5.80    0.70
  -6  -6   6    6.60    0.70
  -5  -6   6    6.50    0.70
  -5  -6   6    7.30    0.70
  -4  -6   6   23.30    1.30
  -4  -6   6   25.60    1.20
  -3  -6   6    0.90    0.30
  -3  -6   6    1.10    0.30
   2   6  -6   48.90    1.90
  -2  -6   6   48.90    1.70
  -2  -6   6   47.90    1.90
   1   6  -6   44.10    1.80
  -1  -6   6   44.20    1.80
  -1  -6   6   45.50    1.50
   0   6  -6    1.20    0.30
   0  -6   6    1.10    0.30
  -1   6  -6   -0.20    0.20
   1  -6   6    0.40    0.30
  -2   6  -6   11.90    0.90
   2  -6   6   11.20    0.90
  -3   6  -6   28.30    1.60
  -4   6  -6   30.40    1.70
  -5   6  -6   16.50    1.30
  -6   6  -6    0.40    0.40
  -7   6  -6    0.60    0.50
 -10  -5   6    0.20    0.50
  -9  -5   6    0.00    0.50
  -8  -5   6    1.30    0.50
  -7  -5   6    2.00    0.50
  -6  -5   6    0.30    0.30
  -6  -5   6    1.20    0.40
  -5  -5   6    0.20    0.30
  -5  -5   6    0.90    0.30
  -4  -5   6    7.00    0.70
  -4  -5   6    6.90    0.60
  -3  -5   6   20.30    1.00
  -3  -5   6   19.50    0.90
   2   5  -6    0.80    0.20
  -2  -5   6    0.60    0.20
  -2  -5   6    0.70    0.20
   1   5  -6    1.70    0.30
  -1  -5   6    1.60    0.20
  -1  -5   6    2.20    0.30
   0   5  -6    8.10    0.60
   0  -5   6    7.30    0.40
   0  -5   6    7.40    0.60
  -1   5  -6   17.50    0.90
   1  -5   6   16.90    1.00
  -2   5  -6    9.80    0.80
   2  -5   6   10.20    0.90
  -3   5  -6    0.50    0.30
  -4   5  -6   73.69    3.10
  -5   5  -6    6.90    0.90
  -6   5  -6    1.00    0.50
  -7   5  -6    0.30    0.50
  -8   5  -6    0.30    0.60
 -10  -4   6    0.50    0.50
  -9  -4   6    1.80    0.60
  -8  -4   6    1.70    0.50
  -7  -4   6    2.80    0.60
  -6  -4   6    1.00    0.40
  -5  -4   6   24.00    1.20
  -4  -4   6   13.80    0.80
  -4  -4   6   13.50    0.80
   3   4  -6   10.50    0.60
  -3  -4   6   11.20    0.70
  -3  -4   6   10.70    0.70
   2   4  -6    1.00    0.20
  -2  -4   6    0.10    0.20
  -2  -4   6    0.80    0.20
   1   4  -6   44.60    1.70
  -1  -4   6   45.10    1.70
  -1  -4   6   44.60    1.50
   0   4  -6    8.80    0.60
   0  -4   6    9.50    0.60
   0  -4   6    7.80    0.40
  -1   4  -6  187.68    6.30
   1  -4   6  178.88    6.20
  -2   4  -6    6.80    0.60
   2  -4   6    7.70    0.80
  -3   4  -6    2.30    0.40
  -4   4  -6  129.49    4.80
  -5   4  -6    5.00    0.70
  -6   4  -6    0.90    0.40
  -7   4  -6    1.20    0.50
  -8   4  -6    0.80    0.50
 -10  -3   6    0.10    0.50
  -9  -3   6    0.80    0.50
  -8  -3   6    1.00    0.50
  -7  -3   6    0.00    0.30
  -6  -3   6    1.10    0.40
  -5  -3   6    7.80    0.70
  -4  -3   6   72.79    2.60
  -4  -3   6   72.59    2.70
   3   3  -6    3.10    0.30
  -3  -3   6    3.00    0.40
  -3  -3   6    2.30    0.30
   2   3  -6   28.50    1.10
  -2  -3   6   21.50    1.00
  -2  -3   6   27.20    1.00
   1   3  -6   56.39    2.10
  -1  -3   6   57.89    1.90
  -1  -3   6   60.49    2.10
   0   3  -6   44.20    1.70
   0  -3   6   42.80    1.50
   0  -3   6   45.70    1.70
  -1   3  -6   21.40    1.00
   1  -3   6   20.80    1.10
  -2   3  -6  133.79    4.70
  -3   3  -6   24.70    1.00
  -3   3  -6   22.60    1.20
  -4   3  -6    4.00    0.40
  -4   3  -6    4.60    0.60
  -5   3  -6    1.50    0.40
  -6   3  -6    0.70    0.40
  -7   3  -6    0.40    0.40
  -8   3  -6    0.20    0.40
  -9   3  -6    0.10    0.60
 -10  -2   6    0.40    0.50
  -9  -2   6    2.10    0.60
  -8  -2   6    0.40    0.40
  -7  -2   6    0.10    0.40
  -6  -2   6    2.20    0.50
  -5  -2   6    9.00    0.70
  -4  -2   6    8.30    0.60
  -4  -2   6    7.10    0.60
   3   2  -6   57.99    2.20
  -3  -2   6   57.89    2.00
  -3  -2   6   56.99    2.10
   2   2  -6    0.40    0.20
  -2  -2   6    0.10    0.10
  -2  -2   6    0.40    0.20
   1   2  -6   16.70    0.80
  -1  -2   6   16.40    0.70
   0   2  -6    0.50    0.20
   0  -2   6    0.60    0.20
   0  -2   6    1.00    0.20
  -1   2  -6   64.99    2.40
   1  -2   6   63.59    2.40
  -2   2  -6    1.00    0.30
  -3   2  -6   19.10    1.00
  -4   2  -6    2.40    0.40
  -4   2  -6    2.20    0.40
  -5   2  -6    3.90    0.60
  -5   2  -6    4.10    0.50
  -6   2  -6    7.80    0.90
  -6   2  -6    6.70    0.60
  -7   2  -6    1.40    0.50
  -8   2  -6    0.20    0.40
 -10  -1   6    0.00    0.50
  -9  -1   6    0.00    0.40
  -8  -1   6    0.00    0.40
  -7  -1   6    0.10    0.40
  -6  -1   6    0.70    0.40
  -5  -1   6   17.40    1.00
  -4  -1   6   18.20    1.00
  -4  -1   6   17.90    1.00
   3   1  -6    5.50    0.60
  -3  -1   6    5.90    0.40
  -3  -1   6    5.50    0.50
   2   1  -6   12.70    0.70
  -2  -1   6   11.40    0.50
  -2  -1   6   10.70    0.60
  -1  -1   6   23.50    1.00
  -1  -1   6   25.50    0.90
   0   1  -6   13.70    0.70
   0  -1   6   14.60    0.60
  -1   1  -6   21.80    1.00
  -2   1  -6   10.10    0.60
  -3   1  -6   66.29    2.50
  -4   1  -6    0.60    0.30
  -4   1  -6    0.40    0.20
  -5   1  -6    1.10    0.30
  -5   1  -6    0.80    0.30
  -6   1  -6    0.20    0.30
  -6   1  -6    0.30    0.30
  -7   1  -6    0.00    0.30
  -7   1  -6   -0.10    0.30
  -8   1  -6   -0.10    0.30
  -8   1  -6   -0.10    0.30
 -10   0   6    0.10    0.50
  -9   0   6    0.10    0.40
  -8   0   6   -0.20    0.40
  -7   0   6    0.90    0.40
  -6   0   6    6.90    0.70
  -5   0   6   14.00    0.90
  -4   0   6    2.90    0.50
  -4   0   6    3.40    0.50
  -3   0   6   37.30    1.40
  -3   0   6   40.30    1.80
  -3   0   6   41.70    1.50
   2   0  -6    7.90    0.60
  -2   0   6    8.10    0.50
  -2   0   6    8.90    0.60
  -2   0   6    8.00    0.40
   1   0  -6  501.35   17.20
  -1   0   6  514.85   15.50
  -1   0   6  547.45   16.30
   0   0  -6  270.37    9.00
   0   0   6  257.07    8.50
   0   0   6  272.47    8.10
  -1   0  -6   37.80    1.60
  -2   0  -6    6.10    0.50
  -3   0  -6    0.70    0.30
  -4   0  -6    1.70    0.30
  -4   0  -6    2.70    0.40
  -5   0  -6    2.50    0.40
  -5   0  -6    2.00    0.40
  -6   0  -6    4.40    0.60
  -6   0  -6    4.80    0.60
  -7   0  -6    0.00    0.30
  -7   0  -6    0.30    0.30
  -8   0  -6    1.30    0.40
  -8   0  -6    0.70    0.40
  -9   0  -6    1.30    0.40
 -10   1   6    0.10    0.40
  -9   1   6    0.10    0.40
  -8   1   6    0.20    0.40
  -7   1   6    0.50    0.40
  -6   1   6    1.90    0.50
  -5   1   6    0.40    0.40
  -5   1   6    0.50    0.40
  -4   1   6    2.70    0.50
  -4   1   6    3.40    0.50
  -3   1   6    8.60    0.60
  -3   1   6   10.50    0.80
  -2   1   6   48.10    2.10
  -2   1   6   47.60    1.70
  -1   1   6  127.79    4.60
   0  -1  -6   33.20    1.50
   0   1   6   35.00    1.30
  -1  -1  -6    6.90    0.50
  -2  -1  -6    2.10    0.30
  -3  -1  -6    0.50    0.20
  -4  -1  -6   27.10    1.20
  -4  -1  -6   26.30    1.20
  -5  -1  -6   10.10    0.70
  -5  -1  -6    9.70    0.70
  -6  -1  -6    2.60    0.40
  -6  -1  -6    2.40    0.40
  -7  -1  -6    0.00    0.30
  -7  -1  -6    0.20    0.30
  -8  -1  -6   -0.10    0.30
  -9  -1  -6    0.00    0.30
 -10  -1  -6    0.20    0.40
  -9   2   6    0.30    0.40
  -8   2   6    0.40    0.40
  -7   2   6    1.60    0.40
  -6   2   6   16.90    1.00
  -5   2   6   35.10    1.50
  -5   2   6   35.50    1.90
  -4   2   6   16.80    0.90
  -4   2   6   17.50    1.20
  -3   2   6    0.80    0.40
  -3   2   6    0.80    0.20
  -2   2   6   15.50    1.00
  -2   2   6   14.10    0.70
  -1   2   6  215.98    7.40
  -1   2   6  209.48    6.50
   0  -2  -6    0.00    0.20
   0   2   6   -0.10    0.10
  -1  -2  -6    1.00    0.30
  -2  -2  -6   14.10    0.80
  -3  -2  -6    3.90    0.50
  -4  -2  -6    4.30    0.50
  -4  -2  -6    4.10    0.50
  -5  -2  -6    7.00    0.70
  -5  -2  -6    5.90    0.60
  -6  -2  -6    0.20    0.30
  -6  -2  -6    0.00    0.20
  -7  -2  -6    0.10    0.30
  -7  -2  -6   -0.10    0.30
  -8  -2  -6    0.70    0.40
  -9  -2  -6    0.20    0.40
 -10  -2  -6   -0.30    0.40
 -11  -2  -6    1.50    0.60
  -9   3   6    0.20    0.40
  -8   3   6   -0.10    0.30
  -7   3   6    4.30    0.60
  -6   3   6    0.70    0.40
  -5   3   6    4.80    0.80
  -5   3   6    5.60    0.60
  -4   3   6    1.30    0.50
  -4   3   6    2.50    0.40
  -3   3   6   12.20    1.00
  -3   3   6   11.80    0.70
  -2   3   6    8.10    0.50
  -2   3   6    7.20    0.80
  -1   3   6  159.38    5.70
  -1   3   6  154.08    4.90
   0   3   6  313.47   10.50
   0   3   6  301.97    9.30
  -1  -3  -6  127.29    4.60
  -2  -3  -6    2.10    0.40
  -3  -3  -6    0.50    0.30
  -4  -3  -6   24.60    1.20
  -4  -3  -6   24.00    1.10
  -5  -3  -6    3.50    0.50
  -5  -3  -6    3.70    0.50
  -6  -3  -6   12.30    0.90
  -6  -3  -6   12.20    0.80
  -7  -3  -6   18.80    1.20
  -7  -3  -6   17.70    1.00
  -9  -3  -6   -0.30    0.30
 -10  -3  -6    1.10    0.50
 -11  -3  -6    1.10    0.50
  -7   4   6    2.60    0.50
  -6   4   6    1.20    0.40
  -6   4   6    0.60    0.50
  -5   4   6    2.70    0.70
  -5   4   6    2.20    0.40
  -4   4   6   21.30    1.00
  -4   4   6   19.80    1.40
  -3   4   6   14.20    0.80
  -3   4   6   13.90    1.10
  -2   4   6   96.89    3.90
  -2   4   6   94.49    3.20
  -1   4   6   53.69    2.40
  -1   4   6   53.19    1.90
   0   4   6   10.40    0.90
   0   4   6    9.80    0.60
   1   4   6   21.80    1.20
  -2  -4  -6    3.60    0.50
  -3  -4  -6  230.88    7.90
  -4  -4  -6    0.00    0.20
  -4  -4  -6    0.20    0.20
  -5  -4  -6    2.40    0.40
  -5  -4  -6    2.30    0.40
  -6  -4  -6    8.20    0.80
  -6  -4  -6    8.50    0.70
  -7  -4  -6   39.20    1.90
  -8  -4  -6   10.70    1.10
  -9  -4  -6    0.60    0.40
 -10  -4  -6    1.50    0.50
 -11  -4  -6   -0.10    0.50
  -6   5   6    4.70    0.60
  -6   5   6    3.90    0.90
  -5   5   6    0.40    0.50
  -5   5   6    0.50    0.30
  -4   5   6   22.60    1.60
  -4   5   6   25.20    1.10
  -3   5   6   10.70    0.70
  -3   5   6   11.00    1.20
  -2   5   6   14.90    1.20
  -2   5   6   15.00    0.80
  -1   5   6    1.80    0.30
  -1   5   6    2.20    0.50
   0  -5  -6    0.40    0.10
   0   5   6    0.50    0.30
   1   5   6   44.00    2.10
  -2  -5  -6    1.30    0.40
  -3  -5  -6   18.10    1.10
  -4  -5  -6    1.20    0.30
  -4  -5  -6    1.40    0.40
  -5  -5  -6    0.40    0.30
  -5  -5  -6    0.00    0.30
  -6  -5  -6   41.20    1.90
  -6  -5  -6   43.10    1.80
  -7  -5  -6   17.00    1.20
  -8  -5  -6    9.00    1.00
  -9  -5  -6   -0.10    0.40
 -10  -5  -6    0.50    0.40
 -11  -5  -6    0.60    0.50
  -6   6   6    0.00    0.50
  -5   6   6    0.30    0.20
  -5   6   6    0.50    0.50
  -4   6   6    0.10    0.10
  -4   6   6    0.30    0.40
  -3   6   6    0.20    0.40
  -3   6   6    0.20    0.10
  -2   6   6    0.00    0.10
  -2   6   6   -0.20    0.30
  -1   6   6    2.60    0.60
  -1   6   6    2.90    0.40
   0  -6  -6    0.00    0.10
   0   6   6    0.20    0.30
   1   6   6   19.00    1.20
   2   6   6   76.69    3.20
  -3  -6  -6    1.10    0.40
  -4  -6  -6    9.60    0.70
  -4  -6  -6    9.30    0.70
  -5  -6  -6    1.70    0.40
  -5  -6  -6    1.40    0.40
  -6  -6  -6    2.00    0.50
  -7  -6  -6    0.60    0.40
  -8  -6  -6   -0.20    0.40
  -9  -6  -6   -0.20    0.40
 -10  -6  -6   -0.20    0.40
 -11  -6  -6    0.00    0.40
  -7   7   6   -0.50    0.60
  -6   7   6    0.30    0.60
  -5   7   6    7.50    1.20
  -4   7   6    9.90    1.30
  -3   7   6    0.60    0.50
  -3   7   6    0.90    0.30
  -2   7   6    7.30    1.00
  -2   7   6    7.90    0.60
  -1   7   6    0.90    0.30
  -1   7   6    0.90    0.40
   0   7   6    9.90    1.10
  -1  -7  -6   19.20    0.90
   1   7   6   20.30    1.30
   2   7   6   19.00    1.20
  -3  -7  -6   -0.20    0.30
  -4  -7  -6    0.80    0.30
  -4  -7  -6    1.10    0.40
  -5  -7  -6   -0.10    0.30
  -5  -7  -6    0.20    0.30
  -6  -7  -6   56.59    2.40
  -7  -7  -6    4.80    0.70
  -8  -7  -6    6.80    0.90
  -9  -7  -6    0.40    0.40
 -10  -7  -6   -0.20    0.40
 -11  -7  -6   -0.10    0.50
  -6   8   6    0.40    0.70
  -5   8   6    0.00    0.60
  -4   8   6    3.30    0.90
  -3   8   6    7.50    1.10
  -2   8   6   -0.20    0.20
  -2   8   6   -0.40    0.30
  -1   8   6    2.10    0.60
   0   8   6   -0.10    0.30
  -1  -8  -6    0.30    0.20
   1   8   6   -0.20    0.30
   2   8   6    1.00    0.40
   3   8   6    9.70    1.00
  -4  -8  -6    3.80    0.50
  -4  -8  -6    4.80    0.70
  -5  -8  -6    0.40    0.30
  -5  -8  -6    0.30    0.30
  -6  -8  -6    5.20    0.70
  -7  -8  -6   -0.50    0.30
  -8  -8  -6    0.40    0.40
  -9  -8  -6    0.60    0.50
 -10  -8  -6    0.20    0.40
  -6   9   6    1.90    0.90
  -5   9   6    3.80    1.00
  -4   9   6    0.60    0.60
  -3   9   6    0.00    0.50
  -2   9   6    0.80    0.50
  -1   9   6   46.20    2.60
   0   9   6   -0.20    0.40
  -1  -9  -6   32.50    1.30
   1   9   6   29.20    1.80
  -2  -9  -6   54.49    2.10
   2   9   6   51.59    2.60
   3   9   6    0.20    0.40
  -4  -9  -6    1.60    0.50
  -4  -9  -6    1.00    0.30
  -5  -9  -6    0.10    0.30
  -6  -9  -6    7.10    0.80
  -7  -9  -6    3.90    0.70
  -8  -9  -6    0.70    0.40
  -9  -9  -6   -0.20    0.40
 -10  -9  -6    1.40    0.60
  -5  10   6   -0.50    0.60
  -4  10   6    2.60    0.90
  -3  10   6    0.70    0.60
  -2  10   6    0.00    0.50
  -1  10   6    0.00    0.50
   0  10   6   58.99    3.00
   1  10   6    0.60    0.50
  -2 -10  -6    0.00    0.20
   2  10   6   -0.10    0.40
  -3 -10  -6    3.00    0.50
   3  10   6    3.80    0.70
  -4 -10  -6    0.90    0.40
  -4 -10  -6    1.50    0.40
  -5 -10  -6   -0.10    0.30
  -6 -10  -6    1.50    0.50
  -7 -10  -6   -0.60    0.30
  -8 -10  -6    0.20    0.40
  -9 -10  -6    0.20    0.40
 -10 -10  -6    0.80    0.50
  -4  11   6    0.40    0.70
  -3  11   6    7.90    1.30
  -2  11   6    0.20    0.50
  -1  11   6    0.90    0.60
   0  11   6    0.40    0.50
   1  11   6    8.70    1.20
  -2 -11  -6    1.80    0.40
   2  11   6    1.40    0.60
  -3 -11  -6   28.70    1.40
  -3 -11  -6   29.00    1.30
   3  11   6   26.80    1.70
  -4 -11  -6   10.20    0.80
   4  11   6   10.60    1.10
  -5 -11  -6    2.00    0.50
  -6 -11  -6    1.00    0.40
  -7 -11  -6    1.10    0.50
  -8 -11  -6    3.90    0.80
  -9 -11  -6    1.70    0.60
 -10 -11  -6    1.00    0.60
  -3  12   6    3.30    1.00
  -2  12   6    8.50    1.40
  -1  12   6    8.80    1.30
   0  12   6    0.60    0.60
   1  12   6    2.00    0.70
   2  12   6    5.60    1.00
  -3 -12  -6    2.90    0.50
   3  12   6    2.90    0.70
  -4 -12  -6    3.30    0.60
  -5 -12  -6    1.50    0.50
  -6 -12  -6    0.10    0.30
  -7 -12  -6    1.20    0.50
  -8 -12  -6    0.10    0.50
  -9 -12  -6   -0.50    0.40
 -10 -12  -6   -0.30    0.50
  -2  13   6    0.30    0.80
  -1  13   6    0.90    0.70
   0  13   6    0.50    0.60
   1  13   6    2.70    0.80
   2  13   6    4.60    0.90
  -3 -13  -6    1.80    0.40
   3  13   6    1.20    0.60
  -4 -13  -6    2.40    0.50
  -5 -13  -6    0.70    0.40
  -7 -13  -6    0.50    0.40
  -8 -13  -6    0.40    0.50
  -9 -13  -6    0.20    0.50
  -1  14   6   -0.60    0.60
   0  14   6   -0.10    0.60
   1  14   6   -0.50    0.50
   2  14   6    1.20    0.60
  -4 -14  -6    0.30    0.40
  -5 -14  -6   -0.10    0.30
  -6 -14  -6    0.60    0.40
  -7 -14  -6    0.40    0.40
  -9 -14  -6    2.30    0.70
   0  15   6    0.30    0.70
   1  15   6    0.10    0.70
   2  15   6   -0.10    0.60
  -5 -15  -6    0.20    0.40
  -6 -15  -6    1.10    0.50
  -7 -15  -6    0.40    0.50
  -8 -15  -6    1.10    0.60
   1  16   6    0.00    0.70
  -5 -16  -6    0.20    0.40
  -6 -16  -6    0.60    0.50
  -7 -16  -6    0.60    0.50
  -6 -17  -6   -0.10    0.50
  -4 -15   7    0.40    0.50
  -3 -15   7    0.30    0.50
  -2 -15   7    0.60    0.60
  -1 -15   7    0.10    0.60
   0 -15   7   -0.10    0.50
  -6 -14   7    0.10    0.50
  -5 -14   7   -0.10    0.50
  -4 -14   7   -0.70    0.40
  -3 -14   7   -0.10    0.50
  -2 -14   7    0.00    0.40
  -1 -14   7    0.50    0.50
   0 -14   7   -0.10    0.50
   1 -14   7    0.00    0.60
   2 -14   7    0.30    0.60
  -7 -13   7   -0.40    0.50
  -6 -13   7    0.10    0.50
  -5 -13   7    0.40    0.50
  -4 -13   7    1.80    0.60
  -3 -13   7   -0.30    0.40
  -2 -13   7   -0.20    0.40
  -1 -13   7   -0.10    0.40
   0 -13   7    0.90    0.60
   1 -13   7    0.40    0.50
  -2  13  -7    0.40    0.70
   2 -13   7    0.10    0.50
  -8 -12   7   -0.20    0.50
  -7 -12   7   -0.10    0.50
  -6 -12   7   -0.10    0.40
  -5 -12   7    0.70    0.50
  -4 -12   7    0.50    0.50
  -3 -12   7    0.00    0.40
  -2 -12   7    0.50    0.40
  -1 -12   7    3.80    0.70
   0 -12   7    0.20    0.50
  -1  12  -7    0.70    0.60
   1 -12   7    0.30    0.40
  -2  12  -7    1.20    0.60
   2 -12   7   -0.10    0.50
  -3  12  -7    0.80    0.60
  -8 -11   7   -0.20    0.40
  -7 -11   7    0.60    0.50
  -6 -11   7    0.70    0.50
  -5 -11   7   -0.40    0.40
  -4 -11   7    0.20    0.40
  -3 -11   7    0.30    0.40
  -2 -11   7   -0.20    0.30
  -1 -11   7    3.80    0.70
   0  11  -7    0.70    0.50
   0 -11   7    0.10    0.40
  -1  11  -7    0.70    0.50
   1 -11   7    0.50    0.40
  -2  11  -7    1.50    0.60
   2 -11   7    1.90    0.60
  -3  11  -7    1.40    0.70
  -4  11  -7    0.10    0.60
  -9 -10   7    0.60    0.60
  -8 -10   7    0.20    0.50
  -8 -10   7   -0.20    0.50
  -7 -10   7    0.60    0.50
  -7 -10   7    0.90    0.50
  -6 -10   7    0.20    0.40
  -5 -10   7    2.30    0.60
  -4 -10   7    0.40    0.40
  -3 -10   7    3.90    0.60
  -2 -10   7    3.60    0.60
  -1 -10   7    6.80    0.80
   0  10  -7    0.30    0.40
   0 -10   7    0.20    0.30
  -1  10  -7    1.00    0.50
   1 -10   7   -0.70    0.30
  -2  10  -7    0.70    0.50
   2 -10   7    0.70    0.50
  -3  10  -7    0.00    0.50
  -4  10  -7    0.10    0.50
  -9  -9   7    0.20    0.60
  -8  -9   7    0.10    0.40
  -8  -9   7   -0.70    0.40
  -7  -9   7   -0.20    0.40
  -7  -9   7   -0.50    0.40
  -6  -9   7    0.50    0.40
  -6  -9   7    1.40    0.50
  -5  -9   7    6.10    0.70
  -5  -9   7    4.50    0.70
  -4  -9   7    0.00    0.30
  -3  -9   7    1.50    0.40
  -2  -9   7   -0.30    0.30
  -1  -9   7    0.60    0.40
   0   9  -7    0.70    0.40
   0  -9   7    0.80    0.40
  -1   9  -7    0.60    0.40
   1  -9   7   -0.10    0.30
  -2   9  -7    0.40    0.40
   2  -9   7   -0.20    0.40
  -3   9  -7    0.90    0.50
  -4   9  -7   -0.10    0.40
  -5   9  -7    0.20    0.50
  -9  -8   7    0.00    0.50
  -8  -8   7   -0.40    0.40
  -7  -8   7    0.90    0.50
  -7  -8   7    1.30    0.50
  -6  -8   7   -0.40    0.30
  -6  -8   7    0.20    0.40
  -5  -8   7    4.00    0.60
  -5  -8   7    4.40    0.60
  -4  -8   7    3.70    0.60
  -4  -8   7    4.50    0.50
  -3  -8   7    0.00    0.30
  -2  -8   7    2.10    0.40
   1   8  -7    0.70    0.30
  -1  -8   7    0.30    0.30
   0   8  -7   13.30    1.00
   0  -8   7   12.90    0.90
  -1   8  -7    0.10    0.30
   1  -8   7    0.00    0.30
  -2   8  -7    8.60    1.00
   2  -8   7    6.70    0.90
  -3   8  -7    4.00    0.70
  -4   8  -7    3.60    0.70
  -5   8  -7    1.40    0.60
  -6   8  -7   -0.10    0.50
  -9  -7   7    2.40    0.70
  -8  -7   7   -0.10    0.40
  -7  -7   7    1.00    0.50
  -7  -7   7    1.20    0.50
  -6  -7   7    1.40    0.50
  -6  -7   7    1.50    0.50
  -5  -7   7    9.10    0.80
  -5  -7   7    8.40    0.80
  -4  -7   7    0.00    0.30
  -4  -7   7    0.00    0.30
  -3  -7   7    0.10    0.30
  -3  -7   7    0.70    0.30
  -2  -7   7    0.20    0.20
  -2  -7   7    0.40    0.30
   1   7  -7   16.40    1.00
  -1  -7   7   17.00    1.00
   0   7  -7    1.10    0.40
   0  -7   7    1.00    0.40
  -1   7  -7    0.10    0.30
   1  -7   7    0.10    0.30
  -2   7  -7   18.70    1.20
   2  -7   7   16.70    1.20
  -3   7  -7   10.90    1.00
  -4   7  -7    3.20    0.70
  -5   7  -7    1.30    0.60
  -6   7  -7    0.60    0.50
  -9  -6   7    1.10    0.60
  -8  -6   7    0.20    0.50
  -7  -6   7    2.60    0.60
  -6  -6   7    0.80    0.40
  -6  -6   7    0.30    0.40
  -5  -6   7    1.10    0.40
  -5  -6   7    1.90    0.40
  -4  -6   7    7.40    0.70
  -4  -6   7    7.50    0.70
  -3  -6   7    0.10    0.30
  -3  -6   7    0.20    0.30
   2   6  -7    0.20    0.20
  -2  -6   7    0.10    0.20
  -2  -6   7    0.40    0.20
   1   6  -7    1.50    0.30
  -1  -6   7    1.50    0.30
  -1  -6   7    1.10    0.20
   0   6  -7   14.60    0.80
   0  -6   7   12.50    0.80
  -1   6  -7    0.70    0.30
   1  -6   7    0.40    0.30
  -2   6  -7    8.30    0.90
   2  -6   7   10.40    0.90
  -3   6  -7   56.79    2.50
  -4   6  -7    0.60    0.40
  -5   6  -7    0.30    0.40
  -6   6  -7    2.40    0.60
  -7   6  -7    0.00    0.50
  -9  -5   7    0.00    0.40
  -8  -5   7   -0.60    0.40
  -7  -5   7    1.60    0.50
  -6  -5   7    0.30    0.30
  -6  -5   7    0.50    0.40
  -5  -5   7    0.40    0.30
  -5  -5   7    0.30    0.30
  -4  -5   7    0.10    0.30
  -4  -5   7    0.00    0.30
  -3  -5   7    7.30    0.60
  -3  -5   7    7.30    0.60
   2   5  -7   17.60    0.80
  -2  -5   7   17.00    0.90
  -2  -5   7   18.20    0.80
   1   5  -7    4.40    0.50
  -1  -5   7    4.60    0.40
  -1  -5   7    4.50    0.50
   0   5  -7    5.80    0.50
   0  -5   7    6.50    0.60
   0  -5   7    5.70    0.40
  -1   5  -7    0.10    0.20
   1  -5   7   -0.20    0.30
  -2   5  -7    1.90    0.40
   2  -5   7    2.30    0.50
  -3   5  -7   68.49    2.80
  -4   5  -7    2.20    0.50
  -5   5  -7   -0.10    0.30
  -6   5  -7    6.10    0.90
  -7   5  -7    0.80    0.50
  -8   5  -7    0.70    0.60
  -9  -4   7    1.30    0.50
  -8  -4   7    1.00    0.50
  -7  -4   7    0.40    0.40
  -6  -4   7    0.30    0.40
  -5  -4   7    2.50    0.50
  -5  -4   7    1.90    0.40
  -4  -4   7    0.00    0.30
  -4  -4   7    0.10    0.20
  -3  -4   7    7.90    0.60
  -3  -4   7    7.40    0.60
   2   4  -7   15.20    0.80
  -2  -4   7   15.40    0.80
  -2  -4   7   15.50    0.80
   1   4  -7   12.10    0.70
  -1  -4   7   12.70    0.70
  -1  -4   7   12.70    0.60
   0   4  -7   31.30    1.30
   0  -4   7   29.60    1.10
   0  -4   7   29.10    1.30
  -1   4  -7    0.00    0.20
   1  -4   7    0.20    0.30
  -2   4  -7    0.90    0.30
   2  -4   7    0.60    0.40
  -3   4  -7    0.20    0.30
  -4   4  -7    5.60    0.70
  -5   4  -7    6.10    0.80
  -6   4  -7    8.60    1.00
  -7   4  -7   -0.10    0.40
  -8   4  -7    0.50    0.50
  -9  -3   7    1.00    0.50
  -8  -3   7    1.10    0.50
  -7  -3   7    1.00    0.40
  -6  -3   7   12.50    0.90
  -5  -3   7   58.99    2.40
  -5  -3   7   62.49    2.30
  -4  -3   7   30.10    1.40
  -4  -3   7   30.90    1.40
   3   3  -7    9.30    0.60
  -3  -3   7    9.20    0.60
  -3  -3   7    9.50    0.60
   2   3  -7    2.00    0.30
  -2  -3   7    2.30    0.30
   1   3  -7    0.60    0.20
  -1  -3   7    0.80    0.20
  -1  -3   7    0.50    0.20
   0   3  -7    0.60    0.20
   0  -3   7    1.00    0.20
   0  -3   7    1.20    0.30
  -1   3  -7   73.89    2.70
   1  -3   7   66.59    2.60
  -2   3  -7    9.40    0.70
  -3   3  -7    2.40    0.40
  -4   3  -7    0.20    0.30
  -4   3  -7    0.60    0.20
  -5   3  -7    0.00    0.30
  -6   3  -7    0.30    0.40
  -7   3  -7    0.30    0.40
  -8   3  -7    0.10    0.50
  -9   3  -7    0.70    0.60
  -9  -2   7    0.10    0.40
  -8  -2   7   -0.50    0.40
  -7  -2   7    1.80    0.50
  -6  -2   7    8.90    0.80
  -5  -2   7   26.50    1.30
  -4  -2   7    0.80    0.30
  -4  -2   7    0.40    0.20
   3   2  -7    0.40    0.20
  -3  -2   7   -0.40    0.20
  -3  -2   7    0.00    0.20
   2   2  -7   33.30    1.50
  -2  -2   7   34.60    1.30
  -2  -2   7   36.00    1.30
  -1  -2   7    2.80    0.30
  -1  -2   7    2.80    0.30
   0   2  -7    0.00    0.20
   0  -2   7    0.10    0.20
   0  -2   7   -0.10    0.10
  -1   2  -7   67.39    2.50
   1  -2   7   65.59    2.50
  -2   2  -7    0.10    0.20
  -3   2  -7   10.30    0.70
  -4   2  -7    2.10    0.40
  -4   2  -7    2.20    0.40
  -5   2  -7    3.10    0.50
  -5   2  -7    2.90    0.50
  -6   2  -7    0.00    0.30
  -6   2  -7    0.60    0.30
  -7   2  -7    0.20    0.40
  -8   2  -7    0.20    0.40
  -9  -1   7   -0.40    0.40
  -8  -1   7    0.40    0.40
  -7  -1   7    3.00    0.60
  -6  -1   7    7.90    0.80
  -5  -1   7   79.39    2.90
   4   1  -7   18.60    1.10
  -4  -1   7   18.80    1.00
   3   1  -7    1.50    0.40
  -3  -1   7    1.70    0.30
  -3  -1   7    1.70    0.30
   2   1  -7   21.10    1.10
  -2  -1   7   23.10    0.90
  -2  -1   7   23.40    1.00
   1   1  -7    4.20    0.50
  -1  -1   7    4.50    0.40
  -1  -1   7    5.50    0.40
   0   1  -7    8.60    0.60
   0  -1   7    9.10    0.50
   0  -1   7    8.60    0.50
  -1   1  -7   16.90    0.90
  -2   1  -7   15.40    0.90
  -3   1  -7    0.00    0.20
  -4   1  -7    1.60    0.30
  -4   1  -7    1.00    0.30
  -5   1  -7    1.90    0.40
  -5   1  -7    2.30    0.40
  -6   1  -7    0.10    0.30
  -6   1  -7    0.30    0.30
  -7   1  -7    2.80    0.60
  -7   1  -7    2.30    0.50
  -8   1  -7    2.80    0.60
  -9   0   7    0.00    0.40
  -8   0   7    0.30    0.40
  -7   0   7    0.70    0.40
  -6   0   7    0.20    0.30
  -5   0   7   91.99    3.20
  -4   0   7   40.20    1.90
  -4   0   7   39.90    1.60
  -3   0   7   13.80    0.90
  -3   0   7   14.70    0.60
  -3   0   7   13.90    0.80
   2   0  -7    1.00    0.30
  -2   0   7    1.30    0.30
  -2   0   7    1.90    0.20
   1   0  -7   17.60    1.00
  -1   0   7   17.20    0.70
  -1   0   7   15.40    0.70
   0   0  -7   12.10    0.70
   0   0   7   11.50    0.60
   0   0   7   12.40    0.60
  -1   0  -7    7.60    0.60
  -2   0  -7    7.80    0.60
  -3   0  -7   39.10    1.70
  -4   0  -7    3.30    0.40
  -4   0  -7    3.40    0.50
  -5   0  -7    0.00    0.20
  -5   0  -7   -0.10    0.20
  -6   0  -7    2.70    0.50
  -6   0  -7    2.00    0.40
  -7   0  -7    0.20    0.30
  -7   0  -7   -0.10    0.30
  -8   0  -7   -0.10    0.30
  -8   0  -7    0.30    0.30
  -9   0  -7   -0.10    0.30
  -9   1   7    0.50    0.40
  -8   1   7   -0.20    0.30
  -7   1   7    2.10    0.50
  -6   1   7    2.90    0.50
  -5   1   7    1.70    0.40
  -4   1   7   16.00    0.90
  -4   1   7   17.00    1.20
  -3   1   7    1.60    0.30
  -3   1   7    2.20    0.50
  -2   1   7   25.30    1.10
  -2   1   7   25.40    1.40
   1  -1  -7  173.68    6.10
   0  -1  -7    4.20    0.50
   0   1   7    4.00    0.40
  -1  -1  -7   65.69    2.60
  -2  -1  -7    6.50    0.60
  -3  -1  -7   41.40    1.80
  -4  -1  -7   21.30    1.10
  -5  -1  -7    8.80    0.70
  -5  -1  -7    9.10    0.70
  -6  -1  -7    0.60    0.30
  -6  -1  -7    1.50    0.40
  -7  -1  -7   10.00    0.80
  -7  -1  -7   11.50    0.90
  -8  -1  -7    1.10    0.50
  -8  -1  -7    1.20    0.40
  -9  -1  -7   -0.10    0.40
 -10  -1  -7    0.10    0.40
  -9   2   7    0.50    0.40
  -8   2   7    0.60    0.40
  -7   2   7    4.20    0.60
  -6   2   7    2.40    0.50
  -5   2   7   13.30    1.10
  -5   2   7   15.20    0.90
  -4   2   7   -0.20    0.20
  -4   2   7   -0.20    0.30
  -3   2   7   13.80    0.80
  -3   2   7   14.60    1.10
  -2   2   7  144.19    5.30
  -2   2   7  144.59    4.60
  -1   2   7    1.20    0.40
  -1   2   7    1.40    0.30
   0  -2  -7   84.29    3.30
   0   2   7   86.79    2.80
  -1  -2  -7    5.60    0.60
  -2  -2  -7   61.59    2.50
  -3  -2  -7   37.50    1.70
  -4  -2  -7   -0.10    0.30
  -5  -2  -7   25.40    1.30
  -5  -2  -7   27.20    1.30
  -6  -2  -7   16.20    1.00
  -6  -2  -7   14.20    0.90
  -7  -2  -7    6.20    0.70
  -7  -2  -7    5.10    0.70
  -8  -2  -7   -0.30    0.30
  -9  -2  -7    1.10    0.50
 -10  -2  -7    0.30    0.40
 -11  -2  -7    0.60    0.50
  -9   3   7    0.50    0.40
  -8   3   7    0.20    0.40
  -7   3   7    0.50    0.40
  -6   3   7    1.20    0.40
  -5   3   7   10.10    1.10
  -5   3   7    7.30    0.70
  -4   3   7    0.20    0.30
  -4   3   7    0.10    0.40
  -3   3   7    1.10    0.30
  -3   3   7    1.00    0.40
  -2   3   7    8.20    0.90
  -2   3   7    8.70    0.60
  -1   3   7   50.69    2.30
  -1   3   7   50.59    1.80
   0   3   7   47.50    1.70
   0   3   7   48.00    2.20
  -1  -3  -7  137.89    5.00
  -2  -3  -7   14.80    0.90
  -3  -3  -7    4.80    0.60
  -4  -3  -7   26.00    1.30
  -5  -3  -7    0.70    0.30
  -5  -3  -7    0.40    0.30
  -6  -3  -7    7.20    0.60
  -6  -3  -7    7.50    0.80
  -7  -3  -7   14.10    0.90
  -7  -3  -7   13.50    1.00
  -8  -3  -7    1.40    0.50
  -9  -3  -7    0.10    0.40
 -10  -3  -7    3.10    0.70
 -11  -3  -7   -0.20    0.40
  -8   4   7    0.50    0.40
  -7   4   7    0.40    0.30
  -6   4   7   -0.40    0.30
  -5   4   7   35.70    2.10
  -5   4   7   34.70    1.50
  -4   4   7    9.50    0.70
  -4   4   7    9.80    1.10
  -3   4   7    2.10    0.60
  -3   4   7    2.00    0.40
  -2   4   7    2.50    0.40
  -2   4   7    2.10    0.60
  -1   4   7   16.90    0.80
  -1   4   7   18.60    1.20
   0   4   7   76.99    3.20
   0   4   7   79.69    2.70
  -1  -4  -7   89.39    3.60
   1   4   7   90.39    3.60
  -2  -4  -7  129.79    4.80
  -3  -4  -7   46.80    2.00
  -4  -4  -7   36.10    1.70
  -5  -4  -7   39.10    1.70
  -5  -4  -7   40.30    1.80
  -6  -4  -7    3.50    0.60
  -6  -4  -7    3.40    0.50
  -7  -4  -7    0.00    0.40
  -7  -4  -7   -0.10    0.30
  -8  -4  -7    3.10    0.60
  -9  -4  -7   10.10    1.10
 -10  -4  -7    0.30    0.40
 -11  -4  -7    0.00    0.50
  -6   5   7    0.50    0.50
  -6   5   7    0.70    0.30
  -5   5   7   16.50    1.00
  -5   5   7   15.00    1.40
  -4   5   7   14.80    0.90
  -4   5   7   13.20    1.40
  -3   5   7    2.60    0.60
  -3   5   7    1.90    0.40
  -2   5   7    1.00    0.30
  -2   5   7    0.50    0.40
  -1   5   7    0.80    0.30
  -1   5   7    1.50    0.50
   0   5   7    8.70    1.00
   1   5   7    2.40    0.50
  -2  -5  -7   39.90    1.90
  -3  -5  -7   10.80    0.80
  -4  -5  -7    2.00    0.40
  -5  -5  -7    0.10    0.30
  -5  -5  -7    0.10    0.30
  -6  -5  -7   -0.10    0.30
  -6  -5  -7    0.50    0.30
  -7  -5  -7    3.10    0.60
  -8  -5  -7   13.90    1.10
  -9  -5  -7    0.20    0.40
 -10  -5  -7   -0.20    0.40
 -11  -5  -7   -0.20    0.40
  -6   6   7    0.90    0.70
  -5   6   7   17.30    1.00
  -5   6   7   15.10    1.70
  -4   6   7   23.80    1.20
  -4   6   7   21.80    1.70
  -3   6   7    2.80    0.40
  -3   6   7    2.30    0.70
  -2   6   7    1.50    0.50
  -2   6   7    1.30    0.30
  -1   6   7    0.10    0.20
  -1   6   7    0.00    0.40
   0   6   7   43.50    2.20
   1   6   7   11.50    1.00
   2   6   7    0.00    0.30
  -3  -6  -7    2.10    0.50
  -4  -6  -7    1.00    0.40
  -5  -6  -7   23.80    1.30
  -5  -6  -7   24.10    1.30
  -6  -6  -7   12.30    0.90
  -6  -6  -7   12.60    0.90
  -7  -6  -7    2.10    0.50
  -8  -6  -7    5.60    0.80
  -9  -6  -7    1.20    0.60
 -10  -6  -7    0.80    0.50
 -11  -6  -7   -0.10    0.50
  -6   7   7    0.50    0.60
  -5   7   7    6.60    1.20
  -4   7   7   -0.20    0.50
  -4   7   7    0.10    0.20
  -3   7   7    5.70    0.90
  -2   7   7    0.00    0.10
  -2   7   7    0.50    0.40
  -1   7   7    6.10    0.60
  -1   7   7    4.70    0.80
   0   7   7   72.89    3.30
  -1  -7  -7    5.90    0.40
   1   7   7    6.70    0.90
   2   7   7    0.00    0.30
  -3  -7  -7   10.90    0.90
  -4  -7  -7    1.00    0.40
  -5  -7  -7   12.00    0.90
  -5  -7  -7   10.30    0.90
  -6  -7  -7   13.10    1.00
  -7  -7  -7    2.70    0.60
  -8  -7  -7    0.00    0.40
  -9  -7  -7    0.90    0.50
 -10  -7  -7    1.20    0.50
 -11  -7  -7    0.10    0.50
  -6   8   7   -0.20    0.60
  -5   8   7    1.70    0.80
  -4   8   7    9.30    1.30
  -3   8   7   -0.10    0.50
  -2   8   7    3.40    0.80
  -2   8   7    4.00    0.50
  -1   8   7   38.30    2.20
   0   8   7   50.39    2.60
   1   8   7    3.70    0.80
   2   8   7    0.90    0.50
  -3  -8  -7   37.40    1.90
   3   8   7   35.90    1.90
  -4  -8  -7   -0.10    0.30
  -5  -8  -7    0.60    0.40
  -5  -8  -7    1.00    0.40
  -6  -8  -7    0.10    0.40
  -7  -8  -7    1.90    0.50
  -8  -8  -7    0.20    0.40
  -9  -8  -7   -0.20    0.40
 -10  -8  -7   -0.10    0.50
  -6   9   7    0.30    0.80
  -5   9   7   -0.20    0.60
  -4   9   7    0.30    0.60
  -3   9   7   -0.30    0.40
  -2   9   7   13.40    1.50
  -1   9   7    0.00    0.40
   0   9   7   59.89    3.00
   1   9   7   30.80    1.90
  -2  -9  -7   47.50    1.90
   2   9   7   50.39    2.50
   3   9   7   24.60    1.60
  -4  -9  -7    3.10    0.60
  -4  -9  -7    1.90    0.40
  -5  -9  -7    3.50    0.60
  -5  -9  -7    3.60    0.60
  -6  -9  -7    0.90    0.40
  -7  -9  -7    1.60    0.50
  -8  -9  -7   -0.30    0.40
  -9  -9  -7   -0.50    0.40
 -10  -9  -7    0.20    0.50
  -5  10   7    0.20    0.70
  -4  10   7    0.90    0.70
  -3  10   7    6.60    1.20
  -2  10   7    8.80    1.30
  -1  10   7    3.20    0.80
   0  10   7  156.58    6.30
   1  10   7   14.50    1.30
   2  10   7   51.29    2.60
   3  10   7    3.80    0.70
  -4 -10  -7    2.40    0.60
  -4 -10  -7    2.50    0.50
  -5 -10  -7    9.20    0.90
  -6 -10  -7    0.00    0.30
  -7 -10  -7    1.20    0.50
  -8 -10  -7   -0.40    0.30
  -9 -10  -7    2.00    0.70
 -10 -10  -7    0.90    0.60
  -4  11   7   -0.10    0.70
  -3  11   7    0.70    0.70
  -2  11   7    1.30    0.70
  -1  11   7    5.30    1.10
   0  11   7    0.80    0.60
   1  11   7    3.70    0.80
   2  11   7    0.30    0.50
  -3 -11  -7   -0.20    0.20
   3  11   7    0.00    0.40
  -4 -11  -7    5.20    0.70
  -4 -11  -7    6.30    0.90
  -5 -11  -7    1.10    0.40
  -6 -11  -7    0.00    0.30
  -7 -11  -7   -0.30    0.40
  -8 -11  -7    6.20    0.90
  -9 -11  -7   -0.20    0.40
 -10 -11  -7    0.80    0.50
  -3  12   7    0.40    0.70
  -2  12   7    1.00    0.70
  -1  12   7    1.40    0.80
   0  12   7    0.10    0.50
   1  12   7    7.80    1.20
   2  12   7   -0.70    0.40
   3  12   7    1.80    0.60
  -4 -12  -7    0.50    0.30
  -4 -12  -7    0.30    0.30
  -5 -12  -7    2.50    0.50
  -6 -12  -7    0.10    0.40
  -7 -12  -7    1.80    0.60
  -8 -12  -7    1.60    0.60
  -9 -12  -7    0.30    0.50
 -10 -12  -7   -0.40    0.50
  -2  13   7   -0.60    0.50
  -1  13   7    1.00    0.80
   0  13   7    1.40    0.80
   1  13   7    0.10    0.60
   2  13   7   -0.20    0.50
   3  13   7    0.80    0.60
  -4 -13  -7    0.30    0.30
  -5 -13  -7    0.30    0.40
  -6 -13  -7    0.60    0.40
  -7 -13  -7   -0.70    0.40
  -8 -13  -7    0.50    0.50
  -9 -13  -7   -0.10    0.50
  -1  14   7   -0.30    0.70
   0  14   7    0.30    0.70
   1  14   7    0.50    0.60
   2  14   7    0.20    0.60
  -5 -14  -7    1.20    0.50
  -6 -14  -7    0.40    0.40
  -8 -14  -7    0.20    0.50
  -9 -14  -7    0.10    0.50
   0  15   7   -0.50    0.70
   1  15   7    0.20    0.70
   2  15   7    0.40    0.60
  -6 -15  -7   -0.10    0.40
  -7 -15  -7    1.20    0.50
  -8 -15  -7    0.90    0.60
  -6 -16  -7    0.30    0.50
  -7 -16  -7    0.20    0.50
  -5 -14   8   -0.40    0.50
  -4 -14   8   -0.30    0.50
  -3 -14   8   -0.50    0.50
  -2 -14   8    0.20    0.50
  -1 -14   8    0.00    0.50
   0 -14   8   -0.20    0.50
   1 -14   8    0.70    0.60
  -6 -13   8    0.50    0.50
  -5 -13   8    0.30    0.50
  -4 -13   8    0.30    0.50
  -3 -13   8   -0.10    0.40
  -2 -13   8    1.40    0.60
  -1 -13   8    0.30    0.50
   0 -13   8    0.60    0.60
   1 -13   8   -0.40    0.50
   2 -13   8   -0.40    0.50
  -7 -12   8   -0.60    0.40
  -6 -12   8    0.00    0.50
  -5 -12   8    0.30    0.50
  -4 -12   8    0.30    0.40
  -3 -12   8    0.30    0.40
  -2 -12   8    1.80    0.50
  -1 -12   8    1.80    0.60
   0 -12   8    0.40    0.50
  -1  12  -8    1.00    0.60
   1 -12   8    0.20    0.60
  -2  12  -8    0.80    0.60
   2 -12   8    0.80    0.60
  -8 -11   8   -0.30    0.50
  -7 -11   8    0.40    0.50
  -6 -11   8    0.00    0.40
  -5 -11   8    2.10    0.60
  -4 -11   8   -0.10    0.40
  -3 -11   8    0.50    0.40
  -2 -11   8    0.90    0.50
  -1 -11   8    0.50    0.40
   0 -11   8   -0.20    0.40
  -1  11  -8    2.40    0.70
   1 -11   8    2.10    0.60
  -2  11  -8   -0.20    0.40
   2 -11   8    0.20    0.50
  -3  11  -8    0.10    0.50
  -8 -10   8    0.10    0.50
  -7 -10   8    0.40    0.50
  -6 -10   8    0.10    0.40
  -5 -10   8    0.50    0.40
  -4 -10   8    1.90    0.50
  -3 -10   8    0.30    0.40
  -2 -10   8    4.70    0.70
  -1 -10   8   11.10    0.90
   0  10  -8   -0.10    0.40
   0 -10   8   -0.60    0.30
  -1  10  -8    3.20    0.70
   1 -10   8    1.80    0.60
  -2  10  -8    0.00    0.40
   2 -10   8    0.00    0.40
  -3  10  -8    1.20    0.60
  -4  10  -8    0.20    0.50
  -8  -9   8   -0.20    0.50
  -7  -9   8    0.20    0.40
  -7  -9   8   -0.10    0.40
  -6  -9   8    1.00    0.50
  -6  -9   8    1.50    0.50
  -5  -9   8   -0.20    0.30
  -4  -9   8   -0.30    0.30
  -3  -9   8    1.40    0.40
  -2  -9   8    3.40    0.60
  -1  -9   8    2.10    0.50
   0   9  -8    1.90    0.50
   0  -9   8    1.40    0.50
  -1   9  -8    1.60    0.50
   1  -9   8    0.70    0.50
  -2   9  -8    0.20    0.40
   2  -9   8   -0.10    0.40
  -3   9  -8    0.30    0.40
  -4   9  -8   -0.50    0.40
  -5   9  -8    0.30    0.50
  -9  -8   8    0.70    0.50
  -8  -8   8    0.70    0.50
  -7  -8   8    0.20    0.40
  -6  -8   8    0.60    0.40
  -6  -8   8    1.00    0.40
  -5  -8   8    2.40    0.50
  -5  -8   8    2.20    0.50
  -4  -8   8    1.60    0.50
  -4  -8   8    2.00    0.40
  -3  -8   8    9.60    0.80
  -2  -8   8    0.30    0.30
   1   8  -8   13.60    0.90
  -1  -8   8   14.50    0.90
   0   8  -8    5.40    0.70
   0  -8   8    5.50    0.70
  -1   8  -8    0.20    0.30
   1  -8   8   -0.10    0.30
  -2   8  -8   -0.10    0.30
   2  -8   8    0.10    0.40
  -3   8  -8    0.30    0.40
  -4   8  -8    0.80    0.50
  -5   8  -8    1.40    0.60
  -6   8  -8    1.90    0.70
  -9  -7   8   -0.10    0.50
  -8  -7   8   -0.30    0.40
  -7  -7   8    2.30    0.60
  -6  -7   8    5.10    0.70
  -6  -7   8    4.60    0.70
  -5  -7   8    1.50    0.50
  -5  -7   8    2.20    0.50
  -4  -7   8    0.80    0.30
  -4  -7   8    1.70    0.40
  -3  -7   8    7.90    0.60
  -3  -7   8    8.30    0.70
  -2  -7   8    2.90    0.50
   1   7  -8    0.70    0.30
  -1  -7   8    1.10    0.30
   0   7  -8    0.60    0.30
   0  -7   8    0.50    0.40
  -1   7  -8    6.20    0.70
   1  -7   8    4.50    0.70
  -2   7  -8    1.20    0.50
   2  -7   8    1.70    0.50
  -3   7  -8   -0.30    0.30
  -4   7  -8    0.60    0.40
  -5   7  -8    7.40    1.00
  -6   7  -8    3.70    0.80
  -9  -6   8   -0.10    0.40
  -8  -6   8    4.40    0.70
  -7  -6   8    0.20    0.40
  -6  -6   8    1.40    0.50
  -6  -6   8    1.80    0.50
  -5  -6   8    4.40    0.60
  -5  -6   8    4.90    0.60
  -4  -6   8   19.10    1.10
  -4  -6   8   19.00    1.00
  -3  -6   8   10.90    0.70
  -3  -6   8    9.80    0.70
  -2  -6   8    0.50    0.20
  -2  -6   8   -0.10    0.20
   1   6  -8   -0.40    0.20
  -1  -6   8   -0.20    0.20
  -1  -6   8    0.00    0.20
   0   6  -8   28.50    1.30
   0  -6   8   25.70    1.30
  -1   6  -8    1.00    0.40
   1  -6   8    1.20    0.40
  -2   6  -8   30.70    1.60
   2  -6   8   29.20    1.60
  -3   6  -8    8.90    1.00
  -4   6  -8   -0.10    0.30
  -5   6  -8   18.00    1.30
  -6   6  -8    3.60    0.80
  -7   6  -8    2.30    0.70
  -9  -5   8   -0.20    0.40
  -8  -5   8    0.50    0.50
  -7  -5   8    0.20    0.40
  -6  -5   8   -0.20    0.30
  -5  -5   8    0.00    0.20
  -5  -5   8    0.40    0.30
  -4  -5   8   10.20    0.70
  -4  -5   8   11.70    0.80
  -3  -5   8   38.70    1.70
  -3  -5   8   40.70    1.60
   2   5  -8    1.20    0.30
  -2  -5   8    1.70    0.30
  -2  -5   8    1.40    0.30
   1   5  -8   11.10    0.70
  -1  -5   8   11.20    0.70
  -1  -5   8   10.50    0.60
   0   5  -8   16.70    0.90
   0  -5   8   17.20    1.00
   0  -5   8   17.90    0.80
  -1   5  -8    7.60    0.60
   1  -5   8    7.20    0.80
  -2   5  -8   10.40    0.80
   2  -5   8    9.80    1.00
  -3   5  -8    6.10    0.70
  -4   5  -8    6.00    0.80
  -5   5  -8    0.40    0.40
  -6   5  -8    0.90    0.50
  -7   5  -8    0.20    0.40
  -9  -4   8    0.70    0.50
  -8  -4   8    4.20    0.70
  -7  -4   8    0.00    0.40
  -6  -4   8    0.00    0.30
  -5  -4   8    3.40    0.50
  -4  -4   8    0.70    0.30
  -4  -4   8    0.10    0.30
  -3  -4   8    0.50    0.30
  -3  -4   8    0.00    0.10
   2   4  -8   19.40    1.00
  -2  -4   8   18.60    0.90
  -2  -4   8   19.80    0.90
   1   4  -8    2.20    0.40
  -1  -4   8    2.40    0.30
  -1  -4   8    2.40    0.40
   0   4  -8   12.10    0.70
   0  -4   8   12.20    0.60
   0  -4   8   11.10    0.80
  -1   4  -8    2.10    0.40
   1  -4   8    3.00    0.50
  -2   4  -8   10.70    0.80
  -3   4  -8    0.80    0.30
  -4   4  -8    5.30    0.70
  -5   4  -8   -0.10    0.30
  -6   4  -8    4.10    0.70
  -7   4  -8    0.80    0.50
  -8   4  -8    0.80    0.60
  -9  -3   8    0.90    0.50
  -8  -3   8    0.70    0.50
  -7  -3   8    0.30    0.40
  -6  -3   8    0.20    0.30
  -5  -3   8    2.10    0.40
  -4  -3   8    0.00    0.30
  -4  -3   8    0.20    0.30
  -3  -3   8    5.40    0.50
  -3  -3   8    5.70    0.60
   2   3  -8    9.40    0.70
  -2  -3   8   10.20    0.60
  -2  -3   8   10.50    0.60
   1   3  -8   23.70    1.20
  -1  -3   8   25.30    1.10
  -1  -3   8   24.00    1.00
   0   3  -8    6.50    0.60
   0  -3   8    6.40    0.50
   0  -3   8    5.30    0.40
  -1   3  -8    0.80    0.30
   1  -3   8    0.40    0.30
  -2   3  -8    0.40    0.30
  -3   3  -8    0.10    0.30
  -4   3  -8    9.00    0.60
  -4   3  -8    9.10    0.80
  -5   3  -8    0.30    0.30
  -6   3  -8   -0.20    0.30
  -7   3  -8    0.00    0.30
  -8   3  -8    0.60    0.50
  -9  -2   8    0.20    0.40
  -8  -2   8    1.50    0.50
  -7  -2   8    0.70    0.40
  -6  -2   8    0.00    0.30
  -5  -2   8   23.50    1.20
  -4  -2   8   66.29    2.40
   3   2  -8    1.50    0.40
  -3  -2   8    1.50    0.30
  -3  -2   8    2.20    0.40
   2   2  -8   13.30    0.80
  -2  -2   8   14.70    0.70
  -2  -2   8   13.80    0.80
  -1  -2   8    1.00    0.20
  -1  -2   8    0.70    0.20
   0   2  -8  126.69    4.50
   0  -2   8  128.09    4.00
   0  -2   8  123.59    4.30
  -1   2  -8   47.50    1.90
   1  -2   8   44.80    1.90
  -2   2  -8   38.20    1.70
  -3   2  -8    6.90    0.60
  -4   2  -8    0.70    0.30
  -4   2  -8    0.70    0.30
  -5   2  -8    2.70    0.40
  -5   2  -8    1.50    0.40
  -6   2  -8   -0.30    0.30
  -7   2  -8    0.90    0.50
  -8   2  -8    0.30    0.40
  -9   2  -8   -0.10    0.50
  -9  -1   8    0.10    0.40
  -8  -1   8    0.40    0.40
  -7  -1   8    0.40    0.40
  -6  -1   8    1.40    0.40
  -5  -1   8    0.10    0.30
  -4  -1   8    3.50    0.50
   3   1  -8   13.20    0.90
  -3  -1   8   12.40    0.70
   2   1  -8    0.70    0.30
  -2  -1   8    0.80    0.30
  -2  -1   8    1.10    0.20
   1   1  -8    4.10    0.50
  -1  -1   8    4.20    0.40
  -1  -1   8    3.10    0.40
   0   1  -8   31.50    1.40
   0  -1   8   30.80    1.30
   0  -1   8   32.30    1.20
  -1   1  -8    7.20    0.60
  -2   1  -8    7.50    0.60
  -3   1  -8    2.40    0.40
  -4   1  -8    0.20    0.30
  -5   1  -8    1.10    0.30
  -5   1  -8    0.70    0.30
  -6   1  -8    0.90    0.30
  -6   1  -8    0.70    0.30
  -7   1  -8   -0.20    0.30
  -7   1  -8    0.00    0.30
  -8   1  -8    0.70    0.50
  -9   0   8    0.30    0.40
  -8   0   8    0.60    0.40
  -7   0   8    1.50    0.50
  -6   0   8    9.40    0.90
  -5   0   8    4.60    0.60
  -4   0   8   55.79    2.10
  -4   0   8   54.09    2.40
   3   0  -8   26.70    1.40
  -3   0   8   27.20    1.20
  -2   0   8    2.70    0.30
  -2   0   8    2.50    0.40
   1   0  -8    6.70    0.60
  -1   0   8    7.20    0.50
  -1   0   8    7.90    0.50
   0   0  -8   41.40    1.80
   0   0   8   41.20    1.50
  -1   0  -8    2.00    0.40
  -2   0  -8   10.20    0.70
  -3   0  -8   15.80    0.90
  -4   0  -8    5.60    0.60
  -5   0  -8    0.50    0.30
  -5   0  -8    0.00    0.20
  -6   0  -8    0.00    0.30
  -6   0  -8    0.10    0.20
  -7   0  -8   -0.20    0.30
  -7   0  -8    0.00    0.30
  -8   0  -8   -0.10    0.30
  -8   0  -8    0.40    0.40
  -9   1   8    0.50    0.40
  -8   1   8    0.30    0.40
  -7   1   8   -0.10    0.30
  -6   1   8    0.80    0.40
  -5   1   8    3.90    0.60
  -4   1   8   58.69    2.30
  -4   1   8   61.89    2.70
  -3   1   8   -0.30    0.20
  -3   1   8    0.20    0.30
   2  -1  -8   50.89    2.30
  -2   1   8   55.49    2.00
   1  -1  -8    0.30    0.20
  -1   1   8    0.60    0.20
   0  -1  -8   77.49    3.10
   0   1   8   77.89    2.60
  -1  -1  -8  129.29    4.70
  -2  -1  -8    8.10    0.70
  -3  -1  -8   14.50    0.90
  -4  -1  -8    2.40    0.50
  -5  -1  -8    9.80    0.70
  -5  -1  -8    8.70    0.70
  -6  -1  -8    0.00    0.20
  -6  -1  -8    0.10    0.30
  -7  -1  -8    7.80    0.80
  -7  -1  -8    8.00    0.80
  -8  -1  -8    2.20    0.50
  -8  -1  -8    1.20    0.50
  -9  -1  -8    0.90    0.50
  -9   2   8    0.30    0.40
  -8   2   8    0.30    0.40
  -7   2   8    0.60    0.40
  -6   2   8    1.00    0.40
  -5   2   8    6.40    0.70
  -4   2   8    0.10    0.30
  -4   2   8    0.50    0.40
  -3   2   8   75.99    2.70
  -3   2   8   73.39    3.20
  -2   2   8    3.00    0.60
  -2   2   8    3.20    0.40
   1  -2  -8  158.38    6.00
  -1   2   8  163.48    5.20
  -1   2   8  170.98    6.00
   0  -2  -8  130.79    5.00
   0   2   8  139.89    4.40
  -1  -2  -8   20.30    1.20
  -2  -2  -8    1.30    0.40
  -3  -2  -8    3.00    0.50
  -4  -2  -8  125.59    4.60
  -5  -2  -8    0.00    0.20
  -5  -2  -8    0.40    0.30
  -6  -2  -8    0.00    0.30
  -6  -2  -8    0.10    0.30
  -7  -2  -8    2.90    0.50
  -7  -2  -8    2.30    0.50
  -8  -2  -8   15.00    1.10
  -8  -2  -8   12.80    1.00
  -9  -2  -8    0.00    0.40
 -10  -2  -8    0.40    0.40
 -11  -2  -8    0.30    0.50
  -9   3   8    0.90    0.50
  -8   3   8    0.40    0.40
  -7   3   8    0.50    0.40
  -6   3   8    0.10    0.30
  -5   3   8    7.10    1.00
  -5   3   8   10.30    0.80
  -4   3   8    1.60    0.50
  -4   3   8    1.70    0.40
  -3   3   8   39.00    2.10
  -3   3   8   38.80    1.60
  -2   3   8    6.50    0.50
  -2   3   8    7.60    0.90
  -1   3   8    4.70    0.50
  -1   3   8    4.40    0.70
   0  -3  -8   26.90    1.50
   0   3   8   25.40    1.10
  -1  -3  -8    2.10    0.40
  -2  -3  -8    4.60    0.60
  -3  -3  -8    2.20    0.50
  -4  -3  -8   24.50    1.30
  -5  -3  -8    2.60    0.50
  -5  -3  -8    2.30    0.50
  -6  -3  -8    3.00    0.60
  -6  -3  -8    2.70    0.50
  -7  -3  -8    5.70    0.70
  -7  -3  -8    5.50    0.80
  -8  -3  -8    1.30    0.50
  -9  -3  -8    4.80    0.80
 -10  -3  -8    0.50    0.50
 -11  -3  -8    0.40    0.50
  -8   4   8    0.80    0.40
  -7   4   8    0.00    0.30
  -6   4   8    0.40    0.30
  -5   4   8    2.90    0.50
  -5   4   8    3.20    0.80
  -4   4   8    3.90    0.80
  -4   4   8    3.40    0.50
  -3   4   8   16.50    0.90
  -3   4   8   17.90    1.30
  -2   4   8   17.10    0.90
  -2   4   8   15.70    1.20
  -1   4   8   13.70    1.10
  -1   4   8   13.90    0.80
   0   4   8    5.60    0.80
   0   4   8    6.10    0.60
  -1  -4  -8   20.80    1.30
  -2  -4  -8   16.60    1.10
  -3  -4  -8   29.30    1.50
  -4  -4  -8    1.60    0.40
  -5  -4  -8    4.70    0.60
  -5  -4  -8    4.50    0.60
  -6  -4  -8    2.60    0.50
  -6  -4  -8    2.80    0.50
  -7  -4  -8    6.00    0.80
  -7  -4  -8    4.70    0.60
  -8  -4  -8    1.00    0.50
  -9  -4  -8    0.20    0.40
 -10  -4  -8   -0.40    0.40
 -11  -4  -8   -0.30    0.50
  -7   5   8    0.50    0.40
  -6   5   8    0.30    0.30
  -5   5   8    1.30    0.60
  -5   5   8    2.20    0.50
  -4   5   8    6.80    0.70
  -4   5   8    6.40    1.00
  -3   5   8   30.10    1.30
  -3   5   8   27.70    1.80
  -2   5   8    7.10    0.60
  -2   5   8    6.30    0.90
  -1   5   8   10.40    0.70
  -1   5   8   11.80    1.10
   0   5   8    4.20    0.70
   1   5   8   20.20    1.30
  -2  -5  -8    8.20    0.90
  -3  -5  -8   10.90    0.90
  -4  -5  -8    0.90    0.40
  -5  -5  -8    3.10    0.50
  -5  -5  -8    3.10    0.60
  -6  -5  -8    2.00    0.50
  -6  -5  -8    1.20    0.50
  -7  -5  -8   18.50    1.30
  -8  -5  -8    1.20    0.50
  -9  -5  -8    6.40    0.90
 -10  -5  -8    0.50    0.50
 -11  -5  -8   -0.30    0.50
  -6   6   8   -0.20    0.50
  -5   6   8    0.10    0.50
  -5   6   8    0.70    0.40
  -4   6   8    3.90    0.50
  -4   6   8    4.40    0.90
  -3   6   8   -0.30    0.30
  -3   6   8    0.40    0.30
  -2   6   8    0.50    0.50
  -2   6   8    1.20    0.30
  -1   6   8    3.40    0.50
  -1   6   8    2.00    0.60
   0   6   8    7.40    1.00
   1   6   8    1.40    0.50
  -2  -6  -8    6.90    0.90
  -3  -6  -8    4.30    0.70
  -4  -6  -8   11.10    0.90
  -5  -6  -8    7.30    0.80
  -5  -6  -8    7.30    0.80
  -6  -6  -8    1.00    0.40
  -6  -6  -8    0.10    0.30
  -7  -6  -8    5.00    0.80
  -8  -6  -8    0.90    0.50
  -9  -6  -8   -0.20    0.40
 -10  -6  -8    0.40    0.50
  -6   7   8    1.10    0.80
  -5   7   8    3.20    0.90
  -4   7   8   19.10    1.00
  -4   7   8   16.80    1.80
  -3   7   8    3.70    0.50
  -3   7   8    2.40    0.70
  -2   7   8    0.80    0.30
  -2   7   8    0.40    0.50
  -1   7   8    7.10    0.60
  -1   7   8    8.00    1.10
   0   7   8   33.60    2.00
   1   7   8    1.40    0.50
   2   7   8    9.10    1.00
  -3  -7  -8    6.70    0.90
  -4  -7  -8    1.40    0.50
  -5  -7  -8    6.20    0.80
  -5  -7  -8    6.40    0.80
  -6  -7  -8    1.40    0.50
  -6  -7  -8    2.40    0.50
  -7  -7  -8    3.00    0.60
  -8  -7  -8    3.10    0.70
  -9  -7  -8    0.50    0.50
 -10  -7  -8    0.10    0.50
  -6   8   8   -0.10    0.70
  -5   8   8   -0.30    0.50
  -4   8   8   -0.50    0.50
  -3   8   8    2.40    0.70
  -2   8   8    0.20    0.20
  -2   8   8   -0.20    0.40
  -1   8   8    6.90    1.00
   0   8   8    5.00    0.90
   1   8   8   20.30    1.50
   2   8   8    4.30    0.80
  -3  -8  -8   22.30    1.50
  -4  -8  -8   17.60    1.20
  -5  -8  -8    5.90    0.80
  -5  -8  -8    5.80    0.70
  -6  -8  -8    0.30    0.30
  -7  -8  -8    0.30    0.40
  -8  -8  -8    0.40    0.40
  -9  -8  -8   -0.20    0.40
 -10  -8  -8    0.10    0.50
  -5   9   8   -0.40    0.60
  -4   9   8   -0.30    0.60
  -3   9   8    2.60    0.80
  -2   9   8   11.70    1.50
  -1   9   8    1.00    0.60
   0   9   8   21.10    1.60
   1   9   8   10.80    1.30
   2   9   8    0.40    0.50
   3   9   8    1.90    0.60
  -4  -9  -8   61.79    2.90
  -5  -9  -8   20.80    1.30
  -5  -9  -8   20.20    1.20
  -6  -9  -8    2.90    0.60
  -7  -9  -8    0.70    0.50
  -8  -9  -8    0.70    0.40
  -9  -9  -8   -0.10    0.50
 -10  -9  -8    0.00    0.50
  -4  10   8   -0.40    0.60
  -3  10   8    0.20    0.60
  -2  10   8    1.70    0.70
  -1  10   8   33.70    2.20
   0  10   8   20.00    1.60
   1  10   8   -0.40    0.40
   2  10   8   20.20    1.50
   3  10   8    1.90    0.60
  -4 -10  -8    9.90    1.10
  -5 -10  -8    1.80    0.50
  -5 -10  -8    1.10    0.50
  -6 -10  -8    0.00    0.30
  -7 -10  -8    0.30    0.40
  -8 -10  -8    3.10    0.70
  -9 -10  -8    0.60    0.50
 -10 -10  -8    0.60    0.50
  -4  11   8    1.40    0.90
  -3  11   8   -0.40    0.60
  -2  11   8    1.60    0.80
  -1  11   8    0.40    0.60
   0  11   8   -0.70    0.40
   1  11   8    4.10    0.90
   2  11   8    2.30    0.70
   3  11   8   10.80    1.30
  -4 -11  -8    9.00    1.10
  -4 -11  -8    8.80    0.90
  -5 -11  -8    7.50    0.90
  -6 -11  -8    0.40    0.40
  -7 -11  -8   -0.20    0.40
  -8 -11  -8    0.10    0.50
  -9 -11  -8    1.30    0.60
 -10 -11  -8    0.00    0.50
  -3  12   8   -0.20    0.60
  -2  12   8    0.50    0.70
  -1  12   8   -0.40    0.60
   0  12   8    1.90    0.70
   1  12   8    2.90    0.80
   2  12   8    0.70    0.60
   3  12   8    1.70    0.60
  -4 -12  -8    0.80    0.40
  -4 -12  -8    2.90    0.50
  -4 -12  -8    2.20    0.60
  -5 -12  -8    0.10    0.30
  -6 -12  -8    0.60    0.40
  -7 -12  -8    0.70    0.50
  -8 -12  -8    0.00    0.50
  -9 -12  -8   -0.20    0.50
  -2  13   8    0.40    0.70
  -1  13   8    0.00    0.60
   0  13   8    0.40    0.60
   1  13   8    0.60    0.60
   2  13   8    0.00    0.50
   3  13   8    0.30    0.50
  -5 -13  -8    0.40    0.40
  -6 -13  -8   -0.40    0.40
  -7 -13  -8    1.30    0.50
  -8 -13  -8    0.70    0.50
  -9 -13  -8   -0.20    0.50
  -1  14   8    0.00    0.80
   0  14   8   -0.90    0.60
   1  14   8    0.10    0.60
   2  14   8    0.30    0.60
   3  14   8   -0.20    0.50
  -6 -14  -8    0.80    0.40
  -8 -14  -8    0.20    0.50
  -9 -14  -8    0.50    0.60
   1  15   8    1.20    0.80
   2  15   8    2.20    0.90
  -6 -15  -8   -0.10    0.40
  -7 -15  -8    1.20    0.50
  -8 -15  -8    1.90    0.60
   2  16   8   -0.30    0.70
  -7 -16  -8    2.50    0.70
  -4 -14   9    0.00    0.50
  -3 -14   9    0.00    0.50
  -2 -14   9   -0.30    0.50
  -1 -14   9    0.50    0.60
   0 -14   9    0.40    0.60
  -6 -13   9    0.20    0.50
  -5 -13   9    0.60    0.50
  -4 -13   9    0.80    0.50
  -3 -13   9    0.30    0.50
  -2 -13   9   -0.20    0.50
  -1 -13   9   -0.70    0.50
   0 -13   9    0.70    0.60
   1 -13   9   -0.50    0.50
   2 -13   9    1.20    0.60
  -7 -12   9   -0.50    0.50
  -6 -12   9   -0.20    0.50
  -5 -12   9    0.40    0.50
  -4 -12   9    0.50    0.50
  -3 -12   9    0.10    0.40
  -2 -12   9    0.70    0.50
  -1 -12   9   -0.20    0.50
   0 -12   9    1.30    0.60
   1 -12   9    0.00    0.50
  -2  12  -9    1.00    0.70
   2 -12   9    0.40    0.50
  -7 -11   9   -0.70    0.40
  -6 -11   9   -0.20    0.40
  -5 -11   9    1.30    0.50
  -4 -11   9    0.60    0.40
  -3 -11   9   -0.30    0.40
  -2 -11   9    1.30    0.50
  -1 -11   9    0.60    0.40
   0 -11   9   -0.60    0.40
  -1  11  -9    0.60    0.50
   1 -11   9   -0.50    0.50
  -2  11  -9    0.00    0.50
   2 -11   9    0.10    0.50
  -3  11  -9    0.40    0.60
  -6 -10   9   -0.30    0.40
  -5 -10   9    0.50    0.40
  -4 -10   9    1.30    0.50
  -3 -10   9    0.90    0.40
  -2 -10   9    0.50    0.40
  -1 -10   9   -0.10    0.40
   0 -10   9   -0.10    0.40
  -1  10  -9    0.70    0.50
   1 -10   9    0.10    0.50
  -2  10  -9    0.50    0.40
   2 -10   9   -0.20    0.40
  -3  10  -9    1.10    0.60
  -4  10  -9    1.80    0.70
  -8  -9   9    2.90    0.70
  -7  -9   9   -0.40    0.40
  -6  -9   9    0.30    0.40
  -5  -9   9    0.20    0.40
  -4  -9   9    1.50    0.50
  -3  -9   9    0.10    0.40
  -2  -9   9    0.60    0.40
  -1  -9   9    0.50    0.40
   0   9  -9    1.50    0.50
   0  -9   9    0.60    0.40
  -1   9  -9    0.60    0.40
   1  -9   9    0.10    0.40
  -2   9  -9    0.30    0.40
   2  -9   9    0.60    0.50
  -3   9  -9    4.80    0.90
  -4   9  -9    1.60    0.60
  -8  -8   9    0.60    0.50
  -7  -8   9    0.90    0.50
  -6  -8   9    0.70    0.40
  -6  -8   9    1.00    0.40
  -5  -8   9    0.80    0.40
  -5  -8   9    2.10    0.40
  -4  -8   9    1.70    0.50
  -3  -8   9    0.40    0.40
  -2  -8   9    0.50    0.30
  -1  -8   9   -0.10    0.30
   0   8  -9    2.90    0.60
   0  -8   9    2.50    0.60
  -1   8  -9    0.10    0.40
   1  -8   9    0.30    0.40
  -2   8  -9    1.30    0.50
   2  -8   9    1.20    0.50
  -3   8  -9    5.40    0.80
  -4   8  -9    6.40    0.90
  -5   8  -9    0.90    0.50
  -8  -7   9    1.40    0.50
  -7  -7   9    0.70    0.50
  -6  -7   9    0.30    0.40
  -5  -7   9    0.70    0.40
  -5  -7   9    0.30    0.40
  -4  -7   9    1.90    0.40
  -4  -7   9    2.50    0.50
  -3  -7   9    2.60    0.40
  -3  -7   9    1.90    0.40
  -2  -7   9    1.90    0.40
   1   7  -9    1.20    0.40
  -1  -7   9    1.20    0.40
   0   7  -9   -0.10    0.30
   0  -7   9    0.10    0.30
  -1   7  -9    0.40    0.30
   1  -7   9   -0.20    0.30
  -2   7  -9    0.40    0.40
   2  -7   9   -0.40    0.30
  -3   7  -9    1.00    0.50
  -4   7  -9    9.10    1.00
  -5   7  -9    0.20    0.50
  -6   7  -9    0.60    0.50
  -9  -6   9    0.00    0.40
  -8  -6   9    0.00    0.40
  -7  -6   9    2.20    0.60
  -6  -6   9    1.90    0.50
  -5  -6   9    0.80    0.40
  -5  -6   9    1.10    0.40
  -4  -6   9    1.60    0.40
  -4  -6   9    1.20    0.40
  -3  -6   9    0.00    0.20
  -3  -6   9   -0.10    0.30
  -2  -6   9   -0.20    0.20
  -2  -6   9    0.10    0.20
   1   6  -9    1.40    0.30
  -1  -6   9    1.30    0.30
   0   6  -9    0.00    0.20
   0  -6   9    0.00    0.30
  -1   6  -9    0.30    0.30
   1  -6   9    0.60    0.40
  -2   6  -9   12.50    0.90
   2  -6   9   12.90    1.10
  -3   6  -9    1.00    0.40
  -4   6  -9    0.10    0.30
  -5   6  -9    3.30    0.70
  -6   6  -9    1.80    0.60
  -9  -5   9    0.50    0.50
  -8  -5   9    1.30    0.50
  -7  -5   9    3.90    0.70
  -6  -5   9    0.40    0.40
  -5  -5   9   13.30    0.90
  -4  -5   9   37.10    1.60
  -3  -5   9    8.60    0.70
  -3  -5   9    9.80    0.70
  -2  -5   9    4.10    0.50
  -2  -5   9    5.50    0.60
   1   5  -9    0.10    0.20
  -1  -5   9    0.40    0.30
  -1  -5   9    0.30    0.20
   0   5  -9    5.30    0.60
   0  -5   9    4.70    0.60
   0  -5   9    5.10    0.50
  -1   5  -9    3.70    0.50
   1  -5   9    3.30    0.60
  -2   5  -9   13.10    0.90
   2  -5   9   14.30    1.10
  -3   5  -9    9.90    0.80
  -4   5  -9    0.20    0.30
  -5   5  -9   -0.10    0.30
  -6   5  -9    1.30    0.50
  -7   5  -9   -0.10    0.40
  -9  -4   9   -0.10    0.40
  -8  -4   9    0.30    0.40
  -7  -4   9    0.70    0.40
  -6  -4   9   -0.50    0.30
  -5  -4   9    5.50    0.70
  -4  -4   9    5.50    0.60
  -4  -4   9    6.10    0.60
  -3  -4   9   11.00    0.70
  -3  -4   9    8.00    0.70
   2   4  -9    0.50    0.30
  -2  -4   9   -0.20    0.20
  -2  -4   9    0.00    0.20
   1   4  -9    5.40    0.60
  -1  -4   9    6.10    0.60
  -1  -4   9    5.10    0.50
   0   4  -9   -0.10    0.20
   0  -4   9    0.00    0.20
   0  -4   9   -0.10    0.30
  -1   4  -9   -0.20    0.20
   1  -4   9   -0.20    0.30
  -2   4  -9    1.10    0.40
  -3   4  -9    1.20    0.40
  -4   4  -9   -0.20    0.20
  -5   4  -9    0.20    0.30
  -6   4  -9    1.10    0.50
  -7   4  -9   -0.20    0.40
  -8   4  -9    0.10    0.50
  -9  -3   9    0.00    0.40
  -8  -3   9    0.70    0.50
  -7  -3   9    1.70    0.50
  -6  -3   9    0.20    0.40
  -5  -3   9   21.70    1.20
  -4  -3   9   92.29    3.20
  -3  -3   9    1.70    0.40
  -3  -3   9    2.00    0.40
   2   3  -9    2.20    0.40
  -2  -3   9    1.50    0.30
  -2  -3   9    1.80    0.30
   0   3  -9    0.50    0.30
   0  -3   9    0.00    0.20
   0  -3   9    0.20    0.30
  -1   3  -9    0.00    0.30
   1  -3   9    0.00    0.30
  -2   3  -9    5.90    0.60
  -3   3  -9    1.90    0.40
  -4   3  -9    0.00    0.30
  -5   3  -9    0.00    0.30
  -6   3  -9    0.00    0.30
  -7   3  -9    0.00    0.40
  -8   3  -9   -0.20    0.40
  -9  -2   9    0.20    0.40
  -8  -2   9    0.40    0.40
  -7  -2   9    0.10    0.40
  -6  -2   9    0.00    0.30
  -5  -2   9    0.40    0.30
  -4  -2   9   51.49    2.00
   3   2  -9   12.70    0.90
  -3  -2   9   14.60    0.80
   2   2  -9    0.50    0.30
  -2  -2   9    0.50    0.20
  -2  -2   9    0.40    0.20
   1   2  -9    0.80    0.30
  -1  -2   9    0.90    0.30
  -1  -2   9    0.80    0.20
   0   2  -9    0.70    0.30
   0  -2   9    0.60    0.20
   0  -2   9    0.00    0.10
  -1   2  -9   10.20    0.80
  -2   2  -9    3.20    0.50
  -3   2  -9    8.10    0.70
  -4   2  -9    2.60    0.50
  -5   2  -9    0.40    0.30
  -5   2  -9    0.20    0.20
  -6   2  -9    0.20    0.30
  -7   2  -9    1.30    0.50
  -8   2  -9    0.50    0.50
  -9   2  -9    0.20    0.50
  -9  -1   9    0.30    0.40
  -8  -1   9    0.80    0.40
  -7  -1   9    0.10    0.40
  -6  -1   9    0.70    0.40
  -5  -1   9   12.20    0.90
  -4  -1   9   -0.30    0.30
   3   1  -9    0.40    0.30
  -3  -1   9   -0.10    0.20
   2   1  -9    9.90    0.80
  -2  -1   9   10.60    0.60
  -2  -1   9    9.80    0.60
   1   1  -9   63.89    2.60
  -1  -1   9   62.99    2.20
  -1  -1   9   64.39    2.30
   0   1  -9  103.79    3.80
   0  -1   9  101.79    3.30
   0  -1   9   95.29    3.50
  -1   1  -9    2.30    0.50
  -2   1  -9    5.60    0.60
  -3   1  -9    0.20    0.30
  -4   1  -9    3.80    0.50
  -5   1  -9    0.30    0.30
  -5   1  -9    0.90    0.30
  -6   1  -9    3.50    0.60
  -6   1  -9    4.30    0.60
  -7   1  -9    1.20    0.40
  -8   1  -9    0.70    0.50
  -9   1  -9    0.70    0.60
  -9   0   9    0.30    0.40
  -8   0   9    0.40    0.40
  -7   0   9    0.40    0.40
  -6   0   9    3.80    0.60
  -5   0   9    4.30    0.60
  -4   0   9   20.90    1.10
   3   0  -9    5.20    0.70
  -3   0   9    5.20    0.60
   2   0  -9   -0.10    0.20
  -2   0   9   -0.10    0.20
   1   0  -9   63.49    2.50
  -1   0   9   57.19    2.20
  -1   0   9   63.99    2.20
   0   0  -9    9.60    0.80
   0   0   9    9.00    0.60
  -1   0  -9    2.60    0.50
  -2   0  -9    4.90    0.60
  -3   0  -9   45.70    2.00
  -4   0  -9    6.00    0.70
  -5   0  -9    1.30    0.40
  -5   0  -9    1.00    0.30
  -6   0  -9    7.50    0.80
  -6   0  -9    5.90    0.70
  -7   0  -9    1.50    0.50
  -7   0  -9    1.60    0.40
  -8   0  -9    0.60    0.50
  -8   0  -9    0.90    0.50
  -9   1   9    1.30    0.50
  -8   1   9    0.60    0.40
  -7   1   9    0.50    0.40
  -6   1   9    5.70    0.70
  -5   1   9    9.60    0.80
  -4   1   9    6.60    0.70
  -4   1   9    6.10    0.80
   3  -1  -9    1.00    0.30
  -3   1   9    2.80    0.60
  -3   1   9    1.40    0.40
   2  -1  -9    8.00    0.90
  -2   1   9    8.10    0.60
   1  -1  -9    1.50    0.40
  -1   1   9    1.70    0.30
   0  -1  -9    1.60    0.40
   0   1   9    1.40    0.30
  -1  -1  -9   30.10    1.50
  -2  -1  -9   57.09    2.40
  -3  -1  -9    9.70    0.80
  -4  -1  -9    2.60    0.50
  -5  -1  -9    3.90    0.60
  -5  -1  -9    4.90    0.60
  -6  -1  -9   -0.20    0.20
  -6  -1  -9   -0.10    0.30
  -7  -1  -9    0.20    0.30
  -7  -1  -9   -0.30    0.30
  -8  -1  -9    4.50    0.70
  -8  -1  -9    5.00    0.70
  -9  -1  -9    0.50    0.50
  -9   2   9    0.50    0.40
  -8   2   9    0.20    0.40
  -7   2   9    1.40    0.40
  -6   2   9    0.30    0.30
  -5   2   9   -0.10    0.30
  -4   2   9   22.00    1.50
  -4   2   9   21.90    1.20
  -3   2   9   14.00    1.10
  -3   2   9   13.80    0.90
  -2   2   9   14.30    0.80
  -2   2   9   16.10    1.10
   1  -2  -9   19.70    1.30
  -1   2   9   18.90    1.00
   0  -2  -9    4.50    0.60
   0   2   9    4.00    0.50
  -1  -2  -9   12.70    0.90
  -2  -2  -9   26.40    1.40
  -3  -2  -9   99.79    3.80
  -4  -2  -9    5.50    0.70
  -5  -2  -9    5.10    0.70
  -5  -2  -9    5.90    0.70
  -6  -2  -9   16.20    1.00
  -6  -2  -9   16.50    1.10
  -7  -2  -9    0.60    0.40
  -7  -2  -9    0.80    0.40
  -8  -2  -9    4.10    0.70
  -8  -2  -9    4.80    0.80
  -9  -2  -9    1.00    0.50
 -10  -2  -9    4.10    0.80
  -8   3   9    1.40    0.50
  -7   3   9    0.30    0.40
  -6   3   9    0.90    0.40
  -5   3   9    1.40    0.40
  -5   3   9    1.10    0.60
  -4   3   9   16.50    1.00
  -4   3   9   15.30    1.30
  -3   3   9   53.69    2.60
  -3   3   9   52.69    2.10
  -2   3   9    1.80    0.50
  -2   3   9    1.20    0.30
  -1   3   9    2.50    0.40
  -1   3   9    2.60    0.60
   0  -3  -9   18.80    1.20
   0   3   9   17.10    0.90
  -1  -3  -9   17.20    1.20
  -2  -3  -9    6.20    0.70
  -3  -3  -9    5.40    0.70
  -4  -3  -9    1.70    0.50
  -5  -3  -9    2.50    0.50
  -6  -3  -9    0.00    0.30
  -6  -3  -9    0.40    0.30
  -7  -3  -9    1.80    0.50
  -7  -3  -9    1.80    0.50
  -8  -3  -9    0.70    0.50
  -9  -3  -9    3.90    0.70
 -10  -3  -9    0.50    0.50
 -11  -3  -9    0.40    0.50
  -8   4   9    1.10    0.50
  -7   4   9    7.80    0.90
  -6   4   9    0.70    0.40
  -5   4   9    1.10    0.40
  -5   4   9    0.60    0.60
  -4   4   9   12.20    0.80
  -4   4   9   10.60    1.30
  -3   4   9   24.20    1.20
  -3   4   9   21.90    1.60
  -2   4   9    0.20    0.30
  -2   4   9    0.80    0.50
  -1   4   9    1.10    0.50
  -1   4   9    2.70    0.40
   0  -4  -9    0.70    0.40
   0   4   9    1.10    0.30
   0   4   9    0.90    0.40
  -1  -4  -9   24.70    1.50
  -2  -4  -9   11.70    1.00
  -3  -4  -9    7.60    0.80
  -4  -4  -9    1.50    0.50
  -5  -4  -9    1.90    0.50
  -6  -4  -9   10.20    1.00
  -6  -4  -9    7.10    0.80
  -7  -4  -9    7.60    0.80
  -7  -4  -9    5.20    0.80
  -8  -4  -9    5.80    0.90
  -9  -4  -9    0.70    0.50
 -10  -4  -9    1.00    0.50
 -11  -4  -9   -0.60    0.40
  -7   5   9    0.40    0.40
  -6   5   9    0.40    0.40
  -5   5   9    0.60    0.60
  -5   5   9   -0.20    0.30
  -4   5   9   13.70    1.50
  -4   5   9   12.80    0.90
  -3   5   9   15.20    1.30
  -3   5   9   17.30    1.00
  -2   5   9   26.40    1.20
  -2   5   9   22.80    1.60
  -1   5   9    2.00    0.40
  -1   5   9    1.80    0.60
   0   5   9    4.50    0.80
  -1  -5  -9   55.69    2.60
  -2  -5  -9    6.20    0.80
  -3  -5  -9    0.20    0.30
  -4  -5  -9    0.80    0.40
  -5  -5  -9    0.00    0.30
  -6  -5  -9    9.60    1.00
  -6  -5  -9    8.30    0.90
  -7  -5  -9    0.30    0.40
  -7  -5  -9    0.40    0.40
  -8  -5  -9    1.70    0.60
  -9  -5  -9   -0.30    0.40
 -10  -5  -9    0.30    0.50
  -6   6   9    0.90    0.40
  -5   6   9    0.10    0.30
  -5   6   9   -0.20    0.50
  -4   6   9    0.60    0.30
  -4   6   9    0.00    0.50
  -3   6   9   10.10    1.30
  -3   6   9    8.60    0.70
  -2   6   9   -0.10    0.40
  -2   6   9    0.50    0.30
  -1   6   9   12.30    1.30
  -1   6   9   11.30    0.80
   0   6   9   33.40    1.90
   1   6   9   44.10    2.30
  -2  -6  -9   -0.10    0.30
  -3  -6  -9    0.00    0.30
  -4  -6  -9   10.80    0.90
  -5  -6  -9    4.10    0.70
  -6  -6  -9    0.90    0.40
  -6  -6  -9    0.40    0.40
  -7  -6  -9    0.60    0.40
  -8  -6  -9    5.50    0.90
  -9  -6  -9    0.20    0.40
 -10  -6  -9    0.40    0.50
  -6   7   9    0.70    0.80
  -5   7   9   -0.20    0.60
  -4   7   9    0.20    0.50
  -4   7   9   -0.20    0.30
  -3   7   9    0.60    0.30
  -3   7   9    0.50    0.50
  -2   7   9    6.50    0.70
  -2   7   9    5.90    1.00
  -1   7   9   14.70    1.30
  -1   7   9   17.10    1.00
   0   7   9    8.00    1.10
   1   7   9   34.70    2.00
  -2  -7  -9   33.10    1.90
  -3  -7  -9   50.89    2.50
  -4  -7  -9    4.30    0.70
  -5  -7  -9   17.50    1.30
  -6  -7  -9    6.60    0.80
  -6  -7  -9    5.20    0.80
  -7  -7  -9   -0.30    0.30
  -8  -7  -9    0.00    0.40
  -9  -7  -9   -0.80    0.40
 -10  -7  -9   -0.60    0.50
  -6   8   9    0.20    0.70
  -5   8   9   -0.40    0.60
  -4   8   9   -0.50    0.50
  -3   8   9    0.20    0.30
  -3   8   9    0.30    0.50
  -2   8   9   24.30    1.20
  -2   8   9   23.00    1.80
  -1   8   9   20.30    1.60
   0   8   9   20.10    1.60
   1   8   9  345.17   12.30
   2   8   9    5.20    0.90
  -3  -8  -9   12.00    1.30
  -4  -8  -9    2.70    0.60
  -5  -8  -9   11.90    1.00
  -5  -8  -9   12.50    1.00
  -6  -8  -9    5.70    0.80
  -6  -8  -9    5.30    0.80
  -7  -8  -9   -0.30    0.30
  -8  -8  -9    0.60    0.50
  -9  -8  -9    0.10    0.50
 -10  -8  -9   -0.30    0.50
  -5   9   9    0.40    0.80
  -4   9   9   -0.60    0.50
  -3   9   9    0.20    0.60
  -2   9   9    0.20    0.50
  -1   9   9    8.70    1.20
   0   9   9   15.20    1.40
   1   9   9    1.60    0.70
   2   9   9    7.00    1.10
  -3  -9  -9    7.30    1.00
  -4  -9  -9    2.70    0.70
  -5  -9  -9   13.60    1.00
  -5  -9  -9   14.30    1.20
  -6  -9  -9    0.50    0.40
  -7  -9  -9    0.00    0.40
  -8  -9  -9    0.20    0.40
  -9  -9  -9    3.10    0.80
 -10  -9  -9    0.50    0.60
  -4  10   9    0.40    0.70
  -3  10   9   -0.60    0.50
  -2  10   9    2.30    0.80
  -1  10   9    1.10    0.70
   0  10   9    2.70    0.80
   1  10   9   -0.30    0.40
   2  10   9   13.50    1.40
  -3 -10  -9    0.10    0.40
   3  10   9   -0.10    0.40
  -4 -10  -9    2.60    0.70
  -5 -10  -9    0.00    0.40
  -5 -10  -9    0.50    0.40
  -6 -10  -9    3.50    0.70
  -7 -10  -9    1.00    0.50
  -8 -10  -9    0.40    0.50
  -9 -10  -9    1.90    0.70
 -10 -10  -9    0.30    0.60
  -3  11   9    0.30    0.70
  -2  11   9    0.00    0.60
  -1  11   9   -0.10    0.50
   0  11   9    4.30    1.00
   1  11   9    0.60    0.60
   2  11   9    0.90    0.60
   3  11   9    0.20    0.50
  -4 -11  -9    2.50    0.70
  -5 -11  -9    0.40    0.30
  -6 -11  -9    0.40    0.40
  -7 -11  -9    1.20    0.50
  -8 -11  -9    0.10    0.50
  -9 -11  -9    0.30    0.50
  -2  12   9    1.40    0.70
  -1  12   9    0.30    0.60
   0  12   9    0.00    0.60
   1  12   9    0.00    0.50
   2  12   9    1.20    0.70
   3  12   9   -0.60    0.40
  -4 -12  -9   -0.10    0.30
  -4 -12  -9    0.30    0.40
  -5 -12  -9    0.40    0.40
  -6 -12  -9    0.80    0.40
  -7 -12  -9    0.00    0.40
  -8 -12  -9    0.50    0.50
  -9 -12  -9   -0.30    0.50
  -1  13   9    0.60    0.70
   0  13   9   -0.10    0.50
   1  13   9    0.90    0.60
   2  13   9    0.00    0.60
   3  13   9   -0.30    0.50
  -5 -13  -9    0.30    0.40
  -6 -13  -9    6.30    0.90
  -7 -13  -9    0.30    0.50
  -8 -13  -9    1.60    0.60
  -9 -13  -9    1.00    0.60
   0  14   9    0.80    0.80
   1  14   9   -0.20    0.60
   2  14   9    0.30    0.60
   3  14   9    0.60    0.70
  -7 -14  -9    0.00    0.50
  -8 -14  -9    0.30    0.50
   1  15   9    1.60    0.90
   2  15   9    1.70    0.90
  -7 -15  -9    0.80    0.50
  -5 -13  10   -0.10    0.50
  -4 -13  10   -0.10    0.50
  -3 -13  10    0.00    0.50
  -2 -13  10    0.20    0.60
  -1 -13  10    0.70    0.60
   0 -13  10    0.20    0.60
   1 -13  10    0.00    0.60
  -6 -12  10    0.10    0.50
  -5 -12  10    0.10    0.50
  -4 -12  10   -0.30    0.40
  -3 -12  10    0.20    0.50
  -2 -12  10   -0.50    0.40
  -1 -12  10    0.00    0.50
   0 -12  10    3.40    0.80
   1 -12  10    0.10    0.60
   2 -12  10    0.30    0.50
  -6 -11  10    0.30    0.50
  -5 -11  10   -0.10    0.40
  -4 -11  10   -0.30    0.40
  -3 -11  10   -0.10    0.40
  -2 -11  10   -0.30    0.40
  -1 -11  10    0.40    0.50
   0 -11  10   -0.50    0.40
   1 -11  10    0.00    0.50
  -2  11 -10    1.50    0.60
   2 -11  10    0.40    0.50
  -6 -10  10   -0.40    0.40
  -5 -10  10    0.00    0.40
  -4 -10  10    1.60    0.50
  -3 -10  10    0.00    0.30
  -2 -10  10    0.80    0.50
  -1 -10  10    2.60    0.60
   0 -10  10    3.90    0.70
  -1  10 -10    0.50    0.50
   1 -10  10    0.10    0.50
  -2  10 -10    0.40    0.50
   2 -10  10    0.10    0.50
  -3  10 -10    0.30    0.50
  -8  -9  10    0.10    0.40
  -7  -9  10    0.80    0.40
  -5  -9  10    1.80    0.50
  -4  -9  10    1.20    0.50
  -3  -9  10    0.20    0.40
  -2  -9  10    1.30    0.50
  -1  -9  10    1.10    0.50
   0  -9  10   -0.50    0.40
  -1   9 -10    0.40    0.40
   1  -9  10   -0.20    0.40
  -2   9 -10    2.70    0.70
   2  -9  10    1.90    0.60
  -3   9 -10    0.30    0.40
  -4   9 -10    1.10    0.60
  -8  -8  10    0.70    0.50
  -7  -8  10    3.90    0.60
  -6  -8  10    0.40    0.40
  -5  -8  10   -0.50    0.30
  -5  -8  10    0.20    0.30
  -4  -8  10    0.60    0.40
  -3  -8  10    6.50    0.70
  -2  -8  10    1.60    0.50
  -1  -8  10    1.00    0.40
   0   8 -10    0.10    0.30
   0  -8  10    0.30    0.40
  -1   8 -10    4.60    0.70
   1  -8  10    3.90    0.70
  -2   8 -10    0.30    0.40
   2  -8  10   -0.60    0.40
  -3   8 -10    0.40    0.40
  -4   8 -10    2.10    0.60
  -5   8 -10   -0.20    0.40
  -8  -7  10    0.10    0.40
  -7  -7  10    0.90    0.40
  -6  -7  10    0.40    0.40
  -5  -7  10    0.90    0.40
  -4  -7  10    0.30    0.30
  -4  -7  10    0.70    0.40
  -3  -7  10    3.70    0.60
  -2  -7  10    8.90    0.80
  -1  -7  10    1.20    0.40
   0   7 -10    1.60    0.40
   0  -7  10    0.90    0.40
  -1   7 -10    1.90    0.50
   1  -7  10    1.20    0.50
  -2   7 -10    0.10    0.40
   2  -7  10   -0.10    0.40
  -3   7 -10    0.60    0.40
  -4   7 -10    0.00    0.40
  -5   7 -10    0.20    0.40
  -8  -6  10    0.90    0.50
  -7  -6  10    0.90    0.40
  -6  -6  10    0.70    0.40
  -5  -6  10    0.50    0.30
  -4  -6  10    1.40    0.40
  -4  -6  10    0.50    0.30
  -3  -6  10    0.10    0.30
  -3  -6  10   -0.20    0.30
  -2  -6  10    1.30    0.30
  -2  -6  10    1.70    0.40
   1   6 -10    6.60    0.60
  -1  -6  10    5.60    0.70
   0   6 -10    0.10    0.30
   0  -6  10    0.80    0.40
  -1   6 -10    0.70    0.30
   1  -6  10    0.30    0.40
  -2   6 -10    1.10    0.40
   2  -6  10    0.00    0.40
  -3   6 -10    0.10    0.30
  -4   6 -10    0.10    0.40
  -5   6 -10    2.10    0.60
  -6   6 -10    0.60    0.50
  -8  -5  10    0.60    0.40
  -7  -5  10    1.00    0.40
  -6  -5  10    0.20    0.30
  -5  -5  10    0.60    0.40
  -4  -5  10   10.40    0.80
  -3  -5  10    0.20    0.20
  -3  -5  10    1.90    0.40
  -2  -5  10    0.60    0.30
  -2  -5  10    0.70    0.30
   1   5 -10    0.60    0.30
  -1  -5  10    0.70    0.30
  -1  -5  10    0.60    0.30
   0   5 -10    5.00    0.60
   0  -5  10    4.60    0.60
   0  -5  10    5.40    0.50
  -1   5 -10    0.10    0.30
   1  -5  10    0.20    0.40
  -2   5 -10    3.70    0.60
  -3   5 -10    0.40    0.30
  -4   5 -10    0.80    0.40
  -5   5 -10    0.70    0.40
  -6   5 -10    0.20    0.40
  -7   5 -10    0.60    0.50
  -8  -4  10    0.60    0.40
  -7  -4  10    0.60    0.40
  -6  -4  10    0.50    0.40
  -5  -4  10    0.40    0.30
  -4  -4  10   24.70    1.30
  -3  -4  10   53.29    2.10
  -3  -4  10   54.39    2.10
   2   4 -10    3.00    0.50
  -2  -4  10    2.80    0.40
  -2  -4  10    1.40    0.30
   1   4 -10   -0.20    0.20
  -1  -4  10   -0.30    0.20
  -1  -4  10    0.20    0.30
   0   4 -10    0.90    0.30
   0  -4  10    0.40    0.30
   0  -4  10    0.60    0.20
  -1   4 -10   11.80    0.80
   1  -4  10    9.40    0.80
  -2   4 -10    7.10    0.60
  -3   4 -10    6.10    0.70
  -4   4 -10    1.20    0.40
  -5   4 -10    0.00    0.30
  -6   4 -10   -0.10    0.40
  -7   4 -10   -0.30    0.40
  -8  -3  10    1.00    0.50
  -7  -3  10    0.30    0.40
  -6  -3  10    0.10    0.30
  -5  -3  10    1.10    0.40
  -4  -3  10    5.40    0.60
  -3  -3  10    3.60    0.50
   2   3 -10   15.20    1.00
  -2  -3  10   16.10    0.80
  -2  -3  10   16.00    0.90
   1   3 -10   -0.10    0.20
  -1  -3  10    0.40    0.30
  -1  -3  10    0.30    0.30
   0   3 -10    0.40    0.30
   0  -3  10    0.70    0.40
   0  -3  10   -0.10    0.20
  -1   3 -10    7.80    0.70
   1  -3  10    6.90    0.80
  -2   3 -10    4.10    0.60
  -3   3 -10    2.80    0.50
  -4   3 -10    1.00    0.40
  -5   3 -10    0.10    0.30
  -6   3 -10    0.10    0.30
  -7   3 -10   -0.20    0.40
  -8   3 -10    0.60    0.50
  -8  -2  10    1.00    0.40
  -7  -2  10    1.00    0.40
  -6  -2  10    3.10    0.60
  -5  -2  10    9.70    0.80
  -4  -2  10    0.20    0.30
  -3  -2  10   41.50    1.70
   2   2 -10    7.30    0.80
  -2  -2  10    8.70    0.60
  -2  -2  10    8.00    0.60
   1   2 -10    2.40    0.50
  -1  -2  10    1.90    0.40
  -1  -2  10    1.90    0.40
   0   2 -10   12.30    0.90
   0  -2  10    9.90    0.70
   0  -2  10   11.80    0.70
  -1   2 -10    1.90    0.50
  -2   2 -10    5.00    0.60
  -3   2 -10    1.00    0.40
  -4   2 -10    8.40    0.70
  -5   2 -10    0.10    0.30
  -6   2 -10    0.20    0.30
  -7   2 -10    0.20    0.40
  -8   2 -10   -0.20    0.40
  -8  -1  10    0.70    0.40
  -7  -1  10   -0.10    0.30
  -6  -1  10    0.10    0.30
  -5  -1  10    1.10    0.40
  -4  -1  10    1.60    0.40
   3   1 -10   97.89    3.80
  -3  -1  10   97.39    3.40
   2   1 -10    1.70    0.50
  -2  -1  10    1.70    0.40
   1   1 -10   32.70    1.60
  -1  -1  10   31.30    1.30
  -1  -1  10   32.80    1.40
   0   1 -10    0.60    0.40
   0  -1  10    1.10    0.30
   0  -1  10    1.20    0.40
  -1   1 -10   13.60    0.90
  -2   1 -10   21.70    1.20
  -3   1 -10   -0.10    0.30
  -4   1 -10    8.60    0.80
  -5   1 -10    1.50    0.40
  -5   1 -10    2.20    0.50
  -6   1 -10    2.00    0.50
  -6   1 -10    1.70    0.50
  -7   1 -10    0.10    0.30
  -8   1 -10    1.80    0.60
  -9   1 -10    0.60    0.50
  -8   0  10    0.00    0.40
  -7   0  10    0.50    0.40
  -6   0  10    0.80    0.40
  -5   0  10    0.20    0.30
  -4   0  10   13.90    0.90
   3   0 -10    0.50    0.40
  -3   0  10    0.70    0.30
   2   0 -10   57.79    2.70
  -2   0  10   69.79    2.40
   1   0 -10    9.20    0.80
  -1   0  10    9.00    0.60
   0   0 -10   33.20    1.70
   0   0  10   32.70    1.40
  -1   0 -10   58.29    2.50
  -2   0 -10    1.00    0.40
  -3   0 -10    3.10    0.60
  -4   0 -10    5.80    0.70
  -5   0 -10   19.80    1.20
  -5   0 -10   20.00    1.10
  -6   0 -10   -0.10    0.30
  -6   0 -10    0.10    0.30
  -7   0 -10    0.80    0.40
  -7   0 -10    0.70    0.40
  -8   0 -10    0.10    0.40
  -9   0 -10    2.00    0.70
  -8   1  10    0.50    0.40
  -7   1  10    0.30    0.40
  -6   1  10   -0.20    0.30
  -5   1  10    0.70    0.40
  -4   1  10    7.00    0.70
  -3   1  10    7.90    0.70
   2  -1 -10    9.80    1.00
  -2   1  10    9.00    0.60
   1  -1 -10    2.80    0.60
  -1   1  10    3.20    0.40
   0  -1 -10    2.90    0.50
   0   1  10    2.90    0.40
  -1  -1 -10   90.89    3.60
  -2  -1 -10    1.30    0.40
  -3  -1 -10    2.00    0.50
  -4  -1 -10    3.40    0.60
  -5  -1 -10   15.30    1.00
  -6  -1 -10    0.00    0.30
  -6  -1 -10    0.30    0.30
  -7  -1 -10    4.20    0.60
  -7  -1 -10    3.20    0.60
  -8  -1 -10   -0.10    0.30
  -8  -1 -10    0.40    0.40
  -9  -1 -10    0.20    0.40
  -8   2  10    0.50    0.40
  -7   2  10    0.30    0.40
  -6   2  10    0.00    0.30
  -5   2  10    1.10    0.40
  -4   2  10   11.60    1.20
  -4   2  10   12.80    0.90
  -3   2  10   12.90    0.80
  -3   2  10   11.70    1.10
   2  -2 -10   27.20    1.60
  -2   2  10   24.40    1.20
   1  -2 -10   27.60    1.60
  -1   2  10   26.50    1.20
   0  -2 -10   12.00    1.00
   0   2  10   11.50    0.70
  -1  -2 -10    3.50    0.60
  -2  -2 -10   11.00    0.90
  -3  -2 -10    0.50    0.30
  -4  -2 -10    1.50    0.50
  -5  -2 -10    0.50    0.40
  -6  -2 -10    0.20    0.30
  -6  -2 -10   -0.20    0.30
  -7  -2 -10    2.10    0.50
  -7  -2 -10    1.90    0.50
  -8  -2 -10    3.00    0.70
  -8  -2 -10    1.20    0.50
  -9  -2 -10    3.30    0.70
 -10  -2 -10   -0.10    0.40
  -8   3  10    0.60    0.40
  -7   3  10   -0.10    0.40
  -6   3  10    2.30    0.50
  -5   3  10   -0.20    0.30
  -4   3  10    3.40    0.80
  -4   3  10    3.30    0.50
  -3   3  10   -0.20    0.40
  -3   3  10    0.00    0.30
  -2   3  10   10.60    1.20
  -2   3  10    9.20    0.70
   1  -3 -10   22.10    1.50
  -1   3  10   21.30    1.10
   0  -3 -10    0.20    0.30
   0   3  10    1.20    0.30
  -1  -3 -10   17.00    1.20
  -2  -3 -10    7.40    0.90
  -3  -3 -10    6.20    0.80
  -4  -3 -10    2.90    0.60
  -5  -3 -10    3.20    0.60
  -6  -3 -10    0.70    0.40
  -6  -3 -10   -0.10    0.30
  -7  -3 -10    0.50    0.40
  -7  -3 -10    0.20    0.30
  -8  -3 -10    1.20    0.50
  -8  -3 -10    1.60    0.50
  -9  -3 -10    0.20    0.40
 -10  -3 -10    1.70    0.60
  -8   4  10    0.70    0.50
  -7   4  10    0.50    0.40
  -6   4  10    0.40    0.40
  -5   4  10    1.20    0.60
  -5   4  10    0.20    0.30
  -4   4  10    1.90    0.40
  -4   4  10    1.80    0.60
  -3   4  10   13.30    0.90
  -3   4  10   14.80    1.30
  -2   4  10   13.90    0.90
  -2   4  10   15.10    1.30
  -1   4  10    1.80    0.40
  -1   4  10    1.90    0.60
   0  -4 -10    3.80    0.70
   0   4  10    3.70    0.50
  -1  -4 -10    7.90    0.90
  -2  -4 -10    1.30    0.50
  -3  -4 -10    0.70    0.40
  -4  -4 -10    2.20    0.50
  -5  -4 -10    5.40    0.70
  -6  -4 -10    2.20    0.50
  -6  -4 -10    0.90    0.50
  -7  -4 -10    1.70    0.50
  -7  -4 -10    2.10    0.60
  -8  -4 -10    1.30    0.50
  -9  -4 -10    2.00    0.60
 -10  -4 -10    0.20    0.50
  -7   5  10    0.10    0.40
  -6   5  10    0.60    0.40
  -5   5  10    1.10    0.70
  -5   5  10    1.50    0.40
  -4   5  10    3.30    0.50
  -4   5  10    1.80    0.70
  -3   5  10   37.40    2.30
  -3   5  10   41.10    1.70
  -2   5  10    1.90    0.70
  -2   5  10    1.70    0.40
  -1   5  10    3.60    0.50
  -1   5  10    2.80    0.70
   0   5  10    0.40    0.40
  -1  -5 -10    6.70    0.90
  -2  -5 -10    4.50    0.70
  -3  -5 -10    2.20    0.60
  -4  -5 -10    1.00    0.40
  -5  -5 -10    0.30    0.40
  -6  -5 -10    0.60    0.50
  -6  -5 -10    1.80    0.50
  -7  -5 -10    0.50    0.40
  -7  -5 -10    1.00    0.40
  -8  -5 -10    0.70    0.50
  -9  -5 -10    0.00    0.40
 -10  -5 -10   -0.10    0.50
  -6   6  10    0.50    0.40
  -5   6  10    0.20    0.30
  -5   6  10   -0.30    0.50
  -4   6  10    0.00    0.50
  -4   6  10    0.30    0.30
  -3   6  10   -0.10    0.30
  -3   6  10   -0.10    0.50
  -2   6  10    0.10    0.40
  -2   6  10   -0.10    0.20
  -1   6  10    3.30    0.50
  -1   6  10    3.00    0.80
   0   6  10   22.40    1.60
  -1  -6 -10   25.80    1.70
  -2  -6 -10    0.90    0.50
  -3  -6 -10    0.50    0.40
  -4  -6 -10   20.60    1.40
  -5  -6 -10   10.50    1.10
  -6  -6 -10    1.80    0.60
  -6  -6 -10    2.60    0.60
  -7  -6 -10    1.80    0.60
  -7  -6 -10    0.50    0.50
  -8  -6 -10    0.20    0.40
  -9  -6 -10    0.30    0.50
 -10  -6 -10   -0.30    0.50
  -5   7  10    0.60    0.40
  -5   7  10    0.60    0.70
  -4   7  10   -0.20    0.30
  -4   7  10   -0.40    0.50
  -3   7  10    4.80    0.60
  -3   7  10    5.60    1.00
  -2   7  10    7.30    0.80
  -2   7  10    6.10    1.10
  -1   7  10    1.30    0.40
  -1   7  10    2.00    0.70
   0   7  10    2.50    0.70
   1   7  10   73.49    3.40
  -2  -7 -10   40.00    2.20
  -3  -7 -10    3.80    0.70
  -4  -7 -10    4.30    0.70
  -5  -7 -10   46.80    2.30
  -6  -7 -10   12.40    1.00
  -6  -7 -10   11.30    1.00
  -7  -7 -10    0.10    0.40
  -8  -7 -10   -0.20    0.40
  -9  -7 -10   -0.20    0.50
 -10  -7 -10    0.60    0.60
  -5   8  10   -0.40    0.60
  -4   8  10   -0.40    0.50
  -3   8  10   -0.40    0.30
  -3   8  10    0.40    0.50
  -2   8  10   -0.20    0.30
  -2   8  10    0.00    0.40
  -1   8  10   -0.20    0.40
   0   8  10   79.49    3.70
   1   8  10    4.70    0.90
  -2  -8 -10    0.80    0.50
  -3  -8 -10   56.79    2.80
  -4  -8 -10    0.60    0.50
  -5  -8 -10    5.00    0.80
  -6  -8 -10    0.20    0.40
  -6  -8 -10    0.40    0.40
  -7  -8 -10    0.90    0.50
  -8  -8 -10    0.20    0.50
  -9  -8 -10    0.80    0.60
 -10  -8 -10    0.20    0.50
  -5   9  10   -0.10    0.70
  -4   9  10    0.90    0.70
  -3   9  10    0.90    0.70
  -2   9  10    0.20    0.50
  -1   9  10   -0.60    0.40
   0   9  10    0.80    0.60
   1   9  10    3.00    0.80
   2   9  10   13.90    1.50
  -3  -9 -10    2.70    0.70
  -4  -9 -10   11.40    1.20
  -5  -9 -10   11.90    1.10
  -6  -9 -10   13.00    1.00
  -7  -9 -10    0.10    0.40
  -8  -9 -10    0.30    0.40
  -9  -9 -10    0.00    0.50
 -10  -9 -10    1.00    0.70
  -4  10  10   -0.40    0.60
  -3  10  10   -0.10    0.60
  -2  10  10    0.80    0.60
  -1  10  10   -0.20    0.50
   0  10  10    0.90    0.70
   1  10  10    2.20    0.80
   2  10  10    5.60    1.00
  -3 -10 -10   -0.10    0.40
  -4 -10 -10    1.30    0.60
  -5 -10 -10    0.00    0.40
  -5 -10 -10    0.30    0.40
  -6 -10 -10    0.00    0.40
  -7 -10 -10    0.00    0.30
  -8 -10 -10    0.50    0.50
  -9 -10 -10    0.60    0.60
  -3  11  10   -0.50    0.60
  -2  11  10    0.70    0.60
  -1  11  10    3.30    1.00
   0  11  10    1.50    0.70
   1  11  10    0.00    0.50
   2  11  10    2.10    0.70
  -3 -11 -10    0.40    0.50
   3  11  10    0.10    0.50
  -4 -11 -10    0.30    0.50
  -5 -11 -10   -0.30    0.40
  -5 -11 -10    0.20    0.30
  -6 -11 -10    1.50    0.50
  -7 -11 -10    0.00    0.40
  -8 -11 -10    0.90    0.50
  -9 -11 -10    0.40    0.60
  -2  12  10    0.10    0.70
  -1  12  10   -0.40    0.60
   0  12  10    0.20    0.50
   1  12  10    0.50    0.60
   2  12  10   -0.50    0.50
   3  12  10    0.80    0.60
  -4 -12 -10    0.00    0.50
  -5 -12 -10    0.20    0.30
  -6 -12 -10    0.30    0.40
  -7 -12 -10    1.00    0.60
  -8 -12 -10    1.20    0.60
  -9 -12 -10    0.10    0.60
  -1  13  10    0.40    0.70
   0  13  10   -0.30    0.70
   1  13  10    0.30    0.60
   2  13  10    3.30    0.90
   3  13  10    0.50    0.60
  -4 -13 -10    0.80    0.50
  -5 -13 -10    0.30    0.40
  -6 -13 -10    1.10    0.50
  -7 -13 -10    0.10    0.50
  -8 -13 -10    1.50    0.70
  -9 -13 -10    0.50    0.60
   1  14  10   -0.50    0.70
   2  14  10    0.30    0.70
   3  14  10    0.10    0.70
  -7 -14 -10    0.50    0.50
  -8 -14 -10    2.40    0.70
   2  15  10    3.40    1.00
   3  15  10    0.00    0.70
  -4 -13  11    0.30    0.60
  -3 -13  11   -0.50    0.50
  -2 -13  11   -1.00    0.50
  -1 -13  11   -0.20    0.50
   0 -13  11   -0.20    0.60
  -6 -12  11   -0.60    0.50
  -5 -12  11   -0.40    0.50
  -4 -12  11    0.10    0.50
  -3 -12  11    0.00    0.50
  -2 -12  11    0.00    0.50
  -1 -12  11    1.00    0.60
   0 -12  11    0.20    0.60
   1 -12  11   -0.10    0.60
  -5 -11  11   -0.10    0.40
  -4 -11  11   -0.60    0.40
  -3 -11  11    0.60    0.50
  -2 -11  11    0.50    0.50
  -1 -11  11    0.00    0.50
   0 -11  11   -0.30    0.50
   1 -11  11    0.00    0.50
  -2  11 -11    0.30    0.50
   2 -11  11   -0.30    0.50
  -5 -10  11    0.20    0.40
  -4 -10  11    1.00    0.50
  -3 -10  11    0.00    0.40
  -2 -10  11    0.20    0.40
  -1 -10  11    0.10    0.50
   0 -10  11   -0.40    0.50
  -1  10 -11    0.30    0.50
   1 -10  11    0.40    0.50
  -2  10 -11    0.30    0.50
   2 -10  11    0.50    0.50
  -3  10 -11    0.40    0.60
  -4  -9  11   -0.10    0.40
  -3  -9  11    0.40    0.40
  -2  -9  11    0.80    0.50
  -1  -9  11    0.40    0.50
   0  -9  11   -0.30    0.40
  -1   9 -11    0.30    0.40
   1  -9  11    0.30    0.50
  -2   9 -11    0.30    0.40
   2  -9  11    0.40    0.50
  -3   9 -11    0.10    0.40
  -4   9 -11    0.80    0.60
  -7  -8  11    0.50    0.40
  -6  -8  11    1.70    0.50
  -4  -8  11    0.40    0.40
  -3  -8  11    0.00    0.30
  -2  -8  11    0.00    0.30
  -1  -8  11    0.00    0.40
   0   8 -11   -0.20    0.30
   0  -8  11    0.20    0.40
  -1   8 -11    0.30    0.40
   1  -8  11   -0.30    0.40
  -2   8 -11    0.00    0.40
   2  -8  11   -0.20    0.40
  -3   8 -11    5.50    0.90
  -4   8 -11    0.50    0.40
  -8  -7  11    1.20    0.50
  -7  -7  11    1.00    0.50
  -6  -7  11    2.60    0.50
  -5  -7  11    0.80    0.40
  -4  -7  11    4.40    0.60
  -4  -7  11    3.90    0.60
  -3  -7  11    8.70    0.80
  -2  -7  11    3.30    0.60
  -1  -7  11    2.00    0.50
   0   7 -11    0.00    0.30
   0  -7  11    0.10    0.40
  -1   7 -11    1.50    0.50
   1  -7  11    1.80    0.60
  -2   7 -11    2.00    0.50
  -3   7 -11   -0.20    0.40
  -4   7 -11    1.30    0.50
  -5   7 -11   -0.20    0.40
  -8  -6  11    0.00    0.40
  -7  -6  11    0.60    0.40
  -6  -6  11    0.70    0.40
  -5  -6  11    0.40    0.30
  -4  -6  11    2.10    0.50
  -3  -6  11    0.20    0.30
  -3  -6  11    0.60    0.40
  -2  -6  11    8.50    0.60
  -2  -6  11    8.70    0.70
  -1  -6  11    0.50    0.40
   0   6 -11    0.40    0.30
   0  -6  11    0.30    0.40
  -1   6 -11    0.80    0.40
   1  -6  11    0.70    0.50
  -2   6 -11    0.30    0.30
  -3   6 -11   -0.10    0.30
  -4   6 -11    0.00    0.40
  -5   6 -11    0.50    0.50
  -6   6 -11    0.80    0.50
  -8  -5  11    0.30    0.40
  -7  -5  11    0.70    0.40
  -6  -5  11    2.40    0.50
  -5  -5  11    0.50    0.40
  -4  -5  11   11.20    0.80
  -3  -5  11   42.50    1.80
  -3  -5  11   41.30    1.80
  -2  -5  11    3.60    0.50
  -2  -5  11    4.10    0.50
   1   5 -11    3.60    0.50
  -1  -5  11    2.90    0.50
  -1  -5  11    3.50    0.50
   0   5 -11    0.30    0.30
   0  -5  11    0.60    0.40
  -1   5 -11    0.10    0.30
   1  -5  11   -0.20    0.40
  -2   5 -11    2.10    0.50
  -3   5 -11    0.50    0.30
  -4   5 -11   -0.10    0.30
  -5   5 -11    0.70    0.50
  -6   5 -11    0.20    0.40
  -8  -4  11    0.90    0.50
  -7  -4  11    1.30    0.50
  -6  -4  11    0.30    0.40
  -5  -4  11    0.20    0.30
  -4  -4  11    0.10    0.30
  -3  -4  11    4.40    0.60
  -2  -4  11    2.00    0.40
  -2  -4  11    2.10    0.40
  -1  -4  11    2.50    0.50
  -1  -4  11    2.60    0.40
   0   4 -11    3.50    0.50
   0  -4  11    2.60    0.50
   0  -4  11    2.40    0.40
  -1   4 -11    3.10    0.50
   1  -4  11    2.30    0.50
  -2   4 -11    2.80    0.50
  -3   4 -11    0.20    0.30
  -4   4 -11    0.20    0.30
  -5   4 -11   -0.30    0.30
  -6   4 -11    1.00    0.50
  -7   4 -11   -0.10    0.40
  -8  -3  11    0.30    0.40
  -7  -3  11    0.10    0.40
  -6  -3  11    0.30    0.30
  -5  -3  11   -0.10    0.30
  -4  -3  11   13.20    0.90
  -3  -3  11   -0.10    0.30
   2   3 -11    2.50    0.50
  -2  -3  11    2.80    0.40
   1   3 -11    1.10    0.40
  -1  -3  11    2.50    0.40
  -1  -3  11    2.80    0.50
   0   3 -11   15.50    1.00
   0  -3  11   13.10    1.00
   0  -3  11   14.80    0.80
  -1   3 -11   30.40    1.50
  -2   3 -11    7.30    0.80
  -3   3 -11    0.20    0.30
  -4   3 -11   -0.20    0.20
  -5   3 -11   -0.10    0.30
  -6   3 -11   -0.40    0.30
  -7   3 -11    1.80    0.60
  -8  -2  11    0.10    0.40
  -7  -2  11    0.00    0.30
  -6  -2  11    0.80    0.40
  -5  -2  11    0.10    0.30
  -4  -2  11    2.50    0.50
  -3  -2  11   21.60    1.10
   2   2 -11   14.80    1.00
  -2  -2  11   12.70    0.80
   1   2 -11    0.60    0.40
  -1  -2  11    0.10    0.20
  -1  -2  11    0.40    0.30
   0   2 -11    2.40    0.50
   0  -2  11    2.70    0.50
   0  -2  11    2.40    0.40
  -1   2 -11    3.00    0.60
  -2   2 -11   10.70    0.80
  -3   2 -11    0.50    0.30
  -4   2 -11    4.00    0.60
  -5   2 -11    1.50    0.40
  -6   2 -11   -0.10    0.30
  -7   2 -11    0.60    0.40
  -8   2 -11    0.10    0.40
  -8  -1  11    1.00    0.50
  -7  -1  11   -0.60    0.30
  -6  -1  11    0.30    0.30
  -5  -1  11    6.90    0.80
  -4  -1  11   23.80    1.30
  -3  -1  11    0.10    0.30
   2   1 -11    1.30    0.40
  -2  -1  11    2.20    0.40
   1   1 -11   13.70    1.00
  -1  -1  11   15.50    0.90
   0   1 -11    0.00    0.40
   0  -1  11   -0.20    0.20
  -1   1 -11    2.60    0.50
  -2   1 -11   11.90    0.90
  -3   1 -11    6.60    0.80
  -4   1 -11    3.60    0.60
  -5   1 -11    3.50    0.60
  -5   1 -11    5.20    0.60
  -6   1 -11    1.10    0.40
  -6   1 -11    0.40    0.30
  -7   1 -11    0.30    0.30
  -8   1 -11    0.70    0.50
  -8   0  11    0.60    0.40
  -7   0  11   -0.20    0.40
  -6   0  11   -0.10    0.30
  -5   0  11    0.60    0.40
  -4   0  11    1.80    0.40
   3   0 -11    0.40    0.40
  -3   0  11    0.60    0.30
   2   0 -11   21.90    1.30
  -2   0  11   21.60    1.10
   1   0 -11   29.80    1.60
  -1   0  11   27.90    1.30
   0   0 -11   21.00    1.30
   0   0  11   19.60    1.00
  -1   0 -11    1.30    0.50
  -2   0 -11    0.10    0.40
  -3   0 -11    3.70    0.60
  -4   0 -11   25.60    1.40
  -5   0 -11    1.10    0.40
  -6   0 -11    1.70    0.50
  -6   0 -11    1.70    0.50
  -7   0 -11    1.60    0.50
  -7   0 -11    3.30    0.60
  -8   0 -11    0.40    0.40
  -9   0 -11    4.20    0.80
  -8   1  11    1.40    0.50
  -7   1  11    2.40    0.60
  -6   1  11   -0.30    0.30
  -5   1  11    0.50    0.30
  -4   1  11    2.90    0.50
  -3   1  11    5.40    0.60
   2  -1 -11   61.09    2.70
  -2   1  11   57.79    2.30
   1  -1 -11    0.30    0.40
  -1   1  11    0.10    0.20
   0  -1 -11    0.10    0.40
   0   1  11    0.20    0.20
  -1  -1 -11    7.40    0.80
  -2  -1 -11    5.80    0.80
  -3  -1 -11    2.00    0.50
  -4  -1 -11   -0.10    0.30
  -5  -1 -11    0.80    0.40
  -6  -1 -11    2.20    0.50
  -6  -1 -11    2.40    0.50
  -7  -1 -11    0.40    0.40
  -7  -1 -11    0.90    0.40
  -8  -1 -11    1.00    0.50
  -8  -1 -11    0.40    0.40
  -8   2  11    0.20    0.40
  -7   2  11    0.90    0.50
  -6   2  11    5.90    0.80
  -5   2  11   -0.10    0.30
   4  -2 -11    0.20    0.30
  -4   2  11    0.00    0.40
  -4   2  11    0.00    0.30
   3  -2 -11    0.60    0.50
  -3   2  11    0.10    0.30
   2  -2 -11   31.70    1.80
  -2   2  11   28.10    1.40
   1  -2 -11   27.40    1.60
  -1   2  11   25.10    1.20
   0  -2 -11    1.50    0.50
   0   2  11    0.30    0.20
  -1  -2 -11    2.40    0.60
  -2  -2 -11    2.00    0.50
  -3  -2 -11    8.60    0.90
  -4  -2 -11    5.30    0.70
  -5  -2 -11    0.10    0.30
  -6  -2 -11    1.30    0.50
  -6  -2 -11    1.30    0.40
  -7  -2 -11    0.70    0.50
  -7  -2 -11    0.60    0.40
  -8  -2 -11    3.40    0.70
  -8  -2 -11    5.20    0.80
  -9  -2 -11    3.30    0.70
 -10  -2 -11    0.40    0.50
  -8   3  11    2.10    0.60
  -7   3  11    1.50    0.50
  -6   3  11    0.30    0.40
  -5   3  11    3.00    0.60
  -4   3  11    1.30    0.60
  -4   3  11    1.80    0.40
  -3   3  11    8.60    0.70
  -3   3  11    9.70    1.20
   2  -3 -11   66.09    3.00
  -2   3  11   58.59    2.40
   1  -3 -11   24.70    1.60
  -1   3  11   25.50    1.20
   0  -3 -11    3.10    0.60
   0   3  11    2.80    0.50
  -1  -3 -11    0.40    0.40
  -2  -3 -11   17.20    1.20
  -3  -3 -11   10.70    1.00
  -4  -3 -11    0.60    0.40
  -5  -3 -11    3.90    0.70
  -6  -3 -11   -0.20    0.30
  -6  -3 -11    0.00    0.40
  -7  -3 -11    0.80    0.40
  -7  -3 -11    1.10    0.50
  -8  -3 -11   -0.20    0.30
  -8  -3 -11   -0.30    0.30
  -9  -3 -11    0.20    0.50
 -10  -3 -11   -0.30    0.50
  -7   4  11   -0.10    0.40
  -6   4  11    1.30    0.50
  -5   4  11    0.40    0.40
  -4   4  11    0.40    0.30
  -4   4  11    0.40    0.50
  -3   4  11    3.40    0.50
  -3   4  11    4.30    0.90
  -2   4  11    6.80    1.00
  -2   4  11    6.10    0.70
   1  -4 -11    2.40    0.70
  -1   4  11    2.60    0.50
   0  -4 -11   13.40    1.20
  -1  -4 -11   14.20    1.20
  -2  -4 -11   15.70    1.20
  -3  -4 -11    3.70    0.70
  -4  -4 -11    0.30    0.40
  -5  -4 -11    1.30    0.50
  -6  -4 -11    3.00    0.60
  -6  -4 -11    3.60    0.60
  -7  -4 -11    0.10    0.40
  -7  -4 -11    0.30    0.40
  -8  -4 -11    1.10    0.50
  -8  -4 -11    1.40    0.50
  -9  -4 -11    2.00    0.60
 -10  -4 -11    0.50    0.50
  -7   5  11    0.30    0.40
  -6   5  11    1.60    0.50
  -5   5  11   -0.10    0.60
  -5   5  11    0.90    0.40
  -4   5  11    0.90    0.60
  -4   5  11    1.10    0.40
  -3   5  11   -0.20    0.30
  -3   5  11    0.20    0.50
  -2   5  11    6.10    0.70
  -2   5  11    5.70    1.00
  -1   5  11   10.40    1.30
  -1   5  11   10.10    0.80
   0  -5 -11    4.70    0.80
  -1  -5 -11    7.10    1.00
  -2  -5 -11    3.70    0.80
  -3  -5 -11    7.30    0.90
  -4  -5 -11    7.30    0.90
  -5  -5 -11   -0.10    0.40
  -6  -5 -11   16.40    1.20
  -6  -5 -11   15.60    1.20
  -7  -5 -11    2.00    0.60
  -7  -5 -11    1.60    0.50
  -8  -5 -11    1.00    0.50
  -9  -5 -11   -0.20    0.40
 -10  -5 -11    0.60    0.60
  -6   6  11    1.60    0.50
  -5   6  11    1.60    0.70
  -5   6  11    1.60    0.50
  -4   6  11    0.10    0.50
  -4   6  11    0.30    0.30
  -3   6  11    1.50    0.40
  -3   6  11    1.30    0.60
  -2   6  11    0.00    0.30
  -2   6  11   -0.20    0.40
  -1   6  11   22.60    1.20
  -1   6  11   24.90    1.70
   0   6  11   34.60    2.10
  -1  -6 -11   67.49    3.20
  -2  -6 -11  251.67    9.20
  -3  -6 -11    3.00    0.60
  -4  -6 -11    4.30    0.80
  -5  -6 -11    3.50    0.70
  -6  -6 -11   12.50    1.10
  -6  -6 -11   13.90    1.10
  -7  -6 -11    1.00    0.50
  -7  -6 -11    1.20    0.50
  -8  -6 -11    0.30    0.50
  -9  -6 -11   -0.40    0.40
 -10  -6 -11    0.90    0.60
  -5   7  11    0.40    0.40
  -5   7  11    0.80    0.80
  -4   7  11    2.40    0.50
  -4   7  11    1.40    0.70
  -3   7  11    0.40    0.60
  -3   7  11    0.00    0.30
  -2   7  11    1.70    0.70
  -2   7  11    1.10    0.40
  -1   7  11    2.00    0.70
   0   7  11   24.30    1.70
  -1  -7 -11    2.80    0.70
  -2  -7 -11    6.00    1.00
  -3  -7 -11    2.50    0.60
  -4  -7 -11   10.90    1.10
  -5  -7 -11   11.20    1.20
  -6  -7 -11   14.20    1.20
  -6  -7 -11   13.50    1.10
  -7  -7 -11    0.60    0.50
  -8  -7 -11    1.00    0.50
  -9  -7 -11    1.10    0.60
 -10  -7 -11    0.20    0.60
  -5   8  11    0.30    0.70
  -4   8  11    0.50    0.60
  -3   8  11   -0.30    0.50
  -3   8  11    0.10    0.30
  -2   8  11    0.40    0.60
  -2   8  11   -0.10    0.30
  -1   8  11    7.00    1.20
   0   8  11    1.20    0.60
   1   8  11    0.40    0.50
  -2  -8 -11   14.80    1.30
  -3  -8 -11   22.80    1.60
  -4  -8 -11    0.70    0.50
  -5  -8 -11    2.90    0.70
  -6  -8 -11   -0.10    0.50
  -6  -8 -11    0.30    0.30
  -7  -8 -11    1.50    0.60
  -8  -8 -11    0.40    0.50
  -9  -8 -11   -0.80    0.50
 -10  -8 -11    1.00    0.60
  -4   9  11    0.20    0.70
  -3   9  11    0.30    0.60
  -2   9  11   -0.40    0.50
  -1   9  11    0.60    0.60
   0   9  11    0.20    0.50
   1   9  11   10.10    1.30
  -2  -9 -11    0.50    0.50
  -3  -9 -11    0.60    0.50
  -4  -9 -11    0.00    0.40
  -5  -9 -11    1.10    0.50
  -6  -9 -11   -0.50    0.40
  -6  -9 -11    0.60    0.40
  -7  -9 -11    0.20    0.40
  -8  -9 -11    0.20    0.50
  -9  -9 -11    0.20    0.50
  -3  10  11    1.40    0.70
  -2  10  11    1.00    0.70
  -1  10  11    1.90    0.80
   0  10  11    0.30    0.50
   1  10  11    0.30    0.50
   2  10  11    5.10    0.90
  -3 -10 -11    1.90    0.70
  -4 -10 -11   -0.30    0.40
  -5 -10 -11    0.30    0.50
  -6 -10 -11    0.10    0.40
  -7 -10 -11    0.40    0.50
  -8 -10 -11    0.50    0.50
  -9 -10 -11   -0.30    0.50
  -2  11  11    1.30    0.80
  -1  11  11   -0.20    0.50
   0  11  11    0.10    0.60
   1  11  11    1.80    0.80
   2  11  11    1.40    0.70
  -3 -11 -11    0.30    0.50
  -4 -11 -11    0.60    0.50
  -5 -11 -11    0.50    0.50
  -5 -11 -11    0.60    0.40
  -6 -11 -11    0.70    0.40
  -7 -11 -11    3.20    0.70
  -8 -11 -11    0.00    0.50
  -9 -11 -11    0.20    0.50
  -1  12  11    1.80    0.80
   0  12  11    0.60    0.70
   1  12  11    0.20    0.60
   2  12  11    0.00    0.60
  -3 -12 -11    0.40    0.50
  -4 -12 -11   -0.20    0.50
  -5 -12 -11    0.10    0.40
  -6 -12 -11    1.60    0.60
  -7 -12 -11   -0.10    0.40
  -8 -12 -11   -0.10    0.50
  -9 -12 -11    0.10    0.50
   0  13  11    0.40    0.70
   1  13  11    0.60    0.70
   2  13  11    0.80    0.70
  -3 -13 -11    1.50    0.60
   3  13  11   -0.10    0.60
  -4 -13 -11   -0.20    0.50
  -5 -13 -11    0.20    0.40
  -6 -13 -11    3.10    0.70
  -7 -13 -11    0.50    0.50
  -8 -13 -11    0.00    0.50
   1  14  11    0.70    0.70
   2  14  11    0.90    0.80
   3  14  11    0.20    0.70
  -4 -14 -11    2.00    0.80
  -6 -14 -11    4.60    0.80
  -7 -14 -11    1.10    0.60
  -8 -14 -11    0.30    0.60
   3  15  11    0.60    0.70
  -5 -12  12    0.10    0.50
  -4 -12  12   -0.10    0.50
  -3 -12  12    0.20    0.50
  -2 -12  12   -0.80    0.60
  -1 -12  12   -0.50    0.50
   0 -12  12    0.50    0.60
   1 -12  12    0.00    0.60
  -4 -11  12    0.40    0.50
  -3 -11  12   -0.40    0.40
  -2 -11  12    0.00    0.50
  -1 -11  12   -0.30    0.50
   0 -11  12    0.70    0.60
   1 -11  12   -0.70    0.50
  -4 -10  12   -0.20    0.40
  -3 -10  12   -0.60    0.40
  -2 -10  12    0.70    0.50
  -1 -10  12    0.30    0.50
   0 -10  12    1.30    0.60
   1 -10  12   -0.30    0.50
  -2  10 -12    1.00    0.60
  -4  -9  12    1.10    0.50
  -3  -9  12    0.70    0.50
  -2  -9  12    0.10    0.40
  -1  -9  12    1.00    0.50
   0  -9  12    0.80    0.60
  -1   9 -12    0.20    0.50
   1  -9  12    0.10    0.50
  -2   9 -12    0.30    0.50
  -3   9 -12   -0.10    0.50
  -7  -8  12    1.60    0.60
  -3  -8  12    0.10    0.40
  -2  -8  12    0.50    0.40
  -1  -8  12   -0.10    0.40
   0  -8  12    2.60    0.70
  -1   8 -12    0.50    0.40
   1  -8  12    0.40    0.50
  -2   8 -12    0.20    0.40
  -3   8 -12    0.00    0.40
  -4   8 -12    0.40    0.50
  -7  -7  12    1.10    0.50
  -6  -7  12    0.40    0.40
  -5  -7  12    1.50    0.50
  -3  -7  12    7.20    0.80
  -2  -7  12    0.30    0.40
  -1  -7  12    0.70    0.40
   0   7 -12    0.10    0.30
   0  -7  12   -0.40    0.40
  -1   7 -12   -0.20    0.30
   1  -7  12    0.00    0.40
  -2   7 -12   -0.10    0.40
  -3   7 -12    2.10    0.60
  -4   7 -12   -0.10    0.40
  -7  -6  12    0.90    0.40
  -6  -6  12    1.20    0.40
  -5  -6  12    1.70    0.50
  -4  -6  12    0.40    0.40
  -3  -6  12   12.10    0.80
  -2  -6  12   15.70    1.00
  -1  -6  12    2.40    0.50
   0   6 -12   -0.10    0.30
   0  -6  12   -0.20    0.40
  -1   6 -12    0.20    0.30
   1  -6  12   -0.10    0.40
  -2   6 -12    0.80    0.40
  -3   6 -12    0.50    0.40
  -4   6 -12    0.00    0.40
  -5   6 -12    0.10    0.40
  -7  -5  12    1.70    0.50
  -6  -5  12    0.70    0.40
  -5  -5  12    0.50    0.40
  -4  -5  12    0.30    0.30
  -3  -5  12    8.80    0.80
  -2  -5  12    0.60    0.30
  -2  -5  12   -0.10    0.20
   1   5 -12    6.10    0.70
  -1  -5  12    6.50    0.80
  -1  -5  12    5.50    0.60
   0   5 -12    0.10    0.30
   0  -5  12    0.20    0.40
  -1   5 -12    0.40    0.30
   1  -5  12    0.30    0.40
  -2   5 -12    0.00    0.30
  -3   5 -12    2.10    0.50
  -4   5 -12    0.00    0.30
  -5   5 -12    1.30    0.50
  -6   5 -12    0.00    0.40
  -7  -4  12    2.40    0.60
  -6  -4  12    0.70    0.40
  -5  -4  12    2.60    0.50
  -4  -4  12    0.70    0.40
  -3  -4  12    3.20    0.50
  -2  -4  12   12.40    0.90
   1   4 -12    0.10    0.20
  -1  -4  12    0.10    0.30
  -1  -4  12    0.00    0.20
   0   4 -12    0.10    0.30
   0  -4  12    0.50    0.30
   0  -4  12    1.10    0.40
  -1   4 -12    1.00    0.40
  -2   4 -12    0.40    0.30
  -3   4 -12    1.50    0.40
  -4   4 -12    0.00    0.30
  -5   4 -12    0.30    0.40
  -6   4 -12    0.20    0.40
  -7  -3  12    0.50    0.40
  -6  -3  12    0.10    0.30
  -5  -3  12    0.70    0.40
  -4  -3  12    1.00    0.40
  -3  -3  12    0.20    0.30
  -2  -3  12   34.40    1.50
   1   3 -12    1.10    0.40
  -1  -3  12    0.90    0.40
  -1  -3  12    0.70    0.30
   0   3 -12    1.60    0.40
   0  -3  12    0.40    0.20
   0  -3  12    1.80    0.40
  -1   3 -12    1.00    0.40
  -2   3 -12    4.10    0.60
  -3   3 -12    2.40    0.50
  -4   3 -12    0.30    0.30
  -5   3 -12    2.20    0.50
  -6   3 -12    0.20    0.40
  -7   3 -12   -0.10    0.40
  -7  -2  12    1.40    0.50
  -6  -2  12    0.80    0.40
  -5  -2  12    0.60    0.40
  -4  -2  12    1.20    0.40
  -3  -2  12   10.70    0.80
   2   2 -12   -0.40    0.40
  -2  -2  12    0.20    0.30
   1   2 -12   12.10    1.00
  -1  -2  12   11.30    0.80
   0   2 -12   10.50    0.90
   0  -2  12   10.50    0.70
   0  -2  12    8.10    0.70
  -1   2 -12    0.80    0.40
  -2   2 -12    7.20    0.80
  -3   2 -12   -0.40    0.20
  -4   2 -12    4.10    0.60
  -5   2 -12    0.80    0.40
  -6   2 -12    1.90    0.50
  -7   2 -12    0.20    0.40
  -7  -1  12    0.00    0.30
  -6  -1  12    0.70    0.40
  -5  -1  12    0.10    0.30
  -4  -1  12   -0.10    0.30
  -3  -1  12    3.00    0.50
   2   1 -12   -0.40    0.30
  -2  -1  12    1.00    0.30
   1   1 -12    1.30    0.50
  -1  -1  12    1.50    0.40
   0   1 -12   12.20    1.00
   0  -1  12   11.80    0.80
  -1   1 -12    9.40    0.90
  -2   1 -12   37.70    1.90
  -3   1 -12   -0.30    0.30
  -4   1 -12    1.60    0.50
  -5   1 -12    0.40    0.30
  -6   1 -12    4.00    0.70
  -7   1 -12   -0.40    0.30
  -8   1 -12    1.40    0.60
  -7   0  12    0.40    0.40
  -6   0  12    0.20    0.40
  -5   0  12   -0.60    0.20
  -4   0  12    1.10    0.40
  -3   0  12    7.50    0.80
   2   0 -12    7.50    0.90
  -2   0  12    8.80    0.70
   1   0 -12    1.20    0.50
  -1   0  12    0.50    0.30
   0   0 -12   26.00    1.50
   0   0  12   22.80    1.20
  -1   0 -12    0.00    0.40
  -2   0 -12    0.10    0.40
  -3   0 -12    1.10    0.40
  -4   0 -12    2.20    0.50
  -5   0 -12    0.10    0.30
  -6   0 -12    0.20    0.30
  -6   0 -12   -0.20    0.30
  -7   0 -12    0.60    0.40
  -7   0 -12    0.40    0.40
  -8   0 -12    1.30    0.50
  -7   1  12    1.00    0.50
  -6   1  12   -0.20    0.30
  -5   1  12    3.10    0.60
  -4   1  12   -0.10    0.20
   3  -1 -12    0.10    0.30
  -3   1  12    0.00    0.30
   2  -1 -12    2.00    0.60
  -2   1  12    2.10    0.40
   1  -1 -12    0.80    0.50
  -1   1  12    0.50    0.30
   0  -1 -12   27.30    1.60
   0   1  12   26.70    1.30
  -1  -1 -12    0.70    0.40
  -2  -1 -12   13.40    1.10
  -3  -1 -12    0.60    0.40
  -4  -1 -12    3.00    0.60
  -5  -1 -12    1.00    0.40
  -6  -1 -12    0.70    0.40
  -6  -1 -12    0.50    0.40
  -7  -1 -12   -0.50    0.30
  -7  -1 -12   -0.10    0.30
  -8  -1 -12   -0.40    0.40
  -8  -1 -12    0.30    0.50
  -9  -1 -12    0.00    0.40
  -7   2  12    0.10    0.40
  -6   2  12    3.00    0.60
  -5   2  12    1.30    0.40
  -4   2  12    1.00    0.40
   3  -2 -12    5.20    0.90
  -3   2  12    6.40    0.70
   2  -2 -12   13.40    1.20
  -2   2  12   15.20    0.90
   1  -2 -12   10.10    1.10
  -1   2  12   11.10    0.80
   0  -2 -12    8.90    1.00
   0   2  12    8.90    0.70
  -1  -2 -12   -0.40    0.40
  -2  -2 -12    5.00    0.80
  -3  -2 -12    0.20    0.40
  -4  -2 -12   -0.30    0.40
  -5  -2 -12    0.00    0.40
  -6  -2 -12    0.30    0.40
  -6  -2 -12    0.00    0.40
  -7  -2 -12    0.00    0.40
  -7  -2 -12    0.50    0.40
  -8  -2 -12    1.50    0.50
  -8  -2 -12    1.00    0.60
  -9  -2 -12   -0.20    0.50
  -7   3  12    0.40    0.40
  -6   3  12    0.20    0.40
  -5   3  12    0.20    0.40
   4  -3 -12   -0.10    0.50
  -4   3  12    0.10    0.30
  -4   3  12    0.50    0.50
   3  -3 -12    6.00    1.00
  -3   3  12    6.20    0.70
   2  -3 -12   32.00    2.00
  -2   3  12   32.30    1.50
   1  -3 -12   -0.10    0.40
  -1   3  12   -0.20    0.20
   0  -3 -12    8.10    1.00
   0   3  12    9.90    0.70
  -1  -3 -12    4.10    0.70
  -2  -3 -12   -0.30    0.40
  -3  -3 -12    9.20    1.00
  -4  -3 -12   -0.40    0.30
  -5  -3 -12    1.00    0.50
  -6  -3 -12   -0.30    0.30
  -6  -3 -12    0.10    0.30
  -7  -3 -12    0.40    0.40
  -7  -3 -12    0.50    0.40
  -8  -3 -12    0.20    0.40
  -8  -3 -12    0.20    0.50
  -9  -3 -12   -0.10    0.50
 -10  -3 -12   -0.30    0.50
  -7   4  12    0.90    0.50
  -6   4  12    5.80    0.80
  -5   4  12   -0.30    0.30
  -4   4  12    0.00    0.30
  -4   4  12    0.20    0.50
  -3   4  12    1.10    0.40
  -3   4  12    0.70    0.50
   2  -4 -12    0.60    0.50
  -2   4  12    0.40    0.30
   1  -4 -12    3.50    0.80
  -1   4  12    2.70    0.50
   0  -4 -12    3.50    0.80
  -1  -4 -12   32.50    1.90
  -2  -4 -12   36.90    2.00
  -3  -4 -12    4.50    0.80
  -4  -4 -12   -0.70    0.30
  -5  -4 -12    3.60    0.70
  -6  -4 -12    0.00    0.40
  -6  -4 -12    0.20    0.40
  -7  -4 -12    0.60    0.40
  -7  -4 -12    1.40    0.50
  -8  -4 -12    2.70    0.60
  -8  -4 -12    2.40    0.60
  -9  -4 -12    0.10    0.50
 -10  -4 -12    0.10    0.50
  -7   5  12    1.00    0.50
  -6   5  12    0.10    0.40
  -5   5  12    5.30    0.70
  -4   5  12    1.80    0.70
  -4   5  12    3.30    0.60
  -3   5  12    0.80    0.60
  -3   5  12    0.90    0.40
  -2   5  12   18.50    1.10
  -2   5  12   15.60    1.60
   1  -5 -12    6.90    1.00
  -1   5  12    6.90    0.70
   0  -5 -12    0.20    0.50
  -1  -5 -12   22.00    1.60
  -2  -5 -12   61.79    2.90
  -3  -5 -12   22.00    1.50
  -4  -5 -12    3.00    0.70
  -5  -5 -12    2.90    0.70
  -6  -5 -12    6.70    0.90
  -6  -5 -12    3.30    0.70
  -7  -5 -12    5.50    0.80
  -7  -5 -12    3.80    0.70
  -8  -5 -12    1.00    0.50
  -9  -5 -12   -0.10    0.50
 -10  -5 -12    0.30    0.60
  -6   6  12   -0.10    0.40
  -5   6  12    0.40    0.40
  -4   6  12    0.60    0.40
  -4   6  12   -0.40    0.50
  -3   6  12   -0.20    0.50
  -3   6  12   -0.20    0.30
  -2   6  12    0.30    0.60
  -2   6  12    0.00    0.30
  -1   6  12    1.40    0.60
  -1   6  12    1.60    0.50
   0  -6 -12   -0.30    0.40
  -1  -6 -12   59.99    3.00
  -2  -6 -12    3.40    0.80
  -3  -6 -12    3.30    0.70
  -4  -6 -12   30.60    1.80
  -5  -6 -12    1.30    0.60
  -6  -6 -12   -0.10    0.40
  -6  -6 -12   -0.50    0.30
  -7  -6 -12    1.10    0.50
  -7  -6 -12    0.60    0.50
  -8  -6 -12    1.50    0.60
  -9  -6 -12    0.80    0.50
 -10  -6 -12    0.70    0.70
  -5   7  12   -0.10    0.40
  -5   7  12   -0.20    0.70
  -4   7  12    0.30    0.40
  -4   7  12    0.00    0.60
  -3   7  12   -0.10    0.30
  -3   7  12   -0.20    0.60
  -2   7  12    0.20    0.30
  -2   7  12    0.20    0.50
  -1   7  12    0.00    0.50
   0   7  12    0.40    0.50
  -1  -7 -12    6.70    1.10
  -2  -7 -12    9.90    1.20
  -3  -7 -12   27.90    1.80
  -4  -7 -12    5.30    0.80
  -5  -7 -12    4.50    0.80
  -6  -7 -12    1.80    0.70
  -6  -7 -12    2.00    0.50
  -7  -7 -12   14.80    1.30
  -7  -7 -12   14.10    1.40
  -8  -7 -12    0.90    0.50
  -9  -7 -12   -0.10    0.50
 -10  -7 -12    0.00    0.60
  -4   8  12    3.60    0.60
  -4   8  12    2.80    0.90
  -3   8  12    0.50    0.40
  -3   8  12    0.50    0.60
  -2   8  12    1.50    0.50
  -2   8  12    0.30    0.60
  -1   8  12    0.70    0.60
   0   8  12    0.60    0.50
  -1  -8 -12    0.30    0.50
  -2  -8 -12    1.90    0.70
  -3  -8 -12    2.10    0.60
  -4  -8 -12    0.40    0.40
  -5  -8 -12    3.10    0.70
  -6  -8 -12   -0.20    0.30
  -6  -8 -12   -0.30    0.50
  -7  -8 -12    0.30    0.40
  -8  -8 -12   -0.10    0.40
  -9  -8 -12    0.50    0.50
  -4   9  12    0.70    0.80
  -3   9  12    1.00    0.70
  -2   9  12    0.40    0.60
  -1   9  12    0.00    0.50
   0   9  12   10.10    1.40
   1   9  12    0.00    0.50
  -2  -9 -12    0.20    0.50
  -3  -9 -12    7.30    1.10
  -4  -9 -12    0.90    0.50
  -5  -9 -12    0.80    0.50
  -6  -9 -12   -0.20    0.50
  -6  -9 -12    0.20    0.40
  -7  -9 -12    0.10    0.40
  -8  -9 -12    0.20    0.40
  -9  -9 -12    0.40    0.60
  -3  10  12    0.20    0.60
  -2  10  12    0.60    0.60
  -1  10  12    0.20    0.60
   0  10  12    0.80    0.60
   1  10  12    0.00    0.50
  -2 -10 -12    1.20    0.60
  -3 -10 -12    0.70    0.60
  -4 -10 -12   -0.80    0.30
  -5 -10 -12    1.60    0.60
  -6 -10 -12    0.00    0.30
  -6 -10 -12   -0.40    0.50
  -7 -10 -12    0.80    0.50
  -8 -10 -12    0.10    0.50
  -9 -10 -12    0.10    0.50
  -2  11  12    0.90    0.80
  -1  11  12    0.20    0.60
   0  11  12    3.70    1.00
   1  11  12    0.60    0.70
  -2 -11 -12    2.20    0.70
   2  11  12    1.00    0.60
  -3 -11 -12   -0.40    0.40
  -4 -11 -12   -0.30    0.40
  -5 -11 -12   -0.50    0.40
  -6 -11 -12    0.10    0.40
  -7 -11 -12    2.90    0.70
  -8 -11 -12    0.30    0.50
  -9 -11 -12    0.00    0.60
  -1  12  12    1.40    0.90
   0  12  12   -0.30    0.70
   1  12  12    0.00    0.60
   2  12  12   -0.20    0.60
  -3 -12 -12    0.20    0.50
  -4 -12 -12    1.10    0.60
  -5 -12 -12    0.10    0.50
  -5 -12 -12    1.10    0.50
  -6 -12 -12    0.40    0.50
  -7 -12 -12    0.30    0.50
  -8 -12 -12    0.60    0.60
   1  13  12    0.90    0.80
   2  13  12    4.60    1.10
  -3 -13 -12    4.30    1.00
  -4 -13 -12    0.90    0.70
  -5 -13 -12    1.40    0.50
  -6 -13 -12    1.60    0.60
  -7 -13 -12    1.00    0.60
  -8 -13 -12    1.80    0.70
   2  14  12   -0.10    0.70
  -3 -14 -12    1.80    0.80
  -4 -14 -12    1.00    0.60
  -6 -14 -12    0.80    0.50
  -7 -14 -12    1.80    0.70
  -3 -12  13   -0.20    0.60
  -2 -12  13   -0.40    0.60
  -1 -12  13   -0.50    0.60
  -3 -11  13    0.00    0.50
  -2 -11  13    0.30    0.60
  -1 -11  13    0.10    0.60
   0 -11  13    0.60    0.60
   1 -11  13   -0.40    0.50
  -3 -10  13   -0.70    0.50
  -2 -10  13   -0.10    0.50
  -1 -10  13    0.20    0.50
   0 -10  13   -0.10    0.50
   1 -10  13    0.50    0.60
  -3  -9  13   -0.40    0.50
  -2  -9  13    1.00    0.60
  -1  -9  13    1.10    0.60
   0  -9  13    0.10    0.50
   1  -9  13   -0.40    0.50
  -2   9 -13    0.30    0.50
  -7  -8  13    0.50    0.50
  -2  -8  13    0.40    0.50
  -1  -8  13    3.60    0.70
   0  -8  13    0.90    0.60
  -1   8 -13    0.00    0.40
   1  -8  13    0.80    0.50
  -2   8 -13    0.80    0.50
  -3   8 -13    0.70    0.50
  -7  -7  13    1.00    0.50
  -6  -7  13    1.20    0.50
  -5  -7  13    0.10    0.40
  -2  -7  13    8.10    0.90
  -1  -7  13    3.90    0.70
   0  -7  13    0.90    0.50
  -1   7 -13    0.30    0.40
   1  -7  13   -0.20    0.40
  -2   7 -13    0.20    0.40
  -3   7 -13    0.50    0.50
  -4   7 -13    0.20    0.40
  -7  -6  13    0.90    0.50
  -6  -6  13   -0.10    0.40
  -5  -6  13    0.60    0.40
  -4  -6  13    1.20    0.40
  -3  -6  13    0.40    0.40
  -1  -6  13    0.10    0.40
   0   6 -13    1.10    0.40
   0  -6  13    0.40    0.40
  -1   6 -13    1.80    0.50
   1  -6  13    1.70    0.60
  -2   6 -13    1.10    0.40
  -3   6 -13    0.10    0.40
  -4   6 -13    0.10    0.40
  -5   6 -13    0.20    0.50
  -7  -5  13    0.60    0.50
  -6  -5  13    0.40    0.40
  -5  -5  13    0.40    0.40
  -4  -5  13    0.90    0.40
  -3  -5  13    1.40    0.40
  -2  -5  13   -0.50    0.30
  -1  -5  13   -0.30    0.40
   0   5 -13    0.60    0.40
   0  -5  13    0.00    0.40
  -1   5 -13    0.80    0.40
  -2   5 -13    5.80    0.70
  -3   5 -13    1.00    0.40
  -4   5 -13    0.30    0.40
  -5   5 -13    0.50    0.40
  -7  -4  13    0.80    0.50
  -6  -4  13    0.40    0.40
  -5  -4  13    0.60    0.40
  -4  -4  13    1.40    0.40
  -3  -4  13    0.10    0.30
  -2  -4  13   13.60    0.90
  -1  -4  13    4.90    0.60
   0   4 -13    0.70    0.40
   0  -4  13    0.00    0.40
  -1   4 -13    0.40    0.30
  -2   4 -13    0.40    0.40
  -3   4 -13    1.10    0.40
  -4   4 -13    0.60    0.40
  -5   4 -13   -0.40    0.30
  -6   4 -13    0.60    0.40
  -7  -3  13    1.30    0.50
  -6  -3  13    0.80    0.40
  -5  -3  13    0.10    0.30
  -4  -3  13    0.60    0.40
  -3  -3  13    9.80    0.80
  -2  -3  13    3.40    0.50
   1   3 -13    0.40    0.40
  -1  -3  13   -0.20    0.20
   0   3 -13    5.90    0.80
   0  -3  13    5.70    0.70
  -1   3 -13   -0.50    0.30
  -2   3 -13    3.30    0.60
  -3   3 -13    1.60    0.50
  -4   3 -13    0.00    0.30
  -5   3 -13    0.20    0.40
  -6   3 -13    2.00    0.60
  -7  -2  13    0.70    0.40
  -6  -2  13    0.10    0.40
  -5  -2  13    1.10    0.40
  -4  -2  13    0.90    0.40
  -3  -2  13    1.30    0.40
  -2  -2  13    0.20    0.30
   1   2 -13   18.90    1.20
  -1  -2  13   16.90    1.00
   0   2 -13    2.40    0.60
   0  -2  13    1.60    0.40
  -1   2 -13    4.10    0.70
  -2   2 -13    2.30    0.50
  -3   2 -13    0.40    0.40
  -4   2 -13   -0.10    0.30
  -5   2 -13    2.10    0.50
  -6   2 -13   -0.20    0.30
  -7   2 -13    0.30    0.50
  -7  -1  13    1.30    0.50
  -6  -1  13    2.50    0.60
  -5  -1  13    0.60    0.40
  -4  -1  13    0.20    0.30
  -3  -1  13    2.30    0.50
   2   1 -13   -0.30    0.30
  -2  -1  13    0.80    0.40
   1   1 -13   20.20    1.30
  -1  -1  13   17.90    1.00
   0   1 -13    0.20    0.40
   0  -1  13    0.40    0.30
  -1   1 -13    1.60    0.50
  -2   1 -13   -0.30    0.40
  -3   1 -13    0.90    0.50
  -4   1 -13    0.60    0.40
  -5   1 -13    1.00    0.40
  -6   1 -13    2.70    0.60
  -7   1 -13    0.40    0.40
  -7   0  13    0.50    0.40
  -6   0  13    0.60    0.40
  -5   0  13    1.70    0.50
  -4   0  13    1.70    0.50
  -3   0  13    0.20    0.30
   2   0 -13    5.30    0.80
  -2   0  13    5.00    0.60
   1   0 -13   18.40    1.30
  -1   0  13   17.40    1.00
   0   0 -13   27.80    1.60
   0   0  13   24.50    1.30
  -1   0 -13    1.30    0.50
  -2   0 -13    0.10    0.30
  -3   0 -13    0.00    0.40
  -4   0 -13    2.10    0.60
  -5   0 -13    1.30    0.50
  -6   0 -13    0.40    0.40
  -6   0 -13    0.70    0.40
  -7   0 -13    0.30    0.40
  -8   0 -13    0.00    0.40
  -7   1  13    1.10    0.50
  -6   1  13    4.10    0.70
  -5   1  13    0.20    0.40
  -4   1  13    7.10    0.80
   3  -1 -13    0.80    0.50
  -3   1  13    2.70    0.50
   2  -1 -13    5.70    0.90
  -2   1  13    6.40    0.70
   1  -1 -13   42.30    2.20
  -1   1  13   38.90    1.70
   0  -1 -13   19.90    1.40
   0   1  13   17.40    1.00
  -1  -1 -13    0.50    0.40
  -2  -1 -13   -0.20    0.40
  -3  -1 -13    3.30    0.70
  -4  -1 -13    3.40    0.70
  -5  -1 -13    0.40    0.40
  -6  -1 -13    0.20    0.40
  -6  -1 -13    0.50    0.40
  -7  -1 -13   -0.30    0.40
  -7  -1 -13   -0.30    0.40
  -8  -1 -13    0.30    0.40
  -8  -1 -13    0.00    0.50
  -7   2  13    0.30    0.40
  -6   2  13    0.50    0.40
  -5   2  13    0.10    0.30
  -4   2  13    0.60    0.40
   3  -2 -13   -0.30    0.50
  -3   2  13    0.50    0.30
   2  -2 -13   12.70    1.20
  -2   2  13   12.80    0.90
   1  -2 -13    3.00    0.70
  -1   2  13    2.60    0.50
   0  -2 -13    6.00    0.90
  -1  -2 -13    9.10    1.10
  -2  -2 -13    6.00    0.90
  -3  -2 -13    2.20    0.60
  -4  -2 -13    3.30    0.70
  -5  -2 -13   -0.20    0.40
  -6  -2 -13    0.00    0.40
  -6  -2 -13   -0.40    0.30
  -7  -2 -13   -0.10    0.40
  -7  -2 -13    0.70    0.40
  -8  -2 -13   -0.60    0.40
  -8  -2 -13    0.50    0.50
  -9  -2 -13    0.20    0.50
  -7   3  13    0.80    0.50
  -6   3  13    1.00    0.50
  -5   3  13    0.30    0.30
  -4   3  13    4.30    0.70
   3  -3 -13    4.40    0.90
  -3   3  13    4.50    0.70
   2  -3 -13    0.20    0.50
  -2   3  13    0.60    0.30
   1  -3 -13    8.90    1.10
  -1   3  13    7.60    0.80
   0  -3 -13    7.00    1.00
  -1  -3 -13    0.10    0.40
  -2  -3 -13    0.30    0.50
  -3  -3 -13   -0.20    0.40
  -4  -3 -13    0.10    0.40
  -5  -3 -13   -0.10    0.40
  -6  -3 -13    0.20    0.40
  -7  -3 -13    2.70    0.60
  -7  -3 -13    2.00    0.60
  -8  -3 -13    0.80    0.50
  -8  -3 -13    0.90    0.50
  -9  -3 -13    0.20    0.50
 -10  -3 -13    0.90    0.60
  -7   4  13    0.90    0.50
  -6   4  13    2.20    0.60
  -5   4  13    2.60    0.60
   4  -4 -13    0.90    0.60
  -4   4  13    1.60    0.70
  -4   4  13    0.90    0.40
   3  -4 -13    0.20    0.50
  -3   4  13    0.30    0.30
   2  -4 -13    3.90    0.80
  -2   4  13    4.90    0.70
   1  -4 -13    2.70    0.70
  -1   4  13    1.60    0.40
   0  -4 -13   11.60    1.30
  -1  -4 -13   27.20    1.80
  -2  -4 -13   62.99    3.00
  -3  -4 -13   66.29    3.10
  -4  -4 -13    2.00    0.60
  -5  -4 -13   10.20    1.10
  -6  -4 -13    0.90    0.50
  -7  -4 -13    3.10    0.70
  -7  -4 -13    2.70    0.60
  -8  -4 -13    1.70    0.60
  -8  -4 -13    0.90    0.50
  -9  -4 -13   -0.30    0.50
 -10  -4 -13    0.10    0.50
  -6   5  13    1.40    0.50
  -5   5  13    1.40    0.50
  -4   5  13    1.20    0.40
  -4   5  13    1.10    0.70
  -3   5  13    3.10    0.80
  -3   5  13    3.30    0.60
   2  -5 -13    0.30    0.50
  -2   5  13    0.20    0.30
   1  -5 -13    2.90    0.80
  -1   5  13    2.80    0.50
   0  -5 -13    0.10    0.50
  -1  -5 -13   17.70    1.50
  -2  -5 -13    0.60    0.50
  -3  -5 -13    6.10    0.90
  -4  -5 -13   -0.30    0.50
  -5  -5 -13    7.50    1.00
  -6  -5 -13    9.80    1.10
  -7  -5 -13    2.70    0.70
  -7  -5 -13    2.60    0.70
  -8  -5 -13    0.60    0.50
  -8  -5 -13    0.30    0.50
  -9  -5 -13   -0.10    0.50
  -6   6  13    0.00    0.40
  -5   6  13    0.10    0.40
  -4   6  13    0.30    0.60
  -4   6  13    0.20    0.30
  -3   6  13    0.10    0.30
  -3   6  13    0.70    0.60
  -2   6  13    0.90    0.40
  -2   6  13    0.50    0.50
   1  -6 -13    0.80    0.60
  -1   6  13    0.00    0.30
   0  -6 -13    0.70    0.60
  -1  -6 -13   23.90    1.80
  -2  -6 -13   -0.40    0.40
  -3  -6 -13   19.90    1.50
  -4  -6 -13   26.00    1.80
  -5  -6 -13    1.70    0.60
  -6  -6 -13    0.40    0.50
  -7  -6 -13    0.00    0.40
  -7  -6 -13    0.30    0.50
  -8  -6 -13    1.30    0.60
  -9  -6 -13    0.30    0.50
  -5   7  13   -0.20    0.40
  -4   7  13    3.10    1.00
  -4   7  13    2.30    0.50
  -3   7  13    0.20    0.50
  -3   7  13    0.80    0.40
  -2   7  13    2.30    0.50
  -2   7  13    1.60    0.70
  -1   7  13   -0.50    0.40
   0  -7 -13    0.60    0.50
  -1  -7 -13    0.00    0.40
  -2  -7 -13   10.90    1.30
  -3  -7 -13   -0.10    0.40
  -4  -7 -13    0.40    0.50
  -5  -7 -13    0.20    0.50
  -6  -7 -13   -0.10    0.50
  -7  -7 -13   -0.40    0.50
  -7  -7 -13   -0.60    0.40
  -8  -7 -13   -0.10    0.40
  -9  -7 -13    0.20    0.50
  -4   8  13    0.50    0.40
  -4   8  13    0.50    0.70
  -3   8  13    3.10    0.60
  -3   8  13    3.60    1.00
  -2   8  13    1.00    0.70
  -1   8  13    0.10    0.50
   0  -8 -13    0.10    0.50
   0   8  13    0.20    0.60
  -1  -8 -13    0.80    0.60
  -2  -8 -13    0.20    0.50
  -3  -8 -13   11.00    1.30
  -4  -8 -13    1.50    0.60
  -5  -8 -13   -0.20    0.50
  -6  -8 -13   -0.30    0.50
  -7  -8 -13    0.10    0.40
  -7  -8 -13    0.30    0.50
  -8  -8 -13    0.40    0.50
  -9  -8 -13    0.00    0.50
  -3   9  13    0.40    0.70
  -2   9  13   -0.40    0.50
  -1   9  13    1.10    0.70
   0   9  13   -0.20    0.50
  -1  -9 -13    4.80    1.00
  -2  -9 -13    0.80    0.50
  -3  -9 -13    0.60    0.50
  -4  -9 -13    0.10    0.40
  -5  -9 -13    0.00    0.50
  -6  -9 -13    0.60    0.40
  -6  -9 -13    1.10    0.60
  -7  -9 -13    0.10    0.50
  -8  -9 -13    0.80    0.60
  -9  -9 -13    0.20    0.60
  -2  10  13    1.60    0.90
  -1  10  13    1.50    0.70
   0  10  13    8.10    1.30
  -1 -10 -13    1.00    0.60
   1  10  13   -0.10    0.60
  -2 -10 -13   -0.10    0.40
  -3 -10 -13    0.40    0.50
  -4 -10 -13   -0.40    0.40
  -5 -10 -13   -0.10    0.50
  -6 -10 -13    0.40    0.40
  -6 -10 -13   -0.70    0.50
  -7 -10 -13    0.40    0.50
  -8 -10 -13    0.40    0.50
  -9 -10 -13    0.70    0.60
  -1  11  13    3.50    1.00
   0  11  13    1.40    0.80
   1  11  13    0.90    0.70
  -2 -11 -13    1.10    0.60
  -3 -11 -13    0.00    0.50
  -4 -11 -13    0.70    0.60
  -5 -11 -13    0.80    0.60
  -6 -11 -13    0.40    0.40
  -7 -11 -13    0.60    0.50
  -8 -11 -13   -0.20    0.50
   0  12  13    0.60    0.70
   1  12  13    3.10    1.00
  -2 -12 -13    0.70    0.60
  -3 -12 -13    1.00    0.60
  -4 -12 -13    0.40    0.50
  -5 -12 -13    4.70    1.00
  -6 -12 -13    2.50    0.70
  -7 -12 -13    1.00    0.60
  -8 -12 -13    0.50    0.50
  -2 -13 -13    0.20    0.60
   2  13  13    0.30    0.70
  -3 -13 -13   -0.30    0.60
  -4 -13 -13    3.70    0.90
  -5 -13 -13    0.20    0.40
  -6 -13 -13    0.30    0.50
  -7 -13 -13    0.80    0.60
  -4 -14 -13    0.80    0.70
  -6 -14 -13    1.00    0.60
  -7 -14 -13    0.60    0.60
  -3 -11  14    0.90    0.60
  -2 -11  14   -0.40    0.60
  -1 -11  14   -0.20    0.60
   0 -11  14    0.20    0.60
  -2 -10  14    0.40    0.60
  -1 -10  14   -0.30    0.50
   0 -10  14    0.40    0.60
   1 -10  14    0.50    0.60
  -2  -9  14    1.30    0.70
  -1  -9  14    0.90    0.60
   0  -9  14    0.10    0.50
   1  -9  14    0.00    0.50
  -2   9 -14    0.50    0.50
  -1  -8  14    0.90    0.60
   0  -8  14    0.60    0.60
   1  -8  14   -0.20    0.50
  -2   8 -14   -0.10    0.50
  -6  -7  14    0.40    0.50
  -1  -7  14   -0.60    0.40
   0  -7  14    1.60    0.60
  -1   7 -14    0.50    0.40
  -2   7 -14   -0.10    0.40
  -3   7 -14    0.20    0.40
  -6  -6  14    2.20    0.60
  -5  -6  14    0.10    0.40
  -4  -6  14    0.80    0.40
  -1  -6  14    1.80    0.60
   0  -6  14    0.20    0.50
  -1   6 -14    0.20    0.40
  -2   6 -14    0.10    0.40
  -3   6 -14    0.50    0.40
  -4   6 -14   -0.50    0.40
  -6  -5  14    1.20    0.50
  -5  -5  14    0.10    0.40
  -4  -5  14    0.40    0.40
  -3  -5  14    0.10    0.30
  -2  -5  14    0.80    0.40
   0   5 -14    0.60    0.40
   0  -5  14    0.30    0.40
  -1   5 -14    0.40    0.40
  -2   5 -14    0.30    0.30
  -3   5 -14    0.00    0.40
  -4   5 -14    0.10    0.30
  -6  -4  14    1.30    0.50
  -5  -4  14    0.50    0.40
  -4  -4  14   -0.30    0.30
  -3  -4  14    3.00    0.60
  -2  -4  14    3.40    0.60
  -1  -4  14    0.10    0.30
   0   4 -14    0.20    0.40
  -1   4 -14    1.60    0.50
  -2   4 -14    1.80    0.50
  -3   4 -14   -0.10    0.30
  -4   4 -14    0.20    0.40
  -5   4 -14    0.60    0.40
  -6  -3  14    0.40    0.40
  -5  -3  14    0.50    0.40
  -4  -3  14    2.00    0.50
  -3  -3  14    0.90    0.40
  -2  -3  14    0.00    0.30
   1   3 -14   -0.20    0.40
  -1  -3  14    0.20    0.30
   0   3 -14    6.20    0.80
  -1   3 -14    4.70    0.70
  -2   3 -14    1.90    0.50
  -3   3 -14    5.10    0.70
  -4   3 -14   -0.20    0.30
  -5   3 -14   -0.20    0.30
  -6   3 -14   -0.10    0.30
  -6  -2  14    1.80    0.50
  -5  -2  14    0.20    0.40
  -4  -2  14    0.20    0.30
  -3  -2  14    0.30    0.30
  -2  -2  14   -0.10    0.30
   1   2 -14    7.50    0.90
  -1  -2  14    7.70    0.80
   0   2 -14    5.20    0.80
  -1   2 -14   12.50    1.00
  -2   2 -14    1.30    0.50
  -3   2 -14   -0.10    0.40
  -4   2 -14    0.10    0.40
  -5   2 -14    1.10    0.40
  -6   2 -14    0.60    0.40
  -6  -1  14   -0.10    0.30
  -5  -1  14    0.50    0.40
  -4  -1  14    2.50    0.50
  -3  -1  14    0.70    0.40
  -2  -1  14    0.30    0.30
   1   1 -14    3.90    0.80
  -1  -1  14    4.30    0.60
   0   1 -14    2.40    0.60
  -1   1 -14   11.60    1.00
  -2   1 -14    1.10    0.50
  -3   1 -14    2.10    0.50
  -4   1 -14    0.40    0.40
  -5   1 -14    0.90    0.40
  -6   1 -14    0.00    0.30
  -7   1 -14    0.00    0.40
  -6   0  14    0.00    0.40
  -5   0  14    1.60    0.50
  -4   0  14    1.00    0.40
  -3   0  14    0.20    0.30
   2   0 -14    0.60    0.50
  -2   0  14    0.40    0.30
   1   0 -14   10.70    1.10
  -1   0  14    9.60    0.80
   0   0 -14    0.00    0.50
  -1   0 -14    7.20    0.90
  -2   0 -14    0.20    0.40
  -3   0 -14    2.00    0.60
  -4   0 -14   -0.10    0.40
  -5   0 -14    0.70    0.40
  -6   0 -14   -0.20    0.40
  -6   0 -14    0.00    0.40
  -7   0 -14   -0.10    0.40
  -6   1  14    0.30    0.40
  -5   1  14    1.90    0.50
  -4   1  14    1.20    0.40
  -3   1  14    0.10    0.30
   2  -1 -14    7.20    1.00
  -2   1  14    6.10    0.70
   1  -1 -14    3.60    0.80
  -1   1  14    5.00    0.60
   0  -1 -14   -0.30    0.40
  -1  -1 -14    9.70    1.10
  -2  -1 -14    6.00    0.90
  -3  -1 -14    0.20    0.40
  -4  -1 -14    3.00    0.70
  -5  -1 -14    0.10    0.40
  -6  -1 -14   -0.10    0.40
  -6  -1 -14    0.20    0.40
  -7  -1 -14    0.50    0.50
  -7  -1 -14    0.20    0.40
  -6   2  14   -0.20    0.30
  -5   2  14    3.40    0.60
  -4   2  14    0.20    0.40
   3  -2 -14    0.90    0.60
  -3   2  14    0.90    0.40
   2  -2 -14    0.70    0.50
  -2   2  14    0.20    0.30
   1  -2 -14   -0.10    0.40
  -1   2  14    0.10    0.30
   0  -2 -14    4.90    0.80
  -1  -2 -14    1.50    0.50
  -2  -2 -14   16.90    1.30
  -3  -2 -14   20.00    1.40
  -4  -2 -14    1.90    0.60
  -5  -2 -14    0.50    0.50
  -6  -2 -14    0.50    0.50
  -7  -2 -14    0.30    0.40
  -7  -2 -14    0.40    0.40
  -8  -2 -14    0.30    0.40
  -8  -2 -14    0.60    0.50
  -6   3  14    0.60    0.40
  -5   3  14    2.60    0.60
  -4   3  14    1.90    0.50
   3  -3 -14    3.80    0.90
  -3   3  14    2.40    0.50
   2  -3 -14    0.80    0.60
  -2   3  14    0.60    0.40
   1  -3 -14   10.60    1.30
  -1   3  14    9.40    0.90
   0  -3 -14    6.00    1.00
  -1  -3 -14   -0.10    0.40
  -2  -3 -14   19.90    1.40
  -3  -3 -14   19.60    1.40
  -4  -3 -14    5.00    0.80
  -5  -3 -14    0.80    0.50
  -6  -3 -14    0.00    0.40
  -7  -3 -14   -0.50    0.40
  -7  -3 -14   -0.10    0.40
  -8  -3 -14    1.60    0.60
  -8  -3 -14    1.00    0.50
  -9  -3 -14    0.40    0.50
  -6   4  14    0.40    0.40
  -5   4  14    0.90    0.40
  -4   4  14    4.60    0.70
   3  -4 -14    0.10    0.50
  -3   4  14    0.10    0.30
   2  -4 -14    0.50    0.60
  -2   4  14    0.20    0.30
   1  -4 -14    0.50    0.50
  -1   4  14   -0.30    0.20
   0  -4 -14    0.80    0.50
  -1  -4 -14    0.40    0.50
  -2  -4 -14    5.70    1.00
  -3  -4 -14    7.40    1.00
  -4  -4 -14    8.30    1.10
  -5  -4 -14    4.40    0.80
  -6  -4 -14   -0.50    0.40
  -7  -4 -14    1.00    0.50
  -7  -4 -14    1.40    0.60
  -8  -4 -14    2.10    0.60
  -8  -4 -14    1.30    0.60
  -9  -4 -14    0.50    0.60
  -6   5  14    0.10    0.40
  -5   5  14    0.40    0.40
  -4   5  14    0.10    0.30
   3  -5 -14    0.00    0.50
  -3   5  14    0.20    0.30
   2  -5 -14    0.00    0.50
  -2   5  14    0.00    0.30
   1  -5 -14    1.50    0.70
  -1   5  14    0.30    0.30
   0  -5 -14    1.20    0.60
  -1  -5 -14    1.70    0.70
  -2  -5 -14    1.70    0.60
  -3  -5 -14   20.80    1.60
  -4  -5 -14   30.50    1.90
  -5  -5 -14    5.30    0.90
  -6  -5 -14    0.10    0.50
  -7  -5 -14   -0.60    0.40
  -7  -5 -14   -0.60    0.40
  -8  -5 -14    5.80    1.00
  -8  -5 -14    8.70    1.10
  -9  -5 -14    0.30    0.50
  -6   6  14    0.10    0.40
  -5   6  14   -0.30    0.40
  -4   6  14    0.30    0.40
  -4   6  14    0.20    0.60
   3  -6 -14    3.80    1.00
  -3   6  14    4.20    0.70
  -3   6  14    5.10    1.10
   2  -6 -14    1.30    0.70
  -2   6  14    0.20    0.30
   1  -6 -14    0.30    0.50
   0  -6 -14   -0.50    0.40
  -1  -6 -14    0.70    0.60
  -2  -6 -14    1.80    0.60
  -3  -6 -14    3.50    0.80
  -4  -6 -14    0.00    0.50
  -5  -6 -14    0.00    0.40
  -6  -6 -14    3.90    0.80
  -7  -6 -14   -0.10    0.50
  -7  -6 -14    0.10    0.40
  -8  -6 -14    0.20    0.50
  -9  -6 -14   -0.30    0.50
  -5   7  14   10.10    1.10
  -4   7  14    1.10    0.80
  -4   7  14    0.10    0.40
  -3   7  14   -0.10    0.30
  -3   7  14    0.40    0.70
   2  -7 -14    1.40    0.70
  -2   7  14    0.60    0.40
  -2   7  14    0.80    0.60
   1  -7 -14    1.10    0.70
   0  -7 -14   -0.10    0.50
  -1  -7 -14    9.30    1.30
  -2  -7 -14    0.00    0.40
  -3  -7 -14    0.50    0.50
  -4  -7 -14    4.50    0.90
  -5  -7 -14    0.60    0.60
  -6  -7 -14    0.20    0.60
  -7  -7 -14   -0.60    0.50
  -7  -7 -14    0.00    0.40
  -8  -7 -14    0.20    0.50
  -9  -7 -14    0.10    0.50
  -4   8  14    1.40    0.50
  -3   8  14    0.00    0.70
  -3   8  14    0.50    0.40
  -2   8  14    1.40    0.70
   1  -8 -14    1.30    0.70
  -1   8  14    1.10    0.70
   0  -8 -14    0.90    0.60
  -1  -8 -14    2.80    0.80
  -2  -8 -14    1.10    0.60
  -3  -8 -14    1.30    0.60
  -4  -8 -14    1.60    0.70
  -5  -8 -14   -0.10    0.50
  -6  -8 -14    0.20    0.50
  -7  -8 -14   -1.20    0.40
  -7  -8 -14   -0.10    0.40
  -8  -8 -14    1.10    0.60
  -9  -8 -14   -0.20    0.50
  -2   9  14    0.00    0.70
  -1   9  14    0.00    0.60
   0  -9 -14    1.10    0.60
  -1  -9 -14    2.20    0.80
  -2  -9 -14   -0.20    0.50
  -3  -9 -14    0.00    0.50
  -4  -9 -14    0.20    0.50
  -5  -9 -14   -0.20    0.50
  -6  -9 -14   -0.40    0.50
  -7  -9 -14    0.40    0.50
  -8  -9 -14    0.30    0.60
  -1  10  14    0.30    0.70
   0 -10 -14    3.20    0.90
   0  10  14    2.00    0.80
  -1 -10 -14   -0.40    0.40
  -2 -10 -14    0.50    0.60
  -3 -10 -14    0.40    0.50
  -4 -10 -14   -0.20    0.50
  -5 -10 -14    0.10    0.50
  -6 -10 -14    0.90    0.70
  -7 -10 -14   -0.10    0.50
  -8 -10 -14   -0.30    0.50
   0  11  14    0.80    0.70
  -1 -11 -14    4.00    1.00
  -2 -11 -14    1.90    0.80
  -3 -11 -14    2.40    0.80
  -4 -11 -14    1.90    0.80
  -5 -11 -14   -0.20    0.50
  -6 -11 -14    1.30    0.60
  -6 -11 -14    0.70    0.70
  -7 -11 -14    1.10    0.60
  -8 -11 -14   -0.10    0.50
   1  12  14   -0.70    0.70
  -2 -12 -14    1.60    0.70
  -3 -12 -14    1.30    0.80
  -4 -12 -14    1.70    0.80
  -5 -12 -14    1.50    0.70
  -6 -12 -14    0.40    0.50
  -7 -12 -14    0.90    0.60
  -4 -13 -14    1.40    0.70
  -5 -13 -14    1.60    0.80
  -6 -13 -14   -0.10    0.50
  -7 -13 -14    3.40    0.90
  -5 -14 -14    0.10    0.50
  -6 -14 -14    0.10    0.50
  -1 -10  15   -0.10    0.60
   0 -10  15    0.80    0.70
  -1  -9  15    0.40    0.60
   0  -9  15    1.00    0.70
   0  -8  15    0.10    0.60
  -2   8 -15    0.70    0.60
   0  -7  15    0.00    0.50
  -2   7 -15   -0.10    0.50
  -6  -6  15    1.30    0.50
  -5  -6  15    0.60    0.40
   0  -6  15    1.20    0.60
  -1   6 -15    0.70    0.40
  -2   6 -15    0.60    0.40
  -3   6 -15    0.30    0.40
  -6  -5  15    1.10    0.50
  -5  -5  15    0.40    0.40
  -4  -5  15    0.40    0.40
  -3  -5  15   -0.10    0.30
  -1   5 -15    0.30    0.40
  -2   5 -15    0.50    0.40
  -3   5 -15    1.20    0.50
  -4   5 -15    1.00    0.50
  -6  -4  15    0.40    0.50
  -5  -4  15    0.60    0.40
  -4  -4  15   -0.10    0.40
  -3  -4  15    0.30    0.30
  -2  -4  15    0.40    0.40
  -1  -4  15    1.30    0.40
   0   4 -15    4.70    0.70
  -1   4 -15    1.20    0.50
  -2   4 -15    0.40    0.40
  -3   4 -15    0.20    0.40
  -4   4 -15    0.70    0.40
  -6  -3  15    1.40    0.50
  -5  -3  15    1.40    0.50
  -4  -3  15    0.80    0.40
  -3  -3  15    0.60    0.40
  -2  -3  15    0.50    0.40
  -1  -3  15    1.50    0.40
   0   3 -15    1.50    0.50
  -1   3 -15    0.30    0.40
  -2   3 -15    3.60    0.70
  -3   3 -15    1.20    0.50
  -4   3 -15    0.40    0.40
  -5   3 -15    0.50    0.40
  -6  -2  15    0.20    0.40
  -5  -2  15   -0.20    0.30
  -4  -2  15    0.70    0.40
  -3  -2  15    0.90    0.40
  -2  -2  15    0.50    0.40
   1   2 -15    0.80    0.50
  -1  -2  15    0.50    0.40
   0   2 -15    1.60    0.60
  -1   2 -15    8.90    1.00
  -2   2 -15    3.40    0.70
  -3   2 -15   -0.20    0.30
  -4   2 -15    0.00    0.30
  -5   2 -15    0.30    0.40
  -6  -1  15    0.60    0.40
  -5  -1  15    3.10    0.60
  -4  -1  15    0.20    0.30
  -3  -1  15    3.50    0.60
  -2  -1  15    0.10    0.30
   1   1 -15    2.50    0.70
  -1  -1  15    2.50    0.50
   0   1 -15    3.70    0.70
  -1   1 -15   13.70    1.20
  -2   1 -15    2.20    0.60
  -3   1 -15    1.10    0.50
  -4   1 -15    0.60    0.50
  -5   1 -15   -0.30    0.30
  -6   1 -15    0.70    0.50
  -6   0  15    0.20    0.40
  -5   0  15    2.60    0.60
  -4   0  15    0.50    0.40
  -3   0  15    1.20    0.40
  -2   0  15    0.40    0.30
   1   0 -15    7.20    1.00
  -1   0  15    8.70    0.90
   0   0 -15    0.30    0.50
  -1   0 -15    4.70    0.80
  -2   0 -15    4.20    0.80
  -3   0 -15    1.00    0.50
  -4   0 -15   -0.10    0.40
  -5   0 -15    0.20    0.40
  -6   0 -15    0.20    0.40
  -6   1  15    0.00    0.40
  -5   1  15    1.70    0.50
  -4   1  15    0.30    0.40
  -3   1  15    3.50    0.60
   2  -1 -15   -0.30    0.50
  -2   1  15    0.10    0.30
   1  -1 -15    0.00    0.50
  -1   1  15    1.50    0.40
   0  -1 -15    0.90    0.50
  -1  -1 -15    4.90    0.80
  -2  -1 -15    1.20    0.50
  -3  -1 -15    0.10    0.50
  -4  -1 -15    0.10    0.40
  -5  -1 -15   -0.20    0.40
  -6  -1 -15   -0.10    0.40
  -7  -1 -15   -0.50    0.40
  -7  -1 -15   -0.10    0.40
  -6   2  15    0.40    0.40
  -5   2  15    4.10    0.70
  -4   2  15    2.00    0.50
  -3   2  15    0.30    0.30
   2  -2 -15   -0.30    0.50
  -2   2  15    0.30    0.30
   1  -2 -15    4.50    0.90
  -1   2  15    4.50    0.60
   0  -2 -15    2.60    0.70
  -1  -2 -15    2.60    0.70
  -2  -2 -15    9.20    1.10
  -3  -2 -15   18.90    1.40
  -4  -2 -15   16.70    1.30
  -5  -2 -15    1.90    0.60
  -6  -2 -15    1.20    0.50
  -7  -2 -15    0.00    0.50
  -7  -2 -15    0.50    0.50
  -8  -2 -15    0.30    0.50
  -5   3  15    2.20    0.60
  -4   3  15    1.30    0.50
   3  -3 -15    1.80    0.80
  -3   3  15    3.80    0.60
   2  -3 -15    1.00    0.60
  -2   3  15    0.90    0.40
   1  -3 -15   -0.10    0.50
  -1   3  15    0.40    0.30
   0  -3 -15    0.70    0.60
  -1  -3 -15    0.10    0.40
  -2  -3 -15    2.10    0.70
  -3  -3 -15    5.00    0.90
  -4  -3 -15    0.90    0.60
  -5  -3 -15    0.60    0.60
  -6  -3 -15    1.70    0.60
  -7  -3 -15    1.00    0.50
  -7  -3 -15    2.10    0.60
  -8  -3 -15    0.50    0.50
  -9  -3 -15    0.10    0.50
  -5   4  15    0.40    0.50
  -4   4  15    0.40    0.40
   3  -4 -15    1.30    0.70
  -3   4  15    0.90    0.40
   2  -4 -15    0.70    0.60
  -2   4  15    0.00    0.30
   1  -4 -15    0.80    0.60
  -1   4  15    1.20    0.40
   0  -4 -15   -0.10    0.50
  -1  -4 -15    0.00    0.40
  -2  -4 -15   28.30    1.90
  -3  -4 -15    0.00    0.50
  -4  -4 -15    7.20    1.00
  -5  -4 -15   15.10    1.30
  -6  -4 -15    0.10    0.50
  -7  -4 -15    1.00    0.50
  -7  -4 -15    0.60    0.50
  -8  -4 -15    0.50    0.50
  -9  -4 -15    0.60    0.60
  -5   5  15    0.10    0.40
  -4   5  15    0.30    0.40
   3  -5 -15    2.20    0.90
  -3   5  15    1.20    0.50
   2  -5 -15    0.50    0.60
  -2   5  15   -0.10    0.30
   1  -5 -15    3.10    0.90
   0  -5 -15    1.20    0.60
  -1  -5 -15   -0.40    0.50
  -2  -5 -15    0.50    0.50
  -3  -5 -15    6.30    1.00
  -4  -5 -15    0.00    0.50
  -5  -5 -15    0.90    0.60
  -6  -5 -15    0.10    0.50
  -7  -5 -15    0.60    0.60
  -7  -5 -15    0.40    0.50
  -8  -5 -15    0.70    0.60
  -8  -5 -15    0.10    0.50
  -9  -5 -15   -0.10    0.50
  -5   6  15    1.70    0.50
  -4   6  15    0.00    0.40
   3  -6 -15    0.90    0.70
  -3   6  15    0.50    0.40
   2  -6 -15    4.40    1.00
  -2   6  15    6.20    0.80
   1  -6 -15    0.70    0.60
   0  -6 -15    0.10    0.50
  -1  -6 -15    0.60    0.60
  -2  -6 -15    1.30    0.60
  -3  -6 -15   -0.40    0.40
  -4  -6 -15    5.80    1.00
  -5  -6 -15   -0.10    0.50
  -6  -6 -15    0.40    0.60
  -7  -6 -15   -0.20    0.50
  -7  -6 -15    0.80    0.50
  -8  -6 -15   -0.20    0.50
  -8  -6 -15   -0.20    0.50
  -9  -6 -15   -1.00    0.50
  -5   7  15    0.00    0.40
  -4   7  15    1.30    0.50
   3  -7 -15    0.60    0.70
  -3   7  15   -0.30    0.40
   2  -7 -15    0.70    0.70
   1  -7 -15   -0.40    0.50
   0  -7 -15   -0.20    0.50
  -1  -7 -15    0.10    0.50
  -2  -7 -15    6.60    1.10
  -3  -7 -15    0.20    0.50
  -4  -7 -15    1.10    0.70
  -5  -7 -15    0.00    0.60
  -6  -7 -15    0.40    0.60
  -7  -7 -15    0.40    0.60
  -7  -7 -15    0.10    0.40
  -8  -7 -15   -0.10    0.50
  -4   8  15    2.40    0.60
  -3   8  15    0.90    0.50
   2  -8 -15    7.40    1.30
   1  -8 -15    0.80    0.70
   0  -8 -15    5.90    1.20
  -1  -8 -15    5.30    1.10
  -2  -8 -15   -0.20    0.50
  -3  -8 -15    0.10    0.50
  -4  -8 -15   -0.70    0.40
  -5  -8 -15   -0.40    0.60
  -6  -8 -15   -1.00    0.50
  -7  -8 -15    0.60    0.50
  -7  -8 -15   -0.40    0.50
  -8  -8 -15    0.70    0.60
   1  -9 -15    7.20    1.30
   0  -9 -15    2.30    0.90
  -1  -9 -15    0.50    0.60
  -2  -9 -15    1.30    0.70
  -3  -9 -15    2.70    0.80
  -4  -9 -15   -0.30    0.50
  -5  -9 -15   -0.50    0.60
  -6  -9 -15    1.20    0.70
  -7  -9 -15    0.40    0.50
  -7  -9 -15   -0.80    0.60
  -8  -9 -15    0.10    0.50
   0 -10 -15    1.10    0.70
  -1 -10 -15    0.70    0.60
  -2 -10 -15    1.00    0.70
  -3 -10 -15   -0.20    0.50
  -4 -10 -15    0.40    0.60
  -5 -10 -15   -0.30    0.50
  -6 -10 -15    0.70    0.70
  -7 -10 -15    1.00    0.60
  -8 -10 -15    0.00    0.60
  -1 -11 -15    2.30    0.90
  -2 -11 -15    0.70    0.70
  -3 -11 -15    0.20    0.60
  -4 -11 -15    0.20    0.60
  -5 -11 -15    3.50    0.90
  -6 -11 -15   -0.50    0.60
  -7 -11 -15    0.00    0.50
  -4 -12 -15    1.60    0.80
  -6 -12 -15    0.60    0.50
  -7 -12 -15    0.60    0.60
  -6 -13 -15    2.10    0.70
   0  -9  16    0.60    0.60
   0  -8  16    0.60    0.60
  -5  -6  16   -0.10    0.40
  -1   6 -16    0.20    0.40
  -2   6 -16    0.00    0.40
  -5  -5  16    0.40    0.50
  -4  -5  16    0.10    0.40
  -3  -5  16    1.20    0.50
  -1   5 -16    1.70    0.60
  -2   5 -16    0.50    0.40
  -3   5 -16    0.10    0.40
  -5  -4  16    0.70    0.50
  -4  -4  16    0.30    0.40
  -3  -4  16    0.20    0.40
  -2  -4  16    0.30    0.40
  -1   4 -16    2.50    0.60
  -2   4 -16    0.80    0.50
  -3   4 -16    0.30    0.40
  -4   4 -16    0.50    0.50
  -5  -3  16   -0.10    0.40
  -4  -3  16    0.60    0.40
  -3  -3  16    0.60    0.40
  -2  -3  16    0.30    0.30
  -1  -3  16    0.10    0.30
   0   3 -16    2.20    0.60
  -1   3 -16    0.80    0.50
  -2   3 -16    0.70    0.50
  -3   3 -16    1.40    0.50
  -4   3 -16    0.40    0.40
  -5  -2  16    0.30    0.40
  -4  -2  16    0.10    0.40
  -3  -2  16    0.00    0.30
  -2  -2  16   -0.10    0.30
  -1  -2  16    0.50    0.40
   0   2 -16    4.40    0.80
  -1   2 -16    1.30    0.50
  -2   2 -16    1.70    0.60
  -3   2 -16    0.80    0.50
  -4   2 -16   -0.20    0.40
  -5   2 -16    0.40    0.50
  -5  -1  16    0.20    0.40
  -4  -1  16    2.20    0.60
  -3  -1  16    0.60    0.40
  -2  -1  16    0.30    0.30
   1   1 -16    0.30    0.50
  -1  -1  16    1.00    0.40
   0   1 -16   -0.20    0.50
  -1   1 -16    0.00    0.40
  -2   1 -16    3.20    0.70
  -3   1 -16    4.20    0.80
  -4   1 -16    0.10    0.40
  -5   1 -16    1.20    0.50
  -5   0  16    0.30    0.40
  -4   0  16    0.50    0.40
  -3   0  16    0.00    0.30
  -2   0  16    0.80    0.40
   1   0 -16   -0.20    0.50
  -1   0  16    0.10    0.30
   0   0 -16   -0.10    0.50
  -1   0 -16    1.20    0.60
  -2   0 -16    0.30    0.50
  -3   0 -16    3.40    0.70
  -4   0 -16    4.30    0.80
  -5   0 -16    0.00    0.50
  -5   1  16    0.50    0.40
  -4   1  16    2.70    0.60
  -3   1  16    0.60    0.40
  -2   1  16    0.00    0.30
   1  -1 -16   -0.20    0.50
  -1   1  16    0.10    0.30
   0  -1 -16    0.50    0.50
  -1  -1 -16    5.30    0.90
  -2  -1 -16    2.60    0.70
  -3  -1 -16    6.80    1.00
  -4  -1 -16    2.40    0.70
  -5  -1 -16   -0.10    0.40
  -6  -1 -16    0.10    0.50
  -5   2  16    0.10    0.40
  -4   2  16    0.10    0.40
  -3   2  16    4.30    0.70
   2  -2 -16    0.00    0.50
  -2   2  16    0.20    0.30
   1  -2 -16    0.30    0.60
  -1   2  16    0.70    0.40
   0  -2 -16    0.40    0.50
  -1  -2 -16    0.50    0.60
  -2  -2 -16    0.00    0.50
  -3  -2 -16    0.10    0.50
  -4  -2 -16    2.20    0.70
  -5  -2 -16    2.80    0.70
  -6  -2 -16    0.80    0.50
  -7  -2 -16    0.10    0.50
  -5   3  16    0.70    0.50
  -4   3  16    0.60    0.40
  -3   3  16    0.00    0.40
   2  -3 -16    1.10    0.70
  -2   3  16    1.40    0.50
   1  -3 -16    0.50    0.60
  -1   3  16    0.30    0.30
   0  -3 -16   -0.70    0.50
  -1  -3 -16    3.00    0.80
  -2  -3 -16    4.30    0.90
  -3  -3 -16   -0.30    0.50
  -4  -3 -16   12.20    1.30
  -5  -3 -16   11.10    1.30
  -6  -3 -16    1.50    0.60
  -7  -3 -16    0.70    0.50
  -8  -3 -16    0.30    0.60
  -5   4  16    0.40    0.40
  -4   4  16    1.20    0.50
  -3   4  16   -0.20    0.30
   2  -4 -16    2.30    0.80
  -2   4  16    2.10    0.50
   1  -4 -16    0.00    0.50
   0  -4 -16    0.00    0.60
  -1  -4 -16    0.60    0.60
  -2  -4 -16   -0.30    0.50
  -3  -4 -16    1.00    0.60
  -4  -4 -16    3.10    0.80
  -5  -4 -16   -0.40    0.50
  -6  -4 -16    0.40    0.60
  -7  -4 -16    2.00    0.60
  -7  -4 -16    1.00    0.60
  -8  -4 -16    0.00    0.50
  -4   5  16   12.40    1.20
   3  -5 -16    0.60    0.80
  -3   5  16    1.30    0.50
   2  -5 -16    0.10    0.60
  -2   5  16    0.00    0.30
   1  -5 -16    1.50    0.70
   0  -5 -16    0.60    0.60
  -1  -5 -16   -0.10    0.50
  -2  -5 -16    4.00    0.90
  -3  -5 -16    0.70    0.60
  -4  -5 -16    0.20    0.50
  -5  -5 -16    0.50    0.60
  -6  -5 -16    0.00    0.50
  -7  -5 -16    0.20    0.50
  -7  -5 -16   -0.30    0.50
  -8  -5 -16    0.00    0.50
  -4   6  16    1.60    0.60
   3  -6 -16   -0.10    0.70
  -3   6  16    0.20    0.40
   2  -6 -16    0.40    0.70
  -2   6  16    0.60    0.40
   1  -6 -16    3.90    1.00
   0  -6 -16    1.60    0.70
  -1  -6 -16    0.40    0.50
  -2  -6 -16    1.10    0.60
  -3  -6 -16    0.80    0.60
  -4  -6 -16    0.40    0.60
  -5  -6 -16   -0.20    0.60
  -6  -6 -16   -0.50    0.50
  -7  -6 -16    0.10    0.40
  -7  -6 -16    0.20    0.50
  -8  -6 -16    0.60    0.60
  -4   7  16    3.40    0.70
  -3   7  16    0.30    0.50
   2  -7 -16    0.10    0.70
   1  -7 -16    0.00    0.60
   0  -7 -16    0.60    0.60
  -1  -7 -16    1.50    0.70
  -2  -7 -16    1.10    0.70
  -3  -7 -16   -0.60    0.50
  -4  -7 -16   -0.20    0.60
  -5  -7 -16   -0.60    0.50
  -6  -7 -16    0.10    0.60
  -7  -7 -16    0.60    0.50
  -7  -7 -16   -0.60    0.60
  -8  -7 -16   -0.60    0.50
  -4   8  16    1.60    0.60
   1  -8 -16    0.90    0.80
   0  -8 -16    1.00    0.70
  -1  -8 -16    1.00    0.60
  -2  -8 -16   -0.20    0.50
  -3  -8 -16    0.20    0.60
  -4  -8 -16   -0.30    0.50
  -5  -8 -16   -0.30    0.60
  -6  -8 -16    0.20    0.70
  -7  -8 -16    0.90    0.60
  -8  -8 -16   -0.30    0.50
   0  -9 -16    3.30    1.00
  -1  -9 -16    1.60    0.80
  -2  -9 -16    0.40    0.70
  -3  -9 -16    0.00    0.50
  -4  -9 -16   -0.30    0.50
  -5  -9 -16    1.20    0.80
  -6  -9 -16   -0.30    0.60
  -7  -9 -16    1.10    0.60
  -2 -10 -16    1.20    0.70
  -3 -10 -16    5.10    1.10
  -4 -10 -16    0.30    0.60
  -5 -10 -16    1.30    0.70
  -7 -10 -16    1.00    0.60
  -6 -12 -16    0.60    0.60
  -4  -5  17    0.70    0.50
  -1   5 -17   -0.40    0.40
  -2   5 -17    0.00    0.50
  -4  -4  17    0.10    0.40
  -3  -4  17    0.40    0.40
  -2  -4  17    0.20    0.40
  -1   4 -17    0.40    0.50
  -2   4 -17    2.10    0.60
  -4  -3  17    1.30    0.50
  -3  -3  17    1.10    0.50
  -2  -3  17   -0.10    0.40
   0   3 -17    0.50    0.50
  -1   3 -17    0.10    0.50
  -2   3 -17    3.10    0.70
  -3   3 -17    2.10    0.60
  -4  -2  17    1.30    0.50
  -3  -2  17    0.40    0.40
  -2  -2  17   -0.10    0.30
   0   2 -17    2.80    0.70
  -1   2 -17    0.00    0.50
  -2   2 -17    3.10    0.70
  -3   2 -17    1.10    0.60
  -4   2 -17    0.00    0.40
  -4  -1  17    1.30    0.50
  -3  -1  17    1.20    0.50
  -2  -1  17    0.20    0.40
  -1  -1  17    1.20    0.50
   0   1 -17    0.60    0.60
  -1   1 -17    0.10    0.50
  -2   1 -17    2.60    0.70
  -3   1 -17    1.00    0.50
  -4   1 -17    0.10    0.50
  -4   0  17    3.60    0.70
  -3   0  17    1.00    0.40
  -2   0  17    0.10    0.30
   1   0 -17   -0.30    0.50
  -1   0  17   -0.60    0.30
   0   0 -17    2.30    0.70
  -1   0 -17    1.50    0.70
  -2   0 -17    0.70    0.60
  -3   0 -17    0.60    0.50
  -4   0 -17    3.10    0.70
  -4   1  17   -0.20    0.30
  -3   1  17   -0.10    0.40
  -2   1  17    2.10    0.50
   1  -1 -17   -0.70    0.50
   0  -1 -17   -0.70    0.50
  -1  -1 -17   -0.60    0.50
  -2  -1 -17    0.80    0.60
  -3  -1 -17   -0.40    0.50
  -4  -1 -17    3.00    0.80
  -5  -1 -17   -0.20    0.50
  -4   2  17    1.50    0.50
  -3   2  17    1.50    0.50
  -2   2  17    0.60    0.40
   1  -2 -17    0.00    0.50
   0  -2 -17   -0.40    0.50
  -1  -2 -17   -0.20    0.50
  -2  -2 -17   -0.10    0.50
  -3  -2 -17    5.10    0.90
  -4  -2 -17    0.00    0.60
  -5  -2 -17   -0.20    0.50
  -7  -2 -17    0.20    0.50
  -4   3  17    0.20    0.40
  -3   3  17    0.30    0.40
   2  -3 -17    0.90    0.70
  -2   3  17    0.20    0.40
   1  -3 -17   -1.00    0.50
   0  -3 -17    0.50    0.60
  -1  -3 -17    0.50    0.60
  -2  -3 -17   -0.70    0.50
  -3  -3 -17    0.00    0.50
  -4  -3 -17    0.10    0.60
  -5  -3 -17    0.20    0.60
  -7  -3 -17    0.20    0.50
  -8  -3 -17   -0.10    0.50
  -4   4  17    3.60    0.70
  -3   4  17    1.10    0.50
   2  -4 -17    0.10    0.60
  -2   4  17   -0.10    0.40
   1  -4 -17    1.70    0.80
   0  -4 -17   -0.30    0.60
  -1  -4 -17   -0.50    0.50
  -2  -4 -17    0.40    0.60
  -3  -4 -17   -0.80    0.50
  -4  -4 -17    0.00    0.60
  -5  -4 -17    0.60    0.60
  -7  -4 -17    1.00    0.60
  -8  -4 -17    0.20    0.50
  -4   5  17    0.30    0.40
  -3   5  17    1.20    0.50
   2  -5 -17   -0.10    0.70
  -2   5  17    0.90    0.50
   1  -5 -17    0.50    0.60
   0  -5 -17    0.00    0.50
  -1  -5 -17    0.10    0.50
  -2  -5 -17    0.30    0.50
  -3  -5 -17    0.90    0.70
  -4  -5 -17   -0.20    0.50
  -5  -5 -17    0.10    0.60
  -7  -5 -17    0.30    0.50
  -8  -5 -17   -0.60    0.50
  -3   6  17    4.40    0.80
   2  -6 -17    1.50    0.80
   1  -6 -17    4.00    1.00
   0  -6 -17    1.40    0.70
  -1  -6 -17    3.00    0.90
  -2  -6 -17    1.70    0.70
  -3  -6 -17   -0.30    0.60
  -4  -6 -17   -0.10    0.60
  -5  -6 -17   -0.90    0.50
  -7  -6 -17   -0.20    0.40
  -3   7  17    0.50    0.50
   1  -7 -17    0.40    0.70
   0  -7 -17    0.90    0.70
  -1  -7 -17    0.10    0.60
  -2  -7 -17    0.10    0.50
  -3  -7 -17    1.80    0.80
  -4  -7 -17   -0.30    0.60
  -5  -7 -17   -0.70    0.60
  -7  -7 -17    0.80    0.60
   0  -8 -17    0.00    0.60
  -1  -8 -17    0.80    0.70
  -2  -8 -17    0.30    0.60
  -3  -8 -17   -0.60    0.50
  -4  -8 -17   -0.10    0.70
  -5  -8 -17   -0.60    0.70
  -7  -8 -17    0.60    0.50
  -3  -9 -17    2.60    0.90
  -7  -9 -17    0.40    0.50
  -3  -4  18   -0.20    0.40
  -1   4 -18    0.30    0.50
  -3  -3  18    0.50    0.40
  -2  -3  18   -0.30    0.30
  -1   3 -18    0.30    0.50
  -2   3 -18    0.10    0.50
  -4  -2  18   -0.50    0.40
  -3  -2  18   -0.10    0.40
  -2  -2  18    0.60    0.50
  -1   2 -18    0.00    0.50
  -2   2 -18   -0.10    0.40
  -4  -1  18    0.20    0.40
  -3  -1  18    0.90    0.50
  -2  -1  18   -0.10    0.40
   0   1 -18    0.20    0.60
  -1   1 -18   -0.30    0.50
  -2   1 -18    1.00    0.60
  -3   1 -18    2.00    0.70
  -3   0  18    0.30    0.40
  -2   0  18    2.30    0.60
   0   0 -18   -0.30    0.50
  -1   0 -18    0.70    0.60
  -2   0 -18    0.90    0.60
  -3   0 -18    0.00    0.60
  -3   1  18    1.60    0.60
  -2   1  18   -0.10    0.40
   1  -1 -18    0.30    0.70
   0  -1 -18   -0.60    0.60
  -1  -1 -18    0.30    0.60
  -2  -1 -18    2.30    0.70
  -3  -1 -18    2.60    0.80
  -4  -1 -18   -0.20    0.50
  -3   2  18    0.40    0.50
  -2   2  18   -0.10    0.40
   1  -2 -18   -0.80    0.60
   0  -2 -18    0.10    0.60
  -1  -2 -18   -0.50    0.50
  -2  -2 -18   -0.10    0.60
  -3  -2 -18    0.30    0.50
  -4  -2 -18   -0.10    0.60
  -7  -2 -18    0.00    0.50
  -3   3  18    8.20    1.00
  -2   3  18    0.80    0.40
   1  -3 -18   -0.60    0.60
   0  -3 -18    1.60    0.80
  -1  -3 -18    0.30    0.60
  -2  -3 -18    0.20    0.60
  -3  -3 -18    0.20    0.60
  -4  -3 -18    0.30    0.60
  -7  -3 -18    0.10    0.50
  -3   4  18    0.20    0.50
   2  -4 -18   -0.40    0.70
   1  -4 -18   -0.20    0.70
   0  -4 -18    2.60    0.90
  -1  -4 -18    1.80    0.80
  -2  -4 -18   -0.10    0.60
  -3  -4 -18   -0.30    0.50
  -4  -4 -18    0.00    0.60
  -7  -4 -18    0.00    0.50
  -3   5  18    2.30    0.60
   1  -5 -18   -0.10    0.70
   0  -5 -18    0.60    0.70
  -1  -5 -18   -0.20    0.60
  -2  -5 -18    0.60    0.60
  -3  -5 -18   -0.50    0.60
  -4  -5 -18    0.10    0.60
  -7  -5 -18    0.60    0.60
   0  -6 -18    0.10    0.70
  -1  -6 -18   -0.80    0.50
  -2  -6 -18    0.40    0.60
  -3  -6 -18    0.80    0.70
  -7  -6 -18   -0.10    0.50
  -2  -3  19    1.30    0.50
  -2  -2  19    0.60    0.50
  -2  -1  19   -0.30    0.40
  -1   1 -19   -1.00    0.50
  -2   0  19    1.60    0.60
   0   0 -19   -0.10    0.60
  -1   0 -19    0.10    0.60
  -2   1  19    0.90    0.50
   0  -1 -19   -0.60    0.60
  -1  -1 -19   -0.50    0.60
  -2  -1 -19    0.70    0.70
   1  -2 -19   -1.10    0.60
   0  -2 -19    0.60    0.70
  -1  -2 -19    0.50    0.70
   0  -3 -19   -0.10    0.70
  -1  -3 -19    0.50    0.80
   0   0   0    0.00    0.00

_computing_structure_solution     'SHELXT 2014/5 (Sheldrick, 2014)'
;
_shelx_hkl_checksum   45447
