# Supplementary material for: Synthesis and Antibacterial Study of Novel Harmine Derivatives and Tetrahydro-β-Carboline Derivatives In Vitro
Source: Molecules. 2022 Apr 30;27(9):2888. doi: 10.3390/molecules27092888 (PMC9104299; doi:10.3390/molecules27092888)
Supplement: Supplementary file 1 [file molecules-27-02888-s001.zip › 7l.cif]

 
data_2_a
 
_audit_creation_method            'SHELXL-2014/7'
_shelx_SHELXL_version_number      '2014/7'
_chemical_name_systematic         ?
_chemical_name_common             ?
_chemical_melting_point           ?
_chemical_formula_moiety          ?
_chemical_formula_sum
 'C28 H29 N3 O5' 
_chemical_formula_weight          487.54

loop_
 _atom_type_symbol
 _atom_type_description
 _atom_type_scat_dispersion_real
 _atom_type_scat_dispersion_imag
 _atom_type_scat_source
 'C'  'C'   0.0033   0.0016
 'International Tables Vol C Tables 4.2.6.8 and 6.1.1.4'
 'H'  'H'   0.0000   0.0000
 'International Tables Vol C Tables 4.2.6.8 and 6.1.1.4'
 'N'  'N'   0.0061   0.0033
 'International Tables Vol C Tables 4.2.6.8 and 6.1.1.4'
 'O'  'O'   0.0106   0.0060
 'International Tables Vol C Tables 4.2.6.8 and 6.1.1.4'
 
_space_group_crystal_system       monoclinic
_space_group_IT_number            14
_space_group_name_H-M_alt         'P 21/c'
_space_group_name_Hall            '-P 2ybc'
 
_shelx_space_group_comment
;
The symmetry employed for this shelxl refinement is uniquely defined
by the following loop, which should always be used as a source of
symmetry information in preference to the above space-group names.
They are only intended as comments.
;
 
loop_
 _space_group_symop_operation_xyz
 'x, y, z'
 '-x, y+1/2, -z+1/2'
 '-x, -y, -z'
 'x, -y-1/2, z-1/2'
 
_cell_length_a                    8.7050(11)
_cell_length_b                    27.138(3)
_cell_length_c                    10.4121(14)
_cell_angle_alpha                 90
_cell_angle_beta                  92.221(2)
_cell_angle_gamma                 90
_cell_volume                      2457.9(5)
_cell_formula_units_Z             4
_cell_measurement_temperature     296(2)
_cell_measurement_reflns_used     3453
_cell_measurement_theta_min       2.46
_cell_measurement_theta_max       24.45
 
_exptl_crystal_description        block
_exptl_crystal_colour             colorless
_exptl_crystal_density_meas       ?
_exptl_crystal_density_method     ?
_exptl_crystal_density_diffrn     1.318          
_exptl_crystal_F_000              1032
_exptl_transmission_factor_min    0.6152  
_exptl_transmission_factor_max    0.7462
_exptl_crystal_size_max           0.300
_exptl_crystal_size_mid           0.200
_exptl_crystal_size_min           0.200
_exptl_absorpt_coefficient_mu     0.091
_shelx_estimated_absorpt_T_min    0.973
_shelx_estimated_absorpt_T_max    0.982
_exptl_absorpt_correction_type    Multi-scan
_exptl_absorpt_correction_T_min   ?
_exptl_absorpt_correction_T_max   ?
_exptl_absorpt_process_details    SADABS 
_exptl_absorpt_special_details    ?
_diffrn_ambient_temperature       296(2)
_diffrn_radiation_wavelength      0.71073
_diffrn_radiation_type            MoK\a
_diffrn_source                    ?
_diffrn_measurement_device_type   'Bruker APEX II area detector' 
_diffrn_measurement_method        '\w scan'
_diffrn_detector_area_resol_mean  'fine-focus sealed tube'
_diffrn_reflns_number             16974
_diffrn_reflns_av_unetI/netI      0.0636
_diffrn_reflns_av_R_equivalents   0.0447
_diffrn_reflns_limit_h_min        -12
_diffrn_reflns_limit_h_max        10
_diffrn_reflns_limit_k_min        -38
_diffrn_reflns_limit_k_max        34
_diffrn_reflns_limit_l_min        -13
_diffrn_reflns_limit_l_max        13
_diffrn_reflns_theta_min          1.501
_diffrn_reflns_theta_max          31.345
_diffrn_reflns_theta_full         25.242
_diffrn_measured_fraction_theta_max   0.875
_diffrn_measured_fraction_theta_full  0.997
_diffrn_reflns_Laue_measured_fraction_max    0.875
_diffrn_reflns_Laue_measured_fraction_full   0.997
_diffrn_reflns_point_group_measured_fraction_max   0.875
_diffrn_reflns_point_group_measured_fraction_full  0.997
_reflns_number_total              7068
_reflns_number_gt                 3833
_reflns_threshold_expression      'I > 2\s(I)'
_reflns_Friedel_coverage          0.000
_reflns_Friedel_fraction_max      .
_reflns_Friedel_fraction_full     .
 
_reflns_special_details
;
 Reflections were merged by SHELXL according to the crystal
 class for the calculation of statistics and refinement.
 
 _reflns_Friedel_fraction is defined as the number of unique
 Friedel pairs measured divided by the number that would be
 possible theoretically, ignoring centric projections and
 systematic absences.
;
 
_computing_data_collection        'Bruker SMART APEX II'
_computing_cell_refinement        'Bruker SMART'
_computing_data_reduction         'Bruker SAINT'
_computing_structure_solution     'SHELXL-2014/7 (Sheldrick, 2014)'
_computing_structure_refinement 'SHELXL-2014/7 (Sheldrick, 2014)'
_computing_molecular_graphics     SHELXTL 
_computing_publication_material   SHELXTL 
_refine_special_details           ?
_refine_ls_structure_factor_coef  Fsqd
_refine_ls_matrix_type            full
_refine_ls_weighting_scheme       calc
_refine_ls_weighting_details
'w=1/[\s^2^(Fo^2^)+(0.0200P)^2^+0.4267P] where P=(Fo^2^+2Fc^2^)/3'
_atom_sites_solution_primary      direct 
_atom_sites_solution_secondary    difmap
_atom_sites_solution_hydrogens    geom
_refine_ls_hydrogen_treatment     constr
_refine_ls_extinction_method      none
_refine_ls_extinction_coef        .
_refine_ls_number_reflns          7068
_refine_ls_number_parameters      327
_refine_ls_number_restraints      0
_refine_ls_R_factor_all           0.1030
_refine_ls_R_factor_gt            0.0485
_refine_ls_wR_factor_ref          0.1067
_refine_ls_wR_factor_gt           0.0893
_refine_ls_goodness_of_fit_ref    1.000
_refine_ls_restrained_S_all       1.000
_refine_ls_shift/su_max           0.001
_refine_ls_shift/su_mean          0.000
 
loop_
 _atom_site_label
 _atom_site_type_symbol
 _atom_site_fract_x
 _atom_site_fract_y
 _atom_site_fract_z
 _atom_site_U_iso_or_equiv
 _atom_site_adp_type
 _atom_site_occupancy
 _atom_site_site_symmetry_order  
 _atom_site_calc_flag
 _atom_site_refinement_flags_posn
 _atom_site_refinement_flags_adp
 _atom_site_refinement_flags_occupancy
 _atom_site_disorder_assembly
 _atom_site_disorder_group
C1 C 0.52065(16) 0.59103(5) 0.19291(15) 0.0475(4) Uani 1 1 d . . . . .
C2 C 0.59244(17) 0.56196(5) 0.10243(16) 0.0519(4) Uani 1 1 d . . . . .
C3 C 0.6884(2) 0.51183(6) 0.2657(2) 0.0697(5) Uani 1 1 d . . . . .
H3 H 0.7479 0.4847 0.2899 0.084 Uiso 1 1 calc R U . . .
C4 C 0.6188(2) 0.53740(6) 0.36028(18) 0.0638(4) Uani 1 1 d . . . . .
H4 H 0.6287 0.5276 0.4458 0.077 Uiso 1 1 calc R U . . .
C5 C 0.53267(17) 0.57844(5) 0.32428(16) 0.0516(4) Uani 1 1 d . . . . .
C6 C 0.44526(17) 0.61356(5) 0.39334(16) 0.0520(4) Uani 1 1 d . . . . .
C7 C 0.4108(2) 0.61967(6) 0.52173(17) 0.0623(4) Uani 1 1 d . . . . .
H7 H 0.4504 0.5980 0.5837 0.075 Uiso 1 1 calc R U . . .
C8 C 0.3180(2) 0.65797(6) 0.55613(18) 0.0663(5) Uani 1 1 d . . . . .
H8 H 0.2941 0.6621 0.6418 0.080 Uiso 1 1 calc R U . . .
C9 C 0.25911(18) 0.69074(6) 0.46344(17) 0.0577(4) Uani 1 1 d . . . . .
C10 C 0.28966(17) 0.68582(5) 0.33625(16) 0.0542(4) Uani 1 1 d . . . . .
H10 H 0.2496 0.7078 0.2751 0.065 Uiso 1 1 calc R U . . .
C11 C 0.38339(16) 0.64655(5) 0.30176(15) 0.0480(3) Uani 1 1 d . . . . .
C12 C 0.5794(2) 0.56954(6) -0.04046(16) 0.0665(5) Uani 1 1 d . . . . .
H12A H 0.6452 0.5466 -0.0819 0.100 Uiso 1 1 calc R U . . .
H12B H 0.6098 0.6026 -0.0606 0.100 Uiso 1 1 calc R U . . .
H12C H 0.4749 0.5643 -0.0702 0.100 Uiso 1 1 calc R U . . .
C13 C 0.0943(2) 0.75966(7) 0.4208(2) 0.0824(6) Uani 1 1 d . . . . .
H13A H 0.1697 0.7759 0.3710 0.124 Uiso 1 1 calc R U . . .
H13B H 0.0362 0.7838 0.4657 0.124 Uiso 1 1 calc R U . . .
H13C H 0.0263 0.7409 0.3648 0.124 Uiso 1 1 calc R U . . .
C14 C 0.39322(17) 0.66197(5) 0.06623(14) 0.0512(4) Uani 1 1 d . . . . .
H14A H 0.2998 0.6805 0.0788 0.061 Uiso 1 1 calc R U . . .
H14B H 0.3736 0.6398 -0.0056 0.061 Uiso 1 1 calc R U . . .
C15 C 0.51956(18) 0.69755(5) 0.03187(14) 0.0522(4) Uani 1 1 d . . . . .
H15A H 0.6105 0.6788 0.0123 0.063 Uiso 1 1 calc R U . . .
H15B H 0.4870 0.7153 -0.0453 0.063 Uiso 1 1 calc R U . . .
C16 C 0.56188(17) 0.73436(5) 0.13584(14) 0.0493(4) Uani 1 1 d . . . . .
H16A H 0.6011 0.7167 0.2113 0.059 Uiso 1 1 calc R U . . .
H16B H 0.4699 0.7518 0.1593 0.059 Uiso 1 1 calc R U . . .
C17 C 0.68105(17) 0.77155(5) 0.09668(14) 0.0489(4) Uani 1 1 d . . . . .
H17A H 0.7703 0.7543 0.0665 0.059 Uiso 1 1 calc R U . . .
H17B H 0.6389 0.7915 0.0264 0.059 Uiso 1 1 calc R U . . .
C18 C 0.72967(19) 0.80476(6) 0.20773(14) 0.0546(4) Uani 1 1 d . . . . .
H18A H 0.6398 0.8217 0.2378 0.066 Uiso 1 1 calc R U . . .
H18B H 0.7710 0.7846 0.2779 0.066 Uiso 1 1 calc R U . . .
C19 C 0.8472(2) 0.84203(6) 0.17352(14) 0.0572(4) Uani 1 1 d . . . . .
H19A H 0.9334 0.8261 0.1341 0.069 Uiso 1 1 calc R U . . .
H19B H 0.8030 0.8659 0.1135 0.069 Uiso 1 1 calc R U . . .
C20 C 1.00880(18) 0.89909(5) 0.28562(13) 0.0475(3) Uani 1 1 d . . . . .
C21 C 1.05994(17) 0.91847(5) 0.41165(13) 0.0480(4) Uani 1 1 d . . . . .
H21 H 1.1400 0.9412 0.4151 0.058 Uiso 1 1 calc R U . . .
C22 C 0.99869(16) 0.90545(5) 0.52016(12) 0.0434(3) Uani 1 1 d . . . . .
H22 H 0.9192 0.8826 0.5151 0.052 Uiso 1 1 calc R U . . .
C23 C 1.04492(16) 0.92388(5) 0.64819(12) 0.0411(3) Uani 1 1 d . . . . .
C24 C 1.13020(19) 0.96697(5) 0.66157(14) 0.0536(4) Uani 1 1 d . . . . .
H24 H 1.1615 0.9832 0.5883 0.064 Uiso 1 1 calc R U . . .
C25 C 1.1695(2) 0.98624(6) 0.78042(16) 0.0625(4) Uani 1 1 d . . . . .
H25 H 1.2285 1.0148 0.7866 0.075 Uiso 1 1 calc R U . . .
C26 C 1.1223(2) 0.96362(6) 0.88996(15) 0.0614(4) Uani 1 1 d . . . . .
H26 H 1.1481 0.9771 0.9700 0.074 Uiso 1 1 calc R U . . .
C27 C 1.03753(18) 0.92126(6) 0.88171(14) 0.0531(4) Uani 1 1 d . . . . .
H27 H 1.0047 0.9059 0.9556 0.064 Uiso 1 1 calc R U . . .
C28 C 1.00161(16) 0.90177(5) 0.76200(12) 0.0421(3) Uani 1 1 d . . . . .
N1 N 0.67697(16) 0.52324(5) 0.14016(15) 0.0632(4) Uani 1 1 d . . . . .
N2 N 0.42806(14) 0.63289(4) 0.18086(12) 0.0488(3) Uani 1 1 d . . . . .
N3 N 0.91891(15) 0.85484(5) 0.76160(12) 0.0525(3) Uani 1 1 d . . . . .
O1 O 0.89738(13) 0.86603(4) 0.29250(9) 0.0609(3) Uani 1 1 d . . . . .
O2 O 1.06170(15) 0.91171(4) 0.18633(10) 0.0734(4) Uani 1 1 d . . . . .
O3 O 0.94157(16) 0.82545(4) 0.67524(11) 0.0751(4) Uani 1 1 d . . . . .
O4 O 0.83575(16) 0.84599(5) 0.84937(12) 0.0823(4) Uani 1 1 d . . . . .
O5 O 0.16923(14) 0.72758(5) 0.51108(12) 0.0751(4) Uani 1 1 d . . . . .
 
loop_
 _atom_site_aniso_label
 _atom_site_aniso_U_11
 _atom_site_aniso_U_22
 _atom_site_aniso_U_33
 _atom_site_aniso_U_23
 _atom_site_aniso_U_13
 _atom_site_aniso_U_12
C1 0.0388(8) 0.0379(7) 0.0660(10) -0.0020(7) 0.0026(7) -0.0046(6)
C2 0.0442(9) 0.0437(8) 0.0679(11) -0.0089(7) 0.0024(7) -0.0059(7)
C3 0.0674(12) 0.0541(10) 0.0868(14) -0.0017(10) -0.0055(10) 0.0125(9)
C4 0.0615(11) 0.0568(10) 0.0725(12) 0.0059(9) -0.0040(9) 0.0045(8)
C5 0.0439(8) 0.0447(8) 0.0661(10) 0.0017(7) 0.0021(7) -0.0049(7)
C6 0.0472(9) 0.0483(8) 0.0608(10) -0.0001(7) 0.0063(7) -0.0075(7)
C7 0.0628(11) 0.0590(10) 0.0655(11) 0.0027(8) 0.0064(8) -0.0070(9)
C8 0.0682(12) 0.0680(11) 0.0639(11) -0.0096(9) 0.0194(9) -0.0148(9)
C9 0.0501(9) 0.0523(9) 0.0718(12) -0.0115(8) 0.0169(8) -0.0074(8)
C10 0.0459(9) 0.0474(8) 0.0699(11) -0.0046(8) 0.0103(8) -0.0022(7)
C11 0.0406(8) 0.0433(8) 0.0605(10) -0.0031(7) 0.0087(7) -0.0071(6)
C12 0.0709(12) 0.0575(10) 0.0715(12) -0.0145(9) 0.0070(9) 0.0046(9)
C13 0.0665(12) 0.0724(12) 0.1080(16) -0.0291(11) -0.0002(11) 0.0142(10)
C14 0.0492(9) 0.0469(8) 0.0570(9) -0.0041(7) -0.0038(7) 0.0000(7)
C15 0.0604(10) 0.0468(8) 0.0494(9) 0.0000(7) 0.0032(7) -0.0014(7)
C16 0.0543(9) 0.0462(8) 0.0476(9) 0.0018(6) 0.0040(7) -0.0043(7)
C17 0.0530(9) 0.0479(8) 0.0460(8) -0.0003(7) 0.0074(7) -0.0062(7)
C18 0.0587(10) 0.0622(9) 0.0431(8) 0.0009(7) 0.0049(7) -0.0145(8)
C19 0.0680(11) 0.0667(10) 0.0370(8) -0.0073(7) 0.0041(7) -0.0198(8)
C20 0.0564(9) 0.0479(8) 0.0388(8) -0.0025(6) 0.0079(7) -0.0050(7)
C21 0.0532(9) 0.0518(8) 0.0391(8) -0.0028(6) 0.0030(6) -0.0088(7)
C22 0.0499(8) 0.0425(7) 0.0376(7) 0.0006(6) -0.0020(6) -0.0026(6)
C23 0.0445(8) 0.0426(7) 0.0359(7) -0.0009(6) -0.0017(6) 0.0038(6)
C24 0.0662(10) 0.0499(9) 0.0444(8) 0.0000(7) -0.0006(7) -0.0079(8)
C25 0.0736(12) 0.0546(9) 0.0585(10) -0.0103(8) -0.0063(8) -0.0093(9)
C26 0.0698(11) 0.0693(11) 0.0442(9) -0.0159(8) -0.0086(8) 0.0016(9)
C27 0.0591(10) 0.0651(10) 0.0349(8) -0.0025(7) 0.0011(7) 0.0063(8)
C28 0.0438(8) 0.0458(8) 0.0365(7) 0.0002(6) -0.0006(6) 0.0054(6)
N1 0.0547(8) 0.0503(8) 0.0845(11) -0.0090(7) -0.0005(7) 0.0058(7)
N2 0.0451(7) 0.0414(6) 0.0601(8) -0.0006(6) 0.0060(6) -0.0010(6)
N3 0.0624(8) 0.0552(8) 0.0398(7) 0.0067(6) -0.0004(6) -0.0038(7)
O1 0.0725(8) 0.0752(7) 0.0354(6) -0.0064(5) 0.0055(5) -0.0295(6)
O2 0.1004(10) 0.0818(8) 0.0393(6) -0.0083(6) 0.0196(6) -0.0370(7)
O3 0.1164(11) 0.0559(7) 0.0533(7) -0.0053(6) 0.0082(7) -0.0174(7)
O4 0.0927(10) 0.0931(9) 0.0629(8) 0.0092(7) 0.0258(7) -0.0234(8)
O5 0.0691(8) 0.0698(8) 0.0881(9) -0.0214(7) 0.0239(7) 0.0031(7)
 
_geom_special_details
;
 All esds (except the esd in the dihedral angle between two l.s. planes)
 are estimated using the full covariance matrix.  The cell esds are taken
 into account individually in the estimation of esds in distances, angles
 and torsion angles; correlations between esds in cell parameters are only
 used when they are defined by crystal symmetry.  An approximate (isotropic)
 treatment of cell esds is used for estimating esds involving l.s. planes.
;
 
loop_
 _geom_bond_atom_site_label_1
 _geom_bond_atom_site_label_2
 _geom_bond_distance
 _geom_bond_site_symmetry_2
 _geom_bond_publ_flag
C1 C2 1.395(2) . ?
C1 N2 1.3958(17) . ?
C1 C5 1.410(2) . ?
C2 N1 1.3332(19) . ?
C2 C12 1.502(2) . ?
C3 N1 1.343(2) . ?
C3 C4 1.366(2) . ?
C3 H3 0.9300 . ?
C4 C5 1.386(2) . ?
C4 H4 0.9300 . ?
C5 C6 1.431(2) . ?
C6 C7 1.391(2) . ?
C6 C11 1.400(2) . ?
C7 C8 1.373(2) . ?
C7 H7 0.9300 . ?
C8 C9 1.395(2) . ?
C8 H8 0.9300 . ?
C9 C10 1.367(2) . ?
C9 O5 1.3740(18) . ?
C10 C11 1.397(2) . ?
C10 H10 0.9300 . ?
C11 N2 1.3825(18) . ?
C12 H12A 0.9600 . ?
C12 H12B 0.9600 . ?
C12 H12C 0.9600 . ?
C13 O5 1.421(2) . ?
C13 H13A 0.9600 . ?
C13 H13B 0.9600 . ?
C13 H13C 0.9600 . ?
C14 N2 1.4531(18) . ?
C14 C15 1.517(2) . ?
C14 H14A 0.9700 . ?
C14 H14B 0.9700 . ?
C15 C16 1.5081(19) . ?
C15 H15A 0.9700 . ?
C15 H15B 0.9700 . ?
C16 C17 1.5147(19) . ?
C16 H16A 0.9700 . ?
C16 H16B 0.9700 . ?
C17 C18 1.5133(19) . ?
C17 H17A 0.9700 . ?
C17 H17B 0.9700 . ?
C18 C19 1.492(2) . ?
C18 H18A 0.9700 . ?
C18 H18B 0.9700 . ?
C19 O1 1.4517(16) . ?
C19 H19A 0.9700 . ?
C19 H19B 0.9700 . ?
C20 O2 1.1979(16) . ?
C20 O1 1.3253(16) . ?
C20 C21 1.4667(19) . ?
C21 C22 1.3161(19) . ?
C21 H21 0.9300 . ?
C22 C23 1.4656(18) . ?
C22 H22 0.9300 . ?
C23 C24 1.3891(19) . ?
C23 C28 1.3932(18) . ?
C24 C25 1.375(2) . ?
C24 H24 0.9300 . ?
C25 C26 1.372(2) . ?
C25 H25 0.9300 . ?
C26 C27 1.367(2) . ?
C26 H26 0.9300 . ?
C27 C28 1.3787(19) . ?
C27 H27 0.9300 . ?
C28 N3 1.4630(18) . ?
N3 O4 1.2117(15) . ?
N3 O3 1.2237(16) . ?
 
loop_
 _geom_angle_atom_site_label_1
 _geom_angle_atom_site_label_2
 _geom_angle_atom_site_label_3
 _geom_angle
 _geom_angle_site_symmetry_1
 _geom_angle_site_symmetry_3
 _geom_angle_publ_flag
C2 C1 N2 132.21(14) . . ?
C2 C1 C5 119.99(14) . . ?
N2 C1 C5 107.77(13) . . ?
N1 C2 C1 120.22(15) . . ?
N1 C2 C12 114.79(14) . . ?
C1 C2 C12 124.96(14) . . ?
N1 C3 C4 124.47(16) . . ?
N1 C3 H3 117.8 . . ?
C4 C3 H3 117.8 . . ?
C3 C4 C5 117.64(17) . . ?
C3 C4 H4 121.2 . . ?
C5 C4 H4 121.2 . . ?
C4 C5 C1 118.43(15) . . ?
C4 C5 C6 133.79(16) . . ?
C1 C5 C6 107.78(13) . . ?
C7 C6 C11 119.11(15) . . ?
C7 C6 C5 134.50(16) . . ?
C11 C6 C5 106.37(14) . . ?
C8 C7 C6 119.47(16) . . ?
C8 C7 H7 120.3 . . ?
C6 C7 H7 120.3 . . ?
C7 C8 C9 120.42(17) . . ?
C7 C8 H8 119.8 . . ?
C9 C8 H8 119.8 . . ?
C10 C9 O5 123.74(16) . . ?
C10 C9 C8 121.85(16) . . ?
O5 C9 C8 114.40(16) . . ?
C9 C10 C11 117.43(15) . . ?
C9 C10 H10 121.3 . . ?
C11 C10 H10 121.3 . . ?
N2 C11 C10 128.76(14) . . ?
N2 C11 C6 109.52(13) . . ?
C10 C11 C6 121.71(15) . . ?
C2 C12 H12A 109.5 . . ?
C2 C12 H12B 109.5 . . ?
H12A C12 H12B 109.5 . . ?
C2 C12 H12C 109.5 . . ?
H12A C12 H12C 109.5 . . ?
H12B C12 H12C 109.5 . . ?
O5 C13 H13A 109.5 . . ?
O5 C13 H13B 109.5 . . ?
H13A C13 H13B 109.5 . . ?
O5 C13 H13C 109.5 . . ?
H13A C13 H13C 109.5 . . ?
H13B C13 H13C 109.5 . . ?
N2 C14 C15 114.16(12) . . ?
N2 C14 H14A 108.7 . . ?
C15 C14 H14A 108.7 . . ?
N2 C14 H14B 108.7 . . ?
C15 C14 H14B 108.7 . . ?
H14A C14 H14B 107.6 . . ?
C16 C15 C14 114.30(13) . . ?
C16 C15 H15A 108.7 . . ?
C14 C15 H15A 108.7 . . ?
C16 C15 H15B 108.7 . . ?
C14 C15 H15B 108.7 . . ?
H15A C15 H15B 107.6 . . ?
C15 C16 C17 113.52(12) . . ?
C15 C16 H16A 108.9 . . ?
C17 C16 H16A 108.9 . . ?
C15 C16 H16B 108.9 . . ?
C17 C16 H16B 108.9 . . ?
H16A C16 H16B 107.7 . . ?
C18 C17 C16 111.43(12) . . ?
C18 C17 H17A 109.3 . . ?
C16 C17 H17A 109.3 . . ?
C18 C17 H17B 109.3 . . ?
C16 C17 H17B 109.3 . . ?
H17A C17 H17B 108.0 . . ?
C19 C18 C17 113.29(12) . . ?
C19 C18 H18A 108.9 . . ?
C17 C18 H18A 108.9 . . ?
C19 C18 H18B 108.9 . . ?
C17 C18 H18B 108.9 . . ?
H18A C18 H18B 107.7 . . ?
O1 C19 C18 106.66(12) . . ?
O1 C19 H19A 110.4 . . ?
C18 C19 H19A 110.4 . . ?
O1 C19 H19B 110.4 . . ?
C18 C19 H19B 110.4 . . ?
H19A C19 H19B 108.6 . . ?
O2 C20 O1 123.15(13) . . ?
O2 C20 C21 123.79(14) . . ?
O1 C20 C21 113.06(12) . . ?
C22 C21 C20 123.55(14) . . ?
C22 C21 H21 118.2 . . ?
C20 C21 H21 118.2 . . ?
C21 C22 C23 125.66(14) . . ?
C21 C22 H22 117.2 . . ?
C23 C22 H22 117.2 . . ?
C24 C23 C28 116.00(12) . . ?
C24 C23 C22 120.36(13) . . ?
C28 C23 C22 123.56(13) . . ?
C25 C24 C23 121.60(15) . . ?
C25 C24 H24 119.2 . . ?
C23 C24 H24 119.2 . . ?
C26 C25 C24 120.39(16) . . ?
C26 C25 H25 119.8 . . ?
C24 C25 H25 119.8 . . ?
C27 C26 C25 120.16(14) . . ?
C27 C26 H26 119.9 . . ?
C25 C26 H26 119.9 . . ?
C26 C27 C28 118.84(14) . . ?
C26 C27 H27 120.6 . . ?
C28 C27 H27 120.6 . . ?
C27 C28 C23 122.99(14) . . ?
C27 C28 N3 115.52(13) . . ?
C23 C28 N3 121.46(12) . . ?
C2 N1 C3 119.20(15) . . ?
C11 N2 C1 108.56(12) . . ?
C11 N2 C14 123.03(12) . . ?
C1 N2 C14 128.12(13) . . ?
O4 N3 O3 122.89(14) . . ?
O4 N3 C28 118.60(13) . . ?
O3 N3 C28 118.44(13) . . ?
C20 O1 C19 117.00(11) . . ?
C9 O5 C13 117.42(15) . . ?
 
loop_
 _geom_torsion_atom_site_label_1
 _geom_torsion_atom_site_label_2
 _geom_torsion_atom_site_label_3
 _geom_torsion_atom_site_label_4
 _geom_torsion
 _geom_torsion_site_symmetry_1
 _geom_torsion_site_symmetry_2
 _geom_torsion_site_symmetry_3
 _geom_torsion_site_symmetry_4
 _geom_torsion_publ_flag
N2 C1 C2 N1 179.68(14) . . . . ?
C5 C1 C2 N1 -2.4(2) . . . . ?
N2 C1 C2 C12 -2.3(3) . . . . ?
C5 C1 C2 C12 175.70(14) . . . . ?
N1 C3 C4 C5 -1.2(3) . . . . ?
C3 C4 C5 C1 0.7(2) . . . . ?
C3 C4 C5 C6 179.98(17) . . . . ?
C2 C1 C5 C4 1.0(2) . . . . ?
N2 C1 C5 C4 179.45(13) . . . . ?
C2 C1 C5 C6 -178.44(13) . . . . ?
N2 C1 C5 C6 -0.02(16) . . . . ?
C4 C5 C6 C7 -1.3(3) . . . . ?
C1 C5 C6 C7 178.03(17) . . . . ?
C4 C5 C6 C11 -179.62(17) . . . . ?
C1 C5 C6 C11 -0.27(16) . . . . ?
C11 C6 C7 C8 -0.4(2) . . . . ?
C5 C6 C7 C8 -178.54(16) . . . . ?
C6 C7 C8 C9 -0.4(2) . . . . ?
C7 C8 C9 C10 0.7(2) . . . . ?
C7 C8 C9 O5 -179.40(14) . . . . ?
O5 C9 C10 C11 179.86(13) . . . . ?
C8 C9 C10 C11 -0.3(2) . . . . ?
C9 C10 C11 N2 178.29(14) . . . . ?
C9 C10 C11 C6 -0.5(2) . . . . ?
C7 C6 C11 N2 -178.14(13) . . . . ?
C5 C6 C11 N2 0.46(16) . . . . ?
C7 C6 C11 C10 0.9(2) . . . . ?
C5 C6 C11 C10 179.48(13) . . . . ?
N2 C14 C15 C16 -58.41(17) . . . . ?
C14 C15 C16 C17 -176.38(12) . . . . ?
C15 C16 C17 C18 -175.03(13) . . . . ?
C16 C17 C18 C19 179.96(13) . . . . ?
C17 C18 C19 O1 -172.15(13) . . . . ?
O2 C20 C21 C22 178.14(16) . . . . ?
O1 C20 C21 C22 -1.8(2) . . . . ?
C20 C21 C22 C23 -179.64(13) . . . . ?
C21 C22 C23 C24 17.8(2) . . . . ?
C21 C22 C23 C28 -165.49(14) . . . . ?
C28 C23 C24 C25 0.3(2) . . . . ?
C22 C23 C24 C25 177.18(14) . . . . ?
C23 C24 C25 C26 -1.3(3) . . . . ?
C24 C25 C26 C27 0.9(3) . . . . ?
C25 C26 C27 C28 0.4(2) . . . . ?
C26 C27 C28 C23 -1.5(2) . . . . ?
C26 C27 C28 N3 176.36(13) . . . . ?
C24 C23 C28 C27 1.1(2) . . . . ?
C22 C23 C28 C27 -175.68(13) . . . . ?
C24 C23 C28 N3 -176.58(13) . . . . ?
C22 C23 C28 N3 6.6(2) . . . . ?
C1 C2 N1 C3 1.9(2) . . . . ?
C12 C2 N1 C3 -176.37(15) . . . . ?
C4 C3 N1 C2 -0.1(3) . . . . ?
C10 C11 N2 C1 -179.42(14) . . . . ?
C6 C11 N2 C1 -0.49(15) . . . . ?
C10 C11 N2 C14 6.3(2) . . . . ?
C6 C11 N2 C14 -174.80(12) . . . . ?
C2 C1 N2 C11 178.46(15) . . . . ?
C5 C1 N2 C11 0.31(15) . . . . ?
C2 C1 N2 C14 -7.6(2) . . . . ?
C5 C1 N2 C14 174.25(13) . . . . ?
C15 C14 N2 C11 93.98(16) . . . . ?
C15 C14 N2 C1 -79.17(17) . . . . ?
C27 C28 N3 O4 29.30(19) . . . . ?
C23 C28 N3 O4 -152.84(14) . . . . ?
C27 C28 N3 O3 -147.84(14) . . . . ?
C23 C28 N3 O3 30.0(2) . . . . ?
O2 C20 O1 C19 4.6(2) . . . . ?
C21 C20 O1 C19 -175.49(13) . . . . ?
C18 C19 O1 C20 176.56(13) . . . . ?
C10 C9 O5 C13 5.4(2) . . . . ?
C8 C9 O5 C13 -174.50(15) . . . . ?
 
_refine_diff_density_max    0.149
_refine_diff_density_min   -0.194
_refine_diff_density_rms    0.038

_shelx_res_file
;

    2_a.res created by SHELXL-2014/7

TITL 2_a.res in P2(1)/c
CELL  0.71073   8.7050  27.1379  10.4121   90.000   92.221   90.000
ZERR    4.000   0.0011   0.0034   0.0014    0.000    0.002    0.000
LATT 1
SYMM -X, 1/2+Y, 1/2-Z
SFAC C  H  N  O
UNIT 112  116  12  20
omit 2 0 0
omit 0 3 1
omit 2 3 1
omit 1 2 0
omit 1 2 3
omit 0 2 2
omit -2 1 1
omit 0 2 1
omit 1 3 1
omit 1 1 1
omit 1 4 1
omit 2 4 1
omit 2 1 1
L.S. 10
ACTA
BOND $H
FMAP 2
PLAN 20
CONF
SIZE 0.30 0.20 0.20
TEMP 23.000
WGHT    0.020000    0.426705
FVAR       0.31536
C1    1    0.520654    0.591026    0.192907    11.00000    0.03882    0.03790 =
         0.06596   -0.00196    0.00261   -0.00463
C2    1    0.592436    0.561960    0.102434    11.00000    0.04423    0.04371 =
         0.06790   -0.00889    0.00236   -0.00589
C3    1    0.688442    0.511828    0.265693    11.00000    0.06744    0.05410 =
         0.08678   -0.00172   -0.00554    0.01245
AFIX  43
H3    2    0.747894    0.484654    0.289862    11.00000   -1.20000
AFIX   0
C4    1    0.618760    0.537401    0.360275    11.00000    0.06151    0.05684 =
         0.07245    0.00590   -0.00403    0.00454
AFIX  43
H4    2    0.628734    0.527620    0.445796    11.00000   -1.20000
AFIX   0
C5    1    0.532669    0.578440    0.324279    11.00000    0.04393    0.04468 =
         0.06610    0.00169    0.00213   -0.00492
C6    1    0.445262    0.613561    0.393337    11.00000    0.04716    0.04833 =
         0.06083   -0.00011    0.00627   -0.00752
C7    1    0.410807    0.619666    0.521728    11.00000    0.06281    0.05896 =
         0.06545    0.00271    0.00636   -0.00697
AFIX  43
H7    2    0.450359    0.597972    0.583746    11.00000   -1.20000
AFIX   0
C8    1    0.317966    0.657965    0.556132    11.00000    0.06823    0.06798 =
         0.06388   -0.00957    0.01939   -0.01483
AFIX  43
H8    2    0.294145    0.662094    0.641766    11.00000   -1.20000
AFIX   0
C9    1    0.259112    0.690737    0.463445    11.00000    0.05010    0.05233 =
         0.07181   -0.01148    0.01690   -0.00745
C10   1    0.289660    0.685818    0.336249    11.00000    0.04591    0.04740 =
         0.06989   -0.00458    0.01031   -0.00217
AFIX  43
H10   2    0.249603    0.707758    0.275051    11.00000   -1.20000
AFIX   0
C11   1    0.383388    0.646553    0.301764    11.00000    0.04063    0.04332 =
         0.06052   -0.00313    0.00874   -0.00712
C12   1    0.579434    0.569536   -0.040462    11.00000    0.07095    0.05749 =
         0.07147   -0.01450    0.00697    0.00459
AFIX 137
H12A  2    0.645220    0.546581   -0.081929    11.00000   -1.50000
H12B  2    0.609833    0.602563   -0.060597    11.00000   -1.50000
H12C  2    0.474938    0.564308   -0.070196    11.00000   -1.50000
AFIX   0
C13   1    0.094272    0.759661    0.420822    11.00000    0.06649    0.07241 =
         0.10801   -0.02915   -0.00023    0.01422
AFIX 137
H13A  2    0.169669    0.775928    0.370960    11.00000   -1.50000
H13B  2    0.036192    0.783807    0.465697    11.00000   -1.50000
H13C  2    0.026315    0.740923    0.364838    11.00000   -1.50000
AFIX   0
C14   1    0.393222    0.661974    0.066225    11.00000    0.04921    0.04694 =
         0.05698   -0.00414   -0.00382   -0.00001
AFIX  23
H14A  2    0.299767    0.680537    0.078777    11.00000   -1.20000
H14B  2    0.373619    0.639786   -0.005588    11.00000   -1.20000
AFIX   0
C15   1    0.519564    0.697548    0.031872    11.00000    0.06037    0.04679 =
         0.04939   -0.00001    0.00320   -0.00140
AFIX  23
H15A  2    0.610520    0.678762    0.012289    11.00000   -1.20000
H15B  2    0.486950    0.715331   -0.045266    11.00000   -1.20000
AFIX   0
C16   1    0.561881    0.734355    0.135837    11.00000    0.05426    0.04617 =
         0.04764    0.00180    0.00405   -0.00430
AFIX  23
H16A  2    0.601063    0.716744    0.211273    11.00000   -1.20000
H16B  2    0.469870    0.751807    0.159335    11.00000   -1.20000
AFIX   0
C17   1    0.681054    0.771554    0.096678    11.00000    0.05301    0.04793 =
         0.04604   -0.00031    0.00739   -0.00622
AFIX  23
H17A  2    0.770328    0.754300    0.066489    11.00000   -1.20000
H17B  2    0.638910    0.791456    0.026404    11.00000   -1.20000
AFIX   0
C18   1    0.729667    0.804757    0.207726    11.00000    0.05873    0.06222 =
         0.04308    0.00093    0.00489   -0.01449
AFIX  23
H18A  2    0.639815    0.821733    0.237777    11.00000   -1.20000
H18B  2    0.770955    0.784615    0.277862    11.00000   -1.20000
AFIX   0
C19   1    0.847244    0.842032    0.173520    11.00000    0.06801    0.06666 =
         0.03696   -0.00732    0.00410   -0.01976
AFIX  23
H19A  2    0.933425    0.826139    0.134127    11.00000   -1.20000
H19B  2    0.803022    0.865937    0.113505    11.00000   -1.20000
AFIX   0
C20   1    1.008802    0.899090    0.285624    11.00000    0.05636    0.04786 =
         0.03878   -0.00251    0.00788   -0.00503
C21   1    1.059940    0.918468    0.411652    11.00000    0.05317    0.05180 =
         0.03914   -0.00277    0.00298   -0.00879
AFIX  43
H21   2    1.139979    0.941186    0.415076    11.00000   -1.20000
AFIX   0
C22   1    0.998688    0.905445    0.520156    11.00000    0.04987    0.04246 =
         0.03760    0.00058   -0.00205   -0.00257
AFIX  43
H22   2    0.919166    0.882558    0.515146    11.00000   -1.20000
AFIX   0
C23   1    1.044924    0.923883    0.648192    11.00000    0.04449    0.04257 =
         0.03593   -0.00091   -0.00170    0.00380
C24   1    1.130203    0.966967    0.661567    11.00000    0.06623    0.04986 =
         0.04440   -0.00002   -0.00055   -0.00789
AFIX  43
H24   2    1.161455    0.983167    0.588326    11.00000   -1.20000
AFIX   0
C25   1    1.169521    0.986240    0.780420    11.00000    0.07360    0.05465 =
         0.05852   -0.01027   -0.00635   -0.00926
AFIX  43
H25   2    1.228467    1.014783    0.786633    11.00000   -1.20000
AFIX   0
C26   1    1.122315    0.963616    0.889962    11.00000    0.06983    0.06935 =
         0.04422   -0.01591   -0.00857    0.00161
AFIX  43
H26   2    1.148068    0.977133    0.970004    11.00000   -1.20000
AFIX   0
C27   1    1.037533    0.921261    0.881714    11.00000    0.05913    0.06509 =
         0.03494   -0.00249    0.00105    0.00630
AFIX  43
H27   2    1.004655    0.905857    0.955559    11.00000   -1.20000
AFIX   0
C28   1    1.001613    0.901775    0.761998    11.00000    0.04378    0.04581 =
         0.03646    0.00020   -0.00056    0.00541
N1    3    0.676971    0.523245    0.140165    11.00000    0.05467    0.05033 =
         0.08445   -0.00904   -0.00053    0.00584
N2    3    0.428062    0.632889    0.180859    11.00000    0.04507    0.04138 =
         0.06011   -0.00060    0.00604   -0.00098
N3    3    0.918908    0.854839    0.761598    11.00000    0.06239    0.05519 =
         0.03983    0.00671   -0.00038   -0.00384
O1    4    0.897380    0.866027    0.292504    11.00000    0.07245    0.07523 =
         0.03543   -0.00643    0.00551   -0.02951
O2    4    1.061696    0.911708    0.186334    11.00000    0.10042    0.08184 =
         0.03929   -0.00827    0.01958   -0.03703
O3    4    0.941568    0.825445    0.675240    11.00000    0.11638    0.05587 =
         0.05334   -0.00525    0.00815   -0.01735
O4    4    0.835749    0.845988    0.849372    11.00000    0.09271    0.09310 =
         0.06292    0.00920    0.02581   -0.02339
O5    4    0.169231    0.727577    0.511077    11.00000    0.06905    0.06983 =
         0.08814   -0.02137    0.02394    0.00308
HKLF 4

REM  2_a.res in P2(1)/c
REM R1 =  0.0485 for    3833 Fo > 4sig(Fo)  and  0.1030 for all    7068 data
REM    327 parameters refined using      0 restraints

END

WGHT      0.0460      0.1810

REM Highest difference peak  0.149,  deepest hole -0.194,  1-sigma level  0.038
Q1    1   1.0280  0.9080  0.3594  11.00000  0.05    0.15
Q2    1   0.9608  0.9238  0.1978  11.00000  0.05    0.15
Q3    1   1.0597  0.9043  0.8115  11.00000  0.05    0.14
Q4    1   0.3810  0.7271  0.1369  11.00000  0.05    0.14
Q5    1   1.0271  0.9157  0.5878  11.00000  0.05    0.13
Q6    1   0.6340  0.4515  0.2592  11.00000  0.05    0.13
Q7    1   0.8240  0.7519  0.2766  11.00000  0.05    0.13
Q8    1   0.4659  0.5848  0.3814  11.00000  0.05    0.13
Q9    1   0.3058  0.6921  0.1600  11.00000  0.05    0.13
Q10   1   0.6681  0.8513  0.8509  11.00000  0.05    0.13
Q11   1   1.0635  0.8951  0.4616  11.00000  0.05    0.13
Q12   1   1.0388  0.9060  0.7020  11.00000  0.05    0.12
Q13   1   1.1829  1.0360  0.7845  11.00000  0.05    0.12
Q14   1   0.9763  0.9207  0.8166  11.00000  0.05    0.12
Q15   1   1.2617  0.9560  0.6041  11.00000  0.05    0.12
Q16   1   1.0054  0.9152  0.6929  11.00000  0.05    0.12
Q17   1   0.1848  0.7047  0.5747  11.00000  0.05    0.11
Q18   1   1.3565  0.9569  0.9323  11.00000  0.05    0.11
Q19   1   0.0264  0.7737  0.5011  11.00000  0.05    0.11
Q20   1   0.9772  0.9246  0.4517  11.00000  0.05    0.11
;
_shelx_res_checksum   86965

_shelx_hkl_file
;
   2   0   0 1173.28   44.60
   3   0   0  130.19    5.10
  -4   0   0   86.89    3.90
   4   0   0   90.29    3.60
   5   0   0    0.20    0.20
  -5   0   0   -0.10    0.30
  -6   0   0   -0.50    0.30
  -6   0   0    0.60    0.30
  -7   0   0   70.59    3.20
  -7   0   0   74.59    3.70
  -8   0   0    6.60    1.00
  -9   0   0    2.90    0.80
 -10   0   0    3.50    1.00
 -11   0   0    0.20    0.70
 -12   0   0    0.90    0.80
   1  -1   0   37.00    1.50
   1   1   0   38.20    1.50
  -2  -1   0   56.89    2.50
   2  -1   0   60.49    2.40
   2   1   0   57.09    2.30
   3  -1   0    0.60    0.10
  -3  -1   0    1.30    0.30
   3   1   0    2.00    0.20
  -4  -1   0    1.90    0.40
   4   1   0    2.70    0.30
  -5  -1   0    3.60    0.60
  -5  -1   0    4.10    0.40
   5  -1   0    3.80    0.50
  -5   1   0    3.60    0.60
  -6  -1   0   25.80    1.30
  -6  -1   0   25.60    1.70
   6  -1   0   27.10    1.40
  -6   1   0   23.00    1.30
  -6   1   0   26.50    1.70
  -7  -1   0    5.10    0.60
  -7  -1   0    4.70    0.80
  -7   1   0    3.30    0.80
  -7   1   0    4.40    0.60
  -8  -1   0   23.60    1.80
  -8   1   0   26.20    1.90
  -9  -1   0    0.50    0.60
  -9   1   0    0.40    0.60
 -10  -1   0    0.00    0.70
 -10   1   0   -0.20    0.60
 -11  -1   0    0.20    0.70
 -12  -1   0   -0.50    0.70
   0  -2   0    5.00    0.30
  -1  -2   0   73.69    3.00
   1  -2   0   75.59    3.10
  -2  -2   0  413.76   16.70
   2  -2   0  413.26   16.40
   2   2   0  461.25   16.30
  -3  -2   0   81.79    3.50
   3  -2   0   81.09    3.30
   3   2   0   81.59    3.20
  -4  -2   0   24.60    1.10
  -4  -2   0   23.30    1.30
   4  -2   0   23.60    1.20
  -5  -2   0   26.10    1.60
  -5  -2   0   29.70    1.40
  -6  -2   0   17.40    1.40
  -6  -2   0   19.80    1.10
  -6   2   0   18.00    1.40
  -7  -2   0   -0.20    0.40
  -7   2   0   -0.20    0.30
  -7   2   0    0.20    0.40
  -8  -2   0    0.50    0.50
  -8   2   0    0.80    0.60
  -8   2   0    0.60    0.40
  -9  -2   0    1.90    0.80
  -9   2   0    1.00    0.60
 -10  -2   0   -0.10    0.70
 -10   2   0    0.20    0.60
 -11  -2   0    1.70    0.90
 -12  -2   0    0.20    0.70
   0  -3   0   -0.10    0.10
   1  -3   0   -3.40    0.20
  -2  -3   0    0.60    0.30
   2  -3   0    0.70    0.20
  -2  -3   0    1.00    0.10
  -3  -3   0  164.48    6.20
   3  -3   0  160.78    6.40
  -3  -3   0  160.38    6.50
   4  -3   0  111.49    4.70
  -4  -3   0  118.69    4.90
  -4  -3   0  114.59    4.50
  -5  -3   0  125.99    4.90
   5  -3   0  122.29    5.10
  -5  -3   0  120.49    5.30
  -6  -3   0   27.80    1.70
   6  -3   0   28.30    1.50
  -6  -3   0   28.80    1.40
  -7  -3   0   14.60    1.50
  -7   3   0   15.30    1.10
  -7   3   0   15.70    1.40
  -8  -3   0   11.90    1.40
  -8   3   0   12.20    1.40
  -8   3   0    9.60    1.00
  -9  -3   0   -0.20    0.50
  -9   3   0    0.10    0.60
 -10  -3   0    9.00    1.40
 -10   3   0    8.60    1.40
 -11  -3   0    3.50    1.10
 -12  -3   0   -0.30    0.70
   0  -4   0 1213.48   46.10
  -1  -4   0  169.48    6.30
  -1  -4   0  161.88    6.50
   1  -4   0  166.28    6.40
  -2  -4   0 2446.46   90.09
   2  -4   0 2319.87   90.59
  -2  -4   0 2371.56   91.49
  -3  -4   0   90.49    3.60
  -3  -4   0   91.69    3.90
   3  -4   0   93.89    3.80
  -4  -4   0   19.60    1.20
  -4  -4   0   17.40    0.80
   4  -4   0   15.90    1.00
  -5  -4   0   81.19    3.40
   5  -4   0   86.09    3.60
  -5  -4   0   86.79    3.80
  -6  -4   0   48.60    2.10
   6  -4   0   45.00    2.20
  -6  -4   0   43.80    2.50
  -7  -4   0    1.00    0.50
   7  -4   0    1.50    0.40
  -7   4   0    2.10    0.50
  -8  -4   0    2.10    0.70
  -8   4   0    2.30    0.60
  -8   4   0    2.00    0.70
  -9  -4   0   -0.20    0.60
  -9   4   0    0.00    0.60
 -10  -4   0    0.60    0.70
 -10   4   0    1.00    0.80
 -11  -4   0    0.30    0.80
   0  -5   0    1.10    0.20
  -1  -5   0    0.00    0.10
   1  -5   0    0.00    0.10
  -1  -5   0    0.30    0.10
   1  -5   0    0.00    0.10
   2  -5   0 7545.94  332.37
  -2  -5   0 9999.00  337.07
  -3  -5   0   51.99    2.00
   3  -5   0   45.70    2.20
  -3  -5   0   54.39    2.30
  -4  -5   0  165.38    6.70
  -4  -5   0  152.48    6.30
   4  -5   0  175.08    6.60
  -5  -5   0   13.70    0.70
  -5  -5   0   12.80    1.00
   5  -5   0   13.40    0.90
  -6  -5   0    2.50    0.60
   6  -5   0    2.80    0.50
   7  -5   0    4.30    0.70
  -7  -5   0    6.10    0.90
  -8  -5   0    0.20    0.50
  -8   5   0    1.90    0.70
  -8   5   0    1.10    0.40
  -9  -5   0    4.50    1.00
  -9   5   0    6.30    1.10
  -9   5   0    5.40    0.80
 -10  -5   0    1.40    0.80
 -10   5   0    0.90    0.80
 -11  -5   0    1.90    1.00
   0  -6   0   41.00    1.80
   0  -6   0   42.70    1.70
  -1  -6   0  135.39    5.40
   1  -6   0  142.49    5.50
   1  -6   0  139.59    5.40
  -1  -6   0  132.39    5.30
   2  -6   0 2998.60  118.19
   2  -6   0 3194.38  120.49
  -2  -6   0 3180.58  120.39
   3  -6   0    3.70    0.40
  -3  -6   0    3.70    0.50
  -3  -6   0    4.00    0.20
  -4  -6   0  440.56   17.40
  -4  -6   0  440.26   16.80
   4  -6   0  443.86   17.10
   5  -6   0   99.09    4.20
  -5  -6   0   93.19    4.30
  -5  -6   0   99.09    3.90
  -6  -6   0   -0.40    0.40
   6  -6   0    0.90    0.40
  -7  -6   0    0.40    0.50
   7  -6   0    0.30    0.40
  -8  -6   0    0.40    0.60
  -8   6   0    0.80    0.50
  -9  -6   0    8.50    1.30
  -9   6   0   10.70    1.10
  -9   6   0    8.00    1.30
 -10  -6   0   -0.60    0.60
 -10   6   0    0.50    0.60
 -11  -6   0   -1.10    0.70
   0  -7   0   -0.20    0.10
   0  -7   0    0.00    0.10
   1  -7   0   41.40    1.80
  -1  -7   0   41.10    1.80
  -1  -7   0   42.20    1.70
  -2  -7   0    2.20    0.30
   2  -7   0    1.90    0.30
   2  -7   0    2.00    0.30
   3  -7   0  468.55   17.60
  -3  -7   0  445.26   17.80
  -4  -7   0   11.50    0.50
   4  -7   0   10.80    0.90
  -4  -7   0   11.10    0.90
   5  -7   0   40.20    2.00
  -5  -7   0   38.20    2.10
  -5  -7   0   39.30    1.70
   6  -7   0   62.29    2.90
  -6  -7   0   62.49    3.10
   7  -7   0   10.40    1.10
  -7  -7   0   11.30    1.20
  -8  -7   0    1.20    0.60
  -8   7   0    1.70    0.50
  -9  -7   0    1.60    0.80
  -9   7   0    3.30    0.90
  -9   7   0    2.00    0.60
 -10  -7   0   -0.50    0.70
 -10   7   0    0.00    0.60
 -11  -7   0    2.20    0.90
   0  -8   0    1.00    0.20
   0  -8   0    0.50    0.20
   1  -8   0    0.80    0.20
  -1  -8   0    0.90    0.20
   1  -8   0    0.70    0.20
  -2  -8   0    9.70    0.70
   2  -8   0   11.30    0.80
   2  -8   0   11.60    0.70
  -2  -8   0   10.40    0.50
  -3  -8   0  108.79    4.60
   3  -8   0  113.39    4.60
   4  -8   0  235.98    9.20
  -4  -8   0  227.78    9.30
   5  -8   0    5.90    0.70
  -5  -8   0    8.30    0.90
   6  -8   0    4.20    0.70
  -6  -8   0    3.80    0.70
  -7  -8   0    2.60    0.70
   7  -8   0    2.20    0.60
  -8  -8   0    5.80    1.00
  -8   8   0    8.10    1.00
  -9  -8   0   32.10    2.20
  -9   8   0   27.20    1.80
 -10  -8   0    2.10    0.90
 -10   8   0    1.90    0.80
 -11  -8   0   -0.40    0.80
   0  -9   0   -0.20    0.10
   0  -9   0   -0.30    0.10
   1  -9   0   54.29    2.40
  -1  -9   0   56.29    2.30
  -1  -9   0   53.99    2.20
   1  -9   0   57.69    2.40
   2  -9   0  245.68   10.00
  -2  -9   0  249.68    9.50
   2  -9   0  261.07    9.80
  -2  -9   0  244.58    9.80
  -3  -9   0   44.00    2.10
   3  -9   0   47.30    2.10
   4  -9   0  649.14   24.90
  -4  -9   0  644.84   25.20
  -5  -9   0   12.50    1.00
   5  -9   0   10.50    0.90
   6  -9   0   36.40    2.00
  -6  -9   0   36.60    2.10
   7  -9   0   10.70    1.10
  -7  -9   0   11.10    1.20
  -8  -9   0    1.00    0.60
   8  -9   0    1.70    0.60
  -8   9   0    2.40    0.60
  -9  -9   0    3.20    0.90
  -9   9   0    3.30    0.70
 -10  -9   0    0.30    0.70
 -10   9   0    0.10    0.60
 -11  -9   0    0.80    0.90
   0 -10   0    0.50    0.20
   0 -10   0    0.40    0.20
  -1 -10   0   19.20    0.90
   1 -10   0   18.20    1.10
  -1 -10   0   18.90    1.00
   1 -10   0   20.70    1.00
   2 -10   0   94.49    4.10
   2 -10   0   97.09    4.00
  -2 -10   0   96.99    4.00
  -2 -10   0   95.09    3.70
  -3 -10   0  113.39    4.80
   3 -10   0  114.99    4.90
   3 -10   0  116.99    4.80
   4 -10   0  986.00   37.70
  -4 -10   0  982.00   38.10
   5 -10   0    4.20    0.60
  -5 -10   0    3.70    0.60
   6 -10   0   41.40    2.30
  -6 -10   0   46.50    2.40
  -7 -10   0    5.80    0.90
   7 -10   0    4.50    0.80
   8 -10   0    6.00    0.90
  -8 -10   0    6.30    1.00
  -8  10   0    4.20    0.80
  -9 -10   0    0.70    0.70
  -9  10   0    2.10    0.60
 -10 -10   0   -0.60    0.60
 -10  10   0   -0.40    0.50
 -10  10   0    0.90    0.70
 -11 -10   0    0.10    0.80
   0 -11   0   -0.10    0.20
   0 -11   0    0.30    0.20
   1 -11   0   13.30    0.80
  -1 -11   0   13.20    0.70
  -1 -11   0   13.40    0.80
   2 -11   0  180.48    7.30
  -2 -11   0  182.38    7.30
  -2 -11   0  184.98    7.00
   2 -11   0  185.88    7.50
   3 -11   0   69.99    3.00
  -3 -11   0   66.89    2.90
   3 -11   0   62.59    3.10
   4 -11   0  432.56   16.50
  -4 -11   0  437.26   16.70
  -4  11   0  400.66   16.20
   5 -11   0    3.10    0.60
  -5 -11   0    3.10    0.60
  -6 -11   0   42.10    2.20
   6 -11   0   37.10    2.10
  -7 -11   0    1.30    0.60
   7 -11   0    1.80    0.60
  -8 -11   0    0.80    0.60
   8 -11   0    1.30    0.60
  -9 -11   0   -0.20    0.50
  -9  11   0    0.00    0.50
 -10 -11   0   -0.60    0.60
 -10  11   0    0.00    0.60
 -11 -11   0    2.80    1.00
   0 -12   0  453.35   17.40
   0 -12   0  452.65   17.60
   1 -12   0  421.16   15.80
   1 -12   0  398.56   16.00
  -1 -12   0  409.76   15.60
  -1 -12   0  403.36   15.90
  -2 -12   0  250.07    9.90
   2 -12   0  251.87   10.10
  -2 -12   0  246.08    9.60
   2 -12   0  257.67    9.90
   3 -12   0  101.59    4.50
   3 -12   0  106.29    4.70
  -3 -12   0  110.89    4.50
  -4 -12   0   89.99    3.90
   4 -12   0   90.19    4.00
   5 -12   0    0.50    0.40
  -5 -12   0    0.60    0.40
   6 -12   0   23.80    1.60
  -6 -12   0   27.40    1.70
   7 -12   0    4.70    0.80
  -7 -12   0    5.40    0.90
  -8 -12   0    6.70    1.00
   8 -12   0    7.20    1.00
  -9 -12   0    3.10    0.90
  -9  12   0    3.40    0.80
 -10 -12   0   -1.10    0.60
 -10  12   0    0.30    0.60
 -11 -12   0   -1.20    0.70
  -1 -13   0   29.50    1.40
  -1 -13   0   28.30    1.40
   1 -13   0   31.20    1.50
   1 -13   0   31.30    1.60
  -2 -13   0  168.48    6.60
  -2 -13   0  167.08    6.80
   2 -13   0  175.88    6.90
   2 -13   0  171.18    7.10
   3 -13   0   16.90    1.20
  -3 -13   0   17.90    1.10
   3 -13   0   18.20    1.10
  -4 -13   0    9.70    0.90
   4 -13   0   10.80    0.90
   5 -13   0    1.10    0.50
  -5 -13   0    2.30    0.60
   6 -13   0   -0.90    0.40
  -6 -13   0    0.30    0.50
   7 -13   0    9.40    1.10
  -7 -13   0   11.10    1.20
  -8 -13   0    0.10    0.60
   8 -13   0   -0.30    0.40
  -9 -13   0    2.10    0.80
  -9  13   0    1.50    0.60
 -10 -13   0   -0.20    0.60
 -10  13   0   -0.30    0.50
 -11 -13   0   -1.50    0.60
   0 -14   0    9.60    0.80
   0 -14   0   10.80    0.70
  -1 -14   0   14.70    0.90
   1 -14   0   14.70    0.90
  -1 -14   0   12.40    0.70
   1 -14   0   12.50    0.90
   2 -14   0    3.20    0.50
   2 -14   0    5.30    0.60
  -2 -14   0    3.40    0.30
  -2 -14   0    3.90    0.50
   3 -14   0   26.60    1.60
   3 -14   0   26.60    1.50
  -3 -14   0   24.90    1.40
   4 -14   0   15.50    1.10
  -4 -14   0   17.20    1.10
  -5 -14   0    7.50    0.90
   5 -14   0    8.00    0.90
  -6 -14   0    5.00    0.80
   6 -14   0    3.60    0.70
  -7 -14   0   16.40    1.30
   7 -14   0   15.40    1.30
  -8 -14   0   16.90    1.40
   8 -14   0   13.50    1.40
  -9 -14   0    3.20    0.90
  -9  14   0    6.30    1.00
 -10 -14   0    0.40    0.80
 -10  14   0    0.70    0.70
 -11 -14   0    1.50    0.90
   0 -15   0   -0.20    0.20
   0 -15   0    0.00    0.20
   1 -15   0   22.80    1.20
  -1 -15   0   18.70    1.10
  -1 -15   0   20.40    1.00
   1 -15   0   20.50    1.20
   2 -15   0   43.40    2.10
  -2 -15   0   43.60    1.80
  -2 -15   0   43.50    2.00
   2 -15   0   41.60    2.20
   3 -15   0   27.00    1.70
   3 -15   0   23.90    1.50
  -3 -15   0   25.20    1.40
   4 -15   0   12.70    1.00
  -4 -15   0   12.30    1.00
   5 -15   0   -0.10    0.40
  -5 -15   0   -0.20    0.40
  -6 -15   0  107.49    4.70
   6 -15   0  101.09    4.70
   7 -15   0    0.90    0.50
  -7 -15   0    0.60    0.50
  -8 -15   0    9.90    1.20
   8 -15   0    9.20    1.20
  -9 -15   0    1.00    0.70
  -9  15   0    1.00    0.60
 -10 -15   0    0.80    0.80
 -10  15   0   -0.50    0.60
 -11 -15   0   -0.60    0.80
   0 -16   0  196.08    7.90
   0 -16   0  202.98    8.10
  -1 -16   0  198.48    7.90
   1 -16   0  191.88    8.10
  -1 -16   0  195.78    7.70
   1 -16   0  202.28    7.90
   2 -16   0   17.00    1.10
   2 -16   0   16.30    1.20
  -2 -16   0   17.00    0.90
  -2 -16   0   16.90    1.00
   3 -16   0    3.80    0.70
   3 -16   0    3.80    0.60
  -3 -16   0    6.00    0.70
   4 -16   0   11.40    1.20
   4 -16   0    9.60    1.00
  -4 -16   0    8.00    0.90
  -5 -16   0    3.30    0.60
   5 -16   0    3.30    0.70
   6 -16   0  100.59    4.70
  -6 -16   0  104.09    4.60
   7 -16   0    3.50    0.70
  -7 -16   0    2.40    0.70
  -8 -16   0    8.50    1.20
   8 -16   0    6.90    1.10
  -9 -16   0    0.00    0.70
  -9  16   0   -0.10    0.50
 -10 -16   0    0.50    0.80
 -10  16   0    0.60    0.60
 -11 -16   0   -0.40    0.70
  -1 -17   0    0.80    0.40
   2 -17   0   16.60    1.20
  -2 -17   0   20.90    0.90
   2 -17   0   14.40    1.10
  -2 -17   0   17.80    1.10
  -3 -17   0    0.20    0.40
   3 -17   0    0.60    0.30
   3 -17   0    0.50    0.40
   4 -17   0    1.30    0.50
   4 -17   0    1.00    0.50
  -4 -17   0    0.80    0.40
   5 -17   0    4.80    0.80
  -5 -17   0    4.00    0.70
   6 -17   0   17.00    1.40
  -6 -17   0   16.80    1.30
   7 -17   0    0.80    0.60
  -7 -17   0    0.20    0.50
  -8 -17   0    8.20    1.10
   8 -17   0    6.70    1.10
  -9 -17   0   -1.00    0.60
  -9  17   0   -0.30    0.50
 -10 -17   0   -0.90    0.70
 -10  17   0    0.10    0.60
 -11 -17   0   -0.10    0.90
   0 -18   0  210.38    8.30
   0 -18   0  210.08    8.60
   1 -18   0   23.10    1.40
  -1 -18   0   19.50    1.30
  -1 -18   0   20.90    1.10
   1 -18   0   22.30    1.30
  -2 -18   0   25.60    1.50
   2 -18   0   28.90    1.70
   2 -18   0   29.00    1.60
  -3 -18   0    1.10    0.40
   3 -18   0    0.80    0.50
   3 -18   0    0.70    0.40
  -4 -18   0   25.70    1.50
   4 -18   0   26.10    1.80
   4 -18   0   27.00    1.70
   5 -18   0   35.60    2.10
  -5 -18   0   35.10    2.00
   6 -18   0    5.40    0.90
  -6 -18   0    6.40    0.90
  -7 -18   0    8.40    1.10
   7 -18   0    6.50    1.00
  -8 -18   0    0.30    0.60
   8 -18   0    0.60    0.60
  -9 -18   0    1.50    0.80
  -9  18   0    0.80    0.60
 -10 -18   0   -1.20    0.70
 -11 -18   0   -1.00    0.80
  -1 -19   0    2.50    0.40
   1 -19   0    3.30    0.50
  -1 -19   0    2.60    0.50
   1 -19   0    2.30    0.50
   2 -19   0    6.30    0.80
   2 -19   0    6.00    0.80
  -2 -19   0    5.80    0.70
   3 -19   0    4.40    0.80
  -3 -19   0    5.00    0.70
   3 -19   0    5.10    0.70
   4 -19   0   48.80    2.70
  -4 -19   0   46.80    2.30
   4 -19   0   42.70    2.40
   5 -19   0    0.50    0.40
  -5 -19   0    0.00    0.40
  -6 -19   0   -1.10    0.40
   6 -19   0    0.20    0.40
   7 -19   0    5.00    0.90
  -7 -19   0    3.30    0.80
   8 -19   0    1.00    0.60
  -8 -19   0    0.70    0.70
  -9 -19   0    1.30    0.80
  -9  19   0    0.70    0.60
 -10 -19   0    5.10    1.10
 -11 -19   0    0.00    0.90
   0 -20   0   19.70    1.30
   0 -20   0   20.10    1.20
  -1 -20   0    2.00    0.40
   1 -20   0    2.40    0.60
  -1 -20   0    2.10    0.50
   1 -20   0    2.00    0.50
   2 -20   0   -0.10    0.30
  -2 -20   0   -0.40    0.30
   2 -20   0    0.00    0.40
  -3 -20   0   -0.20    0.40
   3 -20   0    0.50    0.50
   3 -20   0    0.20    0.40
   4 -20   0   14.20    1.50
   4 -20   0   16.70    1.30
  -4 -20   0   16.60    1.20
  -5 -20   0    0.90    0.50
   5 -20   0    1.30    0.50
  -6 -20   0    4.20    0.80
   6 -20   0    4.40    0.80
  -7 -20   0    1.00    0.60
   7 -20   0    0.40    0.50
  -8 -20   0   19.70    1.60
   8 -20   0   19.50    1.60
  -9 -20   0    0.40    0.70
  -9  20   0   -0.30    0.50
 -10 -20   0    1.80    0.90
   0 -21   0    0.10    0.30
   0 -21   0   -0.30    0.30
   1 -21   0   11.90    0.90
  -1 -21   0   12.30    1.10
  -1 -21   0   11.80    0.80
   1 -21   0   10.90    1.20
   2 -21   0   30.80    1.80
   2 -21   0   31.50    1.90
  -2 -21   0   32.30    1.80
   3 -21   0    0.20    0.40
   3 -21   0    0.50    0.40
  -3 -21   0    0.50    0.40
  -4 -21   0   -0.30    0.40
   4 -21   0    0.40    0.50
   4 -21   0   -0.40    0.30
   5 -21   0    0.60    0.50
  -5 -21   0    0.70    0.50
  -6 -21   0   -0.50    0.40
   6 -21   0    0.00    0.40
   7 -21   0    0.10    0.50
  -7 -21   0   -0.10    0.50
   8 -21   0    9.20    1.30
  -8 -21   0   12.40    1.40
  -8  21   0    9.70    1.30
  -9 -21   0    0.60    0.70
  -9  21   0    0.30    0.60
 -10 -21   0   -0.50    0.80
   0 -22   0    8.60    0.80
   0 -22   0    6.30    0.80
   1 -22   0   37.90    2.20
   1 -22   0   35.40    1.90
  -1 -22   0   37.00    2.00
   2 -22   0   11.10    1.20
  -2 -22   0   10.60    1.00
   2 -22   0   11.10    1.10
   3 -22   0    5.90    0.90
   3 -22   0    5.30    1.00
  -3 -22   0    5.90    0.80
   4 -22   0    7.40    1.00
  -4 -22   0    8.30    1.00
   4 -22   0    9.50    1.30
   5 -22   0    1.50    0.50
  -5 -22   0    0.70    0.50
  -6 -22   0    0.90    0.60
   6 -22   0    0.70    0.50
  -7 -22   0    0.10    0.60
   7 -22   0    0.90    0.60
   8 -22   0    0.70    0.70
  -8 -22   0   -0.10    0.60
  -8  22   0    0.80    0.60
  -9 -22   0    0.00    0.70
 -10 -22   0    1.00    0.90
   0 -23   0    0.00    0.30
   0 -23   0    0.20    0.40
   1 -23   0    1.00    0.40
   1 -23   0    1.90    0.60
  -1 -23   0    0.50    0.40
   2 -23   0    0.40    0.50
   2 -23   0    0.80    0.50
  -2 -23   0    0.80    0.50
   3 -23   0   26.70    1.80
  -3 -23   0   25.10    1.60
   3 -23   0   21.30    1.50
  -4 -23   0   22.20    1.50
   4 -23   0   25.30    1.70
   4 -23   0   23.00    1.90
  -5 -23   0    5.80    0.90
   5 -23   0    6.40    1.00
   6 -23   0    0.30    0.50
  -6 -23   0    0.90    0.60
  -7 -23   0    1.20    0.60
   7 -23   0    0.60    0.50
  -8 -23   0    0.10    0.60
   8 -23   0    0.50    0.60
  -8  23   0    0.10    0.60
  -9 -23   0    1.00    0.80
 -10 -23   0    3.00    1.00
   0 -24   0   18.40    1.40
   0 -24   0   17.60    1.20
   1 -24   0    1.70    0.60
  -1 -24   0    2.70    0.60
   1 -24   0    2.30    0.50
   2 -24   0   24.10    1.70
  -2 -24   0   23.90    1.60
   2 -24   0   23.90    1.60
   3 -24   0    6.40    0.90
  -3 -24   0    6.40    0.90
   3 -24   0    7.30    1.10
   4 -24   0    0.90    0.50
   4 -24   0    0.60    0.60
  -4 -24   0    0.80    0.50
  -5 -24   0    0.60    0.50
   5 -24   0    0.10    0.40
   6 -24   0    0.90    0.60
  -6 -24   0    1.10    0.60
   7 -24   0    3.90    0.90
  -7 -24   0    4.70    0.90
  -8 -24   0    0.40    0.70
  -8  24   0    0.70    0.60
  -9 -24   0   -0.20    0.70
   0 -25   0    0.40    0.40
  -1 -25   0    1.20    0.50
   1 -25   0    0.10    0.50
   1 -25   0    0.20    0.40
   2 -25   0    7.20    1.10
   2 -25   0    5.50    0.80
  -2 -25   0    6.10    0.90
   3 -25   0    2.70    0.70
   3 -25   0    2.50    0.80
  -3 -25   0    2.30    0.60
   4 -25   0    2.80    0.70
  -4 -25   0    2.90    0.70
   4 -25   0    3.30    1.00
  -5 -25   0    0.70    0.50
   5 -25   0   -0.50    0.40
   6 -25   0    0.60    0.60
  -6 -25   0    0.20    0.60
  -7 -25   0    0.10    0.60
   7 -25   0    0.50    0.60
  -8 -25   0   -0.30    0.60
  -9 -25   0    5.60    1.10
   0 -26   0   20.90    1.60
   1 -26   0    9.10    1.20
   1 -26   0   11.40    1.10
  -1 -26   0    8.20    1.00
   2 -26   0    5.70    0.80
   2 -26   0    5.20    1.00
  -2 -26   0    6.60    0.90
   3 -26   0    4.30    0.80
  -3 -26   0    3.90    0.70
   3 -26   0    3.90    0.90
   4 -26   0    2.30    0.70
  -4 -26   0    1.30    0.60
   4 -26   0    0.60    0.70
   5 -26   0    1.80    0.60
  -5 -26   0    1.90    0.60
  -6 -26   0    0.40    0.50
   6 -26   0    0.30    0.50
   7 -26   0    0.00    0.50
  -7 -26   0   -0.50    0.50
  -8 -26   0    1.00    0.70
  -9 -26   0    3.10    0.90
   0 -27   0    1.60    0.60
  -1 -27   0    1.20    0.60
   1 -27   0    3.00    0.80
   1 -27   0    2.10    0.60
   2 -27   0   -0.10    0.40
  -2 -27   0    0.90    0.60
   2 -27   0    1.10    0.70
   3 -27   0    6.60    1.10
  -3 -27   0    6.30    0.90
   3 -27   0    4.20    0.80
   4 -27   0    2.70    0.80
   4 -27   0    3.10    1.00
  -4 -27   0    3.90    0.80
  -5 -27   0    1.60    0.60
   5 -27   0    1.30    0.60
  -6 -27   0   12.00    1.30
   6 -27   0   10.30    1.40
   7 -27   0    0.30    0.60
  -7 -27   0    1.30    0.70
  -7  27   0    1.30    0.70
  -8 -27   0    0.90    0.70
  -9 -27   0    1.80    0.90
   0 -28   0    9.90    1.30
   1 -28   0    6.20    1.00
  -1 -28   0    8.60    1.10
   2 -28   0    4.90    1.00
   2 -28   0    4.30    0.80
  -2 -28   0    4.40    0.80
  -3 -28   0    0.60    0.50
   3 -28   0    1.40    0.80
   3 -28   0    1.60    0.60
  -4 -28   0    2.70    0.70
   4 -28   0    2.80    0.90
   4 -28   0    2.30    0.70
  -5 -28   0    2.90    0.70
   5 -28   0    1.20    0.60
   5 -28   0    1.70    0.80
  -6 -28   0    1.90    0.70
   6 -28   0    2.10    0.80
  -7 -28   0    0.50    0.60
  -8 -28   0    0.20    0.70
  -8 -28   0   -0.20    0.60
   0 -29   0   -0.40    0.50
   1 -29   0    2.20    0.80
  -1 -29   0    4.30    0.80
   2 -29   0    1.30    0.50
  -2 -29   0    0.90    0.60
   2 -29   0    1.50    0.80
   3 -29   0    0.30    0.50
   3 -29   0    1.50    0.80
  -3 -29   0    1.60    0.60
   4 -29   0   -0.60    0.60
  -4 -29   0   -0.20    0.50
   4 -29   0    0.50    0.50
   5 -29   0    1.20    0.60
  -5 -29   0    1.80    0.70
   5 -29   0    1.50    0.90
  -6 -29   0    1.00    0.60
   6 -29   0    0.50    0.60
  -7 -29   0    0.60    0.60
  -8 -29   0    0.50    0.70
   0 -30   0    5.80    1.00
   1 -30   0    0.10    0.50
  -1 -30   0    0.70    0.60
   2 -30   0    3.80    0.90
  -2 -30   0    3.70    0.80
   2 -30   0    4.50    0.80
   3 -30   0   -0.50    0.60
   3 -30   0    0.40    0.60
  -3 -30   0    0.30    0.50
   4 -30   0    0.70    0.70
  -4 -30   0    1.00    0.60
   4 -30   0    1.20    0.70
   5 -30   0    0.80    0.70
  -5 -30   0    0.80    0.60
   5 -30   0    0.90    0.90
  -6 -30   0    0.30    0.60
  -7 -30   0    3.90    0.90
   0 -31   0    0.10    0.60
  -1 -31   0    0.20    0.60
   1 -31   0    2.20    0.80
  -2 -31   0    4.90    0.90
   2 -31   0    4.50    1.00
  -3 -31   0    0.40    0.60
   3 -31   0    0.40    0.70
   3 -31   0    0.50    0.50
   4 -31   0   -0.10    0.60
   4 -31   0    1.20    0.90
  -4 -31   0    1.60    0.70
   5 -31   0    1.60    0.70
   5 -31   0    1.70    1.00
  -5 -31   0    1.50    0.70
  -6 -31   0    0.90    0.60
  -7 -31   0    1.60    0.80
   0 -32   0   -0.10    0.50
   1 -32   0    0.00    0.60
  -1 -32   0    0.90    0.70
  -2 -32   0    1.80    0.70
   2 -32   0    4.00    1.00
   3 -32   0    0.20    0.80
  -3 -32   0    0.40    0.60
   3 -32   0    0.90    0.60
   4 -32   0    0.10    0.50
  -4 -32   0    0.40    0.60
   4 -32   0    0.60    0.90
   5 -32   0    1.30    0.70
  -5 -32   0    1.00    0.70
   5 -32   0    0.30    0.90
  -5  32   0   -0.60    0.60
  -6 -32   0    0.60    0.70
   0 -33   0   -0.20    0.60
  -1 -33   0    0.90    0.70
   1 -33   0    1.20    0.70
   2 -33   0   -0.60    0.60
  -2 -33   0    1.30    0.70
   3 -33   0    0.70    0.80
  -3 -33   0    1.40    0.70
   3 -33   0   -0.10    0.50
  -3  33   0   -0.10    0.50
   4 -33   0    1.40    0.70
   4 -33   0    0.30    0.90
  -4 -33   0    0.40    0.60
  -4  33   0    0.00    0.60
  -5 -33   0    0.20    0.60
   5 -33   0   -0.20    0.80
  -6 -33   0    1.90    0.80
   0 -34   0    0.60    0.70
   1 -34   0    0.10    0.70
  -1 -34   0    1.00    0.60
  -2 -34   0    1.40    0.70
   2 -34   0    0.90    0.80
   3 -34   0    0.10    0.80
  -3 -34   0    1.00    0.70
   4 -34   0    2.10    1.00
  -4 -34   0    1.00    0.70
  -4  34   0    1.00    0.70
  -5 -34   0    0.30    0.60
   0 -35   0    0.00    0.70
   1 -35   0    0.30    0.70
  -1 -35   0    0.00    0.60
  -2 -35   0    0.40    0.60
   2 -35   0    1.50    0.90
  -3 -35   0    0.30    0.70
   3 -35   0    1.50    0.90
   4 -35   0   -1.20    0.90
  -4 -35   0   -0.30    0.60
   0 -36   0    0.30    0.60
  -1 -36   0    1.20    0.80
   1 -36   0    1.30    0.80
  -2 -36   0    0.70    0.70
   2 -36   0   -0.90    0.70
  -3 -36   0   -0.40    0.60
   3 -36   0    0.90    0.80
  -4 -36   0    0.40    0.70
   4 -36   0    0.50    0.90
   0 -37   0    0.20    0.70
   1 -37   0    0.20    0.70
  -1 -37   0    0.20    0.70
  -2 -37   0    0.80    0.70
   2 -37   0    0.90    0.90
   3 -37   0    0.70    0.90
  -3 -37   0    0.80    0.70
   4 -37   0    0.90    1.00
   0 -38   0    0.90    0.80
  -1 -38   0    0.50    0.70
   1 -38   0    2.10    1.00
   2 -38   0    0.30    0.80
 -12   0   1    0.70    0.90
 -11   0   1   -0.60    0.70
 -10   0   1   -0.20    0.70
  -9   0   1   -0.40    0.50
  -8   0   1   -0.20    0.50
  -7   0   1   -0.10    0.30
  -7   0   1    0.30    0.50
  -6   0   1   -0.20    0.30
  -6   0   1    0.10    0.30
  -5   0   1   -0.10    0.30
  -5   0   1   -0.10    0.20
  -4   0   1    0.00    0.10
  -3   0   1    0.00    0.10
  -2   0   1   -0.10    0.10
  -1   0   1    0.00    0.10
   0   0   1   -0.80    0.10
   1   0   1    0.00    0.10
   2   0   1   -0.10    0.10
   3   0   1    0.10    0.10
  -3   0  -1   -0.20    0.10
   4   0   1    0.00    0.10
  -4   0  -1    0.30    0.20
   5   0   1    0.00    0.20
  -5   0  -1    0.00    0.30
  -6   0  -1   -0.10    0.30
   6   0   1    0.30    0.30
   7   0   1    0.10    0.30
  -7   0  -1   -0.30    0.40
  -8   0  -1   -0.10    0.40
  -9   0  -1   -0.20    0.50
 -10   0  -1   -0.10    0.50
 -11   0  -1   -0.90    0.60
 -12   0  -1   -0.50    0.70
 -12  -1   1    4.20    1.20
 -12   1   1    2.60    1.10
 -11  -1   1    2.80    1.00
 -11   1   1    1.50    0.90
 -10  -1   1    6.50    1.30
 -10   1   1    4.60    1.10
  -9  -1   1    1.20    0.70
  -9   1   1    1.50    0.70
  -8  -1   1   14.50    1.60
  -8   1   1   13.70    1.10
  -8   1   1   13.70    1.50
  -7  -1   1   20.80    1.60
  -7  -1   1   17.40    1.20
  -7   1   1   22.20    1.30
  -7   1   1   21.00    1.70
  -6  -1   1    6.40    0.60
  -6  -1   1    5.00    0.90
  -6   1   1    7.20    0.70
  -6   1   1    6.90    0.90
  -5  -1   1    3.90    0.70
  -5  -1   1    3.20    0.40
  -5   1   1    3.20    0.50
  -4  -1   1   77.29    3.20
  -4  -1   1   76.99    3.60
  -4   1   1   82.59    3.30
  -3  -1   1   35.70    1.80
  -3  -1   1   38.90    1.60
  -3   1   1   37.70    1.70
  -2  -1   1  969.20   35.70
  -2  -1   1  868.81   35.00
  -2   1   1  935.11   35.10
  -1  -1   1   11.30    0.50
  -1   1   1   10.50    0.50
   0  -1   1   11.20    0.60
   0   1   1   12.20    0.60
   1  -1   1    5.30    0.30
   1   1   1    6.30    0.30
   2  -1   1    0.60    0.20
  -2   1  -1    0.70    0.20
   2   1   1    0.30    0.10
  -3  -1  -1   47.90    2.20
   3   1   1   52.59    2.10
  -4  -1  -1  123.99    5.20
  -4   1  -1  120.99    5.20
   4   1   1  130.39    5.00
  -5  -1  -1   29.40    1.60
   5  -1   1   27.90    1.40
   5   1   1   29.80    1.40
  -5   1  -1   31.50    1.70
   6  -1   1    0.00    0.20
  -6  -1  -1    0.60    0.40
  -6   1  -1    0.00    0.30
   6   1   1    0.20    0.20
   7  -1   1   12.80    1.00
  -7  -1  -1   14.30    1.30
  -7   1  -1   16.10    1.30
   7   1   1   15.40    1.00
  -8  -1  -1   13.70    1.40
  -8   1  -1   15.30    1.40
  -9  -1  -1    0.70    0.60
  -9   1  -1   -0.10    0.50
 -10  -1  -1   -0.50    0.50
 -10   1  -1   -0.10    0.50
 -11  -1  -1   -0.10    0.60
 -11   1  -1    0.70    0.70
 -12  -1  -1    0.50    0.80
 -12  -2   1   -0.70    0.80
 -12   2   1    0.50    0.90
 -11  -2   1   -0.90    0.70
 -11   2   1    0.00    0.70
 -10  -2   1    1.10    0.80
 -10   2   1    1.70    0.80
  -9  -2   1    2.90    0.90
  -9   2   1    2.50    0.80
  -8  -2   1    0.20    0.60
  -8   2   1    0.00    0.30
  -8   2   1    0.10    0.50
  -7  -2   1    0.80    0.40
  -7  -2   1    0.60    0.50
  -7   2   1    1.10    0.60
  -7   2   1    0.80    0.40
  -6  -2   1   11.50    1.20
  -6  -2   1   13.50    0.90
  -6   2   1   12.80    0.90
  -5  -2   1  140.39    6.10
  -5  -2   1  150.98    5.70
  -5   2   1  132.19    5.70
  -4  -2   1    3.40    0.50
  -4  -2   1    3.00    0.30
  -4   2   1    3.20    0.40
  -3  -2   1   20.50    1.20
  -3  -2   1   21.00    1.00
  -3   2   1   24.60    1.10
  -2  -2   1   29.30    1.50
  -2  -2   1   31.50    1.30
  -2   2   1   32.90    1.40
  -1  -2   1   76.29    3.00
  -1   2   1   74.19    3.00
   0  -2   1 1619.04   62.89
   0   2   1 1699.13   62.99
   1  -2   1 1144.09   42.40
   1   2   1 1084.69   42.40
  -2  -2  -1 1174.78   46.60
   2  -2   1 1280.17   46.00
  -2   2  -1 1177.08   46.30
   2   2   1 1224.48   46.10
  -3  -2  -1   52.99    2.30
   3  -2   1   56.09    2.30
   3   2   1   50.69    2.20
  -4  -2  -1    4.20    0.50
   4  -2   1    4.00    0.40
   4   2   1    4.40    0.40
  -5  -2  -1    0.30    0.30
   5  -2   1   -0.10    0.10
   5   2   1   -0.10    0.20
  -6  -2  -1   11.80    1.00
   6   2   1   12.50    0.80
  -6   2  -1   12.60    1.10
  -7  -2  -1    0.30    0.40
   7  -2   1    2.20    0.50
  -7   2  -1    1.70    0.60
  -8  -2  -1    0.60    0.50
   8  -2   1    0.40    0.40
  -8   2  -1    1.10    0.60
  -9  -2  -1    1.00    0.60
  -9   2  -1    0.40    0.60
 -10   2  -1    0.40    0.50
 -11  -2  -1   -0.50    0.60
 -11   2  -1   -0.20    0.60
 -12  -2  -1    0.60    0.70
 -12  -3   1   -0.80    0.80
 -11  -3   1    0.20    0.90
 -11   3   1    1.20    0.90
 -10  -3   1    0.50    0.80
 -10   3   1    0.50    0.70
  -9  -3   1    0.70    0.70
  -9   3   1    0.50    0.60
  -8  -3   1   15.50    1.70
  -8   3   1   16.90    1.70
  -8   3   1   18.10    1.30
  -7  -3   1   51.89    2.90
  -7   3   1   49.70    2.50
  -6  -3   1   28.60    1.90
  -6  -3   1   34.60    1.60
  -6   3   1   32.40    1.70
  -5  -3   1    5.70    0.50
  -5  -3   1    5.40    0.80
  -5   3   1    5.10    0.60
  -4  -3   1    7.50    0.80
  -4  -3   1    7.10    0.50
  -4   3   1    7.90    0.60
  -3  -3   1   86.89    3.40
  -3  -3   1   83.89    3.70
  -3   3   1   87.69    3.50
  -2  -3   1  225.58    8.70
  -2  -3   1  225.98    9.00
  -2   3   1  231.48    8.80
  -1  -3   1  328.47   13.20
  -1  -3   1  349.87   12.90
  -1   3   1  341.07   13.00
   0   3   1  143.09    5.50
  -1  -3  -1  249.28    9.80
   1  -3   1  257.67    9.80
   1   3   1  258.17    9.70
   2  -3   1 3586.74  147.79
  -2  -3  -1 3890.11  149.79
  -2   3  -1 4061.79  148.49
   2   3   1 4014.60  147.29
   3  -3   1   12.70    0.70
  -3  -3  -1   12.50    0.80
   3   3   1   13.30    0.60
   4  -3   1   10.00    0.70
  -4  -3  -1    9.30    0.70
   4   3   1   10.30    0.60
  -5  -3  -1    4.30    0.60
   5  -3   1    4.00    0.50
   5   3   1    5.00    0.40
   6  -3   1    0.30    0.30
  -6  -3  -1    0.30    0.40
   6   3   1    0.10    0.20
   7  -3   1    0.00    0.20
  -7  -3  -1    0.00    0.40
  -7   3  -1    0.60    0.40
   8  -3   1    0.40    0.40
  -8  -3  -1   -0.10    0.50
  -8   3  -1    0.60    0.50
  -9  -3  -1    1.00    0.60
  -9   3  -1    0.60    0.50
  -9   3  -1    0.60    0.60
 -10  -3  -1    1.00    0.70
 -10   3  -1    0.40    0.60
 -11  -3  -1   -0.60    0.60
 -12  -3  -1   -0.80    0.60
 -12  -4   1   -1.40    0.70
 -11  -4   1   -0.10    0.80
 -11   4   1    0.90    0.80
 -10  -4   1    3.20    1.00
 -10   4   1    3.70    1.00
  -9  -4   1   -0.10    0.50
  -9   4   1    0.20    0.50
  -8  -4   1    9.70    1.30
  -8   4   1    8.90    1.20
  -8   4   1   10.20    1.00
  -7  -4   1   -0.70    0.40
  -7   4   1    0.00    0.30
  -6  -4   1   49.80    2.60
  -6  -4   1   47.70    2.10
  -6   4   1   46.40    2.30
  -5  -4   1   40.80    1.80
  -5  -4   1   40.00    2.20
  -5   4   1   40.10    2.00
  -4  -4   1   22.60    1.10
  -4  -4   1   25.00    1.40
  -4   4   1   23.70    1.20
  -3  -4   1   35.10    1.50
  -3  -4   1   35.00    1.70
   3  -4  -1   32.70    1.60
  -3   4   1   35.50    1.60
  -2  -4   1   91.89    3.80
  -2  -4   1   91.39    3.60
  -2   4   1   93.39    3.70
  -1  -4   1   89.89    3.70
  -1  -4   1   92.49    3.60
   0  -4   1  229.88    8.80
  -1  -4  -1   70.09    2.90
  -1  -4  -1   71.79    2.90
   1  -4   1   73.29    2.90
   1   4   1   74.99    2.80
   2  -4   1   22.70    1.10
  -2  -4  -1   22.10    1.00
   2   4   1   22.70    0.90
  -2   4  -1   19.70    1.00
   3  -4   1  192.48    7.50
  -3  -4  -1  183.58    7.60
  -3   4  -1  193.58    7.50
   3   4   1  194.88    7.30
   4  -4   1   42.70    1.90
  -4  -4  -1   41.80    1.90
   4   4   1   37.60    1.70
   5  -4   1    1.30    0.30
  -5  -4  -1    1.40    0.40
   5   4   1    1.40    0.30
  -6  -4  -1   29.10    1.70
  -6  -4  -1   26.00    1.30
   6  -4   1   25.20    1.50
   7  -4   1   16.70    1.10
  -7  -4  -1   16.80    1.30
  -7   4  -1   11.90    1.30
   8  -4   1    0.00    0.20
  -8  -4  -1    0.40    0.50
  -8   4  -1    0.40    0.50
  -9  -4  -1    9.70    1.30
  -9   4  -1    6.10    1.10
  -9   4  -1    8.60    1.10
 -10  -4  -1    4.50    1.00
 -10   4  -1    7.70    1.10
 -11  -4  -1   -0.40    0.60
 -12  -4  -1   -0.30    0.70
 -12  -5   1    0.00    0.90
 -11  -5   1    0.80    0.90
 -11   5   1   -0.60    0.60
 -10  -5   1   12.10    1.60
 -10   5   1   10.30    1.50
  -9  -5   1    4.80    1.00
  -9   5   1    6.70    0.90
  -9   5   1    6.90    1.20
  -8  -5   1    1.00    0.60
  -8   5   1    1.10    0.50
  -7  -5   1   13.10    1.40
  -7   5   1   11.10    1.00
  -6  -5   1   16.40    1.40
  -6  -5   1   15.00    0.90
  -6   5   1   14.10    1.00
  -5  -5   1    0.00    0.20
  -5  -5   1    0.50    0.40
  -5   5   1    0.00    0.20
  -4  -5   1    4.00    0.40
  -4  -5   1    3.80    0.60
   4  -5  -1    4.20    0.50
  -4   5   1    6.10    0.60
  -3  -5   1  222.28    8.90
  -3  -5   1  222.98    8.50
   3  -5  -1  218.78    8.70
   2  -5  -1  711.83   27.10
  -2  -5   1  712.03   27.50
  -2  -5   1  711.33   27.00
  -1  -5   1   56.89    2.40
   1  -5  -1   58.69    2.50
  -1  -5   1   58.49    2.30
  -1   5   1   57.59    2.40
   0  -5   1  142.09    5.50
   0  -5  -1  142.99    5.60
  -1  -5  -1  632.34   23.50
  -1  -5  -1  605.64   23.30
   1  -5   1  588.54   23.20
   1   5   1  614.84   23.10
  -2  -5  -1   36.80    1.60
   2  -5   1   35.30    1.60
   2   5   1   36.30    1.40
  -3  -5  -1    3.30    0.40
   3  -5   1    2.00    0.30
   3   5   1    2.30    0.20
  -3   5  -1    2.40    0.30
  -4  -5  -1    0.10    0.20
   4  -5   1   -0.10    0.20
   4   5   1    0.10    0.10
   5  -5   1   11.40    0.80
  -5  -5  -1    8.90    0.90
   5   5   1   11.50    0.60
  -6  -5  -1    1.60    0.50
   6  -5   1    2.60    0.50
   7  -5   1    3.20    0.60
  -7  -5  -1    1.30    0.50
  -8  -5  -1    1.10    0.50
   8  -5   1    1.90    0.50
  -8   5  -1    0.90    0.50
  -8   5  -1    1.70    0.50
  -9  -5  -1   -0.10    0.50
  -9   5  -1    0.10    0.50
  -9   5  -1    0.00    0.40
 -10  -5  -1    6.50    1.20
 -11  -5  -1    1.20    0.70
 -12  -5  -1    0.50    0.80
 -12  -6   1    0.60    1.00
 -11  -6   1   -0.10    0.80
 -11   6   1    1.30    0.90
 -10  -6   1   -0.30    0.60
 -10   6   1   -0.60    0.60
  -9  -6   1   -0.90    0.50
  -9   6   1    0.80    0.60
  -9   6   1   -0.20    0.40
  -8  -6   1    8.20    1.20
  -8   6   1    7.40    0.90
  -7  -6   1    4.30    0.90
  -7   6   1    4.10    0.70
  -6  -6   1    1.10    0.50
  -6   6   1    1.50    0.50
  -5  -6   1   23.20    1.10
  -5  -6   1   23.90    1.50
  -5   6   1   24.00    1.30
  -4  -6   1  178.88    7.10
   4  -6  -1  184.98    7.30
  -4  -6   1  184.88    7.50
  -3  -6   1   16.70    0.80
  -3  -6   1   17.80    1.00
   3  -6  -1   17.30    1.00
   2  -6  -1   10.70    0.70
  -2  -6   1   11.80    0.70
  -2  -6   1   11.70    0.60
  -1  -6   1  346.77   13.60
  -1  -6   1  346.57   13.40
   1  -6  -1  353.26   13.70
   1  -6  -1  360.36   13.50
   0  -6  -1  239.88    9.60
   0  -6   1  243.28    9.40
   0  -6   1  251.37    9.50
   1  -6   1   18.10    0.90
  -1  -6  -1   18.90    0.90
  -1  -6  -1   19.90    0.90
   1   6   1   19.60    0.80
   2  -6   1   75.09    3.00
  -2  -6  -1   70.69    3.00
  -3  -6  -1   36.00    1.70
   3  -6   1   41.10    1.80
   3   6   1   38.60    1.50
  -3   6  -1   33.20    1.60
   4  -6   1    1.60    0.40
  -4  -6  -1    1.70    0.40
  -4   6  -1    1.40    0.30
  -5  -6  -1   31.50    1.70
   5  -6   1   32.20    1.60
  -5  -6  -1   30.20    1.30
  -6  -6  -1    8.80    1.00
   6  -6   1   10.00    0.90
   7  -6   1    0.30    0.30
  -7  -6  -1    0.00    0.40
  -7   6  -1    0.40    0.40
   8  -6   1    0.50    0.40
  -8  -6  -1    0.00    0.40
  -8   6  -1    0.00    0.40
  -8   6  -1    0.40    0.40
  -9  -6  -1   -0.30    0.50
   9  -6   1   -0.80    0.40
  -9   6  -1    0.30    0.50
  -9   6  -1    0.10    0.50
  -9   6  -1   -0.30    0.50
 -10  -6  -1   -0.10    0.70
 -11  -6  -1    0.60    0.70
 -12  -6  -1    0.40    0.70
 -12  -7   1   -1.20    0.80
 -11  -7   1   -0.20    0.80
 -11   7   1    1.70    0.90
 -10  -7   1    2.50    0.90
 -10   7   1    2.80    0.90
  -9  -7   1    1.20    0.70
  -9   7   1    1.90    0.60
  -8  -7   1   -0.40    0.40
  -8   7   1   -0.50    0.40
  -7  -7   1   10.90    1.30
  -7   7   1    9.40    1.00
  -6  -7   1    0.30    0.50
  -6   7   1   -0.10    0.30
   5  -7  -1    2.40    0.50
  -5  -7   1    1.60    0.50
  -5  -7   1    1.70    0.30
  -5   7   1    1.90    0.40
   4  -7  -1  325.67   12.30
  -4  -7   1  301.97   12.50
  -4  -7   1  311.27   12.00
   3  -7  -1  651.13   24.20
  -3  -7   1  616.34   24.60
  -3  -7   1  627.04   24.00
  -2  -7   1  239.78    9.10
   2  -7  -1  245.68    9.30
   2  -7  -1  234.68    9.50
  -2  -7   1  227.88    9.40
   1  -7  -1   39.90    1.70
  -1  -7   1   41.30    1.70
  -1  -7   1   39.80    1.60
   1  -7  -1   39.10    1.80
   0  -7   1  191.78    7.50
   0  -7   1  189.08    7.40
   0  -7  -1  193.48    7.50
   1  -7   1   62.09    2.60
   1  -7   1   70.29    2.70
  -1  -7  -1   61.39    2.60
   1   7   1   61.69    2.50
   2  -7   1  173.28    6.80
  -2  -7  -1  172.98    6.80
   3  -7   1  290.07   11.60
  -3  -7  -1  299.77   11.70
  -3   7  -1  301.77   11.50
   4  -7   1  333.37   12.90
  -4  -7  -1  333.37   13.00
  -4  -7  -1  304.07   12.50
  -4   7  -1  346.07   12.80
  -5  -7  -1   14.70    1.10
   5  -7   1   16.80    1.10
  -5   7  -1   16.60    1.00
  -6  -7  -1    6.40    0.80
   6  -7   1    7.70    0.80
  -6   7  -1    6.80    0.70
  -7  -7  -1    3.00    0.60
   7  -7   1    3.30    0.60
  -7   7  -1    3.00    0.50
   8  -7   1    1.80    0.60
  -8  -7  -1    0.60    0.50
  -8   7  -1    1.60    0.50
   9  -7   1    0.10    0.50
  -9  -7  -1    0.60    0.60
  -9   7  -1    1.10    0.60
 -10  -7  -1    0.70    0.70
 -11  -7  -1    0.50    0.60
 -12  -7  -1    0.20    0.70
 -12  -8   1   -1.00    0.80
 -11  -8   1   -0.60    0.70
 -11   8   1    0.20    0.70
 -10  -8   1    5.00    1.10
 -10   8   1    4.40    1.10
  -9  -8   1    8.30    1.30
  -9   8   1    6.60    1.00
  -8  -8   1   18.70    1.50
  -8   8   1   13.20    1.20
  -7  -8   1   -0.50    0.40
  -7   8   1    0.40    0.40
  -6  -8   1   16.80    1.30
  -6   8   1   15.90    1.20
   5  -8  -1    1.10    0.40
  -5  -8   1    0.40    0.40
  -4  -8   1    9.90    0.90
  -4  -8   1   10.20    0.60
   4  -8  -1   10.50    0.90
   3  -8  -1    0.80    0.30
  -3  -8   1    1.40    0.20
  -3  -8   1    1.60    0.40
   2  -8  -1  160.28    6.40
  -2  -8   1  172.28    6.50
   2  -8  -1  155.58    6.50
  -2  -8   1  154.78    6.20
   1  -8  -1   87.89    3.60
  -1  -8   1   85.09    3.50
  -1  -8   1   86.59    3.40
   1  -8  -1   86.19    3.50
   0  -8  -1  875.41   33.80
   0  -8   1  887.01   33.30
   0  -8  -1  846.92   33.30
   0  -8   1  900.31   33.70
  -1  -8  -1  313.27   11.80
   1  -8   1  305.37   11.90
   1  -8   1  301.57   11.80
   1   8   1  297.37   11.60
   2  -8   1   83.69    3.70
  -2  -8  -1   89.59    3.60
   2  -8   1   88.49    3.60
  -3  -8  -1  211.08    8.40
   3  -8   1  217.98    8.40
  -3   8  -1  204.68    8.20
   4  -8   1 1145.59   43.40
  -4  -8  -1 1156.08   43.90
  -4   8  -1 1111.39   43.50
   5  -8   1   -0.10    0.30
  -5  -8  -1    0.40    0.30
  -5   8  -1    0.60    0.30
   6  -8   1    3.30    0.60
  -6  -8  -1    3.10    0.60
  -6   8  -1    2.70    0.50
   7  -8   1    4.00    0.70
  -7  -8  -1    4.50    0.80
  -7   8  -1    5.70    0.70
  -8  -8  -1    4.10    0.80
   8  -8   1    4.10    0.70
  -9  -8  -1   -0.70    0.40
   9  -8   1    0.50    0.50
  -9   8  -1    0.40    0.60
 -10  -8  -1   -0.30    0.60
 -11  -8  -1   -0.10    0.60
 -12  -8  -1   -0.10    0.60
 -12  -9   1   -1.20    0.90
 -11  -9   1    0.10    0.90
 -11   9   1    1.00    0.80
 -10  -9   1   -0.70    0.60
 -10   9   1    0.80    0.60
 -10   9   1    0.60    0.70
  -9  -9   1    0.50    0.70
  -9   9   1    0.60    0.50
  -8  -9   1    2.90    0.80
  -8   9   1    1.20    0.50
  -7  -9   1   -0.10    0.40
  -7   9   1    0.60    0.40
  -6  -9   1   14.10    1.30
  -6   9   1   14.80    1.10
   5  -9  -1   33.90    1.90
  -5  -9   1   36.60    2.00
  -4  -9   1    3.40    0.60
  -4  -9   1    4.10    0.40
   4  -9  -1    3.70    0.60
  -3  -9   1    5.10    0.30
   3  -9  -1    5.70    0.60
  -3  -9   1    4.10    0.50
   2  -9  -1    5.30    0.60
  -2  -9   1    4.70    0.30
  -2  -9   1    4.40    0.50
   2  -9  -1    5.20    0.50
   1  -9  -1  133.99    5.40
  -1  -9   1  134.89    5.30
  -1  -9   1  134.99    5.40
   0  -9  -1   71.89    2.90
   0  -9   1   70.09    2.90
   0  -9  -1   73.29    3.00
   0  -9   1   71.69    2.90
   1  -9   1   79.09    3.30
  -1  -9  -1   78.69    3.30
   1  -9   1   84.69    3.40
   1   9   1   79.59    3.20
   2  -9   1   37.00    1.80
  -2  -9  -1   38.70    1.70
   2  -9   1   39.10    1.80
   2   9   1   38.70    1.50
   3  -9   1    0.20    0.20
  -3  -9  -1    1.10    0.30
  -3   9  -1    0.50    0.20
  -4  -9  -1   67.39    3.00
   4  -9   1   69.69    3.10
  -4   9  -1   67.39    2.80
  -5  -9  -1   52.79    2.60
   5  -9   1   55.99    2.70
  -5   9  -1   57.69    2.40
  -6  -9  -1   11.20    1.00
   6  -9   1    9.60    1.00
  -6   9  -1   10.00    0.80
   7  -9   1    0.70    0.40
  -7  -9  -1    0.70    0.40
  -8  -9  -1   10.10    1.20
   8  -9   1    7.00    1.00
   9  -9   1    5.20    0.90
  -9  -9  -1    3.50    0.90
 -10  -9  -1   -0.20    0.60
 -11  -9  -1    3.10    0.90
 -12 -10   1   -1.20    0.80
 -11 -10   1   -0.80    0.70
 -11  10   1    0.80    0.80
 -10 -10   1    0.40    0.80
 -10  10   1    1.30    0.60
  -9 -10   1    1.90    0.80
  -9  10   1    2.90    0.70
  -8 -10   1    4.70    0.90
  -8  10   1    4.80    0.80
  -7 -10   1   21.20    1.60
  -7  10   1   18.40    1.40
   6 -10  -1    0.20    0.40
  -6 -10   1    1.00    0.50
  -6  10   1    0.60    0.40
   5 -10  -1    0.30    0.30
  -5 -10   1    0.40    0.40
  -4 -10   1  213.88    8.70
  -4 -10   1  214.38    8.20
   4 -10  -1  212.98    8.60
  -3 -10   1   13.40    0.90
  -3 -10   1   12.10    0.60
   3 -10  -1   14.60    0.90
  -2 -10   1    2.50    0.40
   2 -10  -1    2.00    0.40
  -2 -10   1    2.60    0.30
   2 -10  -1    2.80    0.40
  -1 -10   1   78.79    3.20
  -1 -10   1   72.39    3.10
   1 -10  -1   79.09    3.20
   0 -10  -1   11.20    0.70
   0 -10   1   13.00    0.70
   0 -10   1   13.20    0.70
   0 -10  -1   12.00    0.70
   1 -10   1   94.39    4.00
  -1 -10  -1   97.39    3.90
   1 -10   1   98.29    4.00
   1  10   1   96.19    3.80
   2 -10   1  192.08    8.00
  -2 -10  -1  203.78    8.00
   2 -10   1  204.68    8.10
   2  10   1  204.48    7.70
  -3 -10  -1   19.70    1.10
   3 -10   1   19.30    1.10
   3 -10   1   19.50    1.20
  -3  10  -1   17.20    0.90
   4 -10   1    1.70    0.40
  -4 -10  -1    1.60    0.40
  -4  10  -1    1.60    0.30
   5 -10   1   22.00    1.40
  -5 -10  -1   23.10    1.40
  -5  10  -1   23.50    1.20
  -6 -10  -1    0.60    0.50
   6 -10   1   -0.20    0.30
   7 -10   1    1.50    0.60
  -7 -10  -1    1.30    0.50
  -8 -10  -1    1.70    0.60
   8 -10   1    3.30    0.70
   9 -10   1    0.70    0.50
  -9 -10  -1   -0.60    0.50
 -10 -10  -1   -0.50    0.60
 -10  10  -1   -0.50    0.50
 -11 -10  -1   -0.10    0.60
 -12 -11   1   -0.30    1.00
 -11 -11   1   -0.90    0.80
 -11  11   1    0.70    0.80
 -10 -11   1   -1.10    0.60
 -10  11   1   -0.40    0.40
  -9 -11   1    2.40    0.90
  -9  11   1    2.40    0.70
  -8 -11   1    7.50    1.20
  -8  11   1    9.70    1.10
  -7 -11   1    8.40    1.10
  -7  11   1    8.80    1.00
  -6 -11   1   68.59    3.40
   6 -11  -1   68.49    3.30
  -6  11   1   70.79    3.30
   5 -11  -1    6.00    0.80
  -5 -11   1    5.10    0.70
   4 -11  -1   18.70    1.30
  -4 -11   1   22.40    1.30
  -3 -11   1  105.99    4.30
  -3 -11   1   98.99    4.00
   3 -11  -1  101.69    4.30
   3 -11  -1  101.69    4.50
  -2 -11   1    2.50    0.30
   2 -11  -1    2.20    0.40
  -2 -11   1    1.60    0.30
   2 -11  -1    2.10    0.40
  -1 -11   1    7.20    0.50
   1 -11  -1    8.00    0.60
  -1 -11   1    6.80    0.50
   0 -11  -1   75.39    3.00
   0 -11  -1   75.79    3.20
   0 -11   1   74.59    3.10
   0 -11   1   76.99    3.10
   0 -11  -1   74.89    3.10
   1 -11   1   50.99    2.20
   1 -11   1   49.50    2.20
  -1 -11  -1   49.60    2.20
   1  11   1   50.49    2.10
  -2 -11  -1   31.50    1.50
   2 -11   1   28.90    1.50
   2 -11   1   30.00    1.60
   2  11   1   31.60    1.30
   3 -11   1  146.99    5.80
  -3 -11  -1  142.29    5.80
   3 -11   1  135.69    5.90
   4 -11   1    0.30    0.30
  -4 -11  -1    0.50    0.40
  -4  11  -1   -0.30    0.20
  -5 -11  -1   33.50    1.80
   5 -11   1   34.60    1.90
   6 -11   1   20.00    1.40
  -6 -11  -1   17.50    1.30
   7 -11   1   -0.10    0.40
  -7 -11  -1    0.00    0.40
   8 -11   1    4.50    0.80
  -8 -11  -1    6.10    1.00
   9 -11   1    0.10    0.50
  -9 -11  -1   -0.40    0.60
 -10 -11  -1    0.20    0.70
 -10  11  -1    1.20    0.60
 -11 -11  -1   -0.20    0.60
 -12 -12   1   -1.60    0.80
 -11 -12   1    0.00    0.80
 -11  12   1   -0.20    0.70
 -10 -12   1   -0.70    0.70
 -10  12   1    0.60    0.60
  -9 -12   1    5.30    1.10
  -9  12   1    5.70    0.90
  -8 -12   1    2.70    0.80
  -8  12   1    3.70    0.80
  -7 -12   1    7.00    1.00
  -7  12   1    7.70    1.00
  -6 -12   1   17.80    1.40
   6 -12  -1   17.30    1.40
  -6  12   1   17.60    1.30
   5 -12  -1   21.00    1.40
  -5 -12   1   21.60    1.50
   4 -12  -1   44.00    2.20
  -4 -12   1   43.10    2.20
  -3 -12   1    0.40    0.10
   3 -12  -1    0.00    0.20
   3 -12  -1    0.10    0.30
  -3 -12   1    0.80    0.30
   2 -12  -1   61.79    2.90
   2 -12  -1   61.69    2.70
  -2 -12   1   61.59    2.50
  -2 -12   1   59.99    2.70
   1 -12  -1  102.79    4.30
   1 -12  -1  101.09    4.40
  -1 -12   1  106.39    4.30
  -1 -12   1  105.29    4.20
   0 -12  -1   43.50    2.00
   0 -12  -1   45.80    1.90
   0 -12   1   46.30    2.00
   0 -12  -1   44.20    2.10
   0 -12   1   47.90    2.00
   1 -12   1    9.70    0.70
   1 -12   1    8.80    0.70
  -1 -12  -1    9.00    0.60
   1  12   1    9.00    0.50
  -2 -12  -1   81.49    3.30
   2 -12   1   77.29    3.40
   2 -12   1   76.79    3.40
   2  12   1   78.49    3.10
   3 -12   1    6.90    0.80
   3 -12   1    5.90    0.70
  -3 -12  -1    6.10    0.60
  -4 -12  -1   14.50    1.00
   4 -12   1   13.50    1.00
  -5 -12  -1  107.79    4.60
   5 -12   1  104.09    4.60
  -6 -12  -1  102.29    4.50
   6 -12   1  100.09    4.50
   7 -12   1    0.60    0.50
  -7 -12  -1   -0.30    0.40
  -8 -12  -1    1.40    0.70
   8 -12   1    1.40    0.60
   9 -12   1    0.30    0.50
  -9 -12  -1    0.00    0.60
 -10 -12  -1    0.00    0.70
 -10  12  -1    0.80    0.60
 -11 -12  -1    0.80    0.70
 -11 -13   1    0.70    0.90
 -11  13   1    2.00    0.80
 -10 -13   1   -0.20    0.80
 -10  13   1    0.30    0.60
  -9 -13   1    0.10    0.60
  -9  13   1    0.50    0.50
  -8 -13   1    6.00    1.00
  -8  13   1    9.30    1.10
  -7 -13   1    0.30    0.50
  -7  13   1    1.20    0.50
  -6 -13   1    4.50    0.80
   6 -13  -1    3.40    0.70
   5 -13  -1    0.90    0.40
  -5 -13   1    1.80    0.60
   4 -13  -1    0.60    0.30
  -4 -13   1    0.90    0.40
  -3 -13   1    9.20    0.50
   3 -13  -1   11.30    0.80
  -3 -13   1   10.80    0.80
   3 -13  -1    9.00    1.00
  -2 -13   1    2.00    0.30
  -2 -13   1    1.20    0.30
   2 -13  -1    1.10    0.30
   2 -13  -1    1.00    0.40
   1 -13  -1  264.67   11.00
  -1 -13   1  273.07   10.80
   1 -13  -1  280.37   10.70
  -1 -13   1  279.17   10.60
   0 -13  -1   13.70    0.90
   0 -13   1   12.40    0.80
   0 -13  -1   13.70    0.70
   0 -13   1   13.30    0.80
   0 -13  -1   14.10    0.80
   1 -13   1    6.60    0.60
  -1 -13  -1    6.30    0.60
   1 -13   1    6.70    0.60
  -1 -13  -1    6.20    0.50
   1  13   1    6.10    0.40
  -2 -13  -1  131.49    5.50
   2 -13   1  134.89    5.60
   2 -13   1  138.19    5.50
   2  13   1  134.19    5.20
  -3 -13  -1   28.60    1.40
   3 -13   1   26.30    1.60
   3 -13   1   26.00    1.50
  -4 -13  -1    4.90    0.60
   4 -13   1    4.50    0.70
  -5 -13  -1   68.39    3.10
   5 -13   1   60.99    3.10
   6 -13   1  362.06   14.80
  -6 -13  -1  381.26   14.90
  -7 -13  -1    5.20    0.80
   7 -13   1    4.40    0.80
  -8 -13  -1    2.00    0.70
   8 -13   1    2.10    0.70
   9 -13   1    0.60    0.50
  -9 -13  -1    0.80    0.60
 -10 -13  -1   -0.60    0.60
 -10  13  -1   -0.60    0.50
 -11 -13  -1   -0.40    0.60
 -11 -14   1   -1.30    0.70
 -10 -14   1    1.00    0.80
 -10  14   1    1.20    0.70
  -9 -14   1    0.10    0.60
  -9  14   1   -0.40    0.50
  -8 -14   1    0.70    0.60
  -8  14   1   -0.10    0.40
  -7 -14   1   10.20    1.20
  -7  14   1   10.30    1.20
   6 -14  -1   15.50    1.30
  -6 -14   1   17.30    1.30
   5 -14  -1   15.30    1.20
  -5 -14   1   15.10    1.20
  -4 -14   1    3.50    0.60
   4 -14  -1    2.50    0.50
   3 -14  -1   51.89    2.70
  -3 -14   1   50.79    2.10
  -3 -14   1   51.39    2.40
   3 -14  -1   54.29    2.50
  -2 -14   1   10.10    0.70
   2 -14  -1    9.10    0.90
   2 -14  -1    7.80    0.70
  -2 -14   1    8.50    0.60
  -1 -14   1   13.30    0.80
   1 -14  -1   15.60    0.90
   1 -14  -1   12.40    1.00
  -1 -14   1   13.00    0.80
   0 -14   1  107.79    4.50
   0 -14   1  107.99    4.50
   0 -14  -1  109.89    4.60
   0 -14  -1  110.59    4.50
   0 -14  -1  112.29    4.30
   1 -14   1   11.10    0.90
  -1 -14  -1   12.30    0.80
  -1 -14  -1   12.50    0.70
   1 -14   1   12.70    0.80
   1  14   1   10.80    0.70
   2 -14   1    1.50    0.40
  -2 -14  -1    1.20    0.30
   2 -14   1    1.90    0.40
   2  14   1    1.60    0.20
   3 -14   1    6.50    0.80
  -3 -14  -1    6.20    0.70
   3 -14   1    6.50    0.70
   4 -14   1   -0.10    0.30
  -4 -14  -1    0.50    0.40
  -5 -14  -1    1.70    0.60
   5 -14   1    1.20    0.50
  -6 -14  -1    9.60    1.00
   6 -14   1    8.90    1.10
  -7 -14  -1   13.10    1.30
   7 -14   1   11.50    1.30
  -8 -14  -1    4.70    0.90
   8 -14   1    5.50    0.90
   9 -14   1    0.30    0.50
  -9 -14  -1   -0.70    0.50
 -10 -14  -1   -1.00    0.60
 -10  14  -1    0.00    0.50
 -11 -14  -1    1.00    0.70
 -11 -15   1    1.10    0.90
 -10 -15   1   -0.70    0.70
 -10  15   1    0.00    0.50
  -9 -15   1   -0.40    0.60
  -9  15   1    0.70    0.50
  -8 -15   1    1.20    0.70
  -8  15   1    2.60    0.70
  -7 -15   1   -0.80    0.50
  -7  15   1    0.00    0.40
   6 -15  -1    2.80    0.70
  -6 -15   1    2.60    0.70
  -5 -15   1   24.80    1.60
   5 -15  -1   20.40    1.50
   4 -15  -1    2.80    0.60
  -4 -15   1    4.20    0.70
   3 -15  -1   -0.20    0.30
  -3 -15   1    0.20    0.30
   3 -15  -1   -0.30    0.20
  -2 -15   1    0.90    0.30
  -2 -15   1    1.20    0.20
   2 -15  -1    0.60    0.30
   2 -15  -1    0.50    0.40
   1 -15  -1    6.10    0.70
   1 -15  -1    5.40    0.60
  -1 -15   1    4.60    0.50
  -1 -15   1    5.70    0.50
   0 -15  -1   37.50    1.60
   0 -15   1   36.60    1.80
   0 -15   1   37.80    1.80
   0 -15  -1   37.00    1.80
   0 -15  -1   35.80    1.70
   1 -15   1  128.69    5.60
  -1 -15  -1  140.79    5.40
  -1 -15  -1  138.09    5.60
   1 -15   1  133.69    5.60
   1  15   1  137.89    5.40
   2 -15   1    0.00    0.30
  -2 -15  -1   -0.20    0.20
   2 -15   1    0.20    0.20
   2  15   1    0.20    0.20
   3 -15   1  103.19    4.50
  -3 -15  -1  101.39    4.30
   3 -15   1   99.09    4.40
   4 -15   1   35.30    2.00
   4 -15   1   32.50    1.90
  -4 -15  -1   35.10    1.80
  -5 -15  -1   41.40    2.20
   5 -15   1   42.50    2.30
   6 -15   1    1.00    0.50
  -6 -15  -1    0.70    0.50
  -7 -15  -1    0.10    0.50
   7 -15   1    0.00    0.40
   8 -15   1    5.90    1.00
  -8 -15  -1    8.20    1.10
  -9 -15  -1   -1.00    0.60
   9 -15   1    0.80    0.60
 -10 -15  -1   -0.40    0.60
 -10  15  -1    0.20    0.60
 -11 -15  -1    0.20    0.70
 -11 -16   1   -0.10    0.90
 -10 -16   1    0.40    0.70
 -10  16   1    1.00    0.70
  -9 -16   1    0.80    0.80
  -9  16   1    0.00    0.50
  -8 -16   1    2.40    0.80
  -8  16   1    3.20    0.80
  -7 -16   1    4.50    0.90
  -7  16   1    5.30    0.90
  -6 -16   1   17.70    1.40
   6 -16  -1   16.40    1.30
   5 -16  -1   13.30    1.10
  -5 -16   1   10.20    1.10
  -4 -16   1    9.10    0.90
   4 -16  -1   11.10    1.00
   3 -16  -1    4.40    0.60
  -3 -16   1    3.60    0.60
   3 -16  -1    5.70    0.80
  -2 -16   1   18.70    0.90
  -2 -16   1   16.80    1.10
   2 -16  -1   16.80    1.10
   2 -16  -1   17.30    1.20
   1 -16  -1   21.10    1.20
  -1 -16   1   20.80    1.10
  -1 -16   1   21.00    1.20
   0 -16   1   47.90    2.30
   0 -16  -1   51.49    2.40
   0 -16  -1   50.09    2.20
   0 -16  -1   48.80    2.10
   0 -16   1   50.49    2.30
  -1 -16  -1    9.80    0.60
   1 -16   1    8.00    0.70
  -1 -16  -1   10.10    0.80
   1 -16   1    9.80    0.80
   1  16   1    8.00    0.60
   2 -16   1    3.20    0.60
   2 -16   1    2.70    0.50
  -2 -16  -1    2.70    0.50
   2  16   1    3.20    0.30
  -3 -16  -1    6.80    0.70
   3 -16   1    7.70    0.90
   3 -16   1    7.80    0.90
   4 -16   1   17.70    1.20
   4 -16   1   16.50    1.30
  -4 -16  -1   14.60    1.10
  -5 -16  -1    4.10    0.70
   5 -16   1    4.50    0.80
   6 -16   1    6.50    0.90
  -6 -16  -1    8.00    0.90
  -7 -16  -1    1.60    0.60
   7 -16   1    2.10    0.70
   8 -16   1    0.70    0.60
  -8 -16  -1   -0.50    0.50
  -9 -16  -1    0.20    0.70
   9 -16   1    0.20    0.50
 -10 -16  -1    0.10    0.80
 -10 -16  -1    0.20    0.60
 -10  16  -1    0.50    0.60
 -11 -16  -1    1.20    0.80
 -11 -17   1   -0.20    0.80
 -10 -17   1    0.70    0.90
 -10  17   1    2.40    0.80
  -9 -17   1    0.70    0.70
  -9  17   1    0.50    0.60
  -8 -17   1    2.80    0.80
  -8  17   1    2.50    0.70
  -7 -17   1    4.50    0.90
  -7  17   1    3.70    0.80
   6 -17  -1   25.70    1.70
  -6 -17   1   26.50    1.70
   5 -17  -1    4.90    0.80
  -5 -17   1    4.60    0.70
  -4 -17   1    5.30    0.70
   4 -17  -1    4.00    0.80
   4 -17  -1    3.40    0.60
   3 -17  -1    4.00    0.60
   3 -17  -1    5.20    0.80
  -3 -17   1    5.00    0.70
   2 -17  -1    0.60    0.30
  -2 -17   1    0.80    0.20
   2 -17  -1    0.80    0.40
  -2 -17   1    0.80    0.40
  -1 -17   1    3.50    0.50
   1 -17  -1    2.20    0.50
   1 -17  -1    3.50    0.50
  -1 -17   1    4.00    0.50
   0 -17  -1    1.80    0.40
   0 -17   1    0.40    0.30
   0 -17   1    0.60    0.30
   0 -17  -1    0.90    0.30
   0 -17  -1    1.10    0.20
  -1 -17  -1    0.90    0.30
   1 -17   1    0.90    0.30
   1 -17   1    0.60    0.40
  -1 -17  -1    0.60    0.30
   1  17   1    0.60    0.20
  -2 -17  -1    3.30    0.50
   2 -17   1    3.50    0.50
   2 -17   1    3.30    0.60
   2  17   1    3.90    0.40
   3 -17   1    1.50    0.50
   3 -17   1    1.60    0.50
  -3 -17  -1    1.80    0.50
  -4 -17  -1   33.20    1.80
   4 -17   1   34.30    1.90
   4 -17   1   34.40    2.10
  -5 -17  -1    0.00    0.40
   5 -17   1    0.20    0.40
   6 -17   1    0.60    0.50
  -6 -17  -1    1.00    0.50
   7 -17   1   13.80    1.40
  -7 -17  -1   13.00    1.30
  -8 -17  -1    6.50    1.00
   8 -17   1    6.80    1.10
  -9 -17  -1   -0.70    0.50
   9 -17   1    0.90    0.70
 -10 -17  -1    1.30    0.80
 -10 -17  -1    1.80    0.80
 -10  17  -1    0.50    0.60
 -11 -18   1    0.10    0.90
 -10 -18   1   -0.10    0.80
  -9 -18   1    0.40    0.70
  -9  18   1    0.00    0.60
  -8 -18   1    0.90    0.70
  -8  18   1    1.60    0.70
  -7 -18   1    0.90    0.60
  -7  18   1    0.10    0.50
  -6 -18   1    0.30    0.50
   6 -18  -1   -0.30    0.40
   5 -18  -1   -0.10    0.40
  -5 -18   1    0.10    0.50
  -4 -18   1    4.00    0.60
   4 -18  -1    5.30    0.80
   4 -18  -1    2.70    0.70
  -3 -18   1   31.80    1.70
   3 -18  -1   31.90    2.00
   3 -18  -1   32.20    1.80
   2 -18  -1    7.50    0.80
   2 -18  -1    7.70    0.90
  -2 -18   1    7.20    0.70
  -2 -18   1    5.70    0.50
  -1 -18   1   14.80    1.00
   1 -18  -1   14.50    1.00
  -1 -18   1   16.80    0.90
   0 -18   1   14.00    0.90
   0 -18  -1   13.70    0.90
   0 -18  -1   13.10    1.00
   0 -18   1   12.40    1.00
   1 -18   1   33.00    1.70
   1 -18   1   31.50    1.80
  -1 -18  -1   31.10    1.50
  -1 -18  -1   31.50    1.70
   1  18   1   32.00    1.50
  -2 -18  -1    5.60    0.70
   2 -18   1    6.20    0.80
   2 -18   1    5.30    0.70
  -3 -18  -1    0.20    0.40
   3 -18   1   -0.70    0.30
   3 -18   1   -0.40    0.30
   4 -18   1   75.79    3.50
  -4 -18  -1   76.79    3.40
   4 -18   1   72.19    3.70
   5 -18   1   -0.50    0.30
  -5 -18  -1    0.00    0.40
   6 -18   1    1.70    0.60
  -6 -18  -1    1.50    0.60
   7 -18   1    9.90    1.20
  -7 -18  -1   10.30    1.10
   8 -18   1   47.60    2.80
  -8 -18  -1   52.69    2.80
   9 -18   1    0.20    0.60
  -9 -18  -1    0.40    0.70
 -10 -18  -1    1.00    0.80
 -10 -18  -1    3.20    1.00
 -10 -19   1   -0.40    0.80
  -9 -19   1   -0.10    0.70
  -9  19   1    0.50    0.60
  -8 -19   1    0.80    0.70
  -8  19   1   -0.10    0.50
  -7 -19   1    1.30    0.70
  -7  19   1    1.90    0.60
  -6 -19   1    1.90    0.60
   6 -19  -1    0.10    0.40
  -6  19   1    0.10    0.40
  -5 -19   1    7.90    0.90
   5 -19  -1    6.60    0.90
   4 -19  -1    1.00    0.60
  -4 -19   1    0.10    0.40
   4 -19  -1    0.30    0.40
   3 -19  -1    1.30    0.60
  -3 -19   1    3.00    0.60
   3 -19  -1    2.50    0.50
   2 -19  -1   25.60    1.70
   2 -19  -1   24.60    1.50
  -2 -19   1   24.30    1.40
   1 -19  -1   20.50    1.20
   1 -19  -1   17.90    1.30
  -1 -19   1   16.10    1.20
  -1 -19   1   19.70    1.10
   0 -19  -1    6.10    0.80
   0 -19   1    6.60    0.70
   0 -19   1    6.10    0.70
   0 -19  -1    8.00    0.70
   1 -19   1    4.40    0.70
  -1 -19  -1    5.50    0.50
   1 -19   1    5.30    0.70
  -1 -19  -1    5.90    0.70
   1  19   1    5.70    0.60
  -2 -19  -1    0.40    0.30
  -2 -19  -1    0.70    0.40
   2 -19   1    0.60    0.40
   2 -19   1    0.40    0.40
   3 -19   1    0.40    0.40
  -3 -19  -1    0.20    0.40
   3 -19   1    0.60    0.50
   4 -19   1   20.80    1.50
  -4 -19  -1   22.00    1.40
   4 -19   1   20.20    1.60
  -5 -19  -1    1.90    0.60
   5 -19   1    2.40    0.60
   6 -19   1   -0.10    0.40
  -6 -19  -1    0.10    0.50
   7 -19   1    0.30    0.50
  -7 -19  -1    0.50    0.50
  -8 -19  -1   17.30    1.40
   8 -19   1   14.50    1.60
   9 -19   1    6.40    1.10
  -9 -19  -1    6.50    1.10
 -10 -19  -1    5.10    1.10
 -10 -19  -1    4.10    1.00
 -10 -20   1    0.90    0.80
  -9 -20   1    5.20    1.10
  -9  20   1    1.90    0.80
  -8 -20   1    3.80    0.90
  -8  20   1    3.20    0.80
  -7 -20   1    0.80    0.60
  -7  20   1    2.20    0.70
  -6 -20   1    0.30    0.50
   6 -20  -1    0.80    0.50
  -6  20   1    1.30    0.60
   5 -20  -1    0.40    0.50
  -5 -20   1    1.00    0.50
  -4 -20   1    5.80    0.80
   4 -20  -1    5.70    1.00
   4 -20  -1    5.60    0.80
   3 -20  -1   23.00    1.50
   3 -20  -1   23.80    1.80
  -3 -20   1   24.10    1.40
  -2 -20   1   42.00    2.10
   2 -20  -1   39.60    2.30
   2 -20  -1   42.00    2.20
   1 -20  -1   19.50    1.40
   1 -20  -1   21.30    1.30
  -1 -20   1   20.50    1.20
  -1 -20   1   18.70    1.20
   0 -20  -1    6.80    0.80
   0 -20   1    5.40    0.70
   0 -20   1    5.80    0.70
   0 -20  -1    5.60    0.60
  -1 -20  -1   13.50    1.00
   1 -20   1   12.80    1.10
   1 -20   1   12.30    1.00
   1  20   1   14.50    0.90
  -2 -20  -1    0.40    0.40
   2 -20   1   -0.20    0.40
  -2 -20  -1    0.30    0.30
   2 -20   1   -0.10    0.30
   3 -20   1    1.50    0.60
  -3 -20  -1    1.40    0.50
   3 -20   1    1.30    0.50
   4 -20   1    2.60    0.60
   4 -20   1    3.20    0.70
  -4 -20  -1    2.20    0.60
   5 -20   1    1.00    0.50
  -5 -20  -1    2.40    0.60
   6 -20   1    0.10    0.40
  -6 -20  -1    0.30    0.50
   7 -20   1    2.00    0.70
  -7 -20  -1    2.40    0.70
  -8 -20  -1    1.00    0.70
   8 -20   1    1.50    0.70
   9 -20   1    1.40    0.80
  -9 -20  -1    3.50    0.90
  -9 -20  -1    3.20    0.90
 -10 -20  -1    0.50    0.80
 -10 -20  -1    0.00    0.70
 -10 -21   1   -1.10    0.60
  -9 -21   1    0.20    0.80
  -9  21   1    1.30    0.70
  -8 -21   1    2.80    0.90
  -8  21   1    2.20    0.80
  -7 -21   1   -0.40    0.50
  -7  21   1   -0.20    0.40
  -6 -21   1   -0.30    0.50
   6 -21  -1    1.20    0.60
  -6  21   1    1.10    0.60
  -5 -21   1    0.60    0.50
   5 -21  -1    0.70    0.50
  -4 -21   1   12.10    1.00
   4 -21  -1    9.60    1.10
   4 -21  -1    8.60    1.30
  -3 -21   1   48.60    2.40
   3 -21  -1   46.80    2.70
   3 -21  -1   45.80    2.40
   2 -21  -1    1.00    0.40
   2 -21  -1    0.90    0.50
  -2 -21   1    0.10    0.40
  -1 -21   1    1.70    0.50
   1 -21  -1    2.10    0.50
  -1 -21   1    2.10    0.40
   1 -21  -1    1.50    0.50
   0 -21   1    1.00    0.40
   0 -21  -1    1.60    0.40
   0 -21   1    0.80    0.40
   0 -21  -1    0.70    0.50
   1 -21   1    3.40    0.60
  -1 -21  -1    4.20    0.70
   1 -21   1    4.00    0.70
   1  21   1    3.50    0.50
   2 -21   1  105.69    4.60
   2 -21   1  102.49    4.70
  -2 -21  -1  106.69    4.40
  -2 -21  -1   98.89    4.50
   3 -21   1    4.00    0.80
   3 -21   1    4.00    0.70
  -3 -21  -1    5.20    0.70
   4 -21   1    0.40    0.40
   4 -21   1    0.10    0.50
  -4 -21  -1   -0.50    0.30
   5 -21   1    1.30    0.50
  -5 -21  -1    0.80    0.50
  -6 -21  -1    3.50    0.80
   6 -21   1    4.30    0.80
  -7 -21  -1    1.90    0.70
   7 -21   1    2.00    0.70
   8 -21   1    1.60    0.70
  -8 -21  -1    1.10    0.70
  -9 -21  -1    4.70    1.00
  -9 -21  -1    5.70    1.10
 -10 -21  -1    0.20    0.70
 -10 -21  -1   -0.20    0.70
 -10 -22   1   -1.60    0.80
  -9 -22   1   -0.20    0.70
  -8 -22   1    0.70    0.60
  -8  22   1    0.00    0.50
  -7 -22   1   -0.80    0.50
  -7  22   1   -0.50    0.50
   6 -22  -1   -0.20    0.40
  -6 -22   1    0.10    0.50
  -6  22   1   -0.30    0.40
   5 -22  -1    7.00    1.00
  -5 -22   1    6.70    0.90
   4 -22  -1    7.40    1.00
  -4 -22   1    8.90    1.00
   4 -22  -1    8.00    1.20
  -3 -22   1    2.30    0.60
   3 -22  -1    1.90    0.50
   3 -22  -1    1.60    0.60
   2 -22  -1   31.80    1.80
   2 -22  -1   33.60    2.10
  -2 -22   1   33.80    1.90
  -1 -22   1   -1.00    0.30
   1 -22  -1    0.30    0.40
   1 -22  -1    0.20    0.30
  -1 -22   1   -0.10    0.30
   0 -22  -1   -0.30    0.30
   0 -22   1    0.00    0.30
   0 -22   1   -0.50    0.40
   0 -22  -1    0.20    0.30
  -1 -22  -1    7.60    0.90
   1 -22   1   11.00    0.90
   1 -22   1    9.70    1.10
   2 -22   1    2.20    0.50
  -2 -22  -1    1.70    0.50
   2 -22   1    1.60    0.60
   3 -22   1    0.90    0.50
  -3 -22  -1    0.10    0.40
  -3 -22  -1    1.30    0.50
   3 -22   1    1.20    0.60
   4 -22   1   -0.50    0.40
  -4 -22  -1    0.50    0.40
   4 -22   1    0.10    0.40
   5 -22   1    1.00    0.50
  -5 -22  -1    0.10    0.50
  -6 -22  -1    0.40    0.50
   6 -22   1    0.80    0.50
  -7 -22  -1    0.10    0.60
   7 -22   1   -0.10    0.50
   8 -22   1    0.90    0.60
  -8 -22  -1    0.60    0.70
  -9 -22  -1    1.00    0.80
  -9 -22  -1    0.40    0.70
 -10 -22  -1    3.30    1.00
 -10 -22  -1    0.70    0.80
  -9 -23   1    1.20    0.80
  -8 -23   1    0.60    0.70
  -8  23   1   -0.30    0.50
  -7 -23   1   -0.30    0.50
  -7  23   1   -0.40    0.40
  -6 -23   1    0.70    0.60
  -6  23   1    1.70    0.70
   5 -23  -1    0.30    0.50
  -5 -23   1    0.90    0.50
   4 -23  -1    1.60    0.60
  -4 -23   1    1.10    0.50
   4 -23  -1    1.70    0.70
   3 -23  -1    1.00    0.60
  -3 -23   1    1.20    0.50
   3 -23  -1    2.50    0.60
  -2 -23   1    5.20    0.80
   2 -23  -1    4.70    0.90
   2 -23  -1    3.70    0.70
   1 -23  -1    9.40    0.90
   1 -23  -1    7.10    1.00
  -1 -23   1    8.10    1.00
   0 -23  -1    0.00    0.40
   0 -23   1    0.00    0.40
   0 -23  -1    0.20    0.30
   0 -23   1    0.20    0.30
   0  23   1   -0.20    0.30
  -1 -23  -1    6.20    0.90
   1 -23   1    6.90    0.80
   1 -23   1    8.00    1.00
   2 -23   1    3.80    0.80
   2 -23   1    2.20    0.60
  -2 -23  -1    2.50    0.60
   3 -23   1   -0.40    0.40
   3 -23   1    1.10    0.60
  -3 -23  -1   -0.10    0.40
   4 -23   1    3.90    0.70
   4 -23   1    4.70    1.00
  -4 -23  -1    4.50    0.70
   5 -23   1    1.90    0.60
  -5 -23  -1    1.90    0.60
   6 -23   1    2.60    0.70
  -6 -23  -1    0.70    0.50
   7 -23   1    0.20    0.50
  -7 -23  -1    0.30    0.60
   8 -23   1    0.10    0.50
  -8 -23  -1    0.10    0.60
  -8 -23  -1   -0.60    0.50
  -9 -23  -1    2.60    0.90
  -9 -23  -1   -0.50    0.60
 -10 -23  -1    5.90    1.10
  -9 -24   1    0.20    0.80
  -8 -24   1    0.20    0.60
  -8  24   1    0.00    0.50
  -7 -24   1   -0.60    0.50
  -7  24   1   -0.10    0.50
  -6 -24   1    6.10    1.00
  -6  24   1    6.10    1.00
  -5 -24   1    1.50    0.60
   5 -24  -1    1.50    0.60
  -5  24   1    0.80    0.60
  -4 -24   1   15.90    1.20
   4 -24  -1   13.00    1.40
   4 -24  -1   19.50    1.90
  -3 -24   1    3.10    0.70
   3 -24  -1    1.60    0.60
   3 -24  -1    1.30    0.70
   2 -24  -1   11.40    1.30
  -2 -24   1   10.10    1.10
   2 -24  -1   12.30    1.20
   1 -24  -1    1.30    0.60
   1 -24  -1    1.40    0.50
  -1 -24   1    1.60    0.50
   0 -24   1   -0.10    0.30
   0 -24  -1   -0.30    0.40
   0 -24   1   -0.90    0.30
   0  24   1    0.00    0.30
   1 -24   1    1.30    0.60
   1 -24   1    0.60    0.40
  -1 -24  -1    0.90    0.50
  -2 -24  -1   30.00    1.90
   2 -24   1   33.90    1.90
   2 -24   1   34.40    2.10
   3 -24   1    0.00    0.40
  -3 -24  -1    0.20    0.40
   3 -24   1    0.90    0.60
  -4 -24  -1    0.00    0.30
   4 -24   1    0.20    0.40
   4 -24   1   -0.60    0.50
  -4 -24  -1   -0.10    0.40
   5 -24   1    2.70    0.70
  -5 -24  -1    4.00    0.80
  -5 -24  -1    3.80    0.70
  -6 -24  -1    0.20    0.50
   6 -24   1    0.30    0.50
  -6 -24  -1    0.70    0.50
  -7 -24  -1    3.20    0.80
   7 -24   1    2.90    0.80
  -7 -24  -1    2.60    0.70
   8 -24   1    0.80    0.70
  -8 -24  -1    1.90    0.80
  -8 -24  -1    1.00    0.60
  -9 -24  -1    1.10    0.80
  -9 -24  -1   -0.50    0.60
  -9 -25   1   -0.30    0.70
  -8 -25   1    1.10    0.70
  -7 -25   1    3.10    0.80
  -7  25   1    1.00    0.70
  -6 -25   1   -0.30    0.50
  -6  25   1   -1.00    0.40
   5 -25  -1    1.70    0.60
  -5 -25   1    1.80    0.60
  -5  25   1    1.70    0.70
  -4 -25   1    3.80    0.70
   4 -25  -1    3.20    1.00
   4 -25  -1    2.80    0.70
  -3 -25   1    5.50    0.80
   3 -25  -1    4.50    1.00
   3 -25  -1    3.60    0.70
   2 -25  -1    3.20    0.60
  -2 -25   1    2.40    0.60
   2 -25  -1    3.30    0.80
  -1 -25   1    1.90    0.60
   1 -25  -1    1.40    0.60
   1 -25  -1    2.20    0.50
  -1  25   1    1.80    0.50
   0 -25  -1    5.90    0.90
   0 -25   1    7.40    1.00
   0 -25   1    8.60    0.90
  -1 -25  -1    0.00    0.40
   1 -25   1   -0.20    0.40
   1 -25   1   -0.10    0.30
   2 -25   1    4.90    0.80
  -2 -25  -1    3.50    0.70
   2 -25   1    4.00    0.80
  -3 -25  -1    1.20    0.50
   3 -25   1    2.00    0.70
   3 -25   1    1.10    0.60
   4 -25   1    2.70    0.70
   4 -25   1    2.50    0.90
  -4 -25  -1    3.10    0.70
  -5 -25  -1    1.80    0.60
   5 -25   1    2.10    0.70
  -5 -25  -1    1.80    0.60
  -6 -25  -1    0.40    0.60
  -6 -25  -1    0.60    0.50
   6 -25   1    1.20    0.60
  -7 -25  -1    2.50    0.80
  -7 -25  -1    1.20    0.60
   7 -25   1    1.90    0.70
  -8 -25  -1    2.40    0.90
  -8 -25  -1    1.40    0.70
  -9 -25  -1    1.50    0.90
  -9 -25  -1    1.70    0.80
  -9 -26   1    0.90    0.80
  -8 -26   1    1.50    0.80
  -7 -26   1    2.00    0.80
  -7  26   1    2.50    0.80
  -6 -26   1    2.60    0.70
  -6  26   1    3.50    0.80
  -5 -26   1    0.40    0.60
  -5  26   1    0.80    0.60
  -4 -26   1    4.80    0.80
   4 -26  -1    3.80    0.80
   4 -26  -1    4.70    1.10
  -4  26   1    3.50    0.80
   3 -26  -1    7.60    1.00
   3 -26  -1    5.40    1.10
  -3 -26   1    6.80    0.90
   2 -26  -1    2.90    0.80
   2 -26  -1    1.90    0.60
  -2 -26   1    2.30    0.70
  -2  26   1    2.40    0.60
   1 -26  -1   19.80    1.60
  -1 -26   1   21.10    1.50
   0 -26   1    4.20    0.80
   0 -26  -1    5.10    0.90
   1 -26   1    0.90    0.60
  -1 -26  -1    1.90    0.60
   1 -26   1    0.60    0.40
   2 -26   1   -0.60    0.50
   2 -26   1   -0.10    0.40
  -2 -26  -1    0.40    0.50
   3 -26   1   -0.40    0.50
  -3 -26  -1    0.20    0.50
   3 -26   1    0.00    0.50
  -4 -26  -1    3.70    0.80
   4 -26   1    3.50    0.80
   4 -26   1    2.20    0.80
   5 -26   1    0.50    0.70
  -5 -26  -1    1.40    0.60
   5 -26   1    0.60    0.50
   6 -26   1    4.50    0.90
  -6 -26  -1    5.10    0.90
  -6 -26  -1    5.00    0.90
   7 -26   1    0.40    0.50
  -7 -26  -1    1.50    0.70
  -7 -26  -1    1.70    0.70
  -8 -26  -1   -0.50    0.60
  -8 -26  -1   -0.30    0.60
  -9 -26  -1    0.90    0.80
  -9 -26  -1    0.70    0.80
  -8 -27   1   -0.60    0.60
  -7 -27   1    0.90    0.70
  -7  27   1   -0.30    0.60
  -6 -27   1    3.00    0.80
  -6  27   1    0.90    0.60
  -5 -27   1    0.40    0.60
  -5  27   1   -0.20    0.50
   4 -27  -1    4.10    1.10
  -4 -27   1    4.10    0.80
  -4  27   1    4.40    0.80
  -3 -27   1    0.00    0.50
   3 -27  -1    0.30    0.60
   3 -27  -1    0.20    0.40
  -3  27   1    0.00    0.40
   2 -27  -1    5.80    0.90
  -2 -27   1    4.90    0.80
   2 -27  -1    7.30    1.20
  -2  27   1    6.00    0.90
   1 -27  -1   13.20    1.50
  -1 -27   1   17.30    1.30
   0 -27  -1   35.90    2.20
   0 -27   1   36.40    2.20
   1 -27   1    1.90    0.70
  -1 -27  -1    0.00    0.50
   1 -27   1    0.20    0.40
   2 -27   1    0.30    0.60
  -2 -27  -1   -0.30    0.40
   2 -27   1   -0.20    0.40
   3 -27   1    0.10    0.50
   3 -27   1    0.40    0.60
  -3 -27  -1    0.30    0.50
   4 -27   1    2.90    0.90
  -4 -27  -1    3.00    0.70
   4 -27   1    2.40    0.70
   5 -27   1    0.40    0.50
  -5 -27  -1    0.30    0.60
   5 -27   1    0.70    0.80
  -6 -27  -1    0.20    0.50
   6 -27   1   -0.30    0.50
  -7 -27  -1    1.90    0.70
  -7 -27  -1    2.00    0.80
  -8 -27  -1    0.50    0.70
  -8 -27  -1    0.60    0.70
  -9 -27  -1   -0.20    0.70
  -8 -28   1    0.30    0.70
  -7 -28   1    1.20    0.70
  -6 -28   1    1.10    0.70
  -6  28   1    0.10    0.60
  -5 -28   1    0.20    0.50
  -5  28   1    1.20    0.60
   4 -28  -1    0.40    0.70
  -4 -28   1    0.00    0.50
  -4  28   1   -0.40    0.40
   3 -28  -1    0.20    0.70
  -3 -28   1    0.60    0.50
  -3  28   1    1.30    0.60
  -2 -28   1    1.20    0.60
   2 -28  -1    1.00    0.70
  -2  28   1    0.60    0.50
  -1 -28   1    2.00    0.70
   1 -28  -1    1.60    0.70
   0 -28   1    2.20    0.70
   0 -28  -1    2.50    0.70
  -1 -28  -1   -0.50    0.40
   1 -28   1   -0.20    0.40
   1 -28   1   -0.20    0.50
   2 -28   1    0.60    0.70
  -2 -28  -1    0.40    0.50
   2 -28   1    0.10    0.50
  -3 -28  -1   -0.10    0.50
   3 -28   1   -0.20    0.50
   3 -28   1   -0.70    0.50
   4 -28   1    0.60    0.50
   4 -28   1    0.20    0.60
  -4 -28  -1    0.80    0.60
   5 -28   1    2.70    1.00
   5 -28   1    2.10    0.70
  -5 -28  -1    1.80    0.70
  -6 -28  -1    0.90    0.60
   6 -28   1    0.40    0.60
  -7 -28  -1   -0.40    0.60
  -8 -28  -1   -0.30    0.60
  -8 -28  -1   -0.70    0.60
  -8 -29   1    0.20    0.70
  -7 -29   1    2.30    0.80
  -6 -29   1    1.30    0.70
  -6  29   1    1.00    0.70
  -5 -29   1    0.20    0.60
  -5  29   1    0.40    0.60
   4 -29  -1   -0.30    0.70
  -4 -29   1    0.10    0.50
  -4  29   1    0.30    0.50
  -3 -29   1    1.90    0.70
   3 -29  -1    2.30    0.80
  -3  29   1    0.80    0.50
   2 -29  -1    0.40    0.60
  -2 -29   1    0.10    0.50
  -2  29   1    0.00    0.40
  -1 -29   1    0.70    0.50
   1 -29  -1    0.80    0.60
   0 -29   1   19.40    1.60
   0 -29  -1   20.80    1.70
   1 -29   1   -0.30    0.60
  -1 -29  -1    0.40    0.60
   2 -29   1    0.50    0.50
   2 -29   1    0.10    0.60
  -2 -29  -1    1.10    0.60
   3 -29   1    1.20    0.60
  -3 -29  -1    1.60    0.60
   3 -29   1    1.40    0.70
  -4 -29  -1    0.40    0.60
   4 -29   1   -0.20    0.50
   4 -29   1    0.10    0.60
  -5 -29  -1   -0.10    0.50
   5 -29   1    0.20    0.80
   5 -29   1    0.50    0.50
   6 -29   1    0.20    0.60
  -6 -29  -1   -0.60    0.50
  -7 -29  -1    2.60    0.80
  -8 -29  -1    0.50    0.70
  -7 -30   1    0.70    0.70
  -6 -30   1    0.00    0.60
  -5 -30   1    1.60    0.70
  -5  30   1    1.30    0.70
  -4 -30   1    3.40    0.80
   4 -30  -1    2.80    1.00
  -4  30   1    2.10    0.70
   3 -30  -1    0.30    0.70
  -3 -30   1    1.20    0.60
  -3  30   1    0.80    0.50
  -2 -30   1    0.10    0.50
   2 -30  -1    0.10    0.70
  -2  30   1    0.60    0.50
   1 -30  -1    0.40    0.60
  -1 -30   1    0.10    0.60
   0 -30  -1    6.00    1.00
   0 -30   1    4.80    1.00
  -1 -30  -1    7.60    1.10
   1 -30   1    6.00    1.10
   2 -30   1    0.50    0.70
  -2 -30  -1   -0.70    0.50
   2 -30   1   -0.10    0.50
   3 -30   1    0.00    0.50
  -3 -30  -1    0.50    0.50
   3 -30   1   -0.70    0.50
   4 -30   1    0.30    0.60
   4 -30   1    0.90    0.80
  -4 -30  -1    1.00    0.60
  -5 -30  -1    0.10    0.50
   5 -30   1    0.30    0.80
   5 -30   1   -0.30    0.50
  -6 -30  -1    0.80    0.60
  -7 -30  -1    0.90    0.70
  -7 -31   1    0.80    0.70
  -6 -31   1    3.60    0.90
  -5 -31   1    3.80    0.90
  -5  31   1    4.30    0.90
   4 -31  -1    3.40    1.10
  -4 -31   1    3.40    0.80
  -4  31   1    2.10    0.70
  -3 -31   1    0.30    0.50
   3 -31  -1    0.20    0.70
  -3  31   1    0.10    0.50
   2 -31  -1   16.50    1.80
  -2 -31   1   15.90    1.40
  -1 -31   1    1.50    0.70
   1 -31  -1    1.40    0.70
   0 -31  -1    2.50    0.80
   0 -31   1    0.80    0.70
   1 -31   1   14.90    1.70
  -1 -31  -1   15.50    1.60
   2 -31   1    2.50    0.90
  -2 -31  -1    2.50    0.80
   2 -31   1    2.20    0.70
   3 -31   1    1.20    0.80
  -3 -31  -1    2.30    0.70
   3 -31   1    0.30    0.60
   4 -31   1    0.90    0.60
   4 -31   1    1.60    0.90
  -4 -31  -1    1.80    0.70
   5 -31   1    1.80    0.80
  -5 -31  -1    1.70    0.70
   5 -31   1    1.90    1.00
  -6 -31  -1    1.60    0.80
  -7 -31  -1    0.40    0.70
  -6 -32   1    0.70    0.70
  -5 -32   1    1.10    0.70
  -5  32   1    1.50    0.80
   4 -32  -1   -0.20    0.70
  -4 -32   1    0.60    0.70
  -4  32   1   -0.40    0.50
   3 -32  -1    0.80    0.90
  -3 -32   1    1.80    0.70
  -3  32   1    1.90    0.70
  -2 -32   1    7.10    1.10
   2 -32  -1    7.80    1.30
  -1 -32   1    0.10    0.60
   1 -32  -1    0.60    0.70
   0 -32  -1    0.50    0.60
   0 -32   1    1.10    0.70
   1 -32   1    1.40    0.70
  -1 -32  -1    0.90    0.70
  -2 -32  -1    3.90    0.90
   2 -32   1    4.60    1.10
   3 -32   1    0.20    0.50
  -3 -32  -1    0.00    0.50
   3 -32   1   -0.60    0.70
  -4 -32  -1    0.50    0.60
   4 -32   1    0.30    0.70
   4 -32   1    0.30    0.60
   5 -32   1    1.30    1.00
  -5 -32  -1    1.40    0.70
  -6 -32  -1    0.10    0.60
  -6 -33   1    1.20    0.80
  -5 -33   1    0.80    0.70
  -4 -33   1    0.20    0.60
   4 -33  -1    0.00    0.80
  -4  33   1    0.40    0.60
  -3 -33   1    1.90    0.70
   3 -33  -1    0.60    0.80
  -2 -33   1    1.70    0.70
   2 -33  -1    0.30    0.70
  -1 -33   1   -0.10    0.50
   1 -33  -1    1.00    0.70
   0 -33   1    0.90    0.70
   0 -33  -1   -0.70    0.50
   1 -33   1    2.70    0.90
  -1 -33  -1    2.70    0.90
  -2 -33  -1    0.60    0.60
   2 -33   1    1.10    0.80
  -3 -33  -1    1.10    0.70
   3 -33   1    2.10    1.00
   3 -33   1    0.80    0.70
   4 -33   1    0.50    0.90
  -4 -33  -1   -0.20    0.60
   4 -33   1    0.00    0.60
  -5 -33  -1   -0.30    0.60
   5 -33   1   -0.60    0.80
  -6 -33  -1    0.80    0.70
  -5 -34   1    0.20    0.60
  -4 -34   1    1.30    0.80
   4 -34  -1    1.10    0.90
  -4  34   1    0.30    0.70
  -3 -34   1   -0.50    0.60
   3 -34  -1    0.30    0.70
  -2 -34   1    2.40    0.80
   2 -34  -1    1.70    0.90
  -1 -34   1    0.30    0.60
   1 -34  -1   -0.10    0.60
   0 -34  -1    0.90    0.70
   0 -34   1    2.00    0.90
  -1 -34  -1   -0.50    0.50
   1 -34   1   -0.40    0.60
  -2 -34  -1    0.30    0.60
   2 -34   1    0.40    0.70
  -3 -34  -1    0.80    0.70
   3 -34   1    1.20    0.90
   4 -34   1    0.40    0.70
   4 -34   1   -0.20    0.90
  -4 -34  -1    0.50    0.60
   5 -34   1    0.00    0.90
  -5 -34  -1    0.50    0.70
  -4 -35   1    1.00    0.80
   4 -35  -1    1.40    1.00
  -3 -35   1    0.80    0.70
   3 -35  -1    1.30    1.00
  -2 -35   1    1.60    0.80
   2 -35  -1    1.30    0.90
   1 -35  -1    0.20    0.60
  -1 -35   1   -0.30    0.60
   0 -35  -1   -0.50    0.50
   0 -35   1    0.30    0.70
   1 -35   1   -0.80    0.70
  -1 -35  -1    0.40    0.70
   2 -35   1    0.20    0.70
  -2 -35  -1    0.70    0.60
  -3 -35  -1    0.50    0.70
   3 -35   1   -0.70    0.80
  -4 -35  -1   -0.50    0.60
   4 -35   1    1.20    1.00
   5 -35   1    0.50    1.00
   4 -36  -1    6.80    1.50
  -4 -36   1    5.50    1.10
   3 -36  -1    1.40    1.10
  -3 -36   1    3.40    1.00
  -2 -36   1    0.30    0.80
   2 -36  -1    0.90    0.90
  -1 -36   1    0.60    0.70
   1 -36  -1    0.40    0.80
   0 -36  -1    1.60    0.80
   0 -36   1    1.20    0.80
   1 -36   1    0.00    0.60
  -1 -36  -1    0.40    0.70
  -2 -36  -1    0.70    0.70
   2 -36   1    1.60    1.00
  -3 -36  -1    7.20    1.20
   3 -36   1    6.10    1.40
   4 -36   1   -0.20    0.90
  -4 -36  -1    0.50    0.70
  -3 -37   1    1.80    0.80
   3 -37  -1    2.00    1.10
   2 -37  -1    1.30    0.90
  -2 -37   1    0.90    0.80
   1 -37  -1    0.30    0.70
  -1 -37   1    0.90    0.70
   0 -37  -1    0.60    0.70
   0 -37   1   -0.40    0.60
   1 -37   1   -0.50    0.70
  -1 -37  -1    0.70    0.80
  -2 -37  -1   -0.10    0.70
   2 -37   1    1.60    1.00
  -3 -37  -1    0.40    0.70
   3 -37   1    0.30    0.90
   4 -37   1    2.80    1.20
   2 -38  -1    1.50    1.00
  -1 -38   1    1.40    0.80
   1 -38  -1    2.70    1.00
   0 -38   1    1.20    0.80
   0 -38  -1    0.90    0.80
  -1 -38  -1    0.40    0.80
   1 -38   1    1.00    0.90
   2 -38   1    0.10    0.80
   3 -38   1    1.80    1.10
 -12   0   2    1.80    1.00
 -11   0   2    1.60    0.90
 -10   0   2   -0.40    0.70
  -9   0   2    0.20    0.70
  -8   0   2   -0.60    0.50
  -7   0   2    5.90    1.00
  -7   0   2    5.50    0.70
  -6   0   2   10.20    1.20
  -6   0   2   13.40    0.90
  -5   0   2    0.80    0.30
  -5   0   2    1.30    0.50
  -4   0   2  142.09    5.70
  -3   0   2    0.10    0.10
  -2   0   2   29.10    1.30
  -1   0   2 1918.01   72.89
   0   0   2  666.83   25.20
   0   0  -2  659.33   25.30
   1   0   2  166.98    6.50
  -1   0  -2  170.18    6.60
  -2   0  -2   30.40    1.40
  -3   0  -2   22.40    1.10
   3   0   2   20.20    1.00
  -3   0  -2   21.80    1.10
  -4   0  -2   40.10    1.90
  -4   0  -2   39.00    1.80
   4   0   2   38.60    1.80
  -5   0  -2  156.68    6.60
  -5   0  -2  175.58    6.60
   5   0   2  148.89    6.40
  -6   0  -2   20.00    1.30
  -6   0  -2   18.70    1.30
   6   0   2   20.50    1.20
  -7   0  -2    9.00    1.00
  -7   0  -2   10.70    1.00
   7   0   2    9.70    0.80
  -8   0  -2   -0.40    0.40
  -8   0  -2    0.60    0.50
  -9   0  -2    0.50    0.50
 -10   0  -2   -0.50    0.50
 -11   0  -2    1.60    0.80
 -12   0  -2    0.30    0.80
 -12  -1   2    0.60    0.90
 -12   1   2    0.70    0.90
 -11  -1   2    1.00    0.90
 -11   1   2    1.00    0.90
 -10  -1   2    2.20    0.90
 -10   1   2    2.00    0.90
  -9  -1   2    0.90    0.70
  -9   1   2   -0.20    0.60
  -8  -1   2    6.20    1.10
  -8   1   2    5.10    1.00
  -8   1   2    4.90    0.70
  -7  -1   2    2.50    0.70
  -7  -1   2    3.20    0.50
  -7   1   2    3.20    0.60
  -7   1   2    4.10    0.90
  -6  -1   2    8.80    0.70
  -6  -1   2    6.30    1.00
  -6   1   2   11.40    0.80
  -6   1   2    7.80    1.10
  -5  -1   2    1.00    0.50
  -5  -1   2    1.10    0.30
  -5   1   2    0.70    0.30
  -4  -1   2    1.40    0.30
  -4  -1   2    1.30    0.40
  -4   1   2    0.90    0.30
  -3  -1   2    1.10    0.20
  -3   1   2    0.70    0.20
  -2  -1   2  265.77   10.40
  -2   1   2  272.87   10.40
  -1  -1   2 1871.61   71.49
  -1   1   2 1890.81   71.19
   0  -1  -2  139.89    5.40
   0  -1   2  143.09    5.40
   0   1   2  135.09    5.40
   0   1  -2  137.69    5.40
   1  -1   2   89.49    3.60
  -1  -1  -2   94.69    3.60
   1   1   2   83.59    3.50
  -1   1  -2   92.89    3.60
  -2  -1  -2  452.85   18.00
   2  -1   2  483.85   17.90
  -2   1  -2  488.85   18.00
   2   1   2  448.26   17.80
  -3  -1  -2   92.19    3.90
  -3  -1  -2   99.89    3.90
  -3   1  -2   92.69    3.90
   3   1   2   99.19    3.80
  -3   1  -2   96.09    3.90
  -4  -1  -2    5.40    0.60
  -4  -1  -2    6.00    0.50
   4   1   2    6.70    0.50
  -4   1  -2    5.80    0.60
  -4   1  -2    5.90    0.60
   5  -1   2    2.70    0.40
  -5  -1  -2    2.70    0.50
  -5  -1  -2    1.70    0.40
  -5   1  -2    1.60    0.40
  -5   1  -2    1.50    0.40
   5   1   2    2.00    0.30
   6  -1   2    2.40    0.40
  -6  -1  -2    1.40    0.40
  -6  -1  -2    1.50    0.50
  -6   1  -2    1.40    0.50
  -6   1  -2    2.50    0.50
   6   1   2    2.50    0.40
  -7  -1  -2    0.40    0.40
   7  -1   2    0.40    0.30
  -7  -1  -2   -0.10    0.30
  -7   1  -2    0.10    0.40
  -7   1  -2    0.10    0.40
  -8  -1  -2    5.70    0.80
  -8  -1  -2    6.30    0.90
  -8   1  -2    6.20    0.90
  -8   1  -2    6.10    0.90
  -9  -1  -2   -0.40    0.40
  -9   1  -2   -0.50    0.40
 -10  -1  -2    1.00    0.70
 -10   1  -2    2.50    0.70
 -11  -1  -2    4.00    1.00
 -11   1  -2    5.10    1.00
 -12  -1  -2   -0.30    0.70
 -12  -2   2    0.00    0.90
 -12   2   2   -0.20    0.90
 -11  -2   2   -1.70    0.70
 -11   2   2    1.00    0.80
 -10  -2   2    0.90    0.80
 -10   2   2    0.70    0.80
  -9  -2   2    0.10    0.60
  -9   2   2    1.40    0.80
  -8  -2   2   -0.60    0.40
  -8   2   2   -0.50    0.50
  -8   2   2    0.00    0.30
  -7  -2   2   -0.10    0.50
  -7  -2   2    0.00    0.30
  -7   2   2    0.20    0.50
  -7   2   2    0.00    0.30
  -6  -2   2   93.99    3.90
  -6  -2   2   94.49    4.40
  -6   2   2   90.99    4.00
  -5  -2   2   75.59    3.20
  -5  -2   2   75.79    3.60
  -5   2   2   73.29    3.20
  -4  -2   2    1.00    0.40
  -4  -2   2    2.20    0.30
  -4   2   2    1.90    0.30
  -3  -2   2  125.29    5.30
  -3  -2   2  131.59    5.00
  -3   2   2  118.29    5.00
  -2  -2   2    4.10    0.50
  -2  -2   2    4.00    0.40
  -2   2   2    4.80    0.40
  -1  -2   2  125.19    5.30
  -1  -2   2  139.69    5.20
   0  -2   2  514.05   19.40
   0  -2  -2  501.35   19.50
   0   2  -2  504.35   19.50
   0   2   2  519.75   19.40
   1  -2   2  134.89    5.30
  -1  -2  -2  138.09    5.30
  -1   2  -2  131.29    5.30
   2  -2   2   78.29    3.30
  -2  -2  -2   82.99    3.40
   2   2   2   83.99    3.30
  -2   2  -2   86.99    3.40
  -3  -2  -2    0.40    0.20
  -3  -2  -2    0.50    0.20
   3  -2   2    0.60    0.20
   3   2   2    0.40    0.20
  -3   2  -2    0.50    0.20
  -4  -2  -2   20.40    1.10
   4  -2   2   21.30    1.10
  -4  -2  -2   22.10    1.20
  -4   2  -2   21.60    1.10
  -4   2  -2   21.30    1.20
   4   2   2   19.40    1.00
  -5  -2  -2    5.10    0.70
  -5  -2  -2    5.50    0.60
   5   2   2    5.90    0.50
  -5   2  -2    6.80    0.70
  -5   2  -2    6.60    0.70
   6  -2   2   30.80    1.60
  -6  -2  -2   30.60    1.70
  -6  -2  -2   31.20    1.70
  -6   2  -2   28.40    1.60
   6   2   2   31.50    1.50
  -6   2  -2   30.00    1.70
  -7  -2  -2    2.00    0.50
   7  -2   2    3.00    0.50
  -7  -2  -2    1.80    0.50
  -7   2  -2    2.30    0.60
  -7   2  -2    2.10    0.50
  -8  -2  -2    0.30    0.50
  -8  -2  -2   -0.20    0.40
  -8   2  -2    0.00    0.50
  -8   2  -2    0.30    0.40
  -9  -2  -2    1.20    0.60
  -9   2  -2    0.10    0.50
 -10  -2  -2    0.30    0.60
 -10   2  -2   -0.20    0.50
 -11  -2  -2   -0.50    0.60
 -11   2  -2   -0.60    0.50
 -12  -2  -2    0.20    0.70
 -12  -3   2    3.70    1.30
 -12   3   2    5.20    1.40
 -11  -3   2    4.50    1.20
 -11   3   2    3.30    1.20
 -10  -3   2    3.50    1.00
 -10   3   2    2.60    1.00
  -9  -3   2    5.10    1.10
  -9   3   2    3.50    1.00
  -8  -3   2   27.30    2.00
  -8   3   2   23.60    1.50
  -8   3   2   24.60    1.90
  -7  -3   2    5.50    1.00
  -7  -3   2    5.70    0.70
  -7   3   2    6.20    0.80
  -6  -3   2    7.30    0.70
  -6  -3   2    6.70    1.00
  -6   3   2    8.70    0.80
  -5  -3   2    2.20    0.60
  -5  -3   2    2.20    0.40
  -5   3   2    2.70    0.50
  -4  -3   2   10.40    0.60
  -4  -3   2    8.60    0.90
  -4   3   2    8.90    0.70
  -3  -3   2    4.60    0.40
  -3  -3   2    3.70    0.50
  -3   3   2    4.00    0.40
  -2  -3   2    1.80    0.30
  -2  -3   2    1.50    0.30
  -2   3   2    2.10    0.30
  -1  -3   2  273.57   10.50
  -1  -3   2  261.87   10.70
  -1   3   2  284.97   10.50
   0  -3  -2  263.37   10.00
   0  -3   2  252.07   10.00
   0   3   2  262.37   10.00
   1  -3   2    3.50    0.30
  -1  -3  -2    3.30    0.30
  -1   3  -2    4.00    0.30
   1   3   2    3.10    0.30
   2  -3   2  162.78    6.30
  -2  -3  -2  169.78    6.40
  -2  -3  -2  161.68    6.30
   2   3   2  147.99    6.20
  -2   3  -2  161.58    6.30
  -3  -3  -2    1.00    0.20
   3  -3   2    1.40    0.30
  -3  -3  -2    1.00    0.30
  -3   3  -2    1.50    0.30
   3   3   2    1.50    0.20
  -4  -3  -2    1.20    0.30
   4  -3   2    1.00    0.30
  -4  -3  -2    0.90    0.30
  -4   3  -2    1.40    0.30
   4   3   2    1.50    0.20
  -5  -3  -2    0.90    0.40
  -5  -3  -2    1.60    0.40
   5  -3   2    2.10    0.40
  -5   3  -2    1.60    0.40
   5   3   2    1.60    0.30
   6  -3   2   29.90    1.70
  -6  -3  -2   36.10    1.90
  -6  -3  -2   35.90    1.90
  -6   3  -2   35.70    1.80
  -6   3  -2   34.30    1.90
   6   3   2   36.10    1.70
  -7  -3  -2    0.00    0.40
  -7  -3  -2    0.00    0.40
   7  -3   2    0.10    0.20
  -7   3  -2   -0.10    0.30
  -7   3  -2    0.40    0.40
  -8  -3  -2   10.00    1.10
  -8  -3  -2    9.80    1.10
   8  -3   2    9.50    1.00
  -8   3  -2    9.60    1.00
  -8   3  -2   10.30    1.20
  -9  -3  -2    1.00    0.50
  -9   3  -2    0.60    0.50
 -10  -3  -2   -0.10    0.60
 -10   3  -2    1.30    0.60
 -11  -3  -2    0.70    0.70
 -12  -3  -2   -0.40    0.70
 -12  -4   2   -1.20    0.80
 -12   4   2    0.20    0.90
 -11  -4   2    4.60    1.30
 -11   4   2    3.00    1.10
 -10  -4   2    0.90    0.80
 -10   4   2    2.50    0.90
  -9  -4   2    7.20    1.30
  -9   4   2    8.30    1.30
  -9   4   2    9.20    1.10
  -8  -4   2    6.50    1.10
  -8   4   2    4.90    1.00
  -8   4   2    6.80    0.90
  -7  -4   2    8.40    1.20
  -7   4   2    7.70    0.90
  -6  -4   2   13.90    0.90
  -6  -4   2   16.00    1.30
  -6   4   2   17.80    1.10
  -5  -4   2    6.50    0.60
  -5  -4   2    7.80    0.90
  -5   4   2    7.70    0.70
  -4  -4   2   33.10    1.80
  -4  -4   2   31.40    1.50
  -4   4   2   32.30    1.60
  -3  -4   2  233.08    9.50
  -3  -4   2  237.18    9.10
  -3   4   2  234.18    9.20
  -2  -4   2  329.47   12.00
  -2  -4   2  299.37   12.30
  -2   4   2  305.37   12.00
  -1  -4   2   11.10    0.70
  -1  -4   2   11.10    0.60
  -1   4   2   12.30    0.60
   0  -4   2  390.46   16.20
   0  -4  -2  424.96   16.30
   0  -4  -2  443.86   16.40
   0   4   2  438.36   16.20
   1  -4   2 1767.42   65.19
  -1  -4  -2 1678.43   66.29
  -1  -4  -2 1714.03   65.59
   1   4   2 1692.73   65.39
  -1   4  -2 1754.52   65.59
   2  -4   2  169.58    7.80
  -2  -4  -2  210.28    7.80
  -2  -4  -2  213.28    7.90
   2   4   2  203.58    7.70
  -2   4  -2  202.28    7.80
   3  -4   2   10.70    0.70
  -3  -4  -2    9.30    0.70
  -3  -4  -2    8.30    0.60
   3   4   2    8.70    0.50
  -3   4  -2   10.50    0.60
  -4  -4  -2    1.00    0.30
   4  -4   2    1.00    0.30
  -4  -4  -2    1.20    0.30
  -4   4  -2    1.00    0.30
   4   4   2    1.00    0.20
   5  -4   2   14.80    1.00
  -5  -4  -2   13.60    1.00
  -5   4  -2   13.00    0.90
   5   4   2   14.80    0.80
  -6  -4  -2   18.40    1.20
   6  -4   2   18.70    1.20
  -6   4  -2   18.20    1.20
  -7  -4  -2    2.00    0.60
  -7  -4  -2    1.70    0.50
   7  -4   2    2.40    0.50
  -7   4  -2    2.60    0.50
  -7   4  -2    1.80    0.60
   8  -4   2    0.10    0.20
  -8  -4  -2    0.10    0.50
  -8  -4  -2    0.00    0.40
  -8   4  -2   -0.20    0.40
  -9  -4  -2    7.70    1.10
  -9   4  -2    5.70    0.90
 -10  -4  -2    4.20    0.90
 -10   4  -2    3.20    0.80
 -11  -4  -2   -0.10    0.60
 -12  -4  -2    1.10    0.80
 -12  -5   2   -0.20    0.90
 -12   5   2    0.10    0.80
 -11  -5   2    0.00    0.80
 -11   5   2    0.60    0.90
 -10  -5   2    0.20    0.80
 -10   5   2    0.90    0.80
  -9  -5   2    1.30    0.80
  -9   5   2   -0.20    0.40
  -9   5   2    0.40    0.60
  -8  -5   2    0.90    0.60
  -8   5   2    0.60    0.50
  -7  -5   2   -0.50    0.40
  -7   5   2    0.00    0.30
  -6  -5   2    7.10    1.00
  -6  -5   2    5.00    0.60
  -6   5   2    6.70    0.80
  -5  -5   2   -0.20    0.30
  -5  -5   2    0.40    0.20
  -5   5   2    0.40    0.30
  -4  -5   2   77.89    3.60
  -4  -5   2   75.19    3.20
  -4   5   2   83.29    3.40
  -3  -5   2   46.90    2.30
  -3  -5   2   46.60    2.00
  -3   5   2   48.90    2.10
  -2  -5   2    1.90    0.30
  -2  -5   2    1.90    0.30
  -2   5   2    2.10    0.30
   1  -5  -2   54.39    2.40
  -1  -5   2   57.49    2.30
  -1  -5   2   53.99    2.40
  -1   5   2   57.59    2.30
   0  -5   2    6.50    0.50
   0  -5  -2    6.90    0.50
   0  -5   2    8.20    0.40
   0   5   2    6.00    0.40
  -1  -5  -2  311.37   12.00
  -1  -5  -2  319.47   12.00
  -1   5  -2  312.07   11.90
   1   5   2  299.27   11.90
  -2  -5  -2  216.78    8.40
   2  -5   2  207.28    8.40
  -2  -5  -2  213.08    8.40
  -2   5  -2  220.38    8.40
   2   5   2  216.38    8.20
   3  -5   2   90.69    3.90
  -3  -5  -2   97.99    3.90
  -3  -5  -2   90.39    3.90
   3   5   2   98.99    3.70
  -3   5  -2   96.69    3.90
   4  -5   2   25.10    1.30
  -4  -5  -2   24.30    1.30
  -4  -5  -2   22.30    1.20
   4   5   2   25.40    1.10
  -4   5  -2   23.50    1.20
   5  -5   2    3.10    0.50
  -5  -5  -2    4.50    0.60
  -5   5  -2    4.00    0.50
   5   5   2    4.90    0.40
  -6  -5  -2    1.70    0.50
   6  -5   2    2.20    0.50
  -6   5  -2    1.20    0.40
   7  -5   2    7.30    0.90
  -7  -5  -2   12.30    1.00
  -7   5  -2   10.00    0.90
  -7   5  -2    9.10    1.10
   8  -5   2    4.70    0.70
  -8  -5  -2    5.90    0.90
  -8  -5  -2    4.40    0.80
  -8   5  -2    3.40    0.70
  -9  -5  -2    4.80    0.90
  -9   5  -2    2.50    0.70
 -10  -5  -2   -0.80    0.50
 -11  -5  -2   -0.20    0.60
 -12  -5  -2   -0.10    0.70
 -12  -6   2   -0.90    0.80
 -12   6   2   -0.70    0.80
 -11  -6   2   -0.50    0.80
 -11   6   2    1.00    0.90
 -10  -6   2    0.60    0.80
 -10   6   2    1.20    0.80
  -9  -6   2   -0.40    0.60
  -9   6   2   -0.10    0.60
  -9   6   2   -0.10    0.40
  -8  -6   2   10.00    1.40
  -8   6   2    7.60    1.00
  -7  -6   2    5.10    0.90
  -7   6   2    4.00    0.70
  -6  -6   2    2.80    0.40
  -6  -6   2    2.10    0.60
  -6   6   2    2.50    0.50
  -5  -6   2    1.80    0.50
  -5  -6   2    1.30    0.30
  -5   6   2    1.60    0.40
  -4  -6   2   49.50    2.20
  -4  -6   2   50.79    2.50
  -4   6   2   51.39    2.40
  -3  -6   2  104.59    4.60
  -3  -6   2  112.29    4.40
  -3   6   2  109.49    4.50
  -2  -6   2   41.40    2.00
  -2  -6   2   41.60    1.80
  -2   6   2   46.90    1.90
  -1  -6   2   69.19    3.00
   1  -6  -2   73.69    3.10
  -1  -6   2   73.39    3.00
  -1   6   2   75.29    3.00
   0  -6  -2  571.04   20.70
   0  -6   2  560.54   20.40
   0   6   2  472.35   20.40
  -1  -6  -2  303.07   11.70
  -1  -6  -2  294.87   11.70
   1  -6   2  319.57   11.70
   1  -6   2  295.27   11.70
   1   6   2  290.67   11.60
  -1   6  -2  311.47   11.60
  -2  -6  -2  222.38    9.00
  -2  -6  -2  232.98    9.10
   2  -6   2  230.78    9.10
   2  -6   2  232.08    9.10
  -2   6  -2  237.48    9.00
   2   6   2  235.58    8.90
  -3  -6  -2   12.30    0.70
  -3  -6  -2   10.80    0.70
   3  -6   2   11.80    0.80
  -3   6  -2   11.40    0.70
   3   6   2   11.80    0.60
   4  -6   2  255.67   10.20
  -4  -6  -2  263.27   10.20
  -4  -6  -2  258.27   10.30
   4   6   2  270.87    9.90
  -4   6  -2  243.48   10.10
   5  -6   2    0.10    0.30
  -5  -6  -2    0.50    0.30
  -5   6  -2    0.80    0.30
   5   6   2    0.20    0.20
  -6  -6  -2    5.80    0.70
   6  -6   2    5.90    0.70
  -6   6  -2    5.80    0.70
  -7  -6  -2    1.00    0.50
   7  -6   2   -0.30    0.30
  -7   6  -2    0.50    0.40
   8  -6   2   12.50    1.10
  -8  -6  -2   11.80    1.20
  -8  -6  -2   10.50    1.20
  -8   6  -2   12.30    1.00
  -9  -6  -2    6.20    1.00
  -9   6  -2    5.90    0.90
 -10  -6  -2    2.10    0.80
 -11  -6  -2   -0.20    0.60
 -12  -6  -2   -0.30    0.60
 -12  -7   2   -0.20    0.90
 -12   7   2    0.40    0.90
 -11  -7   2   -1.30    0.60
 -11   7   2    0.20    0.80
 -10  -7   2    1.70    0.90
 -10   7   2    0.90    0.70
  -9  -7   2    1.50    0.80
  -9   7   2    1.70    0.60
  -8  -7   2    4.10    0.90
  -8   7   2    5.50    0.80
  -7  -7   2    0.60    0.50
  -7   7   2    0.00    0.30
  -6  -7   2    3.30    0.70
  -6   7   2    2.80    0.60
  -5  -7   2   19.40    1.00
  -5  -7   2   19.40    1.40
  -5   7   2   20.00    1.20
  -4  -7   2  138.09    5.80
  -4  -7   2  134.39    5.40
  -4   7   2  134.79    5.60
  -3  -7   2  102.39    4.00
  -3  -7   2   96.79    4.20
  -3   7   2   97.89    4.10
  -2  -7   2   64.69    2.70
  -2  -7   2   62.69    2.80
  -2   7   2   67.49    2.80
  -1  -7   2   32.40    1.50
   1  -7  -2   33.60    1.60
   1  -7  -2   31.40    1.40
  -1  -7   2   31.80    1.40
  -1   7   2   32.90    1.50
   0  -7   2   34.20    1.60
   0  -7  -2   38.00    1.60
  -1  -7  -2  261.07   10.60
   1  -7   2  244.68   10.60
   1  -7   2  289.77   10.60
  -1  -7  -2  290.87   10.60
   1   7   2  285.27   10.50
  -1   7  -2  269.07   10.50
  -2  -7  -2   25.10    1.20
   2  -7   2   24.70    1.20
  -2  -7  -2   26.60    1.20
   2  -7   2   25.50    1.30
   2   7   2   26.30    1.10
  -2   7  -2   24.10    1.10
  -3  -7  -2    3.00    0.40
  -3  -7  -2    1.60    0.30
   3  -7   2    1.80    0.30
   3   7   2    1.40    0.20
  -3   7  -2    1.50    0.30
   4  -7   2  129.59    5.10
  -4  -7  -2  122.89    5.10
   4   7   2  119.99    4.80
  -4   7  -2  122.99    5.00
   5  -7   2    0.60    0.30
  -5  -7  -2    0.50    0.30
  -5   7  -2    0.60    0.30
  -6  -7  -2    7.60    0.80
   6  -7   2    6.50    0.80
  -6   7  -2    7.10    0.70
   7  -7   2    0.50    0.40
  -7  -7  -2    1.00    0.50
  -7   7  -2    0.90    0.40
  -8  -7  -2    0.90    0.60
   8  -7   2    1.40    0.60
  -8  -7  -2    1.30    0.60
  -8   7  -2    1.20    0.50
   9  -7   2    0.30    0.50
  -9  -7  -2    0.30    0.50
 -10  -7  -2    0.50    0.60
 -11  -7  -2    1.70    0.80
 -12  -7  -2    1.00    0.80
 -12  -8   2   -1.40    0.80
 -12   8   2    2.10    1.00
 -11  -8   2    0.30    0.90
 -11   8   2    0.90    0.80
 -10  -8   2    1.30    0.80
 -10   8   2    0.50    0.60
 -10   8   2    0.80    0.70
  -9  -8   2    2.30    0.90
  -9   8   2    2.60    0.70
  -8  -8   2    3.20    0.90
  -8   8   2    3.90    0.70
  -7  -8   2   14.50    1.50
  -7   8   2   13.10    1.10
  -6  -8   2    0.10    0.40
  -6   8   2    0.70    0.40
  -5  -8   2    7.20    0.60
  -5  -8   2    7.40    0.90
  -5   8   2    7.10    0.80
  -4  -8   2   32.30    1.50
  -4  -8   2   33.60    1.90
  -4   8   2   35.50    1.70
  -3  -8   2    1.30    0.20
  -3  -8   2    1.30    0.30
  -3   8   2    1.70    0.30
  -2  -8   2    3.60    0.50
  -2  -8   2    3.30    0.30
   2  -8  -2    4.50    0.60
  -2   8   2    2.70    0.40
   1  -8  -2   83.49    3.40
  -1  -8   2   86.19    3.40
  -1  -8   2   84.09    3.50
  -1   8   2   88.89    3.50
   0  -8  -2  176.38    7.00
   0  -8  -2  176.98    7.20
   0  -8   2  180.98    7.00
   0  -8   2  184.08    7.00
  -1  -8  -2    0.20    0.20
  -1  -8  -2   -0.20    0.20
   1  -8   2    0.50    0.20
   1  -8   2    0.20    0.20
   1   8   2    0.00    0.10
   2  -8   2   76.99    3.20
  -2  -8  -2   75.09    3.10
   2  -8   2   73.89    3.20
  -2  -8  -2   79.99    3.20
   2   8   2   72.69    3.00
  -2   8  -2   73.49    3.00
  -3  -8  -2    4.50    0.50
   3  -8   2    5.30    0.60
  -3  -8  -2    4.80    0.50
   3   8   2    5.30    0.30
  -3   8  -2    5.60    0.50
   4  -8   2    0.70    0.30
  -4  -8  -2    0.30    0.30
   4   8   2    0.50    0.10
  -4   8  -2    0.30    0.20
  -5  -8  -2    5.40    0.70
   5  -8   2    6.20    0.70
  -5   8  -2    5.50    0.60
  -6  -8  -2    1.90    0.50
   6  -8   2    0.50    0.40
  -6   8  -2    1.20    0.40
   7  -8   2    5.60    0.80
  -7  -8  -2    5.20    0.80
  -7   8  -2    5.30    0.70
  -8  -8  -2    9.30    1.10
  -8  -8  -2    7.30    1.00
   8  -8   2    9.50    1.10
  -9  -8  -2    0.20    0.50
  -9  -8  -2   -0.50    0.50
   9  -8   2   -0.10    0.50
 -10  -8  -2    0.10    0.60
 -11  -8  -2    0.00    0.60
 -12  -9   2   -1.40    0.90
 -12   9   2    0.30    0.80
 -11  -9   2    0.40    0.80
 -11   9   2    1.50    0.90
 -10  -9   2    5.70    1.20
 -10   9   2    4.80    0.90
  -9  -9   2   24.00    2.00
  -9   9   2   21.80    1.60
  -8  -9   2    4.20    0.90
  -8   9   2    6.00    0.90
  -7  -9   2   15.40    1.60
  -7   9   2   15.90    1.30
  -6  -9   2    1.80    0.60
  -6   9   2    1.20    0.50
  -5  -9   2    3.90    0.70
  -5   9   2    4.10    0.60
  -4  -9   2    1.60    0.40
  -4  -9   2    1.20    0.30
  -4   9   2    1.50    0.40
  -3  -9   2   42.70    2.00
  -3  -9   2   42.10    1.80
  -3   9   2   37.30    1.90
   2  -9  -2  211.18    8.70
  -2  -9   2  217.88    8.60
  -2  -9   2  212.08    8.30
  -2   9   2  221.08    8.50
  -1  -9   2  303.07   11.90
   1  -9  -2  312.47   12.20
   1  -9  -2  309.57   11.90
  -1  -9   2  315.27   12.10
  -1   9   2  304.57   12.00
   0  -9  -2    0.30    0.20
   0  -9   2    0.20    0.20
   0  -9   2    0.30    0.20
   0  -9  -2   -0.10    0.10
   0   9   2    0.00    0.10
  -1  -9  -2   58.39    2.40
   1  -9   2   56.09    2.50
   1   9   2   57.29    2.30
   2  -9   2    5.10    0.50
  -2  -9  -2    5.60    0.50
   2  -9   2    5.20    0.60
  -2  -9  -2    6.20    0.50
  -2   9  -2    4.70    0.40
   2   9   2    5.40    0.40
   3  -9   2  204.28    8.10
  -3  -9  -2  198.98    8.10
  -3  -9  -2  208.18    8.10
   3  -9   2  199.08    8.20
   3   9   2  208.38    7.80
  -3   9  -2  203.98    8.00
  -4  -9  -2  139.09    5.60
   4  -9   2  129.79    5.70
  -4   9  -2  140.29    5.50
   5  -9   2    7.40    0.80
  -5  -9  -2    6.20    0.70
  -5   9  -2    6.80    0.60
  -6  -9  -2    4.10    0.60
   6  -9   2    3.60    0.70
  -6   9  -2    2.80    0.50
   7  -9   2   18.20    1.40
  -7  -9  -2   18.20    1.30
  -8  -9  -2   11.40    1.30
  -8  -9  -2   14.00    1.30
   8  -9   2   12.60    1.30
  -9  -9  -2    0.10    0.60
  -9  -9  -2    0.20    0.50
   9  -9   2    0.70    0.50
 -10  -9  -2   -0.60    0.50
 -11  -9  -2    0.60    0.60
 -12 -10   2   -0.80    0.80
 -12  10   2    0.70    0.90
 -11 -10   2   -0.20    0.90
 -11  10   2   -0.30    0.70
 -10 -10   2    0.30    0.80
 -10  10   2    0.60    0.60
  -9 -10   2    2.10    0.90
  -9  10   2    3.90    0.80
  -8 -10   2    0.20    0.60
  -8  10   2   -0.10    0.40
  -7 -10   2   19.00    1.60
  -7  10   2   21.10    1.50
  -6 -10   2    6.30    0.90
  -6  10   2    7.40    0.90
  -5 -10   2    3.20    0.70
  -5  10   2    4.10    0.60
  -4 -10   2   18.90    0.90
  -4 -10   2   18.40    1.20
  -4  10   2   18.70    1.20
  -3 -10   2   20.60    1.00
  -3 -10   2   19.60    1.20
  -3  10   2   20.90    1.20
   2 -10  -2  104.19    4.50
  -2 -10   2  102.99    4.10
  -2 -10   2   99.99    4.30
  -2  10   2  105.29    4.30
   1 -10  -2   77.59    3.30
   1 -10  -2   75.39    3.00
  -1 -10   2   75.99    3.20
  -1 -10   2   73.89    3.10
  -1  10   2   78.79    3.20
   0 -10   2   10.30    0.70
   0 -10   2   10.10    0.60
   0 -10  -2    9.40    0.70
   0 -10  -2    9.60    0.60
  -1 -10  -2   44.10    2.00
   1 -10   2   46.60    2.10
   1  10   2   45.80    1.90
  -2 -10  -2    2.00    0.30
   2 -10   2    2.10    0.40
   2 -10   2    1.40    0.30
  -2 -10  -2    1.70    0.30
  -2  10  -2    2.10    0.20
   2  10   2    1.70    0.20
   3 -10   2   99.09    4.20
   3 -10   2   97.39    4.30
  -3 -10  -2   96.99    4.20
  -3 -10  -2  106.19    4.20
  -3  10  -2  100.39    4.00
  -4 -10  -2   25.20    1.30
   4 -10   2   25.80    1.50
  -4  10  -2   25.90    1.30
   5 -10   2    2.80    0.50
  -5 -10  -2    3.10    0.60
  -5  10  -2    3.50    0.50
  -6 -10  -2   22.40    1.40
   6 -10   2   23.60    1.50
   7 -10   2    0.20    0.40
  -7 -10  -2    0.50    0.50
  -8 -10  -2    0.80    0.50
   8 -10   2    0.00    0.50
  -8 -10  -2   -0.30    0.50
  -9 -10  -2   -0.30    0.50
   9 -10   2    0.00    0.50
  -9 -10  -2    0.00    0.50
 -10 -10  -2    1.80    0.70
 -11 -10  -2    0.10    0.60
 -12  11   2    1.70    0.90
 -11 -11   2   -0.80    0.70
 -11  11   2    0.50    0.70
 -10 -11   2    0.90    0.80
 -10  11   2    1.40    0.70
  -9 -11   2   -0.60    0.60
  -9  11   2    0.30    0.50
  -8 -11   2    4.10    0.90
  -8  11   2    5.90    0.90
  -7 -11   2    0.40    0.50
  -7  11   2    0.10    0.40
  -6 -11   2    3.20    0.70
  -6  11   2    3.00    0.60
  -5 -11   2   36.50    2.10
  -5  11   2   36.10    2.00
  -4 -11   2    1.20    0.40
  -4 -11   2    3.00    0.30
  -4  11   2    1.60    0.40
  -3 -11   2    1.50    0.40
  -3 -11   2    2.60    0.30
  -3  11   2    2.20    0.40
  -2 -11   2   89.09    3.60
   2 -11  -2   91.79    4.00
  -2 -11   2   91.29    3.80
  -2  11   2   88.09    3.80
  -1 -11   2   17.10    0.90
   1 -11  -2   18.20    1.10
  -1 -11   2   17.20    0.90
   1 -11  -2   17.00    0.80
  -1  11   2   15.70    0.90
   0 -11   2   11.70    0.70
   0 -11  -2   10.40    0.60
   0 -11  -2   12.50    0.80
   0 -11   2   11.50    0.70
   0  11   2    8.10    0.60
   1 -11   2    4.50    0.50
  -1 -11  -2    5.40    0.40
   1 -11   2    6.10    0.50
  -1 -11  -2    4.60    0.50
   1  11   2    4.90    0.40
   2 -11   2  185.28    7.80
  -2 -11  -2  193.38    7.70
  -2 -11  -2  200.78    7.70
   2  11   2  197.98    7.50
  -3 -11  -2   49.70    2.10
   3 -11   2   47.10    2.20
  -3 -11  -2   45.50    2.20
   3 -11   2   49.10    2.20
  -3  11  -2   41.60    1.90
  -4 -11  -2    0.40    0.30
   4 -11   2    0.40    0.30
  -4  11  -2    0.00    0.20
  -5 -11  -2    4.20    0.60
   5 -11   2    4.50    0.70
  -5  11  -2    4.70    0.50
   6 -11   2    6.60    0.90
  -6 -11  -2    7.20    0.80
   7 -11   2   25.90    1.70
  -7 -11  -2   24.30    1.60
  -8 -11  -2    2.50    0.70
   8 -11   2    2.80    0.70
  -8 -11  -2    2.30    0.70
  -9 -11  -2   -0.10    0.50
  -9 -11  -2   -0.50    0.50
   9 -11   2   -0.10    0.50
  10 -11   2    1.00    0.70
 -10 -11  -2    0.60    0.60
 -11 -11  -2   -0.30    0.50
 -12  12   2    0.40    0.90
 -11 -12   2    0.20    0.90
 -10 -12   2    0.40    0.80
 -10  12   2    0.20    0.60
  -9 -12   2    0.30    0.70
  -9  12   2    1.70    0.60
  -8 -12   2   -0.90    0.50
  -8  12   2    0.30    0.50
  -7 -12   2    9.60    1.20
  -7  12   2    6.20    0.90
  -6 -12   2   33.40    2.10
  -6  12   2   37.60    2.10
  -5 -12   2    0.30    0.40
  -5  12   2    0.70    0.40
  -4 -12   2   28.30    1.60
  -4  12   2   26.50    1.50
  -3 -12   2    4.60    0.40
  -3 -12   2    3.60    0.50
   3 -12  -2    4.90    0.70
  -3  12   2    4.30    0.60
  -2 -12   2  129.49    5.10
  -2 -12   2  129.69    5.30
   2 -12  -2  124.19    5.50
  -2  12   2  135.69    5.40
   1 -12  -2    0.90    0.20
   1 -12  -2    0.90    0.30
  -1 -12   2    2.10    0.30
  -1 -12   2    1.10    0.30
  -1  12   2    1.80    0.30
   0 -12   2   46.70    2.20
   0 -12   2   50.99    2.10
   0 -12  -2   50.09    2.10
   0 -12  -2   50.89    2.30
   0  12   2   46.60    2.10
  -1 -12  -2    4.00    0.40
  -1 -12  -2    3.70    0.50
   1 -12   2    4.00    0.50
   1 -12   2    3.60    0.50
   1  12   2    4.00    0.40
  -2 -12  -2    0.70    0.30
  -2 -12  -2    0.40    0.20
   2 -12   2    0.60    0.30
   2 -12   2    0.20    0.10
   2  12   2    0.70    0.20
  -3 -12  -2   94.09    3.80
   3 -12   2   85.99    3.90
   3 -12   2   86.19    3.80
  -3 -12  -2   90.09    3.70
  -3  12  -2   84.69    3.50
   4 -12   2    9.00    0.90
  -4 -12  -2    9.30    0.80
  -4 -12  -2    8.10    0.80
  -4  12  -2   10.00    0.70
  -5 -12  -2    1.70    0.50
   5 -12   2    1.50    0.50
   6 -12   2    9.40    1.10
  -6 -12  -2    9.60    1.00
  -7 -12  -2    0.60    0.50
   7 -12   2    0.00    0.40
  -8 -12  -2    0.50    0.60
   8 -12   2    0.60    0.50
  -8 -12  -2    0.40    0.50
   9 -12   2    1.10    0.60
  -9 -12  -2   -0.20    0.50
  -9 -12  -2    0.50    0.60
  10 -12   2    0.50    0.60
 -10 -12  -2    0.60    0.60
 -11 -12  -2    0.10    0.60
 -11 -13   2    0.40    0.90
 -10 -13   2   -0.10    0.80
 -10  13   2    0.00    0.60
  -9 -13   2    0.00    0.70
  -9  13   2    0.60    0.50
  -8 -13   2   -0.70    0.60
  -8  13   2   -0.20    0.40
  -7 -13   2   17.70    1.50
  -7  13   2   14.20    1.30
  -6 -13   2    5.60    0.90
  -6  13   2    6.90    0.90
  -5 -13   2   35.20    2.00
  -5  13   2   30.70    1.80
  -4 -13   2    1.30    0.50
  -4  13   2    1.10    0.40
  -3 -13   2    0.60    0.20
  -3 -13   2    0.80    0.40
   3 -13  -2    0.90    0.40
  -3  13   2    0.80    0.30
  -2 -13   2  193.08    7.90
  -2 -13   2  198.48    7.70
   2 -13  -2  197.38    8.20
  -2  13   2  203.58    7.90
  -1 -13   2    9.50    0.70
   1 -13  -2    9.90    0.90
  -1 -13   2   10.30    0.70
   1 -13  -2    9.10    0.50
  -1  13   2   10.40    0.70
   0 -13  -2   40.10    1.80
   0 -13   2   41.90    1.90
   0 -13  -2   42.10    2.00
   0 -13   2   39.60    1.90
   0  13   2   41.10    1.90
  -1 -13  -2   20.30    1.00
  -1 -13  -2   20.80    1.20
   1 -13   2   19.10    1.10
   1 -13   2   20.30    1.10
   1  13   2   21.10    1.00
   2 -13   2  152.98    6.10
   2 -13   2  133.09    6.10
  -2 -13  -2  151.98    6.00
  -2 -13  -2  153.18    6.00
   2  13   2  151.78    5.80
  -3 -13  -2    3.10    0.50
  -3 -13  -2    3.00    0.50
   3 -13   2    3.70    0.60
   4 -13   2   10.00    0.90
  -4 -13  -2    9.40    0.90
  -4 -13  -2   10.40    0.80
  -5 -13  -2    6.10    0.80
   5 -13   2    7.80    0.90
  -6 -13  -2   -0.20    0.40
   6 -13   2   -0.10    0.40
   7 -13   2    1.70    0.60
  -7 -13  -2    1.00    0.60
   8 -13   2    0.60    0.50
  -8 -13  -2   -0.50    0.50
  -8 -13  -2    1.90    0.70
  -9 -13  -2    0.20    0.60
  -9 -13  -2   -0.10    0.50
   9 -13   2   -0.20    0.50
  10 -13   2    0.20    0.60
 -10 -13  -2    1.60    0.70
 -11 -13  -2   -0.30    0.60
 -11 -14   2   -1.00    0.80
 -10 -14   2    0.50    0.80
 -10  14   2    0.50    0.60
  -9 -14   2    0.80    0.70
  -9  14   2   -0.70    0.50
  -8 -14   2   -1.30    0.50
  -8  14   2    0.00    0.40
  -7 -14   2   27.50    2.00
  -7  14   2   26.00    1.80
  -6 -14   2   -0.20    0.40
  -6  14   2   -0.40    0.30
  -5 -14   2   53.79    2.80
  -5  14   2   57.29    2.80
  -4 -14   2   28.00    1.60
  -4  14   2   27.30    1.60
  -3 -14   2   25.00    1.20
   3 -14  -2   23.90    1.60
  -3 -14   2   24.10    1.40
  -3  14   2   24.90    1.40
  -2 -14   2   35.00    1.80
  -2 -14   2   37.20    1.60
   2 -14  -2   37.20    2.00
  -2  14   2   34.40    1.80
  -1 -14   2   44.60    1.90
   1 -14  -2   41.00    1.70
  -1 -14   2   41.00    1.90
   1 -14  -2   39.30    2.10
  -1  14   2   41.90    2.00
   0 -14   2   21.80    1.20
   0 -14   2   24.30    1.20
   0 -14  -2   22.50    1.30
   0 -14  -2   23.00    1.10
   0  14   2   21.40    1.20
  -1 -14  -2    8.70    0.70
   1 -14   2    8.20    0.70
  -1 -14  -2    9.60    0.60
   1 -14   2    8.70    0.70
   1  14   2    9.10    0.60
   2 -14   2    9.50    0.80
   2 -14   2    9.70    0.80
  -2 -14  -2   11.90    0.80
   2  14   2   10.90    0.60
   3 -14   2    0.10    0.20
  -3 -14  -2    0.10    0.20
  -3 -14  -2   -0.10    0.30
   3 -14   2   -0.20    0.20
  -4 -14  -2    1.40    0.40
   4 -14   2    0.40    0.40
  -4 -14  -2    0.80    0.40
  -5 -14  -2   12.90    1.00
   5 -14   2   11.50    1.10
   6 -14   2   53.79    2.90
  -6 -14  -2   57.89    2.70
  -7 -14  -2    1.60    0.60
   7 -14   2    0.50    0.50
  -7 -14  -2    1.00    0.60
  -8 -14  -2    2.20    0.70
   8 -14   2    3.40    0.80
  -8 -14  -2    2.40    0.70
  -9 -14  -2    0.00    0.60
  -9 -14  -2    0.40    0.60
   9 -14   2    1.70    0.70
  10 -14   2   -0.30    0.60
 -10 -14  -2    0.20    0.60
 -11 -14  -2   -0.20    0.70
 -11 -15   2   -1.80    0.80
 -10 -15   2    0.50    0.90
 -10  15   2    0.00    0.60
  -9 -15   2    3.20    0.90
  -9  15   2    3.00    0.80
  -8 -15   2    0.90    0.70
  -8  15   2    1.70    0.60
  -7 -15   2    2.10    0.70
  -7  15   2    4.20    0.80
  -6 -15   2   17.40    1.40
  -6  15   2   13.70    1.20
  -5 -15   2    6.90    0.90
  -5  15   2    7.80    0.90
  -4 -15   2    1.00    0.40
  -4  15   2    0.50    0.40
  -3 -15   2   19.90    1.00
   3 -15  -2   19.50    1.40
  -3 -15   2   18.00    1.20
  -3  15   2   20.50    1.30
  -2 -15   2   31.30    1.50
  -2 -15   2   32.00    1.60
   2 -15  -2   31.70    1.80
  -2  15   2   29.80    1.60
   1 -15  -2   21.40    1.40
  -1 -15   2   21.60    1.10
  -1 -15   2   19.40    1.10
   1 -15  -2   19.90    0.90
  -1  15   2   19.40    1.20
   0 -15  -2   10.20    0.90
   0 -15  -2    9.00    0.60
   0 -15   2    7.60    0.70
   0 -15   2    9.30    0.70
   0  15   2    7.90    0.60
   1 -15   2    3.50    0.50
  -1 -15  -2    3.40    0.50
   1 -15   2    3.50    0.50
  -1 -15  -2    3.80    0.40
   1  15   2    3.10    0.40
   2 -15   2    8.60    0.70
  -2 -15  -2    8.50    0.70
   2 -15   2    8.40    0.80
   2  15   2    8.10    0.50
  -3 -15  -2    8.40    0.80
  -3 -15  -2    7.90    0.70
   3 -15   2    8.40    0.90
   3 -15   2    6.40    0.80
  -4 -15  -2    0.60    0.40
   4 -15   2    0.00    0.20
   4 -15   2    1.00    0.40
  -4 -15  -2    1.20    0.40
  -5 -15  -2   17.00    1.30
  -5 -15  -2   15.80    1.20
   5 -15   2   16.00    1.30
  -6 -15  -2    1.20    0.50
  -6 -15  -2    2.00    0.60
   6 -15   2    1.80    0.60
  -7 -15  -2   15.80    1.30
  -7 -15  -2   17.40    1.30
   7 -15   2   16.00    1.30
  -8 -15  -2    5.40    1.00
  -8 -15  -2    4.70    0.80
   8 -15   2    4.50    0.90
   9 -15   2   -0.40    0.50
  -9 -15  -2   -0.20    0.60
  -9 -15  -2   -0.10    0.60
  10 -15   2    0.60    0.70
 -10 -15  -2    0.20    0.70
 -11 -15  -2   -0.20    0.60
 -11 -16   2   -1.10    0.80
 -10 -16   2    0.80    0.90
 -10  16   2    0.30    0.70
  -9 -16   2   -1.10    0.60
  -9  16   2    0.50    0.60
  -8 -16   2   -0.80    0.50
  -8  16   2   -0.50    0.40
  -7 -16   2    0.90    0.60
  -7  16   2    0.40    0.50
  -6 -16   2    7.40    1.00
  -6  16   2    8.80    1.10
  -5 -16   2   -0.20    0.40
  -5  16   2    0.00    0.40
  -4 -16   2    2.00    0.60
  -4  16   2    1.30    0.50
  -3 -16   2    5.50    0.70
   3 -16  -2    6.20    0.90
  -3  16   2    8.00    0.80
   2 -16  -2   34.50    2.00
  -2 -16   2   32.90    1.70
  -2 -16   2   34.10    1.60
  -2  16   2   36.40    1.80
  -1 -16   2   34.20    1.70
  -1 -16   2   36.10    1.70
   1 -16  -2   32.20    1.80
  -1  16   2   32.80    1.70
   0 -16  -2   28.80    1.30
   0 -16   2   28.70    1.50
   0 -16  -2   27.40    1.60
   0 -16   2   27.90    1.50
   0  16   2   27.30    1.40
  -1 -16  -2   15.80    1.00
   1 -16   2   14.80    1.00
  -1 -16  -2   16.10    0.90
   1 -16   2   15.30    1.00
   1  16   2   16.90    0.90
   2 -16   2   32.70    1.70
  -2 -16  -2   31.80    1.60
   2 -16   2   29.80    1.70
  -2 -16  -2   32.40    1.60
   2  16   2   32.50    1.40
   3 -16   2    5.40    0.70
  -3 -16  -2    5.80    0.70
   3 -16   2    7.10    0.80
  -3 -16  -2    6.40    0.70
  -4 -16  -2    1.70    0.50
   4 -16   2    1.20    0.50
  -4 -16  -2    1.00    0.40
   4 -16   2    1.50    0.50
  -5 -16  -2    5.90    0.90
   5 -16   2    5.70    0.90
  -5 -16  -2    6.60    0.80
   6 -16   2    0.00    0.40
  -6 -16  -2    1.00    0.50
  -6 -16  -2    0.30    0.40
   7 -16   2    9.90    1.20
  -7 -16  -2   11.30    1.10
  -7 -16  -2    8.30    1.10
   8 -16   2    8.90    1.20
  -8 -16  -2    9.00    1.20
  -8 -16  -2   12.60    1.30
  -9 -16  -2    0.50    0.60
  -9 -16  -2    0.80    0.70
   9 -16   2    1.20    0.70
 -10 -16  -2    1.90    0.80
  10 -16   2    1.60    0.80
 -11 -17   2   -0.50    0.80
 -10 -17   2    0.80    0.90
  -9 -17   2    0.70    0.70
  -9  17   2    0.50    0.60
  -8 -17   2    4.60    1.00
  -8  17   2    3.70    0.90
  -7 -17   2    4.30    0.90
  -7  17   2    3.50    0.80
  -6 -17   2    3.00    0.80
  -6  17   2    1.90    0.60
  -5 -17   2    2.30    0.60
  -5  17   2    2.90    0.70
  -4 -17   2   50.99    2.60
  -4  17   2   55.49    2.70
  -3 -17   2   15.90    1.10
   3 -17  -2   13.70    1.40
  -3  17   2   13.90    1.10
   2 -17  -2    0.30    0.40
  -2 -17   2    0.00    0.20
  -2 -17   2    0.10    0.30
  -2  17   2    0.40    0.30
  -1 -17   2    1.70    0.40
   1 -17  -2    1.50    0.50
  -1 -17   2    1.40    0.40
  -1  17   2    2.20    0.40
   0 -17   2   11.20    0.80
   0 -17  -2   12.20    0.70
   0 -17  -2   11.20    1.00
   0 -17   2   12.20    0.90
   0  17   2   11.10    0.80
   1 -17   2    9.50    0.80
  -1 -17  -2    9.50    0.70
  -1 -17  -2    8.10    0.90
   1 -17   2    9.10    0.80
   1  17   2    9.50    0.70
  -2 -17  -2   14.30    0.90
  -2 -17  -2   13.40    1.00
   2 -17   2   12.30    1.00
   2 -17   2   12.60    1.00
   3 -17   2    8.90    1.00
  -3 -17  -2    7.90    0.80
   3 -17   2    9.60    1.00
  -3 -17  -2    8.40    0.80
  -4 -17  -2   73.99    3.30
   4 -17   2   71.59    3.40
  -4 -17  -2   73.99    3.30
   4 -17   2   69.29    3.50
  -5 -17  -2   23.40    1.50
  -5 -17  -2   23.30    1.40
   5 -17   2   20.70    1.50
  -6 -17  -2    1.40    0.50
   6 -17   2    1.60    0.60
  -6 -17  -2    1.00    0.60
   7 -17   2    1.40    0.60
  -7 -17  -2    1.70    0.70
  -7 -17  -2    1.40    0.60
  -8 -17  -2    1.60    0.70
  -8 -17  -2    2.60    0.70
   8 -17   2    2.60    0.80
   9 -17   2    1.30    0.70
  -9 -17  -2    1.60    0.70
  -9 -17  -2    0.80    0.70
 -10 -17  -2    0.10    0.70
 -10 -18   2   -0.40    0.80
  -9 -18   2   -0.10    0.70
  -9  18   2   -0.20    0.50
  -8 -18   2    1.40    0.80
  -8  18   2    1.00    0.70
  -7 -18   2    0.30    0.60
  -7  18   2   -0.50    0.40
  -6 -18   2    2.40    0.70
  -6  18   2    1.80    0.60
  -5 -18   2    3.40    0.70
  -5  18   2    2.10    0.60
  -4 -18   2    0.30    0.50
  -4  18   2   -0.10    0.30
  -3 -18   2   57.29    2.60
   3 -18  -2   52.39    2.90
  -3  18   2   54.69    2.70
   2 -18  -2    0.80    0.40
  -2 -18   2   -0.20    0.30
  -2 -18   2    0.30    0.30
  -2  18   2    0.50    0.30
  -1 -18   2    6.20    0.60
   1 -18  -2    5.60    0.80
  -1 -18   2    7.10    0.70
  -1  18   2    7.70    0.80
   0 -18   2   94.99    4.00
   0 -18  -2   93.29    4.20
   0 -18   2   96.59    4.10
   0  18   2   93.59    4.00
   1 -18   2   14.90    1.10
  -1 -18  -2   15.70    1.10
   1 -18   2   14.20    1.10
  -1 -18  -2   15.20    0.90
   1  18   2   16.30    0.90
   2 -18   2    2.80    0.60
  -2 -18  -2    2.20    0.40
   2 -18   2    2.30    0.60
  -2 -18  -2    2.90    0.50
  -3 -18  -2   33.90    1.80
  -3 -18  -2   32.30    1.80
   3 -18   2   33.70    2.00
   3 -18   2   33.70    1.90
   4 -18   2   42.10    2.40
  -4 -18  -2   43.10    2.30
   4 -18   2   43.70    2.30
  -4 -18  -2   44.30    2.20
  -5 -18  -2    0.60    0.50
   5 -18   2    0.30    0.50
  -5 -18  -2    0.10    0.40
  -6 -18  -2    6.70    0.90
  -6 -18  -2    8.20    1.00
   6 -18   2    7.20    1.00
   7 -18   2    0.70    0.60
  -7 -18  -2    0.00    0.50
  -7 -18  -2    0.30    0.50
  -8 -18  -2    1.90    0.70
  -8 -18  -2    2.90    0.80
   8 -18   2    1.60    0.70
   9 -18   2    0.40    0.70
  -9 -18  -2    0.80    0.60
  -9 -18  -2    1.20    0.70
 -10 -18  -2    3.90    1.00
 -10 -19   2    0.20    0.90
  -9 -19   2    1.20    0.80
  -9  19   2    1.40    0.70
  -8 -19   2    1.20    0.80
  -8  19   2    0.10    0.60
  -7 -19   2    3.30    0.80
  -7  19   2    2.40    0.70
  -6 -19   2    5.30    0.90
  -6  19   2    5.90    0.90
  -5 -19   2   12.20    1.10
  -5  19   2   10.00    1.20
   4 -19  -2   10.40    1.30
  -4 -19   2   12.40    1.10
  -4  19   2   11.40    1.20
   3 -19  -2   15.10    1.40
  -3 -19   2   15.90    1.10
  -3  19   2   13.70    1.10
  -2 -19   2    1.20    0.50
  -2 -19   2    1.70    0.40
   2 -19  -2    1.30    0.50
  -2  19   2    0.80    0.40
  -1 -19   2    1.00    0.40
   1 -19  -2    2.00    0.50
  -1 -19   2    2.30    0.40
  -1  19   2    1.40    0.40
   0 -19   2   42.70    2.10
   0 -19  -2   39.00    2.10
   0 -19   2   38.90    2.00
   0  19   2   40.50    2.00
  -1 -19  -2    6.40    0.80
   1 -19   2    9.40    0.90
  -1 -19  -2    8.10    0.70
   1 -19   2    7.50    0.80
   1  19   2    7.50    0.60
  -2 -19  -2   11.70    1.00
   2 -19   2   13.90    1.00
  -2 -19  -2   14.50    0.90
   2 -19   2   12.40    1.10
   3 -19   2   57.29    2.80
   3 -19   2   57.19    3.00
  -3 -19  -2   58.69    2.80
   4 -19   2   27.60    1.80
  -4 -19  -2   23.30    1.50
   4 -19   2   22.50    1.60
  -4 -19  -2   25.10    1.50
  -5 -19  -2   -0.90    0.30
  -5 -19  -2   -0.40    0.40
   5 -19   2   -0.40    0.30
  -6 -19  -2    1.40    0.60
   6 -19   2    1.20    0.50
  -6 -19  -2    0.80    0.50
  -7 -19  -2    0.00    0.50
  -7 -19  -2   -0.30    0.50
   7 -19   2    0.00    0.40
   8 -19   2    1.20    0.60
  -8 -19  -2    1.30    0.60
  -8 -19  -2    1.30    0.70
  -9 -19  -2    0.50    0.70
   9 -19   2    0.20    0.60
  -9 -19  -2   -0.40    0.60
 -10 -19  -2    1.60    0.80
 -10 -20   2   -1.00    0.70
  -9 -20   2    0.40    0.70
  -9  20   2    1.10    0.70
  -8 -20   2   -0.10    0.60
  -8  20   2    0.00    0.60
  -7 -20   2    1.70    0.70
  -7  20   2    0.50    0.50
  -6 -20   2    1.20    0.60
  -6  20   2   -0.20    0.40
  -5 -20   2   20.10    1.40
  -5  20   2   22.60    1.60
  -4 -20   2   35.70    2.00
   4 -20  -2   34.60    2.30
  -4  20   2   39.50    2.20
  -3 -20   2    6.30    0.80
   3 -20  -2    6.70    1.00
  -3  20   2    6.70    0.90
   2 -20  -2    1.80    0.60
  -2 -20   2    1.50    0.50
  -2  20   2    1.80    0.50
  -1 -20   2   -0.20    0.20
  -1 -20   2   -0.20    0.30
   1 -20  -2   -0.40    0.30
  -1  20   2   -0.10    0.30
   0 -20  -2   11.60    1.20
   0 -20   2   11.80    0.90
   0 -20   2   13.60    1.00
   0  20   2   12.20    0.90
   1 -20   2   12.00    1.00
   1 -20   2   11.30    1.00
  -1 -20  -2   13.10    1.00
   1  20   2   12.20    0.80
   2 -20   2    0.50    0.40
  -2 -20  -2    0.60    0.40
   2 -20   2   -0.10    0.30
  -2 -20  -2   -0.20    0.30
   3 -20   2    0.80    0.40
   3 -20   2    0.10    0.50
  -3 -20  -2    0.50    0.30
  -3 -20  -2    0.40    0.40
   4 -20   2    7.90    1.00
  -4 -20  -2   10.10    1.00
   4 -20   2    9.50    1.20
  -4 -20  -2    9.60    1.00
   5 -20   2    1.50    0.60
  -5 -20  -2    2.10    0.60
  -5 -20  -2    1.60    0.50
  -6 -20  -2    0.10    0.50
  -6 -20  -2    0.80    0.50
   6 -20   2    1.10    0.50
  -7 -20  -2    3.90    0.80
  -7 -20  -2    5.70    1.00
   7 -20   2    6.10    1.00
   8 -20   2    0.70    0.60
  -8 -20  -2    0.50    0.60
  -8 -20  -2    0.00    0.50
  -9 -20  -2    5.20    1.00
   9 -20   2    4.10    1.00
  -9 -20  -2    5.50    1.10
 -10 -20  -2    3.30    1.00
 -10 -21   2   -0.30    0.90
  -9 -21   2   -0.30    0.70
  -8 -21   2    0.00    0.70
  -8  21   2    1.50    0.70
  -7 -21   2    1.00    0.60
  -7  21   2    0.30    0.50
  -6 -21   2   -0.20    0.50
  -6  21   2    0.50    0.50
  -5 -21   2    0.70    0.50
  -5  21   2    0.30    0.40
   4 -21  -2   21.00    1.80
  -4 -21   2   18.50    1.40
  -4  21   2   17.30    1.40
   3 -21  -2    5.90    1.00
  -3 -21   2    7.40    0.90
  -3  21   2    7.50    0.90
  -2 -21   2    2.20    0.60
   2 -21  -2    1.90    0.60
  -2  21   2    2.80    0.60
   1 -21  -2    5.70    0.90
  -1 -21   2    5.40    0.70
  -1 -21   2    4.90    0.70
  -1  21   2    6.20    0.70
   0 -21   2    2.00    0.50
   0 -21   2    1.50    0.40
   0 -21  -2    1.30    0.50
   0  21   2    1.10    0.40
   1 -21   2    1.10    0.50
  -1 -21  -2    1.20    0.50
   1 -21   2    1.20    0.40
   2 -21   2   19.10    1.30
  -2 -21  -2   18.90    1.30
   2 -21   2   20.20    1.40
  -2 -21  -2   16.80    1.20
   3 -21   2    5.00    0.90
  -3 -21  -2    3.60    0.60
   3 -21   2    3.30    0.70
  -3 -21  -2    5.10    0.70
   4 -21   2    1.60    0.70
  -4 -21  -2    1.80    0.60
  -4 -21  -2    1.80    0.50
   4 -21   2    1.80    0.60
  -5 -21  -2    0.10    0.40
  -5 -21  -2    0.00    0.40
   5 -21   2    0.40    0.50
  -6 -21  -2    1.50    0.60
  -6 -21  -2    2.80    0.70
   6 -21   2    1.20    0.60
   7 -21   2    1.10    0.60
  -7 -21  -2    1.00    0.60
  -7 -21  -2    1.70    0.60
  -8 -21  -2    4.60    1.00
  -8 -21  -2    5.80    1.00
   8 -21   2    6.60    1.10
  -9 -21  -2    3.80    0.90
  -9 -21  -2    3.60    1.00
 -10 -21  -2    2.20    0.90
 -10 -22   2   -0.80    0.80
  -9 -22   2    0.00    0.70
  -8 -22   2    0.10    0.60
  -8  22   2   -0.40    0.50
  -7 -22   2   -0.30    0.60
  -7  22   2    0.00    0.50
  -6 -22   2   10.30    1.20
  -6  22   2    9.40    1.20
  -5 -22   2    0.80    0.60
  -5  22   2    1.30    0.50
  -4 -22   2    0.00    0.40
   4 -22  -2    1.00    0.70
  -4  22   2   -0.10    0.40
   3 -22  -2    0.90    0.60
  -3 -22   2    0.20    0.40
  -3  22   2    0.20    0.40
  -2 -22   2   29.20    1.70
   2 -22  -2   26.80    1.90
  -2  22   2   29.20    1.70
   1 -22  -2   15.30    1.30
  -1 -22   2   15.30    1.00
  -1 -22   2   15.40    1.20
  -1  22   2   14.50    1.10
   0 -22   2   30.10    1.70
   0 -22  -2   28.10    1.80
   0 -22   2   27.40    1.60
   0  22   2   28.10    1.60
   1 -22   2   23.70    1.60
  -1 -22  -2   21.80    1.50
   1 -22   2   22.10    1.40
   2 -22   2   39.60    2.20
   2 -22   2   36.50    2.00
  -2 -22  -2   35.80    2.00
  -3 -22  -2    3.10    0.60
   3 -22   2    3.10    0.70
  -3 -22  -2    4.20    0.70
   3 -22   2    3.10    0.70
   4 -22   2    6.10    0.90
  -4 -22  -2    5.00    0.80
  -4 -22  -2    5.20    0.80
   4 -22   2    5.70    1.00
  -5 -22  -2    0.40    0.50
   5 -22   2    1.00    0.50
  -5 -22  -2    0.40    0.50
   6 -22   2    6.10    1.00
  -6 -22  -2    6.30    0.90
  -6 -22  -2    5.60    0.90
  -7 -22  -2    0.60    0.60
  -7 -22  -2    0.70    0.60
   7 -22   2    0.80    0.60
   8 -22   2    1.10    0.60
  -8 -22  -2    1.50    0.70
  -8 -22  -2    0.80    0.60
  -9 -22  -2    0.40    0.70
  -9 -22  -2    0.10    0.60
  -9 -23   2    0.30    0.80
  -8 -23   2   -0.30    0.60
  -8  23   2    0.10    0.50
  -7 -23   2    0.70    0.60
  -7  23   2    0.80    0.60
  -6 -23   2    0.50    0.50
  -6  23   2    0.70    0.50
  -5 -23   2    0.00    0.50
  -5  23   2   -0.10    0.40
   4 -23  -2    1.80    0.80
  -4 -23   2    1.50    0.60
  -4  23   2    1.90    0.60
   3 -23  -2   -0.80    0.40
  -3 -23   2   -0.50    0.40
  -3  23   2    0.10    0.40
  -2 -23   2    0.20    0.40
   2 -23  -2    0.30    0.50
  -2  23   2    0.10    0.40
   1 -23  -2    7.80    1.00
  -1 -23   2    7.80    0.90
  -1  23   2    9.40    0.90
   0 -23  -2    0.50    0.50
   0 -23   2    1.80    0.60
   0 -23   2    1.20    0.40
   0  23   2    1.30    0.40
   1 -23   2   16.50    1.20
  -1 -23  -2   13.80    1.20
   1 -23   2   15.50    1.20
   2 -23   2   36.40    2.10
   2 -23   2   35.60    2.20
  -2 -23  -2   38.10    2.10
  -3 -23  -2    9.20    1.00
   3 -23   2    9.10    1.20
   3 -23   2    8.40    1.00
   4 -23   2    4.80    0.90
  -4 -23  -2    4.30    0.70
  -4 -23  -2    4.30    0.70
   4 -23   2    3.40    0.80
  -5 -23  -2    1.90    0.60
  -5 -23  -2    1.40    0.60
   5 -23   2    0.70    0.50
  -6 -23  -2    1.70    0.60
   6 -23   2    1.30    0.60
  -6 -23  -2    1.30    0.60
   7 -23   2   -0.40    0.50
  -7 -23  -2    0.80    0.60
  -7 -23  -2    0.40    0.60
  -8 -23  -2    5.00    1.00
   8 -23   2    4.90    1.00
  -8 -23  -2    3.70    0.80
  -9 -23  -2    0.80    0.70
  -9 -23  -2    2.00    0.80
  -9 -24   2    0.70    0.80
  -8 -24   2    1.70    0.80
  -7 -24   2   -1.00    0.50
  -7  24   2    0.20    0.50
  -6 -24   2    1.70    0.70
  -6  24   2    0.20    0.60
  -5 -24   2   -0.40    0.50
  -5  24   2    0.20    0.50
  -4 -24   2    0.70    0.50
   4 -24  -2    1.70    0.70
  -4  24   2    1.40    0.60
   3 -24  -2   20.30    1.80
  -3 -24   2   22.00    1.40
  -3  24   2   18.30    1.40
   2 -24  -2   33.10    2.20
  -2 -24   2   36.00    1.90
  -2  24   2   32.80    1.90
  -1 -24   2   40.20    2.20
   1 -24  -2   42.70    2.40
  -1  24   2   39.00    2.10
   0 -24   2    1.70    0.60
   0 -24   2    2.00    0.50
   0 -24  -2    1.80    0.60
   1 -24   2   10.90    1.10
  -1 -24  -2    9.40    1.10
   1 -24   2    9.60    1.10
  -2 -24  -2   52.99    2.70
   2 -24   2   51.79    2.70
   2 -24   2   53.19    2.90
   3 -24   2    5.80    0.90
  -3 -24  -2    6.40    0.90
   3 -24   2    7.90    1.10
  -4 -24  -2   -0.30    0.40
  -4 -24  -2   -0.10    0.30
   4 -24   2    0.20    0.60
   4 -24   2    0.40    0.50
  -5 -24  -2    1.10    0.50
  -5 -24  -2   -0.10    0.50
   5 -24   2    0.10    0.50
  -6 -24  -2    0.90    0.50
   6 -24   2    0.40    0.50
  -6 -24  -2    0.40    0.50
  -7 -24  -2    0.40    0.50
  -7 -24  -2    0.10    0.60
   7 -24   2    0.20    0.60
  -8 -24  -2    1.20    0.70
  -8 -24  -2    1.00    0.70
  -9 -24  -2   -0.90    0.60
  -9 -24  -2    0.60    0.70
  -9 -25   2   -0.30    0.70
  -8 -25   2    0.90    0.80
  -7 -25   2    0.70    0.70
  -7  25   2    0.20    0.50
  -6 -25   2    1.80    0.70
  -6  25   2    0.60    0.60
  -5 -25   2    2.20    0.70
  -5  25   2    2.70    0.70
  -4 -25   2   -0.40    0.50
   4 -25  -2   -0.20    0.60
  -4  25   2    0.30    0.40
   3 -25  -2    4.30    1.00
  -3 -25   2    5.80    0.80
  -3  25   2    6.60    0.90
   2 -25  -2   21.40    1.70
  -2 -25   2   20.60    1.40
  -2  25   2   20.40    1.50
   1 -25  -2    1.10    0.60
  -1 -25   2    1.70    0.60
  -1  25   2    0.20    0.30
   0 -25  -2    4.70    0.90
   0 -25   2    4.70    0.80
   0 -25   2    5.70    0.80
  -1 -25  -2    3.20    0.70
   1 -25   2    4.30    0.80
   1 -25   2    3.20    0.60
   2 -25   2    0.40    0.50
  -2 -25  -2   -0.20    0.40
   2 -25   2    0.10    0.40
   3 -25   2   -0.10    0.50
  -3 -25  -2    0.80    0.50
   3 -25   2   -0.30    0.40
  -4 -25  -2    3.40    0.70
   4 -25   2    3.10    0.90
   4 -25   2    3.90    0.80
  -5 -25  -2    0.80    0.50
  -5 -25  -2    0.50    0.50
   5 -25   2    0.10    0.70
   5 -25   2    0.40    0.50
  -6 -25  -2    4.40    0.90
  -6 -25  -2    3.10    0.80
   6 -25   2    3.30    0.80
  -7 -25  -2    1.00    0.60
  -7 -25  -2   -0.10    0.60
   7 -25   2    1.10    0.60
  -8 -25  -2   -0.40    0.60
  -8 -25  -2    0.00    0.60
  -9 -25  -2   -0.60    0.60
  -9 -25  -2   -0.40    0.70
  -8 -26   2    0.40    0.70
  -7 -26   2   -0.20    0.60
  -7  26   2    1.40    0.80
  -6 -26   2    3.70    0.80
  -6  26   2    2.70    0.80
  -5 -26   2    3.30    0.80
  -5  26   2    1.60    0.70
  -4 -26   2    0.20    0.50
   4 -26  -2   -0.10    0.50
  -4  26   2    0.70    0.50
   3 -26  -2   -0.40    0.50
  -3 -26   2   -0.10    0.40
  -3  26   2   -0.50    0.40
  -2 -26   2    0.80    0.50
   2 -26  -2    0.60    0.60
  -2  26   2    0.70    0.50
   1 -26  -2    0.10    0.50
  -1 -26   2    0.30    0.50
  -1  26   2    0.20    0.30
   0 -26  -2   22.80    1.70
   0 -26   2   22.60    1.60
   0 -26   2   23.50    1.50
   1 -26   2    0.90    0.50
  -1 -26  -2    0.90    0.50
   1 -26   2    0.00    0.50
   2 -26   2    1.30    0.60
  -2 -26  -2    1.20    0.60
   2 -26   2    1.30    0.60
  -3 -26  -2    1.00    0.50
   3 -26   2    0.90    0.70
   3 -26   2    0.10    0.50
   4 -26   2    0.10    0.60
  -4 -26  -2    0.30    0.50
   4 -26   2   -0.10    0.50
   5 -26   2    2.10    0.90
  -5 -26  -2    1.40    0.60
   5 -26   2    0.70    0.60
   6 -26   2    5.20    1.00
  -6 -26  -2    2.50    0.80
  -6 -26  -2    5.00    0.90
  -7 -26  -2   -0.30    0.50
  -7 -26  -2    0.60    0.60
   7 -26   2   -0.20    0.50
  -8 -26  -2   -0.40    0.60
  -8 -26  -2    0.30    0.70
  -9 -26  -2   -0.50    0.60
  -9 -26  -2    1.10    0.80
  -8 -27   2    0.50    0.70
  -7 -27   2   -0.30    0.60
  -6 -27   2    1.20    0.70
  -6  27   2    1.50    0.70
  -5 -27   2   -0.30    0.50
  -5  27   2   -0.30    0.50
   4 -27  -2    6.20    1.30
  -4 -27   2    5.00    0.80
  -4  27   2    4.80    0.90
  -3 -27   2    0.20    0.50
   3 -27  -2    0.10    0.60
  -3  27   2    0.50    0.50
   2 -27  -2    5.40    1.10
  -2 -27   2    7.00    0.90
  -2  27   2    5.50    0.90
   1 -27  -2   16.00    1.60
  -1 -27   2   14.60    1.30
   0 -27   2    1.90    0.60
   0 -27  -2    1.00    0.60
   1 -27   2    3.40    0.90
  -1 -27  -2    4.40    0.80
   1 -27   2    5.10    0.80
   2 -27   2   10.80    1.30
  -2 -27  -2    8.90    1.10
   2 -27   2    9.90    1.10
   3 -27   2    0.00    0.40
   3 -27   2    0.70    0.70
  -3 -27  -2    0.70    0.50
   4 -27   2    1.00    0.80
   4 -27   2    2.30    0.70
  -4 -27  -2    2.00    0.60
   5 -27   2    0.00    0.50
   5 -27   2   -0.30    0.70
  -5 -27  -2   -0.20    0.50
  -6 -27  -2   -0.20    0.50
   6 -27   2   -0.50    0.50
  -7 -27  -2    0.40    0.60
  -7 -27  -2    0.90    0.70
  -8 -27  -2    1.70    0.80
  -8 -27  -2    2.20    0.80
  -8 -28   2    0.80    0.80
  -7 -28   2    2.10    0.80
  -6 -28   2    1.40    0.70
  -6  28   2    1.40    0.70
  -5 -28   2    0.40    0.60
  -5  28   2    0.10    0.50
   4 -28  -2   -0.10    0.70
  -4 -28   2   -0.20    0.50
  -4  28   2    0.10    0.50
   3 -28  -2    0.70    0.70
  -3 -28   2    2.80    0.70
  -3  28   2    2.10    0.70
   2 -28  -2    3.40    0.90
  -2 -28   2    2.80    0.70
  -2  28   2    3.30    0.70
  -1 -28   2    2.20    0.70
   1 -28  -2    0.60    0.60
   0 -28  -2    6.50    1.00
   0 -28   2    4.90    0.90
   1 -28   2    8.30    1.10
   1 -28   2    7.20    1.00
  -1 -28  -2    5.60    1.00
   2 -28   2    2.20    0.70
  -2 -28  -2    1.10    0.60
   2 -28   2    0.40    0.50
   3 -28   2    2.20    0.70
  -3 -28  -2    2.60    0.70
   3 -28   2    3.30    0.90
  -4 -28  -2    1.30    0.60
   4 -28   2    1.50    0.80
   4 -28   2    0.90    0.60
  -5 -28  -2    1.20    0.60
   5 -28   2    0.90    0.70
   5 -28   2    2.40    0.90
  -6 -28  -2   -0.20    0.50
   6 -28   2    0.90    0.60
  -7 -28  -2    0.30    0.60
  -8 -28  -2   -0.50    0.70
  -8 -28  -2    0.20    0.70
  -7 -29   2    2.60    0.90
  -6 -29   2    1.60    0.70
  -6  29   2    1.50    0.70
  -5 -29   2    1.60    0.70
  -5  29   2    1.80    0.70
   4 -29  -2    0.60    0.70
  -4 -29   2    0.90    0.60
  -4  29   2    0.00    0.50
   3 -29  -2    3.10    1.00
  -3 -29   2    3.10    0.70
  -3  29   2    1.50    0.60
  -2 -29   2    0.90    0.60
   2 -29  -2    1.30    0.70
  -2  29   2    1.10    0.60
   1 -29  -2   29.00    2.20
  -1 -29   2   29.10    1.90
   0 -29  -2   50.39    2.90
   0 -29   2   45.90    2.70
  -1 -29  -2   13.80    1.50
   1 -29   2   18.20    1.60
  -2 -29  -2    0.90    0.60
   2 -29   2    2.30    0.80
   2 -29   2    1.70    0.60
  -3 -29  -2    2.50    0.70
   3 -29   2    2.00    0.70
   3 -29   2    2.80    0.90
   4 -29   2    3.30    1.00
   4 -29   2    3.00    0.80
  -4 -29  -2    2.80    0.80
  -5 -29  -2    2.90    0.80
   5 -29   2    2.90    1.00
   5 -29   2    3.00    0.90
   6 -29   2   -0.20    0.60
  -6 -29  -2    0.10    0.60
  -7 -29  -2   -0.60    0.60
  -8 -29  -2   -0.50    0.70
  -7 -30   2    2.80    0.90
  -6 -30   2    2.70    0.80
  -5 -30   2   -0.20    0.50
  -5  30   2    0.90    0.60
  -4 -30   2   -0.30    0.50
   4 -30  -2    0.20    0.70
  -4  30   2    0.00    0.50
  -3 -30   2    0.70    0.60
   3 -30  -2    0.30    0.70
  -3  30   2    0.20    0.50
  -2 -30   2    0.80    0.60
   2 -30  -2    1.10    0.80
  -1 -30   2    0.90    0.60
   1 -30  -2    0.00    0.60
   0 -30  -2    1.60    0.70
   0 -30   2    2.70    0.80
   1 -30   2    6.30    1.10
  -1 -30  -2    7.10    1.10
  -2 -30  -2    0.50    0.50
   2 -30   2   -0.10    0.50
   2 -30   2    0.10    0.50
   3 -30   2    3.00    0.80
   3 -30   2    2.70    0.90
  -3 -30  -2    2.50    0.80
   4 -30   2    0.30    0.60
   4 -30   2   -0.10    0.70
  -4 -30  -2    0.30    0.60
  -5 -30  -2    0.40    0.60
   5 -30   2   -0.70    0.50
  -6 -30  -2    0.30    0.60
  -7 -30  -2    1.50    0.70
  -7 -31   2    0.60    0.70
  -6 -31   2    0.70    0.70
  -5 -31   2    0.40    0.60
  -5  31   2   -0.30    0.60
   4 -31  -2   -0.40    0.70
  -4 -31   2   -0.20    0.60
  -4  31   2    0.50    0.60
  -3 -31   2   -0.40    0.50
   3 -31  -2    0.70    0.70
  -3  31   2    0.70    0.60
   2 -31  -2    0.10    0.70
  -2 -31   2    1.90    0.70
  -1 -31   2    0.20    0.60
   1 -31  -2   -0.60    0.60
   0 -31   2    0.60    0.60
   0 -31  -2    0.30    0.60
  -1 -31  -2    1.10    0.70
   1 -31   2    0.50    0.60
  -2 -31  -2   -0.30    0.50
   2 -31   2    0.40    0.70
   2 -31   2    0.20    0.50
   3 -31   2    0.50    0.70
  -3 -31  -2    2.10    0.70
   3 -31   2   -0.50    0.50
   4 -31   2    6.10    1.10
  -4 -31  -2    4.60    0.90
   4 -31   2    3.70    1.10
   5 -31   2   -0.40    0.50
  -5 -31  -2    0.20    0.50
  -6 -31  -2   -0.50    0.50
  -7 -31  -2    0.70    0.70
  -6 -32   2   -0.20    0.60
  -5 -32   2    1.00    0.70
  -5  32   2    0.30    0.60
   4 -32  -2    0.00    0.70
  -4 -32   2   -0.20    0.60
  -4  32   2    0.70    0.60
  -3 -32   2    6.90    1.10
   3 -32  -2    4.20    1.10
  -3  32   2    5.10    0.90
   2 -32  -2    0.90    0.80
  -2 -32   2    0.40    0.60
  -1 -32   2    0.20    0.60
   1 -32  -2    2.10    0.80
   0 -32   2    2.00    0.80
   0 -32  -2    2.30    0.80
  -1 -32  -2    0.20    0.60
   1 -32   2   -0.20    0.60
   2 -32   2   -0.20    0.60
  -2 -32  -2    1.00    0.70
  -3 -32  -2   -0.10    0.60
   3 -32   2    0.30    0.70
   3 -32   2   -0.70    0.50
   4 -32   2    0.40    0.80
   4 -32   2   -0.30    0.60
  -4 -32  -2    0.10    0.60
  -5 -32  -2    1.30    0.70
  -6 -32  -2   -0.40    0.60
  -5 -33   2    3.00    0.90
   4 -33  -2    1.60    1.00
  -4 -33   2    1.80    0.70
  -4  33   2    1.50    0.70
   3 -33  -2    0.40    0.80
  -3 -33   2   -0.30    0.50
   2 -33  -2    1.90    0.90
  -2 -33   2    3.40    0.90
   1 -33  -2    0.80    0.70
  -1 -33   2   -0.10    0.60
   0 -33   2    0.40    0.60
   0 -33  -2    0.70    0.70
   1 -33   2    0.50    0.60
  -1 -33  -2    0.70    0.60
  -2 -33  -2    0.80    0.70
   2 -33   2   -0.50    0.60
   3 -33   2    5.00    1.00
  -3 -33  -2    4.50    1.00
   3 -33   2    4.40    1.20
  -4 -33  -2    0.10    0.60
   4 -33   2   -0.10    0.80
   4 -33   2   -0.20    0.60
  -5 -33  -2    0.60    0.70
  -6 -33  -2    0.30    0.70
  -5 -34   2    1.00    0.70
   4 -34  -2    3.50    1.20
  -4 -34   2    1.90    0.80
  -4  34   2    1.90    0.80
   3 -34  -2    6.20    1.40
  -3 -34   2    4.80    1.00
   2 -34  -2    4.10    1.10
  -2 -34   2    2.40    0.80
  -1 -34   2    0.50    0.70
   1 -34  -2    0.90    0.70
   0 -34   2   -0.40    0.60
   0 -34  -2    0.80    0.70
  -1 -34  -2    2.30    0.90
   1 -34   2    2.30    0.90
   2 -34   2    3.50    1.00
  -2 -34  -2    3.00    0.90
   3 -34   2    4.50    1.10
   3 -34   2    5.40    1.10
  -3 -34  -2    5.40    1.10
   4 -34   2    0.80    0.90
  -4 -34  -2    0.30    0.70
  -5 -34  -2    2.20    0.80
   4 -35  -2    2.00    1.10
  -4 -35   2    2.00    0.80
   3 -35  -2    2.60    1.10
  -3 -35   2    2.10    0.80
  -2 -35   2    1.80    0.90
   2 -35  -2    1.20    0.90
   1 -35  -2    0.80    0.80
  -1 -35   2    1.60    0.80
   0 -35  -2   -0.70    0.50
   0 -35   2   -0.20    0.70
   1 -35   2    1.10    0.70
  -1 -35  -2   -0.10    0.60
   2 -35   2    2.00    0.90
  -2 -35  -2    0.40    0.70
   3 -35   2    1.30    0.90
  -3 -35  -2    1.10    0.70
   4 -35   2    2.80    1.10
  -4 -35  -2    0.90    0.70
   4 -36  -2    1.30    1.00
  -4 -36   2    0.90    0.70
  -3 -36   2    0.80    0.70
   3 -36  -2   -1.30    0.70
  -2 -36   2    0.20    0.70
   2 -36  -2    0.20    0.80
  -1 -36   2    0.20    0.70
   1 -36  -2    0.60    0.80
   0 -36  -2    0.60    0.70
   0 -36   2    1.70    0.90
   1 -36   2    0.60    0.80
  -1 -36  -2    0.00    0.60
   2 -36   2    0.90    0.90
  -2 -36  -2    0.00    0.70
  -3 -36  -2    1.40    0.80
   3 -36   2   -0.20    0.80
  -3 -37   2    0.60    0.70
  -2 -37   2    0.40    0.70
   2 -37  -2    0.00    0.80
   1 -37  -2    0.10    0.70
  -1 -37   2    0.80    0.80
   0 -37   2    1.50    0.80
   0 -37  -2    0.30    0.70
   1 -37   2    0.20    0.80
  -1 -37  -2    0.10    0.70
  -2 -37  -2    0.30    0.70
   2 -37   2    1.20    0.90
   3 -37   2    0.60    0.90
  -1 -38   2    0.50    0.80
   0 -38   2    0.60    0.80
   1 -38   2    0.00    0.70
   2 -38   2    0.10    0.90
   3 -38   2    0.30    0.90
 -12   0   3    0.40    1.00
 -11   0   3   -0.30    0.80
 -10   0   3   -0.40    0.70
  -9   0   3    0.10    0.60
  -8   0   3   -0.10    0.50
  -8   0   3    0.70    0.40
  -7   0   3    0.10    0.50
  -7   0   3    0.30    0.40
  -6   0   3    0.10    0.40
  -6   0   3    0.00    0.30
  -5   0   3    0.40    0.30
  -4   0   3    0.70    0.20
  -3   0   3    0.10    0.20
  -2   0   3    0.10    0.10
  -1   0   3    0.10    0.10
   0   0   3   -0.20    0.20
   0   0  -3   -0.10    0.20
  -1   0  -3    0.00    0.10
   1   0   3    0.00    0.10
   2   0   3   -0.20    0.10
  -2   0  -3    0.20    0.20
  -3   0  -3    0.10    0.10
  -3   0  -3   -0.10    0.20
   3   0   3   -0.10    0.10
  -4   0  -3    0.00    0.20
  -4   0  -3    0.10    0.20
   4   0   3    0.10    0.20
  -5   0  -3    0.00    0.20
  -5   0  -3    0.10    0.30
   5   0   3   -0.10    0.20
  -6   0  -3   -0.10    0.30
   6   0   3    0.20    0.30
  -6   0  -3    0.00    0.30
   7   0   3    0.30    0.30
  -7   0  -3   -0.10    0.30
  -8   0  -3    0.20    0.40
  -9   0  -3    0.30    0.50
 -10   0  -3    0.10    0.50
 -11   0  -3    0.80    0.70
 -12   0  -3    0.80    0.80
 -12  -1   3    0.10    1.00
 -12   1   3    0.40    1.00
 -11  -1   3    5.80    1.30
 -11   1   3    4.60    1.30
 -10  -1   3   -0.20    0.70
 -10   1   3    1.20    0.80
  -9  -1   3    0.40    0.70
  -9   1   3   -0.20    0.60
  -8  -1   3   -0.10    0.50
  -8   1   3    0.60    0.60
  -8   1   3    0.20    0.40
  -7  -1   3    2.50    0.50
  -7  -1   3    2.80    0.80
  -7   1   3    2.50    0.50
  -7   1   3    2.50    0.70
  -6  -1   3   -0.40    0.20
  -6  -1   3   -0.50    0.40
  -6   1   3    0.10    0.30
  -5  -1   3   90.09    3.80
  -5   1   3   87.19    3.80
  -4  -1   3   25.30    1.60
  -4  -1   3   28.60    1.40
  -4   1   3   29.30    1.50
  -3  -1   3    0.10    0.20
  -3   1   3    0.10    0.20
  -2  -1   3   15.60    0.90
  -2   1   3   14.60    0.80
  -1  -1   3    4.10    0.40
  -1   1   3    4.30    0.40
   0  -1  -3  108.19    4.20
   0  -1   3  103.09    4.20
   0   1   3  102.39    4.20
   0   1  -3  105.19    4.20
  -1  -1  -3   13.50    0.80
   1  -1   3   15.10    0.80
  -1   1  -3   14.80    0.80
   1   1   3   12.80    0.70
   2  -1   3   11.90    0.70
  -2  -1  -3   12.20    0.70
   2   1   3    9.50    0.60
  -2   1  -3   11.80    0.70
   3  -1   3   13.90    0.80
  -3  -1  -3   12.90    0.80
  -3  -1  -3   12.40    0.70
  -3   1  -3   12.90    0.80
   3   1   3   13.30    0.80
  -4  -1  -3    8.20    0.70
  -4  -1  -3    7.70    0.60
  -4   1  -3    6.10    0.50
  -4   1  -3    7.10    0.60
   4   1   3    7.00    0.60
  -5  -1  -3    0.50    0.30
  -5  -1  -3    0.80    0.30
   5  -1   3    0.10    0.20
   5   1   3    0.50    0.30
  -5   1  -3    0.40    0.30
  -5   1  -3    0.00    0.30
  -6  -1  -3   14.50    1.00
   6  -1   3   14.50    1.00
  -6  -1  -3   15.00    1.10
  -6   1  -3   13.80    1.00
  -6   1  -3   13.60    1.00
   6   1   3   14.70    1.00
  -7  -1  -3    1.60    0.50
   7  -1   3    1.90    0.50
  -7   1  -3    2.00    0.50
  -8  -1  -3    4.00    0.70
  -8   1  -3    4.60    0.80
  -9  -1  -3    6.00    0.90
  -9   1  -3    6.40    0.90
 -10  -1  -3   -0.30    0.50
 -10   1  -3    0.60    0.60
 -11  -1  -3    0.40    0.70
 -11   1  -3    1.90    0.80
 -12  -1  -3    0.80    0.80
 -12  -2   3    0.30    1.00
 -12   2   3    0.10    1.00
 -11  -2   3    2.60    1.00
 -11   2   3    2.20    1.00
 -10  -2   3    0.70    0.80
 -10   2   3   -0.50    0.70
  -9  -2   3    0.10    0.70
  -9   2   3   -0.40    0.50
  -8  -2   3   27.50    2.10
  -8   2   3   26.40    1.60
  -8   2   3   24.10    2.00
  -7  -2   3   28.50    1.60
  -7  -2   3   29.50    2.00
  -7   2   3   27.30    1.60
  -7   2   3   24.60    1.90
  -6  -2   3   14.80    1.00
  -6  -2   3   16.20    1.40
  -6   2   3   14.80    1.10
  -5  -2   3   -0.20    0.30
  -5  -2   3    0.20    0.20
  -5   2   3   -0.10    0.20
  -4  -2   3  211.48    8.60
  -4  -2   3  213.78    9.00
  -4   2   3  226.38    8.60
  -3  -2   3   20.80    1.30
  -3  -2   3   22.40    1.10
  -3   2   3   23.20    1.20
  -2  -2   3    1.70    0.30
  -2  -2   3    1.50    0.30
  -2   2   3    1.50    0.30
  -1  -2   3  205.18    8.00
  -1   2   3  203.08    8.00
   0  -2  -3   33.50    1.50
   0  -2   3   32.00    1.50
   0   2  -3   33.10    1.50
   0   2   3   33.10    1.50
   1  -2   3   26.50    1.30
  -1  -2  -3   26.40    1.30
   1   2   3   26.50    1.20
  -1   2  -3   29.10    1.30
  -2  -2  -3    2.50    0.30
   2  -2   3    2.40    0.30
   2   2   3    1.20    0.20
  -2   2  -3    2.20    0.30
  -3  -2  -3    0.10    0.20
  -3  -2  -3    0.50    0.20
   3  -2   3    0.00    0.20
  -3   2  -3    0.40    0.20
   3   2   3    0.10    0.20
  -4  -2  -3  162.78    6.90
  -4  -2  -3  182.38    7.10
   4  -2   3  179.98    7.00
  -4   2  -3  175.48    7.00
   4   2   3  185.48    6.90
  -4   2  -3  165.58    7.00
   5  -2   3    9.50    0.80
  -5  -2  -3   13.00    0.90
  -5  -2  -3   10.70    0.90
   5   2   3   13.70    0.80
  -5   2  -3   10.30    0.80
  -5   2  -3   14.20    0.90
  -6  -2  -3    0.90    0.40
  -6  -2  -3    0.70    0.40
   6  -2   3    0.00    0.20
  -6   2  -3    0.40    0.40
   6   2   3    0.40    0.30
  -6   2  -3    0.70    0.40
  -7  -2  -3    1.00    0.40
   7  -2   3    0.70    0.40
  -7   2  -3    1.60    0.50
  -8  -2  -3   -0.20    0.40
  -8   2  -3    0.50    0.40
  -9  -2  -3    0.10    0.50
  -9   2  -3    0.00    0.50
 -10  -2  -3    0.90    0.60
 -10   2  -3    1.20    0.60
 -11  -2  -3    2.50    0.80
 -11   2  -3    1.60    0.80
 -12  -2  -3    0.20    0.70
 -12  -3   3    0.10    0.90
 -12   3   3    0.40    1.00
 -11  -3   3    0.00    0.80
 -11   3   3    0.70    0.80
 -10  -3   3    0.30    0.80
 -10   3   3    0.20    0.70
  -9  -3   3    3.70    1.00
  -9   3   3    5.80    1.20
  -8  -3   3    2.20    0.80
  -8   3   3    1.10    0.60
  -8   3   3    2.70    0.60
  -7  -3   3    0.40    0.50
  -7  -3   3    0.20    0.30
  -7   3   3    0.50    0.40
  -6  -3   3  109.79    5.10
  -6  -3   3  104.29    4.50
  -6   3   3  111.79    4.70
  -5  -3   3    0.40    0.30
  -5  -3   3    0.20    0.40
  -5   3   3    0.50    0.30
  -4  -3   3    5.10    0.50
  -4  -3   3    5.30    0.80
  -4   3   3    5.80    0.60
  -3  -3   3   -0.20    0.20
  -3  -3   3    0.40    0.20
  -3   3   3   -0.10    0.20
  -2  -3   3  154.48    6.40
  -2  -3   3  156.08    6.20
  -2   3   3  158.88    6.20
  -1  -3   3   40.30    1.80
  -1   3   3   41.10    1.80
   0  -3   3   22.20    1.10
   0  -3  -3   23.80    1.10
   0  -3  -3   20.70    1.00
   0   3   3   19.20    1.00
  -1  -3  -3    5.90    0.50
   1  -3   3    4.90    0.40
   1   3   3    5.30    0.40
  -1   3  -3    4.60    0.40
  -2  -3  -3   40.30    1.70
  -2  -3  -3   44.60    1.90
   2  -3   3   44.00    1.90
   2   3   3   41.40    1.80
  -2   3  -3   43.10    1.90
   3  -3   3   12.00    0.80
  -3  -3  -3   11.30    0.80
  -3  -3  -3   13.90    0.70
  -3   3  -3   11.70    0.70
   3   3   3   10.50    0.70
  -4  -3  -3    0.30    0.20
   4  -3   3    0.20    0.20
  -4  -3  -3   -0.30    0.20
   4   3   3    0.20    0.20
  -4   3  -3    0.40    0.20
  -4   3  -3    0.40    0.30
   5  -3   3   27.40    1.50
  -5  -3  -3   26.70    1.50
  -5  -3  -3   25.60    1.40
   5   3   3   27.60    1.30
  -5   3  -3   26.40    1.40
  -5   3  -3   27.00    1.50
  -6  -3  -3    0.40    0.30
  -6  -3  -3    1.30    0.50
   6  -3   3    0.20    0.30
  -6   3  -3    0.20    0.30
  -6   3  -3    0.50    0.30
   6   3   3    0.60    0.30
   7  -3   3    0.00    0.20
  -7  -3  -3    0.60    0.40
  -7   3  -3    1.30    0.50
  -8  -3  -3    1.00    0.50
  -8   3  -3    0.50    0.50
  -9  -3  -3    0.70    0.60
  -9   3  -3    0.40    0.50
 -10  -3  -3    0.90    0.70
 -10   3  -3    1.00    0.60
 -11  -3  -3   -0.40    0.60
 -12  -3  -3    0.00    0.70
 -12  -4   3    0.40    0.90
 -12   4   3   -0.30    0.90
 -11  -4   3   -0.30    0.80
 -11   4   3    0.80    0.90
 -10  -4   3    1.00    0.80
 -10   4   3    1.40    0.90
  -9  -4   3    1.00    0.70
  -9   4   3    0.90    0.50
  -9   4   3    0.10    0.60
  -8  -4   3    0.30    0.60
  -8   4   3    1.60    0.50
  -7  -4   3    7.30    1.10
  -7   4   3    5.20    0.80
  -6  -4   3   14.30    1.50
  -6  -4   3   14.90    1.00
  -6   4   3   14.20    1.00
  -5  -4   3   17.50    1.40
  -5  -4   3   18.70    1.10
  -5   4   3   19.30    1.20
  -4  -4   3    9.10    1.00
  -4  -4   3    8.10    0.60
  -4   4   3    9.50    0.70
  -3  -4   3  314.47   12.40
  -3  -4   3  306.07   12.10
  -3   4   3  311.97   12.10
  -2  -4   3   47.70    2.20
  -2  -4   3   50.59    2.10
  -2   4   3   47.40    2.10
  -1  -4   3   19.90    1.00
  -1   4   3   21.40    1.10
   0  -4  -3   14.30    0.80
   0  -4  -3   13.70    0.80
   0  -4   3   13.20    0.80
   0   4   3   14.00    0.80
  -1  -4  -3  343.37   13.00
   1  -4   3  332.37   12.90
  -1  -4  -3  325.87   12.90
  -1   4  -3  334.97   12.90
  -2  -4  -3  147.19    5.90
   2  -4   3  144.39    5.90
  -2  -4  -3  155.38    5.80
   2   4   3  141.19    5.80
  -2   4  -3  150.58    5.90
  -3  -4  -3    2.50    0.40
   3  -4   3    2.90    0.40
  -3  -4  -3    2.70    0.30
   3   4   3    2.20    0.30
  -3   4  -3    2.60    0.40
   4  -4   3   89.89    3.70
  -4  -4  -3   87.29    3.60
  -4  -4  -3   82.79    3.70
  -4   4  -3   88.19    3.70
   4   4   3   87.49    3.50
   5  -4   3    5.10    0.60
  -5  -4  -3    4.90    0.60
  -5  -4  -3    6.30    0.70
  -5   4  -3    5.60    0.60
  -5   4  -3    6.90    0.70
   5   4   3    6.10    0.60
  -6  -4  -3    5.20    0.70
  -6  -4  -3    3.60    0.60
   6  -4   3    4.60    0.60
  -6   4  -3    3.40    0.50
  -6   4  -3    3.20    0.60
  -7  -4  -3    2.00    0.50
   7  -4   3    1.90    0.50
  -7  -4  -3    1.80    0.50
  -7   4  -3    1.30    0.50
  -8  -4  -3    2.90    0.70
  -8   4  -3    2.70    0.60
  -9  -4  -3    2.90    0.80
  -9   4  -3    2.30    0.60
 -10  -4  -3   -0.30    0.50
 -10   4  -3    0.80    0.60
 -11  -4  -3    3.70    0.90
 -12  -4  -3    0.60    0.80
 -12  -5   3    0.60    1.00
 -12   5   3    1.80    1.10
 -11  -5   3    0.00    0.90
 -11   5   3    2.00    1.00
 -10  -5   3    5.00    1.20
 -10   5   3    3.50    1.10
  -9  -5   3   12.50    1.70
  -9   5   3   12.20    1.60
  -9   5   3   14.00    1.40
  -8  -5   3    2.20    0.80
  -8   5   3    2.80    0.60
  -7  -5   3    8.10    1.20
  -7   5   3    7.90    0.90
  -6  -5   3   -0.30    0.40
  -6  -5   3   -0.10    0.30
  -6   5   3   -0.10    0.30
  -5  -5   3   46.10    2.50
  -5  -5   3   45.50    2.10
  -5   5   3   44.50    2.20
  -4  -5   3   40.50    1.90
  -4  -5   3   39.30    2.10
  -4   5   3   39.50    2.00
  -3  -5   3   31.90    1.70
  -3  -5   3   30.30    1.50
  -3   5   3   33.30    1.60
  -2  -5   3   37.50    1.80
  -2  -5   3   36.60    1.70
  -2   5   3   38.80    1.80
  -1  -5   3  269.27   10.30
  -1   5   3  261.57   10.30
   0  -5   3    5.50    0.40
   0  -5   3    5.60    0.50
   0  -5  -3    5.70    0.50
   0  -5  -3    5.30    0.40
   0   5   3    4.90    0.40
  -1  -5  -3  189.28    7.30
  -1  -5  -3  191.08    7.20
   1  -5   3  174.58    7.20
  -1   5  -3  181.28    7.20
   2  -5   3    4.40    0.50
  -2  -5  -3    4.20    0.50
  -2  -5  -3    3.90    0.30
   2   5   3    3.90    0.40
  -2   5  -3    3.30    0.40
  -3  -5  -3    6.30    0.50
  -3  -5  -3    6.30    0.60
   3  -5   3    5.60    0.60
  -3   5  -3    6.40    0.50
   3   5   3    6.00    0.40
   4  -5   3   25.10    1.30
  -4  -5  -3   24.00    1.30
  -4  -5  -3   22.40    1.20
   4   5   3   25.10    1.10
  -4   5  -3   23.60    1.30
   5  -5   3    0.70    0.30
  -5  -5  -3    1.10    0.40
  -5  -5  -3    1.10    0.40
  -5   5  -3    0.80    0.30
   5   5   3    1.60    0.30
  -6  -5  -3    1.00    0.40
   6  -5   3    1.30    0.40
  -6  -5  -3    0.60    0.40
  -6   5  -3    0.50    0.30
  -7  -5  -3   14.10    1.10
  -7  -5  -3   11.60    1.10
   7  -5   3   14.60    1.10
  -7   5  -3   15.60    1.10
  -8  -5  -3    0.50    0.50
   8  -5   3    0.30    0.40
  -8   5  -3    0.20    0.40
  -9  -5  -3   -0.20    0.50
  -9   5  -3    0.90    0.50
 -10  -5  -3    0.40    0.60
 -11  -5  -3    0.30    0.70
 -12  -5  -3    0.20    0.70
 -12  -6   3   -1.40    0.90
 -12   6   3    0.40    1.00
 -11  -6   3    0.20    0.80
 -11   6   3    0.90    0.80
 -10  -6   3    3.30    1.20
 -10   6   3    4.00    1.10
  -9  -6   3    2.40    0.90
  -9   6   3    1.50    0.60
  -8  -6   3    0.60    0.60
  -8   6   3    0.40    0.40
  -7  -6   3    7.70    1.20
  -7   6   3    8.30    1.00
  -6  -6   3   14.60    1.50
  -6  -6   3   17.60    1.10
  -6   6   3   16.50    1.20
  -5  -6   3    0.80    0.30
  -5  -6   3    0.80    0.50
  -5   6   3    0.30    0.30
  -4  -6   3    1.60    0.50
  -4  -6   3    1.40    0.30
  -4   6   3    2.40    0.40
  -3  -6   3   10.80    0.70
  -3  -6   3    9.80    0.80
  -3   6   3   11.40    0.80
  -2  -6   3   47.20    2.10
  -2  -6   3   44.00    2.20
  -2   6   3   51.09    2.20
  -1  -6   3   15.30    0.80
   1  -6  -3   15.60    0.90
  -1  -6   3   15.40    0.80
  -1   6   3   15.70    0.90
   0  -6   3   68.69    3.00
   0  -6  -3   71.99    3.00
   0  -6  -3   72.39    3.00
   0  -6   3   71.59    2.90
   0   6   3   72.59    3.00
   1  -6   3   93.49    3.90
  -1  -6  -3   92.49    3.80
  -1  -6  -3   96.19    3.90
   1   6   3   97.79    3.80
  -1   6  -3   95.59    3.80
   2  -6   3   46.60    2.20
  -2  -6  -3   53.29    2.10
  -2  -6  -3   49.00    2.20
   2   6   3   49.70    2.10
  -2   6  -3   50.89    2.20
  -3  -6  -3    8.10    0.60
   3  -6   3    7.50    0.60
  -3  -6  -3    7.60    0.50
  -3   6  -3    6.90    0.60
   3   6   3    7.30    0.50
   4  -6   3    0.00    0.20
  -4  -6  -3   -0.20    0.20
  -4  -6  -3    0.30    0.20
  -4   6  -3    0.00    0.20
   4   6   3    0.40    0.20
   5  -6   3    6.40    0.70
  -5  -6  -3    6.20    0.60
  -5  -6  -3    6.70    0.80
  -5   6  -3    7.40    0.70
   5   6   3    6.00    0.50
  -6  -6  -3    5.90    0.70
   6  -6   3    4.80    0.70
  -6  -6  -3    7.40    0.90
  -6   6  -3    5.30    0.70
  -7  -6  -3    4.70    0.70
   7  -6   3    6.10    0.80
  -7  -6  -3    4.50    0.80
  -7   6  -3    6.10    0.80
   8  -6   3   15.10    1.20
  -8  -6  -3   11.90    1.30
  -8   6  -3   13.00    1.10
  -9  -6  -3   14.00    1.50
  -9   6  -3   17.60    1.30
 -10  -6  -3    4.50    1.00
 -11  -6  -3    0.90    0.70
 -12  -7   3   -0.50    0.90
 -12   7   3    0.40    0.90
 -11  -7   3   -0.10    0.90
 -11   7   3    0.30    0.80
 -10  -7   3    5.20    1.30
 -10   7   3    2.70    1.00
  -9  -7   3   20.10    2.10
  -9   7   3   20.80    1.60
  -8  -7   3    0.50    0.60
  -8   7   3   -0.10    0.40
  -7  -7   3   11.80    1.40
  -7   7   3    9.80    1.10
  -6  -7   3   17.60    1.50
  -6   7   3   19.30    1.30
  -5  -7   3  111.29    5.00
  -5  -7   3  110.79    4.60
  -5   7   3  111.39    4.80
  -4  -7   3   61.79    2.70
  -4  -7   3   60.59    3.00
  -4   7   3   61.39    2.80
  -3  -7   3   79.79    3.40
  -3  -7   3   78.79    3.60
  -3   7   3   83.49    3.50
  -2  -7   3  119.59    5.00
  -2  -7   3  124.49    5.10
  -2   7   3  126.59    5.00
  -1  -7   3   11.80    0.70
   1  -7  -3   11.20    0.80
   1  -7  -3   11.30    0.60
  -1  -7   3   11.80    0.70
  -1   7   3   10.80    0.70
   0  -7  -3    5.20    0.50
   0  -7   3    4.80    0.50
   0  -7   3    5.30    0.40
   0  -7  -3    4.70    0.40
   0   7   3    5.80    0.40
  -1  -7  -3   82.89    3.30
   1  -7   3   82.39    3.40
   1  -7   3   73.99    3.20
  -1  -7  -3   81.99    3.30
   1   7   3   82.49    3.30
  -1   7  -3   80.49    3.30
  -2  -7  -3  228.38    8.60
   2  -7   3  223.28    8.60
  -2  -7  -3  211.78    8.60
   2  -7   3  205.08    8.60
  -2   7  -3  222.98    8.50
   2   7   3  215.98    8.40
   3  -7   3   98.79    4.20
  -3  -7  -3  100.39    4.10
  -3  -7  -3   95.49    4.20
   3   7   3  105.79    4.00
  -3   7  -3   98.49    4.10
   4  -7   3   22.10    1.30
  -4  -7  -3   21.80    1.30
  -4  -7  -3   23.00    1.20
  -4   7  -3   23.40    1.20
   4   7   3   22.80    1.10
  -5  -7  -3    6.80    0.70
  -5  -7  -3    6.50    0.80
   5  -7   3    5.70    0.70
  -5   7  -3    5.10    0.60
   6  -7   3   10.40    1.00
  -6  -7  -3   10.20    0.90
  -6  -7  -3   10.10    1.00
  -6   7  -3   10.30    0.80
  -7  -7  -3    0.90    0.50
  -7  -7  -3    2.40    0.60
   7  -7   3    3.30    0.70
  -7   7  -3    2.60    0.50
  -8  -7  -3    0.10    0.50
   8  -7   3   -0.20    0.50
  -8   7  -3    0.70    0.50
   9  -7   3    2.70    0.70
  -9  -7  -3    1.20    0.70
 -10  -7  -3   -0.20    0.60
 -11  -7  -3    0.60    0.70
 -12  -8   3    0.00    1.00
 -12   8   3    0.00    0.80
 -11  -8   3    1.70    1.10
 -11   8   3    2.70    1.00
 -10  -8   3    1.60    0.90
 -10   8   3    1.90    0.70
 -10   8   3    0.60    0.70
  -9  -8   3   -0.30    0.70
  -9   8   3    0.30    0.50
  -8  -8   3    2.20    0.80
  -8   8   3    0.80    0.50
  -7  -8   3    0.40    0.50
  -7   8   3    0.10    0.40
  -6  -8   3    0.90    0.50
  -6   8   3    0.90    0.40
  -5  -8   3    1.70    0.50
  -5  -8   3    0.20    0.30
  -5   8   3    0.70    0.40
  -4  -8   3  117.49    4.70
  -4  -8   3  118.89    5.10
  -4   8   3  109.19    4.80
  -3  -8   3   -0.10    0.20
  -3  -8   3    0.50    0.20
  -3   8   3    0.20    0.20
  -2  -8   3    4.70    0.50
  -2  -8   3    5.20    0.50
  -2   8   3    5.20    0.60
  -1  -8   3   16.30    0.90
  -1  -8   3   15.70    0.90
   1  -8  -3   15.60    1.00
   1  -8  -3   14.90    0.80
  -1   8   3   15.60    0.90
   0  -8  -3   29.80    1.50
   0  -8   3   32.70    1.40
   0  -8   3   29.60    1.40
   0   8   3   30.50    1.40
   1  -8   3   15.90    0.80
  -1  -8  -3   16.10    0.90
  -1  -8  -3   15.00    0.90
   1  -8   3   14.70    0.90
   1   8   3   15.30    0.80
   2  -8   3   49.30    2.10
  -2  -8  -3   49.50    2.10
   2  -8   3   49.20    2.20
  -2  -8  -3   48.60    2.20
   2   8   3   45.80    2.00
  -2   8  -3   46.60    2.10
  -3  -8  -3   40.10    1.90
   3  -8   3   43.40    2.00
  -3  -8  -3   45.00    2.00
   3   8   3   41.40    1.80
  -3   8  -3   42.10    1.90
  -4  -8  -3    5.70    0.70
   4  -8   3    5.00    0.60
  -4  -8  -3    5.30    0.50
  -4   8  -3    5.90    0.60
   4   8   3    5.90    0.40
   5  -8   3    2.20    0.50
  -5  -8  -3   -0.20    0.30
  -5  -8  -3    0.30    0.30
  -5   8  -3   -0.20    0.20
  -6  -8  -3    7.10    0.90
   6  -8   3    8.10    0.90
  -6  -8  -3    7.70    0.80
  -6   8  -3    7.60    0.80
   7  -8   3   -0.20    0.40
  -7  -8  -3   -0.40    0.40
  -7  -8  -3    0.40    0.40
  -7   8  -3    0.20    0.30
   8  -8   3    2.50    0.60
  -8  -8  -3    2.20    0.70
   9  -8   3    0.30    0.50
  -9  -8  -3   -0.30    0.50
 -10  -8  -3    0.80    0.60
 -11  -8  -3    0.40    0.70
 -12   9   3   -0.30    0.90
 -11  -9   3   -0.20    0.80
 -11   9   3    0.00    0.80
 -10  -9   3    0.10    0.70
 -10   9   3    0.70    0.60
  -9  -9   3    0.20    0.70
  -9   9   3   -0.20    0.50
  -8  -9   3    0.40    0.70
  -8   9   3    0.50    0.50
  -7  -9   3    0.10    0.50
  -7   9   3    0.00    0.40
  -6  -9   3    6.00    1.00
  -6   9   3    7.40    0.90
  -5  -9   3   46.20    2.10
  -5  -9   3   46.80    2.50
  -5   9   3   44.90    2.30
  -4  -9   3  118.89    5.30
  -4  -9   3  119.09    4.90
  -4   9   3  124.69    5.10
  -3  -9   3   31.80    1.50
  -3  -9   3   31.70    1.70
  -3   9   3   33.10    1.70
   2  -9  -3   52.99    2.70
  -2  -9   3   56.29    2.40
  -2  -9   3   54.39    2.50
  -2   9   3   61.49    2.60
   1  -9  -3  134.49    5.50
   1  -9  -3  137.39    5.80
  -1  -9   3  139.69    5.60
  -1  -9   3  138.09    5.50
  -1   9   3  144.39    5.60
   0  -9   3  183.28    7.40
   0  -9  -3  189.08    7.60
   0  -9  -3  191.28    7.40
   0  -9   3  201.58    7.40
   0   9   3  173.58    7.40
  -1  -9  -3   90.69    3.70
  -1  -9  -3   83.89    3.60
   1  -9   3   86.29    3.70
   1  -9   3   91.09    3.60
   1   9   3   88.09    3.60
  -2  -9  -3  195.18    7.80
   2  -9   3  197.38    7.80
  -2  -9  -3  202.08    7.70
   2  -9   3  192.28    7.70
   2   9   3  197.58    7.60
  -2   9  -3  185.88    7.60
   3  -9   3  154.48    6.30
  -3  -9  -3  155.88    6.10
  -3  -9  -3  155.48    6.30
  -3   9  -3  154.38    6.10
   3   9   3  148.99    6.00
  -4  -9  -3   13.90    0.90
   4  -9   3   15.00    1.00
  -4  -9  -3   12.40    1.00
  -4   9  -3   14.60    0.90
  -5  -9  -3    5.30    0.70
   5  -9   3    6.90    0.80
  -5  -9  -3    7.40    0.70
  -5   9  -3    7.90    0.70
  -6  -9  -3    0.00    0.40
  -6  -9  -3    0.20    0.40
   6  -9   3    0.30    0.40
  -6   9  -3    0.20    0.30
   7  -9   3   25.20    1.70
  -7  -9  -3   26.40    1.60
  -7  -9  -3   24.10    1.70
  -8  -9  -3    0.00    0.50
   8  -9   3   -0.10    0.40
   9  -9   3    1.80    0.70
  -9  -9  -3    0.60    0.50
 -10  -9  -3    0.50    0.60
 -11  -9  -3    0.50    0.60
 -12  10   3    0.80    0.90
 -11 -10   3   -0.80    0.80
 -11  10   3   -0.40    0.80
 -10 -10   3    2.30    1.10
 -10  10   3    3.30    0.80
  -9 -10   3   -0.60    0.60
  -9  10   3    0.40    0.50
  -8 -10   3    5.80    1.20
  -8  10   3    6.00    0.90
  -7 -10   3    1.80    0.70
  -7  10   3    1.00    0.50
  -6 -10   3    8.40    1.10
  -6  10   3    7.20    0.90
  -5 -10   3    7.40    1.00
  -5  10   3    6.10    0.80
  -4 -10   3   -0.40    0.30
  -4 -10   3    0.00    0.20
  -4  10   3    0.10    0.30
  -3 -10   3    7.60    0.60
  -3 -10   3    7.50    0.80
  -3  10   3    6.30    0.70
   2 -10  -3   68.69    3.20
  -2 -10   3   71.19    3.00
  -2 -10   3   68.09    2.90
  -2  10   3   68.29    3.00
   1 -10  -3    2.30    0.30
   1 -10  -3    2.10    0.40
  -1 -10   3    2.40    0.30
  -1 -10   3    2.20    0.30
  -1  10   3    2.60    0.40
   0 -10   3   18.10    1.00
   0 -10  -3   19.10    1.10
   0 -10  -3   18.90    1.00
  -1 -10  -3    4.10    0.50
   1 -10   3    4.70    0.40
   1 -10   3    4.10    0.50
  -1 -10  -3    5.20    0.50
   1  10   3    3.90    0.40
  -2 -10  -3    2.40    0.40
   2 -10   3    2.90    0.40
   2 -10   3    2.80    0.40
  -2 -10  -3    2.80    0.40
  -2  10  -3    3.10    0.30
   2  10   3    3.00    0.30
   3 -10   3   61.99    2.80
  -3 -10  -3   68.39    2.80
   3 -10   3   60.09    2.90
  -3 -10  -3   64.99    2.90
  -3  10  -3   64.99    2.70
   3  10   3   65.79    2.60
   4 -10   3    0.00    0.30
  -4 -10  -3   -0.10    0.30
  -4 -10  -3    0.60    0.30
  -4  10  -3    0.80    0.30
   5 -10   3    9.10    1.00
  -5 -10  -3    9.00    0.90
  -5 -10  -3   10.10    0.80
  -5  10  -3    8.30    0.70
   6 -10   3   15.20    1.20
  -6 -10  -3   15.50    1.10
  -6 -10  -3   16.20    1.30
  -6  10  -3   15.30    1.00
  -7 -10  -3    0.40    0.40
  -7 -10  -3    0.50    0.50
   7 -10   3    0.80    0.50
   8 -10   3    3.70    0.80
  -8 -10  -3    2.60    0.70
   9 -10   3    8.60    1.10
  -9 -10  -3    8.30    1.10
 -10 -10  -3    0.70    0.70
 -11 -10  -3    0.90    0.70
 -11 -11   3    1.40    1.00
 -11  11   3    2.10    1.00
 -10 -11   3    1.10    0.90
 -10  11   3    0.50    0.60
  -9 -11   3    2.20    0.90
  -9  11   3    3.00    0.80
  -8 -11   3    2.10    0.80
  -8  11   3    2.00    0.70
  -7 -11   3   19.70    1.70
  -7  11   3   17.90    1.40
  -6 -11   3    0.40    0.50
  -6  11   3    0.00    0.40
  -5 -11   3    2.70    0.60
  -5  11   3    2.80    0.60
  -4 -11   3   21.10    1.40
  -4 -11   3   21.90    1.10
  -4  11   3   18.70    1.30
  -3 -11   3    0.70    0.30
  -3 -11   3    1.10    0.40
  -3  11   3    1.00    0.30
  -2 -11   3    4.70    0.50
  -2 -11   3    4.90    0.50
   2 -11  -3    4.80    0.70
  -2  11   3    4.00    0.50
   1 -11  -3   23.10    1.10
  -1 -11   3   21.70    1.10
  -1 -11   3   22.70    1.20
   1 -11  -3   22.20    1.30
  -1  11   3   22.20    1.20
   0 -11  -3  223.78    9.10
   0 -11   3  228.98    8.90
   0 -11  -3  227.88    8.90
   1 -11   3   13.10    0.80
   1 -11   3   12.30    0.90
  -1 -11  -3   14.10    0.90
   1  11   3   14.80    0.80
   2 -11   3   37.70    1.70
   2 -11   3   34.50    1.80
  -2 -11  -3   39.30    1.70
  -2 -11  -3   36.30    1.70
   2  11   3   36.20    1.60
  -2  11  -3   34.60    1.60
   3 -11   3   87.49    3.70
  -3 -11  -3   91.99    3.60
   3 -11   3   82.29    3.80
  -3 -11  -3   86.09    3.70
   3  11   3   85.39    3.40
  -3  11  -3   83.99    3.50
   4 -11   3    1.50    0.40
  -4 -11  -3    3.10    0.50
  -4 -11  -3    2.90    0.50
  -4  11  -3    2.90    0.40
  -5 -11  -3    6.30    0.80
   5 -11   3    5.60    0.80
  -5 -11  -3    7.20    0.70
  -5  11  -3    8.00    0.70
  -6 -11  -3    2.80    0.60
   6 -11   3    3.40    0.70
  -6 -11  -3    2.80    0.70
  -7 -11  -3   36.00    1.90
   7 -11   3   32.50    2.00
  -7 -11  -3   33.90    2.10
   8 -11   3    6.00    1.00
  -8 -11  -3    5.30    0.90
  -9 -11  -3    1.50    0.70
   9 -11   3    1.00    0.60
 -10 -11  -3    0.00    0.60
 -11 -11  -3   -0.10    0.60
 -11 -12   3    1.10    1.00
 -10 -12   3   -0.10    0.70
 -10  12   3   -1.00    0.40
  -9 -12   3    7.30    1.30
  -9  12   3    4.80    1.00
  -8 -12   3   -0.30    0.60
  -8  12   3   -0.10    0.50
  -7 -12   3   57.29    3.10
  -7  12   3   48.40    2.80
  -6 -12   3    1.50    0.60
  -6  12   3    1.00    0.50
  -5 -12   3    4.90    0.80
  -5  12   3    6.20    0.80
  -4 -12   3    1.40    0.50
  -4 -12   3    1.50    0.30
  -4  12   3    1.50    0.40
  -3 -12   3   15.00    1.10
  -3 -12   3   13.40    0.80
  -3  12   3   13.80    1.00
   2 -12  -3  107.69    4.80
  -2 -12   3  110.09    4.40
  -2 -12   3  105.29    4.50
  -2  12   3  111.69    4.60
   1 -12  -3   77.99    3.20
  -1 -12   3   80.49    3.30
  -1 -12   3   80.49    3.30
   1 -12  -3   78.09    3.50
  -1  12   3   76.49    3.40
   0 -12  -3  156.48    6.50
   0 -12   3  162.58    6.30
   0 -12  -3  154.58    6.20
   0 -12   3  156.58    6.30
  -1 -12  -3   40.40    2.00
   1 -12   3   43.30    2.00
   1 -12   3   44.70    1.90
   1  12   3   42.60    1.90
  -2 -12  -3   17.20    1.00
  -2 -12  -3   16.60    1.00
   2 -12   3   19.40    1.10
   2 -12   3   20.70    1.10
   2  12   3   17.10    0.90
  -3 -12  -3    7.90    0.80
   3 -12   3    8.40    0.80
  -3 -12  -3    8.00    0.70
   3 -12   3    7.60    0.80
   3  12   3    7.40    0.50
  -3  12  -3    8.00    0.60
  -4 -12  -3    0.50    0.30
  -4 -12  -3    0.00    0.30
   4 -12   3    0.10    0.30
  -4  12  -3    0.20    0.30
  -5 -12  -3   53.79    2.40
  -5 -12  -3   47.70    2.50
   5 -12   3   49.70    2.60
  -6 -12  -3    3.10    0.70
  -6 -12  -3    3.40    0.60
   6 -12   3    3.30    0.70
   7 -12   3   22.90    1.60
  -7 -12  -3   22.40    1.60
  -7 -12  -3   22.80    1.50
  -8 -12  -3   -0.20    0.50
   8 -12   3    0.30    0.50
   9 -12   3    0.50    0.60
  -9 -12  -3    0.60    0.60
  10 -12   3    0.40    0.60
 -10 -12  -3    0.20    0.60
 -11 -12  -3    0.30    0.70
 -11 -13   3   -1.40    0.90
 -10 -13   3   -0.10    0.80
 -10  13   3   -0.50    0.50
  -9 -13   3    0.50    0.70
  -9  13   3    0.00    0.60
  -8 -13   3    2.10    0.80
  -8  13   3    2.70    0.70
  -7 -13   3    2.50    0.80
  -7  13   3    2.80    0.70
  -6 -13   3    4.70    0.90
  -6  13   3    3.80    0.70
  -5 -13   3   14.20    1.20
  -5  13   3   12.80    1.20
  -4 -13   3    0.80    0.40
  -4 -13   3    0.10    0.20
  -4  13   3   -0.40    0.20
  -3 -13   3    0.40    0.20
  -3 -13   3    0.40    0.40
  -3  13   3   -0.20    0.20
  -2 -13   3   21.60    1.10
  -2 -13   3   20.50    1.20
   2 -13  -3   20.30    1.40
  -2  13   3   22.00    1.30
  -1 -13   3   12.50    0.80
   1 -13  -3   12.80    1.00
  -1 -13   3   13.70    0.90
   1 -13  -3   12.40    0.70
  -1  13   3   13.10    0.90
   0 -13  -3   32.40    1.50
   0 -13   3   28.90    1.60
   0 -13   3   32.90    1.50
   1 -13   3   19.10    1.10
  -1 -13  -3   22.30    1.10
   1 -13   3   18.40    1.10
  -1 -13  -3   20.20    1.20
   1  13   3   19.70    1.00
   2 -13   3   46.10    2.30
  -2 -13  -3   48.80    2.20
   2 -13   3   50.69    2.30
  -2 -13  -3   45.20    2.20
   2  13   3   49.20    2.10
   3 -13   3    1.30    0.40
   3 -13   3    0.10    0.30
  -3 -13  -3    0.10    0.30
  -3 -13  -3    0.10    0.30
  -3  13  -3   -0.10    0.20
   4 -13   3   49.50    2.50
  -4 -13  -3   46.80    2.20
  -4 -13  -3   50.09    2.40
  -5 -13  -3    5.00    0.70
  -5 -13  -3    4.00    0.70
   5 -13   3    4.20    0.70
  -6 -13  -3    1.00    0.50
   6 -13   3    0.60    0.50
  -6 -13  -3    0.70    0.50
  -7 -13  -3   -0.30    0.40
   7 -13   3    0.30    0.50
  -7 -13  -3   -0.10    0.40
   8 -13   3    0.40    0.50
  -8 -13  -3    0.40    0.50
  -8 -13  -3    0.90    0.60
  -9 -13  -3   -0.10    0.60
   9 -13   3    0.10    0.60
 -10 -13  -3   -0.70    0.50
  10 -13   3   -0.10    0.60
 -11 -13  -3    0.90    0.80
 -11 -14   3    0.10    0.90
 -10 -14   3    0.30    0.80
 -10  14   3   -0.80    0.50
  -9 -14   3   -0.40    0.60
  -9  14   3   -0.20    0.50
  -8 -14   3    2.80    0.90
  -8  14   3    3.80    0.80
  -7 -14   3    1.90    0.70
  -7  14   3    2.40    0.70
  -6 -14   3    2.30    0.70
  -6  14   3    2.20    0.60
  -5 -14   3    0.80    0.50
  -5  14   3    2.00    0.60
  -4 -14   3    3.10    0.60
  -4  14   3    4.20    0.70
  -3 -14   3   17.80    1.00
  -3 -14   3   17.90    1.20
   3 -14  -3   17.30    1.40
  -3  14   3   17.60    1.20
  -2 -14   3  186.48    7.50
  -2 -14   3  185.48    7.60
   2 -14  -3  190.98    7.90
  -2  14   3  191.18    7.60
  -1 -14   3    1.10    0.30
   1 -14  -3    0.80    0.20
  -1 -14   3    0.80    0.30
   1 -14  -3    0.70    0.40
  -1  14   3    0.80    0.30
   0 -14  -3  132.59    5.30
   0 -14   3  135.39    5.40
   0 -14  -3  130.39    5.60
   0 -14   3  139.79    5.40
   0  14   3  121.99    5.30
  -1 -14  -3    2.50    0.40
  -1 -14  -3    2.10    0.40
   1 -14   3    3.60    0.50
   1  14   3    2.60    0.40
   2 -14   3   39.40    2.00
  -2 -14  -3   40.10    1.90
  -2 -14  -3   39.10    1.90
   2 -14   3   38.10    1.90
   2  14   3   39.00    1.70
  -3 -14  -3   25.40    1.40
   3 -14   3   23.50    1.40
  -3 -14  -3   21.10    1.30
   3 -14   3   23.50    1.40
   4 -14   3    1.40    0.50
  -4 -14  -3    0.90    0.40
  -4 -14  -3    0.50    0.40
  -5 -14  -3  170.58    6.90
   5 -14   3  160.18    7.00
  -5 -14  -3  169.78    7.00
   6 -14   3    0.50    0.50
  -6 -14  -3   -0.20    0.40
  -6 -14  -3    0.00    0.40
  -7 -14  -3    0.80    0.50
  -7 -14  -3   -0.10    0.50
   7 -14   3    0.30    0.50
   8 -14   3    0.10    0.50
  -8 -14  -3   -0.50    0.50
  -8 -14  -3   -0.40    0.40
  -9 -14  -3    0.10    0.60
   9 -14   3    0.20    0.60
  10 -14   3   -0.70    0.60
 -10 -14  -3    0.70    0.60
 -11 -14  -3   -0.40    0.60
 -11 -15   3   -0.80    1.00
 -10 -15   3    0.10    0.80
 -10  15   3    0.30    0.60
  -9 -15   3    0.00    0.70
  -9  15   3    0.40    0.60
  -8 -15   3    3.40    1.00
  -8  15   3    2.50    0.70
  -7 -15   3    0.60    0.70
  -7  15   3    0.20    0.40
  -6 -15   3   16.00    1.40
  -6  15   3   12.20    1.30
  -5 -15   3    8.40    1.00
  -5  15   3    8.90    1.00
  -4 -15   3   38.60    2.10
  -4  15   3   35.50    2.00
   3 -15  -3   41.20    2.40
  -3 -15   3   42.90    2.10
  -3 -15   3   42.00    1.90
  -3  15   3   43.60    2.20
  -2 -15   3    0.30    0.40
  -2 -15   3    0.30    0.20
   2 -15  -3    0.20    0.40
  -2  15   3    0.30    0.30
   1 -15  -3   39.50    2.10
  -1 -15   3   40.70    1.90
   1 -15  -3   38.80    1.80
  -1 -15   3   42.40    1.90
  -1  15   3   41.20    2.00
   0 -15  -3   10.20    0.70
   0 -15  -3   10.20    0.90
   0 -15   3   10.50    0.70
   0 -15   3   10.80    0.80
   0  15   3   10.10    0.80
   1 -15   3    1.40    0.40
  -1 -15  -3    1.60    0.40
  -1 -15  -3    2.40    0.40
   1 -15   3    1.60    0.40
   1  15   3    1.80    0.30
  -2 -15  -3    0.30    0.30
  -2 -15  -3    0.40    0.30
   2 -15   3    0.70    0.30
   2 -15   3    0.20    0.30
   2  15   3    0.80    0.20
  -3 -15  -3    0.20    0.30
  -3 -15  -3    0.20    0.30
   3 -15   3   -0.20    0.30
   3 -15   3    1.10    0.40
  -4 -15  -3    5.30    0.70
  -4 -15  -3    4.90    0.70
   4 -15   3    6.30    0.80
   4 -15   3    4.10    0.70
   5 -15   3   10.00    1.10
  -5 -15  -3    9.40    1.10
  -5 -15  -3   11.70    0.90
  -6 -15  -3    3.80    0.70
   6 -15   3    4.00    0.80
  -6 -15  -3    4.10    0.70
  -7 -15  -3    3.10    0.70
  -7 -15  -3    3.90    0.80
   7 -15   3    3.30    0.80
  -8 -15  -3   -0.40    0.50
   8 -15   3   -0.30    0.50
  -8 -15  -3    0.40    0.50
   9 -15   3   -0.20    0.50
  -9 -15  -3    0.00    0.50
 -10 -15  -3   -0.50    0.60
  10 -15   3    1.20    0.80
 -11 -16   3   -0.80    0.90
 -10 -16   3    0.20    0.80
  -9 -16   3   -0.60    0.70
  -9  16   3    1.10    0.60
  -8 -16   3   -0.90    0.60
  -8  16   3    0.50    0.50
  -7 -16   3   -0.30    0.50
  -7  16   3   -0.30    0.40
  -6 -16   3    0.30    0.50
  -6  16   3    0.30    0.40
  -5 -16   3   27.10    1.80
  -5  16   3   23.80    1.60
  -4 -16   3    0.90    0.50
  -4  16   3    1.20    0.50
   3 -16  -3   15.80    1.30
  -3 -16   3   16.20    0.90
  -3 -16   3   14.30    1.10
  -3  16   3   15.20    1.10
  -2 -16   3   27.70    1.50
   2 -16  -3   26.10    1.80
  -2 -16   3   32.40    1.50
  -2  16   3   28.30    1.60
  -1 -16   3    8.10    0.70
  -1 -16   3    9.00    0.70
   1 -16  -3    9.40    0.60
   1 -16  -3    7.10    0.90
  -1  16   3    8.60    0.80
   0 -16   3   15.50    1.00
   0 -16  -3   15.20    1.10
   0 -16  -3   15.20    0.90
   0 -16   3   13.70    1.00
   0  16   3   16.20    1.00
   1 -16   3   36.50    1.90
  -1 -16  -3   38.50    2.00
  -1 -16  -3   37.40    1.80
   1 -16   3   38.80    2.00
   1  16   3   40.10    1.80
  -2 -16  -3    0.00    0.30
   2 -16   3    0.30    0.20
   2 -16   3    0.30    0.30
  -2 -16  -3   -0.20    0.10
   2  16   3    0.00    0.20
  -3 -16  -3    0.60    0.40
   3 -16   3   -0.50    0.30
  -3 -16  -3   -0.20    0.30
   3 -16   3    0.00    0.30
  -4 -16  -3   30.30    1.80
  -4 -16  -3   35.40    1.80
   4 -16   3   34.00    1.90
   4 -16   3   32.20    1.90
  -5 -16  -3   86.39    4.00
   5 -16   3   88.89    4.10
  -5 -16  -3   88.89    3.90
  -6 -16  -3   13.30    1.10
  -6 -16  -3   12.20    1.30
   6 -16   3   10.60    1.20
   7 -16   3    2.70    0.70
  -7 -16  -3    2.70    0.70
  -7 -16  -3    3.70    0.70
  -8 -16  -3    1.20    0.60
  -8 -16  -3    1.80    0.70
   8 -16   3    1.50    0.70
   9 -16   3   -0.80    0.50
  -9 -16  -3    0.80    0.70
  10 -16   3   -0.40    0.50
 -10 -16  -3    0.10    0.60
 -10 -17   3   -0.20    0.80
  -9 -17   3    2.40    0.90
  -9  17   3    3.70    0.90
  -8 -17   3   -0.10    0.70
  -8  17   3   -0.20    0.40
  -7 -17   3    4.00    0.90
  -7  17   3    5.80    0.90
  -6 -17   3    1.40    0.70
  -6  17   3    1.70    0.60
  -5 -17   3   40.40    2.20
  -5  17   3   37.70    2.20
  -4 -17   3    7.90    1.00
  -4  17   3    7.70    1.00
   3 -17  -3    8.50    1.10
  -3 -17   3    9.50    0.90
  -3  17   3    8.90    1.00
  -2 -17   3   98.69    4.30
   2 -17  -3   95.69    4.60
  -2 -17   3   99.09    4.10
  -2  17   3  103.29    4.30
  -1 -17   3    5.00    0.60
   1 -17  -3    3.60    0.70
  -1 -17   3    3.80    0.50
  -1  17   3    4.30    0.60
   0 -17  -3  101.19    4.10
   0 -17  -3   99.69    4.50
   0 -17   3   99.59    4.30
   0 -17   3  104.89    4.30
   0  17   3   99.39    4.20
  -1 -17  -3   24.40    1.50
  -1 -17  -3   24.80    1.30
   1 -17   3   25.60    1.50
   1 -17   3   26.10    1.40
   1  17   3   25.60    1.30
  -2 -17  -3    0.80    0.30
  -2 -17  -3    0.40    0.40
   2 -17   3    0.10    0.20
   2 -17   3    0.10    0.30
  -3 -17  -3   23.30    1.40
   3 -17   3   22.10    1.50
   3 -17   3   24.90    1.50
  -3 -17  -3   24.70    1.40
  -4 -17  -3    1.10    0.50
   4 -17   3    0.10    0.50
   4 -17   3    0.50    0.40
  -4 -17  -3    1.00    0.50
   5 -17   3   18.10    1.40
  -5 -17  -3   15.70    1.20
  -5 -17  -3   18.60    1.40
   6 -17   3   -0.30    0.40
  -6 -17  -3    0.00    0.40
  -6 -17  -3    0.80    0.50
   7 -17   3    3.60    0.80
  -7 -17  -3    2.90    0.70
  -7 -17  -3    3.10    0.70
   8 -17   3   -0.10    0.50
  -8 -17  -3   -0.10    0.60
  -8 -17  -3    0.10    0.50
   9 -17   3    0.50    0.70
  -9 -17  -3    1.60    0.70
 -10 -17  -3   -0.40    0.60
 -10 -18   3    1.00    0.90
  -9 -18   3   -0.30    0.70
  -9  18   3   -0.50    0.50
  -8 -18   3    0.00    0.60
  -8  18   3   -0.10    0.50
  -7 -18   3    1.10    0.70
  -7  18   3    3.00    0.80
  -6 -18   3    0.00    0.50
  -6  18   3    0.80    0.50
  -5 -18   3    8.20    1.00
  -5  18   3    7.40    1.00
  -4 -18   3    0.10    0.50
  -4  18   3    0.10    0.40
   3 -18  -3   10.10    1.20
  -3 -18   3    9.10    0.90
  -3  18   3    8.80    1.00
  -2 -18   3    6.60    0.70
   2 -18  -3    5.60    0.90
  -2 -18   3    6.30    0.70
  -2  18   3    6.80    0.80
  -1 -18   3   15.30    1.00
  -1 -18   3   14.40    1.00
   1 -18  -3   13.80    1.20
  -1  18   3   14.80    1.00
   0 -18   3    4.60    0.60
   0 -18   3    4.20    0.60
   0 -18  -3    3.40    0.60
   0  18   3    4.20    0.60
  -1 -18  -3    1.10    0.30
   1 -18   3    0.70    0.40
   1 -18   3    0.50    0.40
  -1 -18  -3    0.70    0.40
   1  18   3    0.70    0.30
  -2 -18  -3   33.70    1.80
  -2 -18  -3   35.40    1.70
   2 -18   3   32.80    1.80
   2 -18   3   31.90    1.80
  -3 -18  -3    0.90    0.40
  -3 -18  -3    0.90    0.50
   3 -18   3    0.90    0.50
   3 -18   3    0.60    0.40
   4 -18   3    6.80    1.00
   4 -18   3    7.20    0.90
  -4 -18  -3    7.10    0.80
  -4 -18  -3    7.50    0.90
  -5 -18  -3    8.10    0.90
   5 -18   3    7.00    1.00
  -5 -18  -3    6.00    0.90
  -6 -18  -3    2.00    0.60
   6 -18   3    1.30    0.60
  -6 -18  -3    2.50    0.60
   7 -18   3    0.80    0.60
  -7 -18  -3    0.30    0.50
  -7 -18  -3   -0.60    0.50
  -8 -18  -3    1.10    0.70
  -8 -18  -3    0.10    0.60
   8 -18   3    0.50    0.60
   9 -18   3    0.10    0.60
  -9 -18  -3    1.20    0.70
 -10 -18  -3    0.50    0.70
 -10 -19   3    1.70    1.00
  -9 -19   3    0.70    0.80
  -9  19   3    0.40    0.60
  -8 -19   3    1.10    0.70
  -8  19   3    3.20    0.80
  -7 -19   3    0.10    0.60
  -7  19   3    0.50    0.50
  -6 -19   3    0.50    0.60
  -6  19   3    1.40    0.60
  -5 -19   3    3.00    0.70
  -5  19   3    3.80    0.80
  -4 -19   3   17.30    1.30
  -4  19   3   19.80    1.40
   3 -19  -3    0.50    0.50
  -3 -19   3    0.00    0.40
  -3  19   3    0.40    0.40
   2 -19  -3    0.00    0.40
  -2 -19   3    0.20    0.40
  -2 -19   3    0.20    0.30
  -2  19   3    0.10    0.30
   1 -19  -3    4.30    0.80
  -1 -19   3    5.20    0.60
  -1 -19   3    4.80    0.60
  -1  19   3    4.50    0.60
   0 -19  -3   52.19    2.80
   0 -19   3   57.89    2.70
   0 -19   3   55.79    2.60
   0  19   3   57.59    2.60
  -1 -19  -3    5.30    0.60
   1 -19   3    2.90    0.60
   1 -19   3    5.00    0.70
  -1 -19  -3    4.20    0.70
   1  19   3    4.70    0.60
   2 -19   3    0.60    0.40
   2 -19   3    0.60    0.40
  -2 -19  -3   -0.70    0.30
  -2 -19  -3    0.20    0.30
  -3 -19  -3   50.09    2.40
  -3 -19  -3   46.40    2.40
   3 -19   3   46.30    2.50
   4 -19   3   10.20    1.20
   4 -19   3   11.50    1.20
  -4 -19  -3    9.40    1.00
  -4 -19  -3   11.80    1.00
  -5 -19  -3   -0.20    0.40
  -5 -19  -3    0.10    0.40
   5 -19   3   -0.40    0.30
   6 -19   3    0.60    0.50
  -6 -19  -3    0.10    0.50
  -6 -19  -3   -0.40    0.50
   7 -19   3    4.10    0.80
  -7 -19  -3    4.10    0.80
  -7 -19  -3    5.00    0.90
   8 -19   3    0.60    0.60
  -8 -19  -3    0.70    0.60
  -8 -19  -3   -0.50    0.50
   9 -19   3    1.30    0.80
  -9 -19  -3    1.60    0.80
 -10 -19  -3    0.60    0.70
 -10 -20   3    0.30    0.80
  -9 -20   3   -1.30    0.60
  -8 -20   3   -0.90    0.60
  -8  20   3   -0.30    0.50
  -7 -20   3   -0.30    0.50
  -7  20   3    0.00    0.50
  -6 -20   3    9.50    1.20
  -6  20   3    8.60    1.20
  -5 -20   3    5.50    0.90
  -5  20   3    6.20    0.90
  -4 -20   3    1.40    0.60
  -4  20   3    0.40    0.40
   3 -20  -3    0.90    0.60
  -3 -20   3    0.00    0.50
  -3  20   3    0.40    0.40
  -2 -20   3   35.60    1.90
   2 -20  -3   36.30    2.20
  -2 -20   3   37.60    1.80
  -2  20   3   35.40    2.00
   1 -20  -3    4.50    0.80
  -1 -20   3    6.50    0.70
  -1 -20   3    4.70    0.70
  -1  20   3    4.70    0.70
   0 -20   3    0.70    0.40
   0 -20  -3    0.60    0.50
   0 -20   3    0.40    0.40
   0  20   3    0.40    0.30
   1 -20   3    4.50    0.70
  -1 -20  -3    4.40    0.70
   1 -20   3    4.70    0.70
  -2 -20  -3    4.50    0.70
   2 -20   3    3.50    0.70
   2 -20   3    3.50    0.70
  -2 -20  -3    4.90    0.60
  -3 -20  -3    0.70    0.30
   3 -20   3    2.90    0.70
  -3 -20  -3    3.50    0.60
   3 -20   3    1.50    0.50
   4 -20   3   10.70    1.10
  -4 -20  -3   10.70    1.00
   4 -20   3   11.00    1.20
  -4 -20  -3   11.80    1.10
  -5 -20  -3    0.70    0.40
   5 -20   3    0.60    0.50
  -5 -20  -3    0.30    0.50
  -6 -20  -3    0.60    0.50
   6 -20   3    1.30    0.60
  -6 -20  -3    1.10    0.50
   7 -20   3    3.40    0.80
  -7 -20  -3    3.80    0.90
  -7 -20  -3    3.80    0.80
  -8 -20  -3    0.10    0.50
  -8 -20  -3    0.20    0.60
   8 -20   3    0.30    0.60
  -9 -20  -3   -0.20    0.60
 -10 -20  -3   -0.40    0.70
 -10 -21   3    0.70    1.00
  -9 -21   3   -0.50    0.80
  -8 -21   3    0.10    0.70
  -8  21   3    0.80    0.60
  -7 -21   3   -0.30    0.60
  -7  21   3    0.20    0.50
  -6 -21   3   -0.80    0.50
  -6  21   3   -1.00    0.40
  -5 -21   3    3.20    0.70
  -5  21   3    2.60    0.70
  -4 -21   3    1.50    0.60
  -4  21   3    2.00    0.60
  -3 -21   3    7.20    0.80
   3 -21  -3    5.50    1.00
  -3  21   3    6.30    0.90
   2 -21  -3    0.10    0.40
  -2 -21   3    0.30    0.40
  -2  21   3    0.80    0.40
  -1 -21   3   11.20    1.00
   1 -21  -3   10.80    1.20
  -1 -21   3   12.20    1.00
  -1  21   3   11.90    0.90
   0 -21   3    8.60    0.90
   0 -21  -3    9.70    1.10
   0 -21   3   10.40    0.90
   0  21   3    8.30    0.80
  -1 -21  -3    7.20    1.00
   1 -21   3    8.40    0.90
   1 -21   3    7.60    0.90
   2 -21   3   10.70    1.10
   2 -21   3    9.70    1.10
  -2 -21  -3   11.00    0.90
  -2 -21  -3    9.90    1.00
   3 -21   3   75.39    3.50
   3 -21   3   70.39    3.40
  -3 -21  -3   64.79    3.30
  -4 -21  -3    8.60    1.00
   4 -21   3    8.40    1.10
  -4 -21  -3    8.70    1.00
  -5 -21  -3    0.20    0.40
  -5 -21  -3    0.20    0.50
   5 -21   3    0.20    0.40
   6 -21   3    0.50    0.60
  -6 -21  -3    1.00    0.60
  -6 -21  -3    0.90    0.50
  -7 -21  -3    0.20    0.50
  -7 -21  -3    0.60    0.60
   7 -21   3    0.50    0.50
  -8 -21  -3    0.80    0.70
  -8 -21  -3   -0.30    0.50
   8 -21   3    1.30    0.70
  -9 -21  -3   -0.10    0.70
  -9 -22   3   -0.30    0.70
  -8 -22   3   -0.30    0.60
  -8  22   3   -0.20    0.50
  -7 -22   3    1.30    0.70
  -7  22   3    2.20    0.80
  -6 -22   3    0.40    0.60
  -6  22   3    0.30    0.50
  -5 -22   3    3.40    0.70
  -5  22   3    3.10    0.70
  -4 -22   3   39.00    2.20
   4 -22  -3   41.70    2.70
  -4  22   3   41.10    2.40
  -3 -22   3   24.70    1.50
   3 -22  -3   24.70    1.90
  -3  22   3   26.30    1.70
   2 -22  -3   19.30    1.60
  -2 -22   3   20.30    1.30
  -2  22   3   18.90    1.30
   1 -22  -3   16.90    1.40
  -1 -22   3   13.70    1.10
  -1 -22   3   14.60    1.20
  -1  22   3   16.20    1.10
   0 -22  -3    5.80    0.90
   0 -22   3    4.50    0.70
   0 -22   3    4.40    0.70
   0  22   3    4.20    0.60
   1 -22   3    7.10    0.90
   1 -22   3    7.30    0.90
  -1 -22  -3    6.60    0.90
   2 -22   3    9.70    1.10
   2 -22   3   11.40    1.20
  -2 -22  -3    9.50    1.00
  -3 -22  -3    5.40    0.80
   3 -22   3    7.30    1.00
  -3 -22  -3    7.00    0.90
   3 -22   3    6.40    0.90
   4 -22   3    0.10    0.30
  -4 -22  -3    0.20    0.40
  -4 -22  -3    0.20    0.40
   4 -22   3   -0.20    0.40
  -5 -22  -3    0.80    0.50
   5 -22   3    0.50    0.50
  -5 -22  -3   -0.50    0.40
   6 -22   3    0.80    0.50
  -6 -22  -3    1.00    0.60
  -6 -22  -3    0.80    0.50
  -7 -22  -3    0.60    0.60
   7 -22   3   -0.50    0.50
  -7 -22  -3   -0.20    0.50
  -8 -22  -3    0.40    0.60
   8 -22   3    0.10    0.60
  -8 -22  -3   -0.10    0.60
  -9 -22  -3    0.30    0.70
  -9 -23   3    1.90    0.90
  -8 -23   3   -1.20    0.60
  -8  23   3    0.10    0.60
  -7 -23   3   -0.30    0.60
  -7  23   3   -0.20    0.50
  -6 -23   3   -0.20    0.60
  -6  23   3    0.20    0.50
  -5 -23   3    0.80    0.60
  -5  23   3    0.60    0.50
  -4 -23   3    1.00    0.50
   4 -23  -3    0.60    0.60
  -4  23   3    1.20    0.50
  -3 -23   3   17.60    1.30
   3 -23  -3   19.80    1.90
  -3  23   3   15.80    1.30
   2 -23  -3    5.60    1.00
  -2 -23   3    5.00    0.70
  -2  23   3    5.20    0.80
  -1 -23   3    6.30    0.80
   1 -23  -3    5.00    0.90
  -1 -23   3    5.30    0.80
  -1  23   3    6.50    0.80
   0 -23   3   11.90    1.00
   0 -23   3   11.10    1.00
   0 -23  -3   14.10    1.40
   0  23   3   11.50    1.00
   1 -23   3   -0.50    0.40
  -1 -23  -3    0.00    0.40
   1 -23   3   -0.20    0.40
   2 -23   3    0.30    0.40
  -2 -23  -3    0.10    0.50
   2 -23   3    0.50    0.50
  -3 -23  -3   15.50    1.30
   3 -23   3   17.20    1.30
   3 -23   3   15.50    1.40
   4 -23   3    0.20    0.50
  -4 -23  -3    0.20    0.50
  -4 -23  -3    0.30    0.50
   4 -23   3    0.60    0.50
  -5 -23  -3    0.80    0.50
  -5 -23  -3    1.30    0.50
   5 -23   3    1.70    0.60
  -6 -23  -3    0.50    0.50
  -6 -23  -3    0.10    0.50
   6 -23   3    1.00    0.60
   7 -23   3    1.10    0.60
  -7 -23  -3    1.70    0.70
  -7 -23  -3    1.40    0.60
  -8 -23  -3   -0.50    0.60
  -8 -23  -3   -0.90    0.50
  -9 -23  -3    0.80    0.70
  -9 -24   3    1.20    0.90
  -8 -24   3   -0.40    0.60
  -7 -24   3    1.80    0.80
  -7  24   3    3.00    0.90
  -6 -24   3   -0.30    0.50
  -6  24   3    0.10    0.50
  -5 -24   3    0.90    0.60
  -5  24   3    1.40    0.60
  -4 -24   3    3.30    0.70
   4 -24  -3    4.90    1.10
  -4  24   3    4.30    0.80
   3 -24  -3    1.20    0.70
  -3 -24   3    1.30    0.50
  -3  24   3    1.40    0.60
   2 -24  -3   13.00    1.50
  -2 -24   3   13.40    1.10
  -2  24   3   14.70    1.20
   1 -24  -3    3.40    0.80
  -1 -24   3    2.80    0.60
  -1  24   3    2.20    0.50
   0 -24   3   20.20    1.40
   0 -24   3   21.90    1.40
   0 -24  -3   21.50    1.60
   1 -24   3   36.50    2.00
  -1 -24  -3   33.20    2.10
   1 -24   3   34.80    2.10
   2 -24   3    9.50    1.10
  -2 -24  -3   10.70    1.20
   2 -24   3    9.90    1.20
  -3 -24  -3   12.40    1.30
   3 -24   3   10.80    1.20
   3 -24   3   13.20    1.40
   4 -24   3    0.40    0.50
  -4 -24  -3   -0.50    0.30
  -4 -24  -3    0.70    0.50
   4 -24   3    0.40    0.60
   5 -24   3   -0.30    0.50
  -5 -24  -3    0.60    0.50
  -5 -24  -3   -0.10    0.50
   6 -24   3    0.80    0.60
  -6 -24  -3    1.50    0.60
  -6 -24  -3    0.90    0.60
   7 -24   3    0.00    0.60
  -7 -24  -3   -0.70    0.50
  -7 -24  -3   -0.80    0.50
  -8 -24  -3    0.00    0.60
  -8 -24  -3    0.30    0.60
  -9 -24  -3    1.00    0.80
  -9 -25   3   -1.00    0.70
  -8 -25   3    1.70    0.90
  -7 -25   3    0.70    0.70
  -7  25   3    0.60    0.60
  -6 -25   3    5.10    1.00
  -6  25   3    3.30    0.90
  -5 -25   3    2.30    0.70
  -5  25   3    1.00    0.60
   4 -25  -3    5.30    1.10
  -4 -25   3    5.10    0.80
  -4  25   3    4.60    0.80
  -3 -25   3   -0.30    0.50
   3 -25  -3    0.40    0.60
  -3  25   3   -0.20    0.40
  -2 -25   3    0.10    0.50
   2 -25  -3    0.90    0.60
  -2  25   3   -0.70    0.40
   1 -25  -3    0.40    0.50
  -1 -25   3    0.30    0.50
  -1  25   3    0.20    0.30
   0 -25   3   11.90    1.20
   0 -25  -3    9.70    1.20
   0 -25   3   11.80    1.10
   1 -25   3    1.20    0.50
  -1 -25  -3    1.20    0.60
   1 -25   3    1.10    0.50
   2 -25   3    8.60    1.10
  -2 -25  -3    6.90    1.00
   2 -25   3    8.70    1.00
   3 -25   3    4.70    0.80
   3 -25   3    4.80    1.00
  -3 -25  -3    4.30    0.80
   4 -25   3    4.90    1.00
  -4 -25  -3    5.40    0.80
   4 -25   3    5.00    0.90
  -5 -25  -3   -0.50    0.50
   5 -25   3    0.90    0.60
  -5 -25  -3    1.20    0.60
  -6 -25  -3    0.20    0.50
  -6 -25  -3   -0.40    0.50
   6 -25   3    0.00    0.50
  -7 -25  -3   -0.40    0.50
  -7 -25  -3    0.50    0.60
   7 -25   3   -0.20    0.50
  -8 -25  -3    0.00    0.60
  -8 -25  -3   -0.40    0.60
  -9 -25  -3    0.60    0.70
  -8 -26   3    1.00    0.70
  -7 -26   3   -0.20    0.70
  -7  26   3    0.20    0.60
  -6 -26   3    0.60    0.60
  -6  26   3    1.80    0.70
  -5 -26   3    1.20    0.60
  -5  26   3    1.40    0.70
   4 -26  -3   -0.20    0.60
  -4 -26   3    0.00    0.50
  -4  26   3    0.20    0.50
  -3 -26   3    1.40    0.60
   3 -26  -3    1.10    0.70
  -3  26   3    0.80    0.50
  -2 -26   3    2.60    0.60
   2 -26  -3    1.20    0.70
  -2  26   3    2.10    0.60
  -1 -26   3    0.00    0.50
   1 -26  -3   -0.40    0.50
  -1  26   3   -0.10    0.20
   0 -26   3    0.70    0.60
   0 -26   3    0.40    0.50
   0 -26  -3    0.10    0.50
   1 -26   3    1.00    0.50
  -1 -26  -3    0.70    0.60
   1 -26   3    1.40    0.70
   2 -26   3    9.20    1.20
   2 -26   3    9.80    1.10
  -2 -26  -3    8.40    1.10
  -3 -26  -3    2.70    0.70
   3 -26   3    1.10    0.60
   3 -26   3    1.40    0.60
   4 -26   3    1.40    0.70
  -4 -26  -3    2.30    0.70
   4 -26   3    1.40    0.70
  -5 -26  -3    2.60    0.70
   5 -26   3    2.10    0.70
  -6 -26  -3   -0.10    0.50
  -6 -26  -3    0.10    0.50
   6 -26   3   -0.40    0.40
  -7 -26  -3    0.00    0.60
  -7 -26  -3    0.30    0.60
  -8 -26  -3    0.00    0.70
  -8 -26  -3    0.20    0.60
  -9 -26  -3   -0.20    0.70
  -8 -27   3    0.60    0.80
  -7 -27   3   -0.60    0.60
  -6 -27   3    4.40    0.90
  -6  27   3    3.80    0.90
  -5 -27   3    1.80    0.70
  -5  27   3    1.30    0.70
  -4 -27   3    0.00    0.50
   4 -27  -3    0.40    0.70
  -4  27   3    1.20    0.60
   3 -27  -3    3.80    1.00
  -3 -27   3    3.20    0.70
  -3  27   3    2.50    0.70
  -2 -27   3    3.80    0.70
   2 -27  -3    2.60    0.80
  -2  27   3    3.10    0.70
  -1 -27   3   13.80    1.20
   1 -27  -3   12.60    1.50
   0 -27   3    9.70    1.20
   0 -27  -3    9.10    1.20
  -1 -27  -3   47.20    2.70
   1 -27   3   50.59    2.70
   1 -27   3   47.60    2.60
  -2 -27  -3    1.20    0.60
   2 -27   3    1.10    0.60
   2 -27   3    1.30    0.60
   3 -27   3    4.70    1.00
   3 -27   3    2.90    0.80
  -3 -27  -3    2.60    0.70
  -4 -27  -3    1.10    0.60
   4 -27   3    3.30    0.80
   5 -27   3    2.80    0.80
  -5 -27  -3    3.00    0.80
   6 -27   3    0.20    0.60
  -6 -27  -3   -0.10    0.60
  -7 -27  -3    1.00    0.70
  -7 -27  -3    0.50    0.60
  -8 -27  -3    0.20    0.70
  -8 -27  -3   -0.50    0.60
  -8 -28   3    0.20    0.70
  -7 -28   3    1.80    0.80
  -6 -28   3    0.20    0.60
  -6  28   3    0.60    0.60
  -5 -28   3   -0.80    0.50
  -5  28   3    0.00    0.60
  -4 -28   3    5.20    0.90
   4 -28  -3    4.10    1.10
  -4  28   3    4.30    0.90
  -3 -28   3    0.40    0.50
   3 -28  -3   -1.10    0.50
  -3  28   3    0.30    0.50
   2 -28  -3    1.40    0.70
  -2 -28   3    1.50    0.60
  -2  28   3    1.50    0.60
   1 -28  -3    3.80    0.90
  -1 -28   3    4.90    0.90
   0 -28   3    3.00    0.80
   0 -28  -3    3.60    0.80
  -1 -28  -3    2.00    0.70
   1 -28   3    0.40    0.50
   1 -28   3    2.20    0.70
  -2 -28  -3   -0.40    0.50
   2 -28   3    0.00    0.50
   2 -28   3    0.30    0.60
   3 -28   3    0.70    0.60
  -3 -28  -3    2.00    0.70
   3 -28   3    2.30    0.80
   4 -28   3    0.90    0.60
  -4 -28  -3    1.40    0.70
  -5 -28  -3    0.40    0.60
   5 -28   3    0.50    0.60
  -6 -28  -3   -0.10    0.60
   6 -28   3   -0.60    0.50
  -7 -28  -3    0.50    0.60
  -8 -28  -3    2.40    0.80
  -8 -28  -3    1.20    0.80
  -7 -29   3    0.60    0.70
  -6 -29   3   -0.30    0.60
  -6  29   3   -0.30    0.60
  -5 -29   3   -0.20    0.60
  -5  29   3   -0.50    0.50
  -4 -29   3    0.30    0.50
   4 -29  -3    0.20    0.70
  -4  29   3    0.10    0.50
   3 -29  -3    0.20    0.70
  -3 -29   3   -0.30    0.50
  -3  29   3   -0.60    0.40
   2 -29  -3   -0.10    0.60
  -2 -29   3   -0.80    0.50
  -2  29   3   -0.20    0.40
   1 -29  -3    8.80    1.30
  -1 -29   3    6.30    1.00
   0 -29  -3    3.10    0.80
   0 -29   3    3.80    0.90
  -1 -29  -3    6.30    1.10
   1 -29   3    8.60    1.20
   1 -29   3    7.90    1.10
   2 -29   3    4.50    1.00
  -2 -29  -3    4.50    0.90
   2 -29   3    3.80    0.80
   3 -29   3    0.90    0.70
   3 -29   3   -0.60    0.50
  -3 -29  -3    1.00    0.60
   4 -29   3    0.40    0.60
  -4 -29  -3    0.20    0.60
   5 -29   3    1.10    0.70
  -5 -29  -3    0.00    0.50
  -6 -29  -3    1.40    0.70
  -7 -29  -3    2.30    0.80
  -8 -29  -3    1.10    0.70
  -7 -30   3   -0.20    0.70
  -6 -30   3    1.90    0.80
  -5 -30   3    0.10    0.60
  -5  30   3    1.00    0.70
   4 -30  -3    2.40    0.90
  -4 -30   3    1.50    0.70
  -4  30   3    1.60    0.70
  -3 -30   3   -1.20    0.50
   3 -30  -3    0.30    0.60
  -3  30   3   -0.10    0.50
  -2 -30   3    1.00    0.60
   2 -30  -3    0.50    0.60
  -1 -30   3    0.70    0.60
   1 -30  -3    0.70    0.70
   0 -30  -3    3.20    0.90
   0 -30   3    2.90    0.80
   1 -30   3    0.80    0.60
  -1 -30  -3    1.90    0.70
   2 -30   3    2.70    0.70
   2 -30   3    2.20    0.80
  -2 -30  -3    2.00    0.80
   3 -30   3   -0.10    0.60
   3 -30   3    0.10    0.70
  -3 -30  -3    1.10    0.70
   4 -30   3    0.20    0.60
  -4 -30  -3   -0.40    0.60
  -5 -30  -3    0.60    0.70
   5 -30   3    0.90    0.70
  -6 -30  -3    1.00    0.70
  -7 -30  -3    0.40    0.70
  -6 -31   3    1.50    0.80
  -5 -31   3    1.20    0.70
  -5  31   3    1.80    0.80
  -4 -31   3    0.40    0.60
   4 -31  -3    1.10    0.80
  -4  31   3    0.80    0.70
   3 -31  -3    1.50    0.80
  -3 -31   3    2.30    0.70
  -3  31   3    1.80    0.70
  -2 -31   3    0.40    0.60
   2 -31  -3   -0.20    0.60
  -1 -31   3    3.30    0.80
   1 -31  -3    1.00    0.70
   0 -31  -3   -0.10    0.60
   0 -31   3    1.10    0.70
   1 -31   3    3.00    0.90
  -1 -31  -3    0.70    0.60
   2 -31   3    0.60    0.70
   2 -31   3   -0.20    0.50
  -2 -31  -3    0.20    0.60
   3 -31   3    4.20    0.90
   3 -31   3    3.90    1.00
  -3 -31  -3    2.70    0.80
   4 -31   3    0.70    0.70
  -4 -31  -3    0.90    0.70
  -5 -31  -3    1.10    0.70
  -6 -31  -3    1.30    0.70
  -7 -31  -3    1.70    0.80
  -6 -32   3    4.20    1.00
  -5 -32   3    0.30    0.60
  -4 -32   3    0.10    0.60
   4 -32  -3    0.30    0.80
  -4  32   3    0.50    0.60
   3 -32  -3    0.50    0.80
  -3 -32   3    0.90    0.70
   2 -32  -3    0.00    0.70
  -2 -32   3    0.20    0.60
   1 -32  -3   10.50    1.50
  -1 -32   3   11.50    1.40
   0 -32  -3    1.20    0.80
   0 -32   3    1.10    0.70
  -1 -32  -3    2.30    0.80
   1 -32   3    3.70    1.00
   2 -32   3    6.30    1.10
  -2 -32  -3    4.40    1.00
   2 -32   3    7.70    1.20
  -3 -32  -3    3.60    0.90
   3 -32   3    2.60    0.90
   3 -32   3    2.50    0.80
   4 -32   3    1.40    0.70
  -4 -32  -3    1.10    0.70
  -5 -32  -3    1.40    0.70
  -6 -32  -3    1.40    0.80
  -5 -33   3    2.30    0.80
   4 -33  -3    0.60    0.90
  -4 -33   3    1.70    0.80
  -4  33   3    1.00    0.70
  -3 -33   3    0.40    0.70
   3 -33  -3    0.60    0.80
   2 -33  -3    1.20    0.80
  -2 -33   3    1.00    0.70
   1 -33  -3    1.40    0.80
  -1 -33   3    1.30    0.70
   0 -33   3    0.40    0.60
   0 -33  -3    0.60    0.60
   1 -33   3    9.50    1.40
  -1 -33  -3    6.80    1.20
   2 -33   3    4.70    1.10
  -2 -33  -3    4.00    1.00
  -3 -33  -3    2.60    0.80
   3 -33   3    2.60    0.90
   3 -33   3    4.80    1.10
  -4 -33  -3    1.20    0.70
  -5 -33  -3    1.30    0.80
  -6 -33  -3    1.70    0.80
  -5 -34   3    0.60    0.70
  -4 -34   3    0.90    0.70
   4 -34  -3    0.00    0.90
   3 -34  -3    0.90    0.90
  -3 -34   3    0.50    0.60
   2 -34  -3    0.70    0.80
  -2 -34   3    1.70    0.80
  -1 -34   3    0.60    0.70
   1 -34  -3    0.60    0.70
   0 -34   3    0.30    0.60
   0 -34  -3    0.70    0.70
   1 -34   3    0.00    0.60
  -1 -34  -3    0.20    0.60
   2 -34   3    1.20    0.80
  -2 -34  -3    0.20    0.60
  -3 -34  -3    0.80    0.70
   3 -34   3    0.00    0.60
  -4 -34  -3    0.20    0.70
  -5 -34  -3    2.00    0.90
   4 -35  -3    0.10    0.90
  -4 -35   3    1.70    0.80
  -3 -35   3    0.80    0.70
   3 -35  -3    1.30    0.90
  -2 -35   3    3.50    1.00
   2 -35  -3    1.80    0.90
   1 -35  -3    0.30    0.70
  -1 -35   3    1.00    0.70
   0 -35  -3    0.40    0.70
   0 -35   3    0.40    0.60
  -1 -35  -3    0.80    0.70
   1 -35   3    1.00    0.80
   2 -35   3    0.00    0.70
  -2 -35  -3    0.40    0.70
  -3 -35  -3    0.70    0.70
  -4 -35  -3    0.10    0.70
  -3 -36   3    3.10    0.90
   3 -36  -3    3.70    1.20
  -2 -36   3    0.40    0.70
   2 -36  -3    0.30    0.80
   1 -36  -3    0.30    0.70
  -1 -36   3    0.00    0.70
   0 -36  -3    0.90    0.80
   0 -36   3    0.40    0.70
  -1 -36  -3    0.60    0.70
   1 -36   3    0.40    0.80
  -2 -36  -3   -0.10    0.70
   2 -36   3   -0.80    0.70
  -3 -36  -3    0.20    0.70
  -2 -37   3    0.80    0.80
   2 -37  -3    0.20    0.80
  -1 -37   3    0.40    0.80
   1 -37  -3    0.80    0.90
   0 -37  -3    0.20    0.70
   0 -37   3    0.60    0.70
   1 -37   3    0.90    0.80
  -1 -37  -3   -0.80    0.60
  -2 -37  -3    1.30    0.80
   2 -37   3    1.20    0.90
  -1 -38   3    1.10    0.80
   0 -38   3    2.50    0.90
   1 -38   3    1.10    0.90
 -12   0   4    0.70    1.00
 -11   0   4   14.00    2.00
 -10   0   4    2.40    1.00
  -9   0   4   -0.20    0.70
  -8   0   4   77.79    4.30
  -8   0   4   83.79    3.80
  -7   0   4    0.20    0.50
  -7   0   4    0.30    0.40
  -6   0   4   26.90    1.60
  -6   0   4   26.20    1.90
  -5   0   4   12.10    0.90
  -4   0   4   19.50    1.20
  -3   0   4  141.89    5.80
  -2   0   4  469.55   18.10
  -1   0   4   48.50    2.20
   0   0  -4   46.00    2.00
   0   0   4   43.90    2.00
   1   0   4   49.20    2.10
  -1   0  -4   46.20    2.10
   2   0   4  261.57   10.20
  -2   0  -4  263.97   10.30
  -3   0  -4  175.08    7.00
   3   0   4  171.68    6.90
  -4   0  -4  154.28    6.30
  -4   0  -4  152.28    6.00
   5   0   4   92.59    3.90
  -5   0  -4   90.99    4.00
  -6   0  -4   -0.20    0.30
   6   0   4    0.40    0.30
  -7   0  -4   -0.30    0.30
  -8   0  -4   -0.10    0.40
  -9   0  -4    0.10    0.50
 -10   0  -4   15.70    1.60
 -11   0  -4    1.00    0.80
 -12   0  -4    4.40    1.10
 -12  -1   4    0.30    0.90
 -12   1   4   -1.20    0.90
 -11  -1   4    0.10    0.90
 -11   1   4    1.20    0.90
 -10  -1   4    6.80    1.40
 -10   1   4    6.40    1.40
  -9  -1   4    0.50    0.80
  -9   1   4   -0.60    0.60
  -8  -1   4    0.10    0.60
  -8   1   4    0.70    0.50
  -8   1   4    0.80    0.80
  -7  -1   4    1.60    0.50
  -7  -1   4    0.90    0.60
  -7   1   4    1.00    0.70
  -7   1   4    1.50    0.50
  -6  -1   4   32.60    1.80
  -6  -1   4   35.70    2.20
  -6   1   4   32.70    1.80
  -5  -1   4   87.49    3.80
  -5  -1   4   86.39    4.20
  -5   1   4   86.39    3.80
  -4  -1   4   29.00    1.80
  -4  -1   4   29.90    1.50
  -4   1   4   28.80    1.50
  -3  -1   4   90.39    3.80
  -3   1   4   87.59    3.80
  -2  -1   4   23.90    1.20
  -2   1   4   21.40    1.20
  -1  -1   4  232.98    9.10
  -1   1   4  232.18    9.10
   0  -1   4    0.60    0.20
   0  -1  -4    0.00    0.20
   0   1   4    0.20    0.20
   0   1  -4    0.00    0.10
  -1  -1  -4   10.10    0.70
   1  -1   4   10.80    0.70
  -1   1  -4    9.90    0.70
   1   1   4   10.20    0.70
  -2  -1  -4  121.99    5.00
   2  -1   4  125.59    4.90
   2   1   4  114.49    4.90
  -2   1  -4  124.69    5.00
   3  -1   4    0.30    0.20
  -3  -1  -4    0.50    0.30
  -3   1  -4    0.20    0.30
   3   1   4    0.20    0.10
  -4  -1  -4  149.39    5.80
  -4  -1  -4  145.89    6.00
   4  -1   4  139.29    5.90
  -4   1  -4  151.98    6.00
   4   1   4  157.88    5.90
  -4   1  -4  130.89    5.70
  -5  -1  -4   12.70    1.00
   5   1   4   12.60    0.90
  -5   1  -4   13.20    1.00
  -6  -1  -4   34.50    2.00
   6  -1   4   35.20    1.90
   6   1   4   36.90    1.80
  -6   1  -4   37.40    2.00
   7  -1   4    1.50    0.50
  -7  -1  -4    1.30    0.50
  -7   1  -4    0.90    0.40
  -8  -1  -4    8.10    1.00
  -8   1  -4    9.20    1.10
  -9  -1  -4   -0.10    0.50
  -9   1  -4    0.10    0.50
 -10  -1  -4    9.40    1.30
 -10   1  -4    8.20    1.20
 -11  -1  -4    0.60    0.70
 -11   1  -4   -0.50    0.60
 -12  -1  -4    0.80    0.80
 -12  -2   4   -0.10    0.90
 -12   2   4   -0.90    0.90
 -11  -2   4   -1.20    0.80
 -11   2   4    0.30    0.80
 -10  -2   4    1.80    1.00
 -10   2   4    1.50    0.90
  -9  -2   4    3.40    1.00
  -9   2   4    2.50    0.90
  -8  -2   4   21.60    2.20
  -8   2   4   24.20    1.60
  -8   2   4   20.80    2.20
  -7  -2   4    7.90    1.20
  -7  -2   4    8.30    0.90
  -7   2   4    6.40    1.10
  -7   2   4    8.50    0.90
  -6  -2   4    0.30    0.50
  -6  -2   4   -0.20    0.30
  -6   2   4   -0.10    0.30
  -5  -2   4    0.20    0.40
  -5  -2   4    1.20    0.40
  -5   2   4    1.40    0.40
  -4  -2   4   -0.20    0.30
  -4  -2   4    0.00    0.20
  -4   2   4    0.00    0.30
  -3  -2   4    7.70    0.90
  -3  -2   4    6.50    0.70
  -3   2   4    9.40    0.70
  -2  -2   4    8.10    0.70
  -2  -2   4    8.70    0.70
  -2   2   4    8.50    0.70
  -1  -2   4   54.79    2.50
  -1  -2   4   58.69    2.50
  -1   2   4   58.69    2.50
   0  -2   4  119.09    4.80
   0  -2  -4  120.09    4.70
   0   2  -4  111.89    4.70
   0   2   4  116.49    4.80
   1  -2   4   18.00    1.00
  -1  -2  -4   18.80    1.00
   1   2   4   18.70    1.00
  -1   2  -4   18.30    1.00
  -2  -2  -4    1.60    0.30
   2  -2   4    1.20    0.30
   2   2   4    1.60    0.30
  -2   2  -4    1.80    0.30
   3  -2   4   59.09    2.50
  -3  -2  -4   59.29    2.60
  -3  -2  -4   55.99    2.30
  -3   2  -4   58.59    2.60
   3   2   4   51.59    2.40
  -4  -2  -4   66.89    2.60
  -4  -2  -4   65.19    2.90
   4  -2   4   66.59    2.80
   4   2   4   60.19    2.70
  -4   2  -4   63.89    2.90
  -4   2  -4   59.79    2.60
   5  -2   4    7.80    0.80
  -5  -2  -4    6.80    0.80
  -5   2  -4    9.50    0.80
   5   2   4    6.20    0.70
  -6  -2  -4    5.50    0.80
  -6   2  -4    7.60    0.80
   6   2   4    8.20    0.80
   7  -2   4    3.80    0.60
  -7  -2  -4    2.30    0.60
  -7   2  -4    4.80    0.70
  -8  -2  -4    0.70    0.50
  -8   2  -4    0.40    0.50
  -9  -2  -4    6.30    1.00
  -9   2  -4    5.30    0.90
 -10  -2  -4    0.20    0.60
 -10   2  -4    0.00    0.60
 -11  -2  -4    0.70    0.80
 -11   2  -4    1.90    0.80
 -12  -2  -4   -0.60    0.70
 -12  -3   4   -0.20    1.00
 -12   3   4    0.30    1.00
 -11  -3   4    0.20    0.90
 -11   3   4    1.40    1.00
 -10  -3   4    6.10    1.30
 -10   3   4    6.90    1.40
  -9  -3   4    3.50    1.10
  -9   3   4    3.10    0.70
  -9   3   4    3.00    1.00
  -8  -3   4   18.00    2.00
  -8   3   4   20.10    1.40
  -8   3   4   18.70    2.00
  -7  -3   4   41.50    2.60
  -7  -3   4   41.20    2.10
  -7   3   4   38.40    2.20
  -6  -3   4    1.70    0.70
  -6  -3   4    1.90    0.50
  -6   3   4    1.80    0.50
  -5  -3   4   68.59    3.10
  -5  -3   4   70.59    3.50
  -5   3   4   72.69    3.20
  -4  -3   4   10.00    1.10
  -4  -3   4   10.30    0.80
  -4   3   4    9.80    0.80
  -3  -3   4  115.89    5.00
  -3  -3   4  119.69    4.80
  -3   3   4  114.19    4.80
  -2  -3   4  122.09    5.00
  -2  -3   4  120.89    5.10
  -2   3   4  122.99    5.00
  -1  -3   4   66.09    2.80
  -1  -3   4   62.39    2.80
  -1   3   4   64.39    2.80
   0  -3  -4   47.20    2.00
   0  -3   4   40.70    1.90
   0  -3   4   45.90    2.00
   0   3   4   46.40    2.00
   1  -3   4   29.70    1.40
  -1  -3  -4   26.40    1.20
  -1  -3  -4   27.50    1.40
   1   3   4   27.00    1.40
  -1   3  -4   29.70    1.40
   2  -3   4  215.68    8.90
  -2   3  -4  235.88    8.90
  -3  -3  -4   35.10    1.40
  -3  -3  -4   30.80    1.60
   3  -3   4   28.70    1.60
   3   3   4   31.60    1.50
  -3   3  -4   35.40    1.60
   4  -3   4   16.60    1.00
  -4  -3  -4   15.00    0.80
  -4  -3  -4   16.00    1.00
   4   3   4   15.10    0.90
  -4   3  -4   15.10    1.00
   5  -3   4    1.90    0.40
  -5  -3  -4    1.40    0.40
  -5  -3  -4    1.70    0.50
   5   3   4    1.30    0.30
  -5   3  -4    1.40    0.40
  -6  -3  -4    0.90    0.40
   6  -3   4    0.10    0.30
  -6   3  -4    0.50    0.40
  -7  -3  -4    3.60    0.70
  -7   3  -4    1.60    0.50
  -8  -3  -4   11.50    1.20
  -8   3  -4   10.10    1.10
  -9  -3  -4    0.80    0.60
  -9   3  -4    0.90    0.60
 -10  -3  -4   -0.10    0.50
 -10   3  -4    1.00    0.60
 -11  -3  -4    5.20    1.10
 -12   4   4    0.20    1.00
 -11  -4   4    1.50    1.10
 -11   4   4    2.80    1.10
 -10  -4   4    6.10    1.40
 -10   4   4    3.10    1.10
  -9  -4   4   18.90    2.10
  -9   4   4   18.00    2.00
  -9   4   4   21.60    1.60
  -8  -4   4   12.20    1.60
  -8   4   4   15.70    1.30
  -7  -4   4    1.40    0.50
  -7  -4   4    1.00    0.60
  -7   4   4    0.90    0.50
  -6  -4   4    3.00    0.80
  -6  -4   4    2.90    0.50
  -6   4   4    3.80    0.60
  -5  -4   4   46.20    2.20
  -5  -4   4   49.00    2.60
  -5   4   4   44.20    2.30
  -4  -4   4    0.40    0.40
  -4  -4   4    0.60    0.30
  -4   4   4    0.30    0.30
  -3  -4   4  103.79    4.70
  -3  -4   4  109.59    4.50
  -3   4   4  109.79    4.50
  -2  -4   4    0.40    0.30
  -2  -4   4    0.30    0.20
  -2   4   4    0.80    0.30
  -1  -4   4   15.50    0.90
  -1  -4   4   16.20    0.90
  -1   4   4   16.90    1.00
   0  -4  -4  100.89    4.00
   0  -4   4   95.09    4.00
   0  -4   4   94.69    3.90
   0   4   4   98.89    4.00
  -1  -4  -4    1.80    0.30
  -1  -4  -4    1.50    0.30
   1  -4   4    2.90    0.40
   1   4   4    1.90    0.30
  -1   4  -4    2.30    0.30
  -2  -4  -4  438.16   17.40
  -2  -4  -4  477.25   17.30
   2  -4   4  444.96   17.30
  -2   4  -4  478.15   17.40
   2   4   4  401.46   17.20
  -3  -4  -4  215.28    8.70
  -3  -4  -4  229.48    8.90
   3  -4   4  235.68    8.90
  -3   4  -4  233.38    8.90
   3   4   4  203.78    8.70
  -4  -4  -4   31.30    1.70
  -4  -4  -4   27.60    1.40
   4  -4   4   30.70    1.60
   4   4   4   32.40    1.50
  -4   4  -4   31.60    1.60
  -5  -4  -4   13.40    1.00
   5  -4   4   11.60    0.90
  -5  -4  -4   11.90    0.80
  -5   4  -4   13.00    0.90
   5   4   4   13.10    0.80
   6  -4   4    6.40    0.80
  -6  -4  -4    6.20    0.80
  -6   4  -4    5.80    0.70
  -7  -4  -4    8.10    1.00
   7  -4   4    7.90    0.90
  -7   4  -4    8.20    0.90
  -8  -4  -4    7.90    1.00
  -8   4  -4    6.90    0.90
  -9  -4  -4    1.60    0.70
  -9   4  -4    2.60    0.70
 -10  -4  -4    5.10    1.00
 -10   4  -4    5.30    1.00
 -11  -4  -4    0.90    0.80
 -12   5   4    0.80    1.00
 -11  -5   4   -0.40    0.90
 -11   5   4    0.00    0.80
 -10  -5   4    1.50    0.90
 -10   5   4    1.60    0.90
  -9  -5   4    8.50    1.40
  -9   5   4   11.10    1.60
  -9   5   4    8.60    1.10
  -8  -5   4   -0.30    0.60
  -8   5   4    0.00    0.40
  -7  -5   4    5.80    1.10
  -7   5   4    5.90    0.80
  -6  -5   4   14.20    1.10
  -6  -5   4   19.40    1.50
  -6   5   4   13.70    1.10
  -5  -5   4    9.70    1.20
  -5  -5   4   11.40    0.90
  -5   5   4   11.50    0.90
  -4  -5   4   89.29    3.70
  -4  -5   4   90.39    4.00
  -4   5   4   80.89    3.80
  -3  -5   4   18.40    1.10
  -3  -5   4   17.90    1.20
  -3   5   4   19.30    1.10
  -2  -5   4   85.09    3.50
  -2  -5   4   78.09    3.50
  -2   5   4   79.29    3.50
  -1  -5   4   77.69    3.30
  -1  -5   4   78.39    3.30
  -1   5   4   79.09    3.30
   0  -5  -4  326.67   13.00
   0  -5   4  316.37   12.90
   0  -5  -4  344.77   12.90
   0  -5   4  337.77   12.90
   0   5   4  335.57   12.90
   1  -5   4    8.00    0.60
  -1  -5  -4    7.70    0.50
  -1  -5  -4    8.10    0.60
  -1   5  -4   10.90    0.70
   1   5   4    8.10    0.60
  -2  -5  -4  240.78    9.60
  -2  -5  -4  238.58    9.80
   2  -5   4  251.67    9.70
  -2   5  -4  252.27    9.70
   2   5   4  255.17    9.70
   3  -5   4    5.40    0.60
  -3  -5  -4    6.00    0.60
  -3  -5  -4    5.60    0.40
  -3   5  -4    5.00    0.60
   3   5   4    5.10    0.50
  -4  -5  -4   31.90    1.70
   4  -5   4   33.00    1.70
  -4  -5  -4   34.70    1.50
  -4   5  -4   30.40    1.60
   4   5   4   33.30    1.50
   5  -5   4   12.40    1.00
  -5  -5  -4   12.00    1.00
  -5  -5  -4   12.00    0.80
  -5   5  -4   13.10    0.90
   5   5   4   12.30    0.80
   6  -5   4    0.60    0.40
  -6  -5  -4    1.70    0.50
  -6   5  -4    1.30    0.40
  -7  -5  -4    3.10    0.70
   7  -5   4    3.60    0.70
  -7   5  -4    4.10    0.70
   8  -5   4   10.40    1.10
  -8  -5  -4    8.90    1.10
  -8   5  -4   10.40    1.10
  -9  -5  -4    1.00    0.60
  -9   5  -4    1.60    0.60
 -10  -5  -4    2.40    0.80
 -11  -5  -4    1.00    0.80
 -11  -6   4   -0.70    0.80
 -11   6   4    0.10    0.80
 -10  -6   4    7.40    1.40
 -10   6   4    4.70    1.20
  -9  -6   4    2.90    1.00
  -9   6   4    4.30    0.90
  -8  -6   4    3.40    1.00
  -8   6   4    4.00    0.80
  -7  -6   4    4.90    1.00
  -7   6   4    5.60    0.80
  -6  -6   4   14.70    1.50
  -6  -6   4   14.40    1.10
  -6   6   4   12.70    1.10
  -5  -6   4   12.00    0.90
  -5  -6   4   12.60    1.30
  -5   6   4   12.40    1.00
  -4  -6   4  144.99    6.00
  -4  -6   4  141.19    6.30
  -4   6   4  154.18    6.10
  -3  -6   4  132.89    5.60
  -3  -6   4  129.39    5.30
  -3   6   4  129.79    5.40
  -2  -6   4   51.39    2.30
  -2  -6   4   50.39    2.30
  -2   6   4   49.00    2.30
  -1  -6   4   50.49    2.20
  -1  -6   4   49.80    2.20
   1  -6  -4   49.50    2.20
  -1   6   4   48.50    2.20
   0  -6   4   48.70    2.00
   0  -6   4   49.00    2.20
   0  -6  -4   50.59    2.20
   0  -6  -4   47.30    2.20
   0   6   4   46.00    2.20
  -1  -6  -4  456.75   17.70
  -1  -6  -4  457.65   17.70
   1  -6   4  455.85   17.60
  -1   6  -4  457.15   17.60
   2  -6   4    1.10    0.30
  -2  -6  -4    1.90    0.40
  -2  -6  -4    1.80    0.30
   2   6   4    1.10    0.30
  -2   6  -4    1.50    0.30
  -3  -6  -4   38.60    2.10
  -3  -6  -4   44.20    1.90
   3  -6   4   44.00    2.10
  -3   6  -4   47.80    2.10
   3   6   4   50.09    2.00
  -4  -6  -4   96.29    4.20
   4  -6   4   98.69    4.10
  -4  -6  -4   94.09    3.90
   4   6   4   97.99    3.90
  -4   6  -4   91.89    4.00
  -5  -6  -4   39.50    2.20
   5  -6   4   44.20    2.20
  -5  -6  -4   45.30    2.00
  -5   6  -4   45.90    2.20
   6  -6   4   85.19    3.80
  -6  -6  -4   83.99    3.90
  -6   6  -4   82.59    3.70
  -7  -6  -4   22.80    1.60
   7  -6   4   23.70    1.50
  -7   6  -4   23.40    1.50
  -8  -6  -4   27.80    1.80
   8  -6   4   27.00    1.80
  -8   6  -4   31.90    1.80
  -9  -6  -4    0.20    0.50
  -9   6  -4    2.00    0.70
 -10  -6  -4    1.50    0.70
 -11  -6  -4    0.70    0.70
 -11  -7   4    1.20    1.00
 -11   7   4    0.90    0.90
 -10  -7   4    0.30    0.90
 -10   7   4    0.60    0.80
 -10   7   4    0.30    0.60
  -9  -7   4    7.00    1.40
  -9   7   4    6.20    1.00
  -8  -7   4    5.70    1.10
  -8   7   4    5.00    0.80
  -7  -7   4    9.70    1.30
  -7   7   4    9.20    1.00
  -6  -7   4   24.50    1.90
  -6  -7   4   27.70    1.50
  -6   7   4   27.20    1.70
  -5  -7   4    8.60    0.80
  -5  -7   4    8.70    1.10
  -5   7   4    6.40    0.80
  -4  -7   4   17.80    1.40
  -4  -7   4   22.60    1.20
  -4   7   4   20.20    1.30
  -3  -7   4   32.80    1.80
  -3  -7   4   34.30    1.70
  -3   7   4   31.60    1.70
  -2  -7   4   12.80    0.90
  -2  -7   4   13.10    0.90
  -2   7   4   11.60    0.80
  -1  -7   4  198.18    7.70
   1  -7  -4  202.48    7.60
   1  -7  -4  191.98    7.90
  -1  -7   4  170.28    7.70
  -1   7   4  205.38    7.70
   0  -7  -4    0.00    0.20
   0  -7  -4   -0.20    0.20
   0  -7   4    0.00    0.20
   0  -7   4    0.40    0.20
   0   7   4    0.40    0.20
  -1  -7  -4  258.97    9.90
   1  -7   4  216.88    9.70
   1  -7   4  268.17    9.90
  -1  -7  -4  255.87    9.90
  -1   7  -4  255.87    9.80
   2  -7   4   10.00    0.80
  -2  -7  -4   11.30    0.70
  -2  -7  -4   11.10    0.80
   2   7   4   11.10    0.70
  -2   7  -4    9.80    0.70
  -3  -7  -4    0.10    0.20
  -3  -7  -4   -0.30    0.20
   3  -7   4    0.10    0.30
  -3   7  -4    0.10    0.20
   3   7   4    0.20    0.20
   4  -7   4   -0.30    0.20
  -4  -7  -4    0.40    0.20
  -4  -7  -4    0.20    0.30
  -4   7  -4    0.20    0.30
   4   7   4    0.30    0.20
  -5  -7  -4   -0.10    0.30
   5  -7   4    0.00    0.30
  -5  -7  -4    0.10    0.30
  -5   7  -4    0.30    0.30
   6  -7   4    2.20    0.50
  -6  -7  -4    1.80    0.50
  -6   7  -4    2.60    0.50
   7  -7   4    8.30    1.00
  -7  -7  -4    7.20    1.00
  -7   7  -4    6.40    0.80
   8  -7   4    8.70    1.10
  -8  -7  -4    7.40    1.10
  -8   7  -4    8.30    1.00
  -9  -7  -4    2.90    0.80
 -10  -7  -4    0.00    0.60
 -11  -7  -4   -0.60    0.60
 -11  -8   4    0.20    1.00
 -11   8   4    0.70    0.80
 -10  -8   4   -0.70    0.70
 -10   8   4    0.30    0.70
 -10   8   4   -0.30    0.60
  -9  -8   4    0.10    0.70
  -9   8   4    0.60    0.50
  -8  -8   4    0.30    0.70
  -8   8   4   -0.20    0.40
  -7  -8   4    1.40    0.70
  -7   8   4    1.10    0.50
  -6  -8   4   23.30    1.80
  -6   8   4   23.50    1.50
  -5  -8   4    0.60    0.40
  -5  -8   4    0.40    0.30
  -5   8   4    0.40    0.40
  -4  -8   4   84.49    3.80
  -4  -8   4   83.99    3.60
  -4   8   4   78.89    3.70
  -3  -8   4    5.60    0.70
  -3  -8   4    6.50    0.60
  -3   8   4    6.00    0.70
  -2  -8   4   10.10    0.70
  -2  -8   4    8.90    0.80
  -2   8   4    9.40    0.70
   1  -8  -4   87.59    3.90
  -1  -8   4   89.89    3.70
  -1   8   4   87.89    3.70
   0  -8   4  160.28    6.00
   0  -8   4  148.09    6.10
   0  -8  -4  149.49    6.10
   0  -8  -4  148.29    6.20
   0   8   4  147.69    6.10
  -1  -8  -4  464.95   17.90
   1  -8   4  454.35   17.70
  -1  -8  -4  447.76   17.80
   1  -8   4  472.75   17.70
   1   8   4  453.95   17.70
   2  -8   4   26.90    1.20
   2  -8   4   25.50    1.40
  -2  -8  -4   25.70    1.20
  -2  -8  -4   25.70    1.40
  -2   8  -4   24.10    1.30
   2   8   4   24.90    1.30
  -3  -8  -4   40.70    2.00
   3  -8   4   36.40    1.90
  -3  -8  -4   42.50    1.80
   3   8   4   40.50    1.80
  -3   8  -4   36.60    1.80
   4  -8   4    0.30    0.30
  -4  -8  -4    0.40    0.30
  -4  -8  -4    0.00    0.20
   4   8   4    0.20    0.20
  -4   8  -4    0.30    0.30
  -5  -8  -4    5.80    0.80
  -5  -8  -4    6.10    0.60
   5  -8   4    5.00    0.70
  -5   8  -4    5.70    0.70
   6  -8   4   17.60    1.30
  -6  -8  -4   16.90    1.30
  -6   8  -4   16.80    1.20
  -7  -8  -4    5.80    0.90
   7  -8   4    6.50    0.90
  -7   8  -4    6.40    0.80
   8  -8   4    1.20    0.60
  -8  -8  -4    0.40    0.50
   9  -8   4   18.20    1.50
  -9  -8  -4   13.70    1.50
 -10  -8  -4    1.90    0.80
 -11  -8  -4    1.30    0.80
 -11  -9   4   -0.90    0.80
 -11   9   4    1.10    0.90
 -10  -9   4    0.00    0.80
 -10   9   4   -0.10    0.60
  -9  -9   4   17.00    2.00
  -9   9   4   17.90    1.50
  -8  -9   4    8.10    1.30
  -8   9   4    6.90    1.00
  -7  -9   4  108.89    5.10
  -7   9   4   99.49    4.70
  -6  -9   4   62.39    3.30
  -6   9   4   59.59    3.00
  -5  -9   4    0.20    0.40
  -5  -9   4    0.90    0.40
  -5   9   4    0.60    0.40
  -4  -9   4    0.10    0.40
  -4  -9   4   -0.10    0.30
  -4   9   4    0.20    0.30
  -3  -9   4   39.40    1.90
  -3  -9   4   40.50    2.10
  -3   9   4   39.50    2.00
  -2  -9   4   56.89    2.50
  -2  -9   4   50.79    2.50
  -2   9   4   59.49    2.60
   1  -9  -4    5.30    0.70
   1  -9  -4    5.50    0.50
  -1  -9   4    6.90    0.60
  -1   9   4    6.60    0.60
   0  -9  -4  143.69    5.90
   0  -9  -4  143.19    6.10
   0  -9   4  146.29    5.90
   0  -9   4  160.48    6.00
   0   9   4  145.79    6.00
  -1  -9  -4  279.47   11.50
   1  -9   4  293.57   11.50
  -1  -9  -4  280.37   11.50
   1  -9   4  327.97   11.40
   1   9   4  281.57   11.40
   2  -9   4   88.89    3.70
  -2  -9  -4   91.89    3.70
  -2  -9  -4   86.39    3.80
   2  -9   4   90.09    3.80
  -2   9  -4   87.59    3.70
   2   9   4   89.09    3.70
  -3  -9  -4   27.40    1.50
  -3  -9  -4   25.00    1.30
   3  -9   4   24.70    1.40
   3   9   4   27.10    1.30
  -3   9  -4   26.00    1.40
   4  -9   4    7.30    0.80
  -4  -9  -4    9.80    0.70
  -4  -9  -4    9.40    0.90
  -4   9  -4    9.30    0.80
   5  -9   4   -0.20    0.30
  -5  -9  -4    0.40    0.40
  -5  -9  -4    0.20    0.30
  -5   9  -4    0.70    0.40
  -6  -9  -4    0.40    0.40
   6  -9   4    0.30    0.40
  -6  -9  -4   -0.40    0.40
  -6   9  -4   -0.10    0.40
  -7  -9  -4    0.40    0.50
   7  -9   4    0.30    0.40
   8  -9   4    3.10    0.80
  -8  -9  -4    3.60    0.80
   9  -9   4    7.50    1.10
  -9  -9  -4    7.40    1.10
 -10  -9  -4    0.10    0.60
 -11  -9  -4    0.40    0.70
 -11 -10   4   -0.50    0.90
 -11  10   4    1.80    0.90
 -10 -10   4    1.60    1.00
 -10  10   4    1.90    0.70
  -9 -10   4   -0.50    0.70
  -9  10   4    0.10    0.50
  -8 -10   4   10.80    1.50
  -8  10   4   11.50    1.30
  -7 -10   4   20.20    1.80
  -7  10   4   19.60    1.50
  -6 -10   4    2.30    0.70
  -6  10   4    2.70    0.60
  -5 -10   4   26.80    1.50
  -5 -10   4   27.30    1.80
  -5  10   4   25.80    1.60
  -4 -10   4    1.90    0.60
  -4 -10   4    1.10    0.40
  -4  10   4    2.00    0.50
  -3 -10   4    0.40    0.40
  -3 -10   4   -0.20    0.20
  -3  10   4    0.20    0.30
  -2 -10   4   63.19    2.70
  -2 -10   4   61.99    2.80
  -2  10   4   59.89    2.80
  -1 -10   4   15.90    1.00
   1 -10  -4   15.60    0.90
   1 -10  -4   16.30    1.10
  -1  10   4   16.60    1.00
   0 -10   4  350.96   13.50
   0 -10   4  318.07   13.40
   0 -10  -4  356.76   13.70
   0  10   4  358.56   13.50
  -1 -10  -4   -0.10    0.20
  -1 -10  -4    0.40    0.30
   1 -10   4    0.50    0.30
   1 -10   4   -0.10    0.20
   1  10   4    0.00    0.20
   2 -10   4   21.40    1.10
   2 -10   4   21.50    1.20
  -2 -10  -4   22.20    1.10
  -2 -10  -4   20.60    1.20
   2  10   4   19.20    1.10
  -2  10  -4   19.30    1.10
   3 -10   4    3.90    0.60
   3 -10   4    2.90    0.40
  -3 -10  -4    2.90    0.40
  -3 -10  -4    2.30    0.50
   3  10   4    3.40    0.40
  -3  10  -4    3.00    0.40
   4 -10   4   12.20    1.00
  -4 -10  -4   11.40    0.90
  -4 -10  -4   10.80    0.80
  -4  10  -4   12.00    0.90
  -5 -10  -4   16.40    1.10
   5 -10   4   18.40    1.30
  -5 -10  -4   17.80    1.30
  -5  10  -4   16.40    1.10
  -6 -10  -4   51.79    2.70
  -6 -10  -4   54.19    2.50
   6 -10   4   50.49    2.70
  -6  10  -4   50.89    2.50
  -7 -10  -4   22.80    1.60
   7 -10   4   22.10    1.60
   8 -10   4    8.90    1.20
  -8 -10  -4   10.10    1.20
  -9 -10  -4    1.90    0.70
   9 -10   4    1.20    0.70
 -10 -10  -4    0.60    0.60
 -11 -10  -4   -0.30    0.60
 -11 -11   4   -0.10    0.90
 -11  11   4    2.20    1.00
 -10 -11   4   -0.50    0.70
 -10  11   4    0.80    0.60
  -9 -11   4    0.20    0.70
  -9  11   4   -0.40    0.40
  -8 -11   4    1.20    0.80
  -8  11   4    1.80    0.60
  -7 -11   4    0.20    0.60
  -7  11   4    1.00    0.50
  -6 -11   4   22.30    1.70
  -6  11   4   19.20    1.40
  -5 -11   4    3.30    0.70
  -5  11   4    3.80    0.70
  -4 -11   4   24.30    1.40
  -4 -11   4   23.10    1.50
  -4  11   4   26.60    1.50
  -3 -11   4    3.70    0.50
  -3 -11   4    4.40    0.60
  -3  11   4    5.20    0.70
   2 -11  -4   62.19    3.10
  -2 -11   4   65.19    2.90
  -2 -11   4   64.99    2.80
  -2  11   4   63.99    2.90
   1 -11  -4  186.18    7.40
  -1 -11   4  187.48    7.50
  -1 -11   4  195.08    7.50
   1 -11  -4  182.98    7.80
  -1  11   4  190.08    7.60
   0 -11  -4    0.50    0.30
   0 -11   4    0.00    0.20
   0 -11   4    0.30    0.20
   0 -11  -4    0.20    0.20
   0  11   4    0.10    0.20
   1 -11   4   97.79    3.80
   1 -11   4   91.99    3.90
  -1 -11  -4   89.69    3.90
   1  11   4   91.29    3.90
  -2 -11  -4   56.59    2.50
   2 -11   4   60.49    2.50
  -2 -11  -4   54.49    2.50
   2 -11   4   54.89    2.60
  -2  11  -4   54.49    2.40
   2  11   4   53.99    2.40
  -3 -11  -4    0.20    0.30
   3 -11   4    0.00    0.30
  -3 -11  -4    0.20    0.30
   3 -11   4    0.40    0.20
  -3  11  -4    0.10    0.30
   3  11   4    0.10    0.20
   4 -11   4   68.79    3.30
  -4 -11  -4   74.09    3.10
  -4 -11  -4   71.59    3.30
  -4  11  -4   69.19    3.10
   5 -11   4    6.30    0.80
  -5 -11  -4    5.90    0.80
  -5 -11  -4    6.40    0.70
  -5  11  -4    6.50    0.70
  -6 -11  -4   57.19    2.60
   6 -11   4   53.49    2.80
  -6 -11  -4   56.39    2.90
   7 -11   4    0.50    0.50
  -7 -11  -4    0.90    0.60
  -8 -11  -4    0.10    0.50
   8 -11   4   -0.30    0.50
  -9 -11  -4    0.60    0.60
   9 -11   4   -0.50    0.50
 -10 -11  -4    0.00    0.60
 -11 -11  -4   -0.10    0.70
 -11 -12   4    0.20    0.90
 -10 -12   4    5.50    1.30
 -10  12   4    4.00    0.90
  -9 -12   4    4.80    1.10
  -9  12   4    6.00    1.10
  -8 -12   4    2.10    0.80
  -8  12   4    1.30    0.60
  -7 -12   4   -0.40    0.60
  -7  12   4    0.10    0.40
  -6 -12   4    0.70    0.60
  -6  12   4    0.30    0.40
  -5 -12   4    2.30    0.70
  -5  12   4    2.50    0.60
  -4 -12   4   44.40    2.00
  -4 -12   4   40.70    2.30
  -4  12   4   40.40    2.20
  -3 -12   4   41.50    1.90
  -3 -12   4   38.40    2.10
  -3  12   4   40.30    2.10
  -2 -12   4   54.29    2.50
   2 -12  -4   53.69    2.80
  -2 -12   4   56.49    2.60
  -2  12   4   55.09    2.60
  -1 -12   4    2.70    0.40
  -1 -12   4    2.30    0.40
   1 -12  -4    2.50    0.40
   1 -12  -4    3.10    0.60
  -1  12   4    2.50    0.40
   0 -12   4   17.10    0.90
   0 -12  -4   17.20    1.10
   0 -12   4   17.40    1.00
   0 -12  -4   15.10    1.00
   0  12   4   15.80    1.00
   1 -12   4   82.59    3.70
  -1 -12  -4   84.29    3.60
  -1 -12  -4   88.19    3.70
   1 -12   4   83.89    3.60
   1  12   4   89.79    3.60
  -2 -12  -4    1.40    0.40
   2 -12   4    1.10    0.40
   2 -12   4    1.20    0.30
  -2 -12  -4    2.10    0.40
   2  12   4    1.60    0.30
  -3 -12  -4   10.50    0.90
   3 -12   4   10.80    0.90
  -3 -12  -4   11.30    0.80
   3 -12   4    9.80    0.80
   3  12   4   10.10    0.70
  -3  12  -4   10.20    0.70
  -4 -12  -4    6.00    0.80
  -4 -12  -4    6.30    0.60
   4 -12   4    4.20    0.70
  -4  12  -4    5.30    0.60
  -5 -12  -4   26.60    1.50
   5 -12   4   29.20    1.70
  -5 -12  -4   24.40    1.60
  -6 -12  -4   33.20    1.70
  -6 -12  -4   32.60    2.00
   6 -12   4   31.60    2.00
   7 -12   4   15.70    1.30
  -7 -12  -4   13.60    1.40
   8 -12   4    1.50    0.70
  -8 -12  -4    0.20    0.60
   9 -12   4    2.20    0.70
  -9 -12  -4    1.80    0.70
 -10 -12  -4    0.20    0.60
 -11 -12  -4    0.10    0.70
 -11 -13   4   -1.20    0.80
 -10 -13   4   -1.00    0.80
 -10  13   4    1.00    0.60
  -9 -13   4    0.90    0.80
  -9  13   4    0.60    0.60
  -8 -13   4    0.60    0.70
  -8  13   4    1.10    0.60
  -7 -13   4   25.00    1.90
  -7  13   4   20.50    1.60
  -6 -13   4    7.70    1.10
  -6  13   4   10.20    1.20
  -5 -13   4   32.90    2.10
  -5  13   4   35.10    2.00
  -4 -13   4    5.00    0.80
  -4 -13   4    6.90    0.70
  -4  13   4    8.20    0.90
  -3 -13   4    1.60    0.40
  -3 -13   4    2.00    0.50
  -3  13   4    1.50    0.40
   2 -13  -4   63.79    3.20
  -2 -13   4   67.89    2.90
  -2 -13   4   65.49    2.80
  -2  13   4   59.29    2.90
  -1 -13   4   52.99    2.40
   1 -13  -4   51.29    2.30
  -1 -13   4   55.09    2.40
   1 -13  -4   52.29    2.60
  -1  13   4   51.49    2.40
   0 -13  -4   49.70    2.40
   0 -13   4   50.59    2.30
   0 -13   4   48.50    2.20
   0 -13  -4   48.20    2.20
  -1 -13  -4   25.10    1.40
   1 -13   4   26.50    1.30
   1 -13   4   25.20    1.40
   1  13   4   26.80    1.40
  -2 -13  -4   -0.10    0.30
  -2 -13  -4    0.40    0.30
   2 -13   4    0.20    0.30
   2 -13   4    0.40    0.30
   2  13   4    0.00    0.20
  -3 -13  -4   24.00    1.40
   3 -13   4   22.60    1.40
  -3 -13  -4   23.80    1.30
   3 -13   4   26.40    1.50
  -3  13  -4   23.20    1.20
  -4 -13  -4   31.50    1.80
  -4 -13  -4   30.00    1.60
   4 -13   4   29.40    1.80
   5 -13   4   52.29    2.70
  -5 -13  -4   53.39    2.50
  -5 -13  -4   50.89    2.70
  -6 -13  -4    3.20    0.70
   6 -13   4    2.30    0.60
  -6 -13  -4    2.20    0.50
   7 -13   4   26.00    1.80
  -7 -13  -4   27.30    1.80
   8 -13   4    1.00    0.60
  -8 -13  -4    1.30    0.60
  -9 -13  -4    1.30    0.70
   9 -13   4    1.20    0.70
  10 -13   4    0.20    0.60
 -10 -13  -4   -0.50    0.50
 -11 -14   4   -0.10    0.90
 -10 -14   4   -0.20    0.80
 -10  14   4    0.00    0.60
  -9 -14   4    0.40    0.80
  -9  14   4    0.90    0.70
  -8 -14   4   -0.10    0.60
  -8  14   4    0.40    0.50
  -7 -14   4   19.80    1.80
  -7  14   4   20.90    1.60
  -6 -14   4    7.70    1.10
  -6  14   4    7.00    1.00
  -5 -14   4  121.99    5.50
  -4 -14   4  135.89    5.90
  -4  14   4  135.59    5.80
  -3 -14   4   52.39    2.60
  -3 -14   4   55.29    2.40
  -3  14   4   53.19    2.60
  -2 -14   4   22.40    1.30
   2 -14  -4   22.00    1.50
  -2 -14   4   22.20    1.30
  -2  14   4   23.30    1.40
   1 -14  -4   32.00    1.80
  -1 -14   4   33.20    1.70
  -1 -14   4   31.70    1.60
   1 -14  -4   32.60    1.50
  -1  14   4   33.40    1.70
   0 -14  -4   18.60    1.10
   0 -14   4   17.70    1.10
   0 -14  -4   18.30    1.20
  -1 -14  -4    9.50    0.90
   1 -14   4   11.60    0.90
   1 -14   4   10.80    0.80
   1  14   4   11.00    0.80
  -2 -14  -4    9.20    0.80
  -2 -14  -4    9.40    0.80
   2 -14   4   10.30    0.90
   2 -14   4   10.20    0.80
   2  14   4    9.60    0.70
   3 -14   4    1.40    0.40
  -3 -14  -4    1.50    0.40
   3 -14   4    1.50    0.40
  -3 -14  -4    1.40    0.40
  -4 -14  -4    6.20    0.70
   4 -14   4    4.60    0.80
  -4 -14  -4    6.40    0.80
   5 -14   4    0.40    0.40
  -5 -14  -4    0.10    0.40
  -5 -14  -4    0.70    0.40
  -6 -14  -4    2.30    0.60
   6 -14   4    2.90    0.70
  -6 -14  -4    1.30    0.50
  -7 -14  -4    5.00    0.90
   7 -14   4    5.50    0.90
   8 -14   4   -0.10    0.50
  -8 -14  -4    0.20    0.50
  -9 -14  -4   -0.10    0.50
   9 -14   4   -0.70    0.50
  10 -14   4   -0.40    0.60
 -10 -14  -4   -0.60    0.60
 -10 -15   4   -0.90    0.80
  -9 -15   4   -0.50    0.70
  -9  15   4    0.00    0.60
  -8 -15   4    0.30    0.70
  -8  15   4    1.60    0.70
  -7 -15   4    3.00    0.80
  -7  15   4    2.70    0.70
  -6 -15   4   19.90    1.60
  -6  15   4   19.20    1.50
  -5 -15   4   35.30    2.10
  -5  15   4   37.00    2.10
  -4 -15   4    8.90    1.00
  -4  15   4    9.20    1.00
  -3 -15   4   11.80    0.80
  -3 -15   4   10.10    1.00
  -3  15   4   12.20    1.00
   2 -15  -4    6.20    0.90
  -2 -15   4    7.30    0.80
  -2 -15   4    8.80    0.70
  -2  15   4    6.60    0.80
  -1 -15   4   17.00    1.10
   1 -15  -4   17.20    1.00
   1 -15  -4   15.50    1.20
  -1 -15   4   18.60    1.10
  -1  15   4   16.90    1.10
   0 -15  -4   17.00    1.00
   0 -15  -4   15.60    1.20
   0 -15   4   15.50    1.00
  -1 -15  -4    1.10    0.30
  -1 -15  -4    1.10    0.40
   1 -15   4    0.90    0.30
   1 -15   4    0.70    0.30
   1  15   4    0.90    0.30
   2 -15   4    7.70    0.80
  -2 -15  -4    8.40    0.80
  -2 -15  -4    8.90    0.80
   2 -15   4    8.90    0.80
   2  15   4    7.50    0.70
  -3 -15  -4   23.00    1.40
   3 -15   4   25.20    1.60
   3 -15   4   28.20    1.60
  -3 -15  -4   27.70    1.50
  -4 -15  -4   45.60    2.30
   4 -15   4   42.30    2.30
  -4 -15  -4   41.30    2.10
  -5 -15  -4   15.40    1.10
  -5 -15  -4   17.30    1.30
   5 -15   4   16.70    1.30
  -6 -15  -4   11.30    1.20
   6 -15   4    8.40    1.10
  -6 -15  -4   12.40    1.00
  -7 -15  -4    4.00    0.80
   7 -15   4    2.30    0.70
  -8 -15  -4   -0.40    0.50
   8 -15   4    0.30    0.60
  -9 -15  -4    0.80    0.60
   9 -15   4    0.80    0.70
 -10 -15  -4    0.40    0.70
 -10 -16   4   -0.40    0.80
  -9 -16   4    2.20    1.00
  -9  16   4    0.50    0.70
  -8 -16   4   -0.20    0.60
  -8  16   4    0.20    0.50
  -7 -16   4   -0.60    0.50
  -7  16   4    0.50    0.50
  -6 -16   4    0.40    0.60
  -6  16   4    0.20    0.40
  -5 -16   4   14.40    1.40
  -5  16   4   11.80    1.20
  -4 -16   4    0.70    0.50
  -4  16   4    2.80    0.60
   3 -16  -4   34.70    2.20
  -3 -16   4   38.70    1.80
  -3 -16   4   35.20    1.90
  -3  16   4   35.80    2.00
   2 -16  -4    2.50    0.70
  -2 -16   4    2.00    0.50
  -2 -16   4    2.70    0.50
  -2  16   4    4.10    0.60
  -1 -16   4   34.60    1.80
  -1 -16   4   33.60    1.70
   1 -16  -4   33.80    2.00
   1 -16  -4   32.20    1.60
  -1  16   4   35.30    1.80
   0 -16  -4    6.20    0.60
   0 -16   4    6.10    0.60
   0 -16  -4    6.70    0.80
   0 -16   4    6.40    0.70
   0  16   4    4.20    0.60
   1 -16   4    2.90    0.50
  -1 -16  -4    3.60    0.50
   1 -16   4    4.20    0.50
  -1 -16  -4    3.70    0.60
   1  16   4    3.50    0.50
  -2 -16  -4  102.99    4.50
   2 -16   4  100.39    4.50
  -2 -16  -4  105.49    4.40
   2 -16   4  103.39    4.40
   3 -16   4    3.30    0.60
   3 -16   4    3.00    0.60
  -3 -16  -4    3.10    0.60
  -3 -16  -4    3.10    0.60
  -4 -16  -4   92.09    4.20
  -4 -16  -4   93.99    4.10
   4 -16   4   96.79    4.30
  -5 -16  -4   17.90    1.40
   5 -16   4   22.70    1.50
  -5 -16  -4   19.50    1.30
   6 -16   4    1.10    0.50
  -6 -16  -4    0.40    0.50
  -6 -16  -4   -0.30    0.40
  -7 -16  -4    0.70    0.60
   7 -16   4    0.90    0.50
   8 -16   4    0.40    0.60
  -8 -16  -4    0.80    0.60
   9 -16   4   -0.20    0.60
  -9 -16  -4    0.20    0.60
 -10 -16  -4    0.60    0.70
 -10 -17   4   -0.80    0.90
  -9 -17   4   -0.30    0.70
  -9  17   4    0.40    0.60
  -8 -17   4    5.60    1.10
  -8  17   4    5.10    1.00
  -7 -17   4   -0.20    0.60
  -7  17   4    0.90    0.60
  -6 -17   4    2.90    0.80
  -6  17   4    3.10    0.70
  -5 -17   4   14.00    1.20
  -5  17   4   12.80    1.30
  -4 -17   4    0.90    0.60
  -4  17   4    1.60    0.60
  -3 -17   4   26.40    1.60
  -3 -17   4   26.50    1.40
   3 -17  -4   23.70    1.80
  -3  17   4   25.80    1.60
  -2 -17   4    2.00    0.50
  -2 -17   4    2.00    0.40
   2 -17  -4    1.30    0.50
  -2  17   4    1.80    0.50
   1 -17  -4   20.20    1.50
  -1 -17   4   21.30    1.20
  -1 -17   4   19.70    1.20
  -1  17   4   17.90    1.20
   0 -17  -4   19.90    1.20
   0 -17   4   21.70    1.20
   0 -17   4   20.40    1.30
   0 -17  -4   18.40    1.30
   0  17   4   21.40    1.20
  -1 -17  -4   15.70    1.00
  -1 -17  -4   15.10    1.10
   1 -17   4   15.90    1.10
   1 -17   4   15.80    1.10
   1  17   4   18.10    1.00
   2 -17   4    3.80    0.60
  -2 -17  -4    3.10    0.60
   2 -17   4    2.00    0.50
   3 -17   4  135.89    5.70
  -3 -17  -4  131.99    5.60
   3 -17   4  130.79    5.60
  -3 -17  -4  126.49    5.50
  -4 -17  -4   39.70    2.10
   4 -17   4   37.00    2.20
  -4 -17  -4   39.60    2.00
   5 -17   4   40.30    2.40
  -5 -17  -4   38.60    2.10
  -5 -17  -4   45.20    2.30
  -6 -17  -4    0.30    0.40
  -6 -17  -4    0.20    0.50
   6 -17   4    0.30    0.40
   7 -17   4    6.40    1.00
  -7 -17  -4    8.70    1.10
  -8 -17  -4    0.20    0.50
   8 -17   4    0.80    0.60
   9 -17   4    0.20    0.60
  -9 -17  -4    0.20    0.60
 -10 -17  -4    0.40    0.70
 -10 -18   4   -0.20    0.80
  -9 -18   4   -1.00    0.70
  -9  18   4    0.30    0.60
  -8 -18   4    0.50    0.70
  -8  18   4    1.10    0.70
  -7 -18   4   -0.30    0.60
  -7  18   4    0.20    0.50
  -6 -18   4   10.10    1.20
  -6  18   4   10.40    1.20
  -5 -18   4   21.40    1.60
  -5  18   4   20.20    1.50
  -4 -18   4    0.30    0.50
  -4  18   4    0.20    0.40
   3 -18  -4   81.89    4.20
  -3 -18   4   88.19    3.90
  -3  18   4   87.49    4.00
  -2 -18   4   34.10    1.80
   2 -18  -4   31.90    2.10
  -2 -18   4   34.60    1.80
  -2  18   4   32.90    1.90
   1 -18  -4   55.99    3.10
  -1 -18   4   63.49    2.80
  -1 -18   4   62.59    2.80
  -1  18   4   62.79    2.90
   0 -18   4    1.90    0.40
   0 -18  -4    1.30    0.40
   0 -18  -4    1.50    0.50
   0 -18   4    2.20    0.50
   0  18   4    1.90    0.40
  -1 -18  -4    0.60    0.40
  -1 -18  -4   -0.30    0.40
   1 -18   4    0.10    0.30
   1 -18   4    0.20    0.20
   1  18   4   -0.20    0.30
   2 -18   4   38.70    2.10
  -2 -18  -4   35.50    2.00
   2 -18   4   40.30    2.00
   3 -18   4   35.00    2.00
   3 -18   4   33.80    2.00
  -3 -18  -4   33.90    1.90
  -3 -18  -4   33.70    1.90
   4 -18   4    3.80    0.70
  -4 -18  -4    2.40    0.60
  -4 -18  -4    3.00    0.60
  -5 -18  -4    3.60    0.60
  -5 -18  -4    3.00    0.70
   5 -18   4    3.70    0.80
  -6 -18  -4    2.10    0.70
  -6 -18  -4    1.90    0.60
   6 -18   4    1.80    0.70
  -7 -18  -4    0.60    0.60
   7 -18   4    0.40    0.60
  -8 -18  -4    0.10    0.60
   8 -18   4    0.80    0.70
   9 -18   4    0.00    0.60
  -9 -18  -4   -0.80    0.60
 -10 -18  -4    1.70    0.80
 -10 -19   4   -0.70    0.80
  -9 -19   4   -1.10    0.60
  -8 -19   4   -0.30    0.70
  -8  19   4   -0.60    0.40
  -7 -19   4   -0.20    0.60
  -7  19   4    0.00    0.50
  -6 -19   4    0.80    0.60
  -6  19   4    0.70    0.50
  -5 -19   4    4.10    0.80
  -5  19   4    5.50    0.90
  -4 -19   4    1.00    0.50
  -4  19   4    0.30    0.50
  -3 -19   4   31.50    1.80
   3 -19  -4   29.80    2.10
  -3  19   4   31.90    1.90
   2 -19  -4   60.69    3.20
  -2 -19   4   58.99    2.90
  -2 -19   4   60.09    2.80
  -2  19   4   65.99    3.00
   1 -19  -4   16.80    1.30
  -1 -19   4   14.30    1.10
  -1 -19   4   16.30    1.10
  -1  19   4   16.30    1.20
   0 -19   4    3.20    0.60
   0 -19  -4    3.50    0.70
   0 -19   4    4.70    0.70
   0  19   4    3.60    0.60
   1 -19   4    3.60    0.60
  -1 -19  -4    4.60    0.60
  -1 -19  -4    3.20    0.70
   1  19   4    4.50    0.60
  -2 -19  -4    0.80    0.40
   2 -19   4    0.90    0.50
  -2 -19  -4    0.70    0.50
   2 -19   4    0.80    0.50
  -3 -19  -4    0.90    0.50
   3 -19   4    0.10    0.40
  -3 -19  -4    0.00    0.40
   3 -19   4   -0.10    0.40
  -4 -19  -4    1.00    0.50
   4 -19   4    0.50    0.40
  -4 -19  -4    0.40    0.40
  -5 -19  -4    5.20    0.80
  -5 -19  -4    6.20    0.80
   5 -19   4    5.90    0.90
  -6 -19  -4    3.00    0.60
  -6 -19  -4    3.00    0.70
   6 -19   4    1.90    0.60
   7 -19   4    0.60    0.60
  -7 -19  -4    0.50    0.50
  -7 -19  -4    0.20    0.50
   8 -19   4    0.30    0.60
  -8 -19  -4   -0.50    0.60
  -9 -19  -4    1.10    0.70
 -10 -19  -4   -0.40    0.70
 -10 -20   4    0.00    0.90
  -9 -20   4    6.50    1.30
  -8 -20   4    0.00    0.70
  -8  20   4    1.00    0.70
  -7 -20   4    0.50    0.70
  -7  20   4   -0.30    0.50
  -6 -20   4   -0.20    0.50
  -6  20   4    0.00    0.50
  -5 -20   4    2.50    0.70
  -5  20   4    1.80    0.60
  -4 -20   4   19.50    1.40
  -4  20   4   18.00    1.40
  -3 -20   4   57.69    2.80
   3 -20  -4   58.09    3.30
  -3  20   4   60.89    3.00
  -2 -20   4   14.60    1.00
  -2 -20   4   14.00    1.10
   2 -20  -4   11.00    1.40
  -2  20   4   15.80    1.20
  -1 -20   4   24.70    1.50
  -1 -20   4   24.90    1.50
   1 -20  -4   26.00    1.80
  -1  20   4   29.30    1.60
   0 -20   4   81.89    3.70
   0 -20   4   81.19    3.60
   0  20   4   81.89    3.60
   1 -20   4   11.10    1.00
   1 -20   4   11.60    1.00
  -1 -20  -4    9.70    1.10
   2 -20   4   61.59    3.00
  -2 -20  -4   56.49    2.90
   2 -20   4   63.59    3.00
  -2 -20  -4   60.49    2.80
   3 -20   4   29.20    1.90
  -3 -20  -4   30.60    1.80
  -3 -20  -4   32.60    1.80
   3 -20   4   32.90    1.90
  -4 -20  -4   15.00    1.20
  -4 -20  -4   14.60    1.20
   4 -20   4   14.30    1.20
   5 -20   4    1.70    0.60
  -5 -20  -4    1.20    0.50
  -5 -20  -4    1.30    0.50
  -6 -20  -4    2.10    0.70
   6 -20   4    1.80    0.70
  -6 -20  -4    3.00    0.70
  -7 -20  -4    1.00    0.60
  -7 -20  -4   -0.20    0.50
   7 -20   4    0.10    0.50
  -8 -20  -4   -0.30    0.60
   8 -20   4    0.30    0.60
  -9 -20  -4   -0.10    0.70
  -9 -21   4    1.50    0.90
  -8 -21   4    3.70    1.00
  -8  21   4    5.20    1.10
  -7 -21   4    0.90    0.70
  -7  21   4    0.20    0.60
  -6 -21   4    1.70    0.70
  -6  21   4    2.60    0.70
  -5 -21   4    8.50    1.10
  -5  21   4    9.50    1.20
  -4 -21   4    1.30    0.60
  -4  21   4    1.00    0.50
  -3 -21   4   -0.20    0.40
   3 -21  -4    0.40    0.60
  -3  21   4    0.20    0.40
   2 -21  -4   -0.30    0.50
  -2 -21   4    0.10    0.40
  -2  21   4    0.30    0.40
   1 -21  -4    1.40    0.60
  -1 -21   4    2.80    0.60
  -1 -21   4    1.90    0.50
  -1  21   4    1.50    0.50
   0 -21  -4   38.60    2.30
   0 -21   4   41.70    2.20
   0 -21   4   43.10    2.10
   0  21   4   41.30    2.10
   1 -21   4    4.10    0.70
  -1 -21  -4    4.60    0.80
   1 -21   4    4.70    0.80
  -2 -21  -4   92.39    4.10
  -2 -21  -4   95.29    4.30
   2 -21   4   92.19    4.30
  -3 -21  -4   11.50    1.20
   3 -21   4   15.00    1.40
   3 -21   4   12.00    1.20
  -4 -21  -4   -0.30    0.40
   4 -21   4    0.80    0.50
  -4 -21  -4   -0.10    0.40
  -5 -21  -4    2.50    0.60
  -5 -21  -4    2.20    0.60
   5 -21   4    1.80    0.60
  -6 -21  -4    0.80    0.50
   6 -21   4    0.20    0.50
  -6 -21  -4    0.60    0.50
   7 -21   4    0.10    0.50
  -7 -21  -4    1.90    0.70
  -7 -21  -4    0.10    0.50
  -8 -21  -4    0.20    0.60
   8 -21   4    0.40    0.60
  -9 -21  -4    0.00    0.70
  -9 -22   4    1.70    1.00
  -8 -22   4   -0.30    0.70
  -8  22   4    0.30    0.60
  -7 -22   4    3.50    0.90
  -7  22   4    2.40    0.80
  -6 -22   4    2.90    0.80
  -6  22   4    1.80    0.70
  -5 -22   4    5.90    0.90
  -5  22   4    5.20    0.90
  -4 -22   4    1.70    0.60
  -4  22   4    1.00    0.50
   3 -22  -4    2.70    0.90
  -3 -22   4    4.10    0.70
  -3  22   4    4.20    0.80
  -2 -22   4    4.50    0.70
   2 -22  -4    4.50    0.90
  -2  22   4    4.90    0.80
  -1 -22   4    1.60    0.50
   1 -22  -4   -0.20    0.40
  -1 -22   4    0.90    0.40
  -1  22   4    0.20    0.40
   0 -22  -4    9.70    1.20
   0 -22   4    8.80    1.00
   0 -22   4    9.10    1.00
   0  22   4    9.80    1.00
   1 -22   4   52.99    2.60
  -1 -22  -4   45.30    2.60
   1 -22   4   49.10    2.60
   2 -22   4    1.70    0.60
  -2 -22  -4    1.20    0.50
   2 -22   4    0.50    0.20
  -3 -22  -4    2.60    0.60
   3 -22   4    4.00    0.80
   3 -22   4    3.10    0.70
  -3 -22  -4    1.20    0.40
  -4 -22  -4    0.80    0.50
   4 -22   4    1.50    0.60
  -4 -22  -4    1.50    0.60
  -5 -22  -4    0.30    0.50
  -5 -22  -4    0.30    0.50
   5 -22   4    0.70    0.50
   6 -22   4    3.50    0.80
  -6 -22  -4    3.20    0.80
  -6 -22  -4    3.20    0.70
  -7 -22  -4    1.50    0.70
  -7 -22  -4    0.50    0.50
   7 -22   4    0.80    0.60
  -8 -22  -4    0.60    0.60
  -9 -22  -4    0.50    0.70
  -9 -23   4    1.10    0.90
  -8 -23   4    1.40    0.80
  -7 -23   4   -0.40    0.60
  -7  23   4    0.40    0.60
  -6 -23   4    0.30    0.60
  -6  23   4   -0.20    0.50
  -5 -23   4   -0.40    0.50
  -5  23   4    0.10    0.50
  -4 -23   4    0.80    0.50
  -4  23   4    0.70    0.50
  -3 -23   4    0.60    0.50
   3 -23  -4   -0.10    0.50
  -3  23   4   -0.40    0.40
   2 -23  -4    3.40    0.90
  -2 -23   4    3.00    0.60
  -2  23   4    2.80    0.60
  -1 -23   4   21.90    1.40
  -1 -23   4   18.40    1.40
   1 -23  -4   19.70    1.60
  -1  23   4   22.00    1.40
   0 -23   4   14.00    1.20
   0 -23   4   17.20    1.30
   0 -23  -4   15.50    1.30
  -1 -23  -4   57.39    3.00
   1 -23   4   59.79    2.90
   1 -23   4   59.89    3.00
   2 -23   4    5.60    0.90
  -2 -23  -4    5.50    0.90
   2 -23   4    6.60    0.90
   3 -23   4   13.50    1.40
  -3 -23  -4   15.30    1.20
  -4 -23  -4    2.40    0.60
  -4 -23  -4    3.70    0.70
   4 -23   4    2.70    0.70
   5 -23   4    1.30    0.60
  -5 -23  -4    0.20    0.50
  -5 -23  -4    0.70    0.50
  -6 -23  -4    3.10    0.80
   6 -23   4    1.80    0.70
  -6 -23  -4    3.60    0.80
   7 -23   4    6.90    1.10
  -7 -23  -4    6.80    1.00
  -7 -23  -4    6.30    1.10
  -8 -23  -4    0.70    0.70
  -9 -23  -4    1.90    0.90
  -9 -24   4    0.10    0.80
  -8 -24   4    2.50    1.00
  -7 -24   4    0.30    0.70
  -7  24   4    1.50    0.70
  -6 -24   4   -0.30    0.60
  -6  24   4    0.70    0.60
  -5 -24   4    2.50    0.70
  -5  24   4    2.30    0.70
  -4 -24   4    3.10    0.70
  -4  24   4    2.70    0.70
   3 -24  -4    2.30    0.80
  -3 -24   4    3.10    0.70
  -3  24   4    3.60    0.70
   2 -24  -4    9.70    1.30
  -2 -24   4   12.80    1.10
  -2  24   4   11.50    1.20
  -1 -24   4   48.30    2.40
  -1 -24   4   44.90    2.40
   1 -24  -4   46.50    2.70
  -1  24   4   41.00    2.30
   0 -24  -4    9.50    1.20
   0 -24   4   12.10    1.20
   0 -24   4   11.10    1.10
   1 -24   4   17.80    1.40
   1 -24   4   16.60    1.30
  -1 -24  -4   15.30    1.30
   2 -24   4    2.60    0.70
  -2 -24  -4    4.50    0.80
   2 -24   4    2.90    0.70
   3 -24   4    0.90    0.60
  -3 -24  -4    0.20    0.50
   4 -24   4    0.10    0.50
  -4 -24  -4    0.00    0.50
  -4 -24  -4    0.20    0.50
  -5 -24  -4    0.50    0.60
   5 -24   4   -0.30    0.50
  -5 -24  -4    0.80    0.50
  -6 -24  -4    0.20    0.50
  -6 -24  -4   -0.70    0.50
   6 -24   4    0.00    0.50
  -7 -24  -4    3.00    0.90
  -7 -24  -4    2.70    0.70
   7 -24   4    3.00    0.90
  -8 -24  -4    0.60    0.70
  -9 -24  -4    0.60    0.80
  -8 -25   4    1.30    0.80
  -7 -25   4    4.80    1.00
  -7  25   4    4.40    1.00
  -6 -25   4   -0.10    0.60
  -6  25   4   -0.50    0.50
  -5 -25   4    0.90    0.60
  -5  25   4   -0.20    0.50
  -4 -25   4    0.70    0.60
  -4  25   4   -0.20    0.40
   3 -25  -4    3.60    1.00
  -3 -25   4    5.80    0.80
  -3  25   4    5.30    0.90
   2 -25  -4   18.70    1.70
  -2 -25   4   23.10    1.50
  -2  25   4   20.70    1.50
  -1 -25   4   13.30    1.20
   1 -25  -4   10.60    1.40
   0 -25   4    3.20    0.70
   0 -25   4    4.00    0.70
   0 -25  -4    3.40    0.80
   1 -25   4    0.60    0.50
   1 -25   4    0.70    0.60
  -1 -25  -4    0.20    0.50
   2 -25   4    0.70    0.50
  -2 -25  -4    0.20    0.50
   2 -25   4    0.70    0.50
   3 -25   4    0.60    0.60
  -3 -25  -4    0.20    0.50
  -4 -25  -4    0.10    0.50
   4 -25   4   -0.20    0.40
  -5 -25  -4    2.10    0.70
  -5 -25  -4    2.40    0.70
   5 -25   4    1.90    0.70
   6 -25   4    0.10    0.60
  -6 -25  -4    0.60    0.60
  -6 -25  -4    0.40    0.60
  -7 -25  -4    1.00    0.70
  -7 -25  -4    3.00    0.80
  -8 -25  -4    0.60    0.70
  -8 -26   4    0.80    0.80
  -7 -26   4   11.50    1.40
  -6 -26   4    2.00    0.80
  -6  26   4    2.20    0.80
  -5 -26   4    4.40    0.90
  -5  26   4    3.20    0.80
  -4 -26   4    3.90    0.80
  -4  26   4    3.90    0.80
   3 -26  -4    1.90    0.90
  -3 -26   4    2.10    0.60
  -3  26   4    1.10    0.60
   2 -26  -4   24.60    2.00
  -2 -26   4   27.10    1.70
  -2  26   4   28.40    1.80
   1 -26  -4    8.70    1.30
  -1 -26   4    9.80    1.10
   0 -26   4   26.00    1.70
   0 -26   4   22.00    1.60
   0 -26  -4   21.00    1.70
   1 -26   4   11.40    1.20
   1 -26   4    8.90    1.10
  -1 -26  -4   11.50    1.30
  -2 -26  -4    1.40    0.60
   2 -26   4    1.60    0.60
   2 -26   4    2.40    0.70
  -3 -26  -4    1.60    0.60
   3 -26   4    0.90    0.60
   4 -26   4    0.00    0.50
  -4 -26  -4    0.40    0.60
  -5 -26  -4    0.30    0.60
   5 -26   4    0.10    0.60
   6 -26   4    0.80    0.70
  -6 -26  -4    1.60    0.70
  -6 -26  -4    1.20    0.70
  -7 -26  -4    0.40    0.70
  -7 -26  -4    0.80    0.60
  -8 -26  -4    1.30    0.80
  -8 -27   4    0.10    0.70
  -7 -27   4   -0.50    0.70
  -6 -27   4    2.30    0.80
  -6  27   4    2.80    0.90
  -5 -27   4    0.20    0.50
  -5  27   4    0.70    0.60
  -4 -27   4    0.80    0.60
  -4  27   4    0.30    0.50
   3 -27  -4    1.90    0.80
  -3 -27   4    0.90    0.50
  -3  27   4    0.40    0.50
  -2 -27   4    1.50    0.60
   2 -27  -4    0.80    0.60
  -2  27   4    1.80    0.60
   1 -27  -4   15.60    1.70
  -1 -27   4   17.40    1.40
   0 -27   4    0.90    0.60
   0 -27  -4    0.20    0.60
   0 -27   4    0.70    0.50
   1 -27   4    5.00    0.90
  -1 -27  -4    4.00    0.90
   1 -27   4    4.80    0.90
   2 -27   4    0.70    0.60
   2 -27   4   -0.10    0.50
  -2 -27  -4    0.30    0.50
  -3 -27  -4    0.80    0.60
   3 -27   4    1.20    0.60
   4 -27   4   11.10    1.40
  -4 -27  -4   12.60    1.30
   5 -27   4    3.70    0.90
  -5 -27  -4    3.80    0.90
  -6 -27  -4    1.10    0.60
   6 -27   4    0.00    0.60
  -7 -27  -4   -0.30    0.60
  -7 -27  -4    0.90    0.70
  -8 -27  -4   -0.10    0.80
  -7 -28   4   -0.20    0.70
  -6 -28   4    0.50    0.70
  -6  28   4   -0.20    0.60
  -5 -28   4    1.00    0.70
  -5  28   4   -0.60    0.50
   4 -28  -4    0.60    0.70
  -4 -28   4   -0.20    0.50
  -4  28   4    0.80    0.60
  -3 -28   4    0.00    0.50
   3 -28  -4    0.10    0.60
  -3  28   4   -0.30    0.50
   2 -28  -4   -0.10    0.60
  -2 -28   4   -0.60    0.50
  -2  28   4    0.30    0.50
   1 -28  -4    3.00    0.90
  -1 -28   4    3.20    0.80
   0 -28   4    2.90    0.80
   0 -28  -4    2.10    0.70
   1 -28   4   -0.20    0.50
  -1 -28  -4    0.10    0.60
   1 -28   4    0.00    0.50
  -2 -28  -4   -0.10    0.50
   2 -28   4    0.10    0.60
   2 -28   4   -0.30    0.40
  -3 -28  -4    1.00    0.60
   3 -28   4    1.40    0.70
  -4 -28  -4    3.80    0.90
   4 -28   4    5.20    1.00
   5 -28   4    0.60    0.60
  -5 -28  -4    0.90    0.60
  -6 -28  -4    2.70    0.80
  -7 -28  -4    0.30    0.60
  -8 -28  -4    0.50    0.80
  -7 -29   4    1.40    0.80
  -6 -29   4    1.00    0.70
  -5 -29   4    0.00    0.60
  -5  29   4    0.10    0.60
   4 -29  -4    0.60    0.80
  -4 -29   4    1.20    0.60
  -4  29   4    1.30    0.60
   3 -29  -4   -0.30    0.60
  -3 -29   4    0.40    0.60
  -3  29   4    0.40    0.50
  -2 -29   4    2.10    0.70
   2 -29  -4    4.10    1.00
   1 -29  -4    0.70    0.60
  -1 -29   4    0.10    0.50
   0 -29  -4    0.90    0.70
   0 -29   4    0.20    0.50
   1 -29   4   16.50    1.60
   1 -29   4   16.50    1.40
  -1 -29  -4   17.70    1.80
   2 -29   4    2.30    0.70
   2 -29   4    1.20    0.70
  -2 -29  -4    1.30    0.70
   3 -29   4   10.90    1.30
  -3 -29  -4   10.30    1.30
   4 -29   4    2.60    0.80
  -4 -29  -4    2.10    0.80
   5 -29   4    6.20    1.10
  -5 -29  -4    5.30    1.00
  -6 -29  -4    1.10    0.70
  -7 -29  -4    2.60    0.80
  -6 -30   4    5.10    1.00
  -5 -30   4    5.40    1.00
  -5  30   4    3.80    1.00
  -4 -30   4   10.10    1.20
   4 -30  -4    9.60    1.60
  -4  30   4    9.90    1.30
  -3 -30   4    0.30    0.60
   3 -30  -4    0.30    0.60
  -3  30   4    0.80    0.60
  -2 -30   4    3.50    0.90
   2 -30  -4    5.20    1.10
  -1 -30   4    0.40    0.60
   1 -30  -4    0.20    0.60
   0 -30  -4   -0.20    0.50
   0 -30   4    0.30    0.60
  -1 -30  -4    6.80    1.20
   1 -30   4    8.90    1.20
   2 -30   4    0.50    0.60
  -2 -30  -4    0.90    0.70
   2 -30   4    0.50    0.70
  -3 -30  -4    1.10    0.70
   3 -30   4    1.00    0.70
  -4 -30  -4    2.50    0.80
   4 -30   4    3.10    0.90
  -5 -30  -4    0.50    0.70
  -6 -30  -4   -0.50    0.60
  -7 -30  -4    1.20    0.70
  -6 -31   4    1.90    0.80
  -5 -31   4    2.00    0.80
  -4 -31   4    2.30    0.70
   4 -31  -4    1.80    1.00
  -4  31   4    1.80    0.80
  -3 -31   4    0.50    0.60
   3 -31  -4    0.20    0.70
  -3  31   4   -0.10    0.50
   2 -31  -4    1.40    0.80
  -2 -31   4    0.50    0.60
   1 -31  -4    1.60    0.80
  -1 -31   4    1.10    0.60
   0 -31   4    0.60    0.60
   0 -31  -4    0.50    0.60
  -1 -31  -4   -0.10    0.60
   1 -31   4    0.20    0.60
  -2 -31  -4    0.60    0.70
   2 -31   4    1.20    0.60
   3 -31   4    0.70    0.70
  -3 -31  -4    1.40    0.70
   4 -31   4    0.10    0.60
  -4 -31  -4    0.60    0.70
  -5 -31  -4    2.40    0.80
  -6 -31  -4    1.70    0.80
  -7 -31  -4    0.60    0.70
  -6 -32   4    1.20    0.80
  -5 -32   4    2.40    0.80
   4 -32  -4    5.70    1.30
  -4 -32   4    3.60    0.90
  -4  32   4    3.90    1.00
   3 -32  -4    1.40    0.90
  -3 -32   4    1.90    0.80
  -2 -32   4    2.20    0.80
   2 -32  -4    2.00    0.90
   1 -32  -4    0.30    0.70
  -1 -32   4    1.70    0.70
   0 -32   4    2.40    0.80
   0 -32  -4    0.20    0.60
  -1 -32  -4    0.60    0.70
   1 -32   4    1.10    0.70
  -2 -32  -4    9.20    1.30
   2 -32   4   11.00    1.40
   3 -32   4    2.80    0.90
  -3 -32  -4    1.30    0.80
  -4 -32  -4    1.50    0.70
  -5 -32  -4    1.10    0.80
  -6 -32  -4    1.80    0.80
  -5 -33   4   -0.10    0.70
   4 -33  -4    0.40    0.80
  -4 -33   4   -0.10    0.60
  -4  33   4    0.60    0.70
  -3 -33   4    2.40    0.80
   3 -33  -4    0.40    0.80
   2 -33  -4    0.70    0.80
  -2 -33   4    0.80    0.70
   1 -33  -4    2.20    0.90
  -1 -33   4    2.10    0.70
   0 -33   4    1.50    0.80
   0 -33  -4    0.00    0.60
  -1 -33  -4    2.90    1.00
   1 -33   4    1.50    0.80
  -2 -33  -4    2.70    0.90
  -3 -33  -4    6.10    1.20
   3 -33   4    4.50    1.10
  -4 -33  -4    0.60    0.70
  -5 -33  -4    1.00    0.80
   4 -34  -4    0.50    0.90
  -4 -34   4    1.50    0.70
  -3 -34   4    0.40    0.70
   3 -34  -4    0.70    0.90
   2 -34  -4    0.60    0.70
  -2 -34   4    0.30    0.60
  -1 -34   4    0.90    0.80
   1 -34  -4    0.70    0.70
   0 -34   4    2.00    0.80
   0 -34  -4    1.40    0.80
   1 -34   4    0.90    0.70
  -1 -34  -4    0.10    0.60
  -2 -34  -4    0.70    0.70
  -3 -34  -4    1.60    0.80
  -4 -34  -4    0.60    0.70
  -5 -34  -4   -0.40    0.70
  -4 -35   4    0.80    0.70
   3 -35  -4   -1.00    0.70
  -3 -35   4   -0.20    0.70
   2 -35  -4    0.60    0.70
  -2 -35   4    0.50    0.70
  -1 -35   4    0.50    0.70
   1 -35  -4    0.00    0.60
   0 -35  -4   -0.30    0.70
   0 -35   4    0.70    0.80
   1 -35   4    0.50    0.70
  -1 -35  -4    1.30    0.80
  -2 -35  -4    1.90    0.80
  -3 -35  -4    7.00    1.30
  -4 -35  -4    1.80    0.80
  -3 -36   4    2.60    0.90
   2 -36  -4    0.30    0.80
  -2 -36   4   -0.10    0.70
   1 -36  -4    1.50    0.90
  -1 -36   4    2.50    0.90
   0 -36   4    2.40    0.90
   0 -36  -4    1.40    0.80
  -1 -36  -4    0.50    0.80
  -2 -36  -4    2.10    0.80
  -2 -37   4    1.60    0.80
  -1 -37   4    0.80    0.80
   0 -37   4    1.10    0.80
   0 -38   4    4.90    1.20
 -11   0   5   -0.10    0.90
 -10   0   5    0.00    0.70
  -9   0   5   -0.70    0.60
  -8   0   5    0.30    0.60
  -8   0   5   -0.20    0.40
  -7   0   5    0.10    0.60
  -7   0   5   -0.20    0.30
  -6   0   5    0.30    0.30
  -6   0   5   -0.20    0.40
  -5   0   5    0.30    0.30
  -4   0   5   -0.30    0.20
  -3   0   5   -0.20    0.20
  -2   0   5    0.00    0.20
  -1   0   5    0.90    0.30
   0   0   5    0.00    0.20
   0   0  -5   -0.10    0.20
  -1   0  -5    0.20    0.20
   1   0   5    0.30    0.20
   2   0   5   -0.20    0.20
  -2   0  -5   -0.10    0.20
   3   0   5    0.00    0.20
  -3   0  -5   -0.10    0.30
  -4   0  -5    0.40    0.40
   4   0   5    0.10    0.20
  -5   0  -5   -0.10    0.30
   5   0   5   -0.20    0.20
   6   0   5   -0.40    0.30
  -6   0  -5   -0.30    0.30
  -7   0  -5    0.50    0.50
  -8   0  -5    0.90    0.50
  -9   0  -5   -0.80    0.50
 -10   0  -5   -0.20    0.60
 -11   0  -5   -0.20    0.70
 -11  -1   5   -0.70    0.80
 -11   1   5   -0.10    0.90
 -10  -1   5    0.40    0.90
 -10   1   5    1.30    0.90
  -9  -1   5   18.70    2.10
  -9   1   5   14.70    2.00
  -8  -1   5    0.60    0.50
  -8  -1   5    1.10    0.70
  -8   1   5    0.40    0.60
  -8   1   5    0.70    0.50
  -7  -1   5    1.40    0.70
  -7  -1   5    0.10    0.40
  -7   1   5   -0.30    0.50
  -7   1   5    0.40    0.40
  -6  -1   5   10.60    1.40
  -6  -1   5    9.60    1.00
  -6   1   5   10.90    1.00
  -5  -1   5   12.40    1.40
  -5  -1   5   12.60    1.00
  -5   1   5   14.30    1.00
  -4  -1   5    5.80    0.70
  -4  -1   5    7.00    0.90
  -4   1   5    5.90    0.70
  -3  -1   5   16.10    1.10
  -3   1   5   16.90    1.10
  -2  -1   5   12.20    0.90
  -2   1   5   11.20    0.90
  -1  -1   5   23.00    1.30
  -1   1   5   20.40    1.20
   0  -1   5    3.90    0.40
   0  -1   5    4.10    0.50
   0  -1  -5    3.30    0.40
   0   1   5    3.30    0.50
   0   1  -5    3.90    0.50
  -1  -1  -5    4.70    0.60
   1  -1   5    4.50    0.50
   1   1   5    4.50    0.50
  -1   1  -5    4.40    0.50
  -2  -1  -5  238.28    9.70
   2  -1   5  244.78    9.60
  -2   1  -5  246.58    9.70
   2   1   5  249.78    9.70
   3  -1   5   -0.20    0.20
  -3  -1  -5    0.00    0.30
  -3   1  -5    0.20    0.30
   3   1   5    0.50    0.30
  -4  -1  -5   56.19    2.80
   4  -1   5   61.69    2.70
  -4   1  -5   61.59    2.80
  -5  -1  -5    0.60    0.40
   5  -1   5    0.10    0.30
   5   1   5    0.40    0.30
  -5   1  -5    0.30    0.40
  -6  -1  -5    0.40    0.40
   6  -1   5    0.50    0.30
   6   1   5    0.30    0.30
  -6   1  -5    0.40    0.40
   7  -1   5    5.60    0.80
  -7  -1  -5    4.80    0.80
  -7   1  -5    6.30    0.90
  -8  -1  -5    8.10    1.10
  -8   1  -5   10.00    1.10
  -9  -1  -5    8.20    1.20
  -9   1  -5    9.40    1.20
 -10  -1  -5    0.30    0.70
 -10   1  -5    0.50    0.70
 -11  -1  -5   -0.60    0.60
 -11   1  -5    1.20    0.80
 -11  -2   5    5.00    1.40
 -11   2   5    5.40    1.40
 -10  -2   5    2.20    1.10
 -10   2   5    1.60    0.90
  -9  -2   5   -0.10    0.70
  -9   2   5    0.00    0.70
  -8  -2   5    7.00    1.30
  -8   2   5    8.50    1.00
  -8   2   5    8.10    1.30
  -7  -2   5   18.60    1.40
  -7  -2   5   18.30    1.90
  -7   2   5   19.10    1.30
  -7   2   5   16.20    1.80
  -6  -2   5   11.50    1.00
  -6  -2   5   16.30    1.60
  -6   2   5   13.10    1.10
  -5  -2   5   -0.50    0.30
  -5  -2   5   -0.20    0.30
  -5   2   5   -0.50    0.30
  -4  -2   5  130.49    5.30
  -4  -2   5  125.59    5.60
  -4   2   5  124.99    5.30
  -3  -2   5   54.09    2.70
  -3  -2   5   54.69    2.50
  -3   2   5   52.99    2.50
  -2  -2   5   38.70    2.00
  -2  -2   5   43.30    2.00
  -2   2   5   42.20    2.00
  -1  -2   5  153.08    6.20
  -1  -2   5  150.38    6.20
  -1   2   5  154.28    6.20
   0  -2   5  221.18    8.70
   0  -2   5  223.18    8.80
   0  -2  -5  221.78    8.80
   0   2  -5  217.68    8.80
   0   2   5  221.68    8.80
  -1  -2  -5    3.80    0.50
   1  -2   5    4.80    0.60
   1   2   5    4.30    0.50
  -1   2  -5    4.30    0.50
  -2  -2  -5   50.49    2.30
   2  -2   5   43.60    2.20
   2   2   5   48.20    2.20
  -2   2  -5   51.99    2.30
  -3  -2  -5   16.10    1.00
   3  -2   5   15.60    1.00
   3   2   5   14.60    0.90
  -3   2  -5   14.70    1.00
   4  -2   5    9.40    0.90
  -4  -2  -5   11.20    0.90
  -4   2  -5   11.00    0.90
   4   2   5    9.20    0.80
   5  -2   5    1.70    0.50
  -5  -2  -5    2.60    0.60
  -5   2  -5    1.70    0.50
   5   2   5    2.40    0.50
  -6  -2  -5    5.70    0.80
   6  -2   5    5.20    0.70
   6   2   5    5.70    0.70
  -6   2  -5    3.70    0.70
   7  -2   5    0.50    0.40
  -7  -2  -5    0.90    0.50
  -7   2  -5    1.40    0.50
  -8  -2  -5   21.20    1.50
  -8   2  -5   17.70    1.40
  -9  -2  -5    0.60    0.60
  -9   2  -5    1.00    0.60
 -10  -2  -5    9.50    1.30
 -10   2  -5    9.10    1.20
 -11  -2  -5   -1.70    0.50
 -11   2  -5    0.30    0.70
 -11  -3   5    0.70    1.00
 -11   3   5    0.80    1.00
 -10  -3   5    0.10    0.70
 -10   3   5   -0.60    0.70
  -9  -3   5   22.30    2.30
  -9   3   5   21.30    1.60
  -9   3   5   22.80    2.40
  -8  -3   5    4.40    1.10
  -8   3   5    3.40    1.00
  -8   3   5    4.50    0.80
  -7  -3   5   12.20    1.60
  -7  -3   5   12.40    1.20
  -7   3   5   12.00    1.20
  -6  -3   5    9.30    1.00
  -6  -3   5    8.20    1.20
  -6   3   5   10.40    1.00
  -5  -3   5    2.00    0.50
  -5  -3   5    2.20    0.60
  -5   3   5    2.20    0.50
  -4  -3   5    3.90    0.70
  -4  -3   5    5.80    0.70
  -4   3   5    5.30    0.70
  -3  -3   5    2.60    0.50
  -3  -3   5    3.90    0.60
  -3   3   5    2.90    0.50
  -2  -3   5  226.68    9.60
  -2  -3   5  240.08    9.50
  -2   3   5  246.78    9.50
  -1  -3   5   -0.10    0.20
  -1  -3   5    0.20    0.20
  -1   3   5    0.00    0.20
   0  -3  -5   18.60    1.00
   0  -3   5   16.00    0.90
   0  -3   5   16.00    1.00
   0   3   5   19.00    1.10
   1  -3   5    4.30    0.50
  -1  -3  -5    5.10    0.60
  -1   3  -5    5.10    0.60
   1   3   5    3.70    0.50
  -2  -3  -5    1.20    0.30
   2  -3   5    1.10    0.30
  -2   3  -5    1.50    0.40
   2   3   5    1.20    0.30
  -3  -3  -5    3.00    0.50
   3  -3   5    2.10    0.40
  -3   3  -5    2.80    0.50
  -4  -3  -5    7.90    0.80
   4  -3   5    8.90    0.80
  -4   3  -5    8.10    0.80
   4   3   5    8.10    0.70
   5  -3   5    2.60    0.50
  -5  -3  -5    2.70    0.60
   5   3   5    2.90    0.50
  -5   3  -5    1.80    0.50
  -6  -3  -5    0.20    0.40
   6  -3   5    0.70    0.40
  -6   3  -5    1.70    0.50
   7  -3   5    1.70    0.50
  -7  -3  -5    0.50    0.50
  -7   3  -5    2.50    0.60
  -8  -3  -5   13.80    1.20
  -8   3  -5   11.60    1.30
  -9  -3  -5    0.60    0.60
  -9   3  -5    0.30    0.50
 -10  -3  -5   -0.20    0.60
 -10   3  -5   -0.80    0.60
 -11  -3  -5    0.80    0.80
 -11  -4   5    0.20    0.90
 -11   4   5    0.20    0.90
 -10  -4   5   -0.40    0.80
 -10   4   5    1.80    1.00
  -9  -4   5   -0.50    0.70
  -9   4   5    0.50    0.70
  -9   4   5    1.30    0.60
  -8  -4   5    6.70    1.30
  -8   4   5    4.40    0.80
  -7  -4   5    5.80    0.80
  -7  -4   5    6.40    1.20
  -7   4   5    6.40    0.90
  -6  -4   5   15.30    1.20
  -6  -4   5   17.50    1.50
  -6   4   5   15.50    1.20
  -5  -4   5    2.80    0.60
  -5  -4   5    2.60    0.70
  -5   4   5    4.30    0.70
  -4  -4   5    6.00    0.70
  -4  -4   5    5.20    0.80
  -4   4   5    3.80    0.60
  -3  -4   5   -0.40    0.30
  -3  -4   5    0.20    0.30
  -3   4   5    0.30    0.30
  -2  -4   5    9.20    0.80
  -2  -4   5    7.50    0.80
  -2   4   5    8.50    0.70
  -1  -4   5    4.00    0.50
  -1  -4   5    3.20    0.40
  -1   4   5    3.00    0.50
   0  -4  -5   76.79    3.40
   0  -4   5   79.59    3.40
   0  -4   5   80.79    3.30
   0   4   5   81.89    3.50
  -1  -4  -5  164.98    6.60
   1  -4   5  159.78    6.50
  -1  -4  -5  152.28    6.40
  -1   4  -5  169.88    6.50
   1   4   5  162.88    6.50
   2  -4   5   86.99    3.70
  -2  -4  -5   88.89    3.80
  -2  -4  -5   91.09    3.50
  -2   4  -5   82.19    3.70
   2   4   5   86.09    3.70
  -3  -4  -5   61.89    2.40
  -3  -4  -5   54.89    2.60
   3  -4   5   48.00    2.50
  -3   4  -5   58.89    2.60
   3   4   5   57.79    2.50
   4  -4   5    3.40    0.60
  -4  -4  -5    7.10    0.80
  -4   4  -5    4.80    0.60
   4   4   5    4.40    0.50
   5  -4   5    0.10    0.30
  -5  -4  -5    0.20    0.40
   5   4   5    0.20    0.30
  -5   4  -5    0.80    0.40
  -6  -4  -5    4.90    0.80
   6  -4   5    4.60    0.70
  -6   4  -5    4.50    0.70
  -7  -4  -5    2.90    0.70
   7  -4   5    1.90    0.60
  -7   4  -5    2.40    0.60
  -8  -4  -5    0.80    0.60
  -8   4  -5    0.80    0.50
  -9  -4  -5    2.90    0.80
  -9   4  -5    2.70    0.70
 -10  -4  -5    4.80    1.00
 -10   4  -5    3.40    0.90
 -11  -4  -5    4.50    1.00
 -11  -5   5   11.80    1.90
 -11   5   5    9.60    1.70
 -10  -5   5   -0.20    0.80
 -10   5   5   -0.50    0.80
  -9  -5   5    0.50    0.70
  -9   5   5   -0.70    0.40
  -9   5   5   -0.20    0.70
  -8  -5   5   -0.30    0.60
  -8   5   5   -0.20    0.40
  -7  -5   5   42.20    2.20
  -7  -5   5   40.00    2.60
  -7   5   5   37.70    2.20
  -6  -5   5    3.00    0.60
  -6  -5   5    4.20    0.90
  -6   5   5    1.00    0.50
  -5  -5   5    0.80    0.50
  -5  -5   5    1.00    0.40
  -5   5   5    0.80    0.40
  -4  -5   5   13.70    1.00
  -4  -5   5   13.60    1.20
  -4   5   5   13.80    1.00
  -3  -5   5   28.20    1.70
  -3  -5   5   29.60    1.60
  -3   5   5   26.50    1.50
  -2  -5   5   23.30    1.40
  -2  -5   5   24.70    1.40
  -2   5   5   24.20    1.40
  -1  -5   5   22.10    1.30
  -1  -5   5   22.00    1.20
  -1   5   5   23.20    1.30
   0  -5  -5  115.09    4.90
   0  -5   5  123.39    4.80
   0  -5   5  122.19    5.00
   0   5   5  115.99    4.90
   1  -5   5    8.30    0.70
  -1  -5  -5    7.50    0.70
  -1  -5  -5    7.90    0.60
  -1   5  -5    9.40    0.70
   1   5   5    8.70    0.70
  -2  -5  -5   29.20    1.30
   2  -5   5   28.20    1.50
  -2  -5  -5   28.40    1.50
  -2   5  -5   28.80    1.50
  -3  -5  -5    0.20    0.20
  -3  -5  -5    0.20    0.30
   3  -5   5    0.00    0.20
   3   5   5    0.40    0.30
  -3   5  -5    0.20    0.30
   4  -5   5   30.60    1.70
  -4  -5  -5   28.60    1.60
   4   5   5   29.40    1.50
  -4   5  -5   30.20    1.60
   5  -5   5   17.60    1.20
  -5  -5  -5   15.50    1.20
   5   5   5   18.00    1.10
  -5   5  -5   16.60    1.20
  -6  -5  -5   53.69    2.80
   6  -5   5   57.79    2.80
  -6   5  -5   56.29    2.70
  -7  -5  -5   14.30    1.20
   7  -5   5   15.30    1.20
  -7   5  -5   14.90    1.20
  -8  -5  -5    7.00    1.10
   8  -5   5    9.00    1.10
  -8   5  -5    9.30    1.10
  -9  -5  -5   -0.10    0.50
  -9   5  -5   -0.20    0.50
 -10  -5  -5    1.40    0.80
 -11  -5  -5   -0.40    0.70
 -11  -6   5    1.00    1.00
 -11   6   5    2.00    1.10
 -10  -6   5   -0.90    0.70
 -10   6   5    0.60    0.80
  -9  -6   5    0.30    0.70
  -9   6   5   -0.40    0.50
  -8  -6   5   -0.60    0.60
  -8   6   5   -0.70    0.40
  -7  -6   5   21.40    1.90
  -7   6   5   24.50    1.60
  -6  -6   5    0.10    0.40
  -6  -6   5    0.30    0.50
  -6   6   5    0.00    0.30
  -5  -6   5    4.00    0.80
  -5  -6   5    4.60    0.70
  -5   6   5    5.20    0.70
  -4  -6   5   -0.10    0.30
  -4  -6   5    0.00    0.30
  -4   6   5   -0.10    0.30
  -3  -6   5   70.09    3.10
  -3  -6   5   68.49    3.20
  -3   6   5   70.29    3.20
  -2  -6   5   18.00    1.20
  -2  -6   5   20.90    1.20
  -2   6   5   19.80    1.20
  -1  -6   5   64.89    2.80
  -1  -6   5   61.99    2.80
  -1   6   5   63.09    2.80
   0  -6   5   87.79    3.30
   0  -6  -5   77.29    3.50
   0  -6   5   81.09    3.50
   0  -6  -5   76.19    3.40
   0   6   5   81.69    3.50
  -1  -6  -5   40.60    1.90
   1  -6   5   42.30    2.00
  -1  -6  -5   38.40    1.90
  -1   6  -5   42.40    1.90
   1   6   5   41.20    2.00
   2  -6   5    0.30    0.30
  -2  -6  -5    0.00    0.20
  -2  -6  -5   -0.10    0.20
   2   6   5    0.10    0.20
  -2   6  -5   -0.10    0.20
  -3  -6  -5    3.00    0.50
   3  -6   5    1.70    0.40
  -3  -6  -5    1.70    0.30
  -3   6  -5    2.20    0.40
   3   6   5    2.10    0.40
  -4  -6  -5   36.40    2.00
   4  -6   5   37.30    2.00
   4   6   5   40.20    1.80
  -4   6  -5   36.70    1.90
  -5  -6  -5    0.40    0.40
   5  -6   5    1.40    0.40
  -5   6  -5    0.90    0.40
   6  -6   5    0.80    0.40
  -6  -6  -5    1.00    0.50
  -6   6  -5    0.10    0.40
   7  -6   5   24.20    1.60
  -7  -6  -5   22.10    1.60
  -7   6  -5   22.30    1.50
  -8  -6  -5    0.20    0.60
   8  -6   5    0.10    0.50
  -8   6  -5   -0.60    0.40
  -9  -6  -5    0.20    0.60
 -10  -6  -5    1.60    0.80
 -11  -6  -5    0.90    0.80
 -11  -7   5    1.10    1.00
 -11   7   5    1.00    0.90
 -10  -7   5    3.90    1.20
 -10   7   5    3.00    1.10
 -10   7   5    0.70    0.70
  -9  -7   5    3.30    1.10
  -9   7   5    0.80    0.60
  -8  -7   5    1.00    0.80
  -8   7   5    1.30    0.60
  -7  -7   5    9.90    1.40
  -7   7   5    7.10    1.00
  -6  -7   5    5.20    1.00
  -6  -7   5    4.90    0.70
  -6   7   5    5.10    0.80
  -5  -7   5   32.20    2.00
  -5  -7   5   33.80    1.80
  -5   7   5   29.70    1.80
  -4  -7   5    0.00    0.30
  -4  -7   5   -0.30    0.30
  -4   7   5    0.10    0.30
  -3  -7   5   41.00    2.20
  -3  -7   5   44.40    2.10
  -3   7   5   40.70    2.10
  -2  -7   5  131.29    5.50
  -2  -7   5  131.29    5.40
  -2   7   5  130.29    5.50
   1  -7  -5    7.60    0.60
  -1  -7   5    7.50    0.60
  -1  -7   5    6.30    0.70
  -1   7   5    7.40    0.70
   0  -7  -5   24.90    1.40
   0  -7   5   24.50    1.20
   0  -7   5   28.10    1.40
   0  -7  -5   25.80    1.40
   0   7   5   24.70    1.40
  -1  -7  -5   41.80    2.00
   1  -7   5   40.90    1.80
  -1  -7  -5   43.30    2.00
   1  -7   5   42.70    2.10
  -1   7  -5   46.90    2.00
   1   7   5   41.70    2.00
  -2  -7  -5   34.80    1.80
   2  -7   5   35.30    1.80
  -2  -7  -5   35.00    1.60
   2   7   5   33.10    1.70
  -2   7  -5   34.70    1.70
  -3  -7  -5    3.30    0.50
   3  -7   5    2.70    0.50
  -3  -7  -5    3.80    0.40
  -3   7  -5    3.00    0.50
   3   7   5    2.80    0.40
   4  -7   5    6.50    0.80
  -4  -7  -5    7.60    0.80
   4   7   5    6.60    0.60
  -4   7  -5    6.60    0.70
  -5  -7  -5   -0.10    0.30
   5  -7   5    0.00    0.30
  -5   7  -5    0.00    0.40
   6  -7   5   91.69    4.10
  -6  -7  -5   82.89    4.00
  -6   7  -5   90.19    4.00
   7  -7   5    0.70    0.50
  -7  -7  -5    1.00    0.60
  -7   7  -5    1.40    0.50
   8  -7   5    9.50    1.10
  -8  -7  -5    7.00    1.10
  -8   7  -5    7.90    1.00
  -9  -7  -5    0.10    0.50
 -10  -7  -5   -0.40    0.50
 -11  -7  -5   -0.50    0.70
 -11  -8   5   -0.90    0.90
 -11   8   5    0.50    0.80
 -10  -8   5    1.00    0.90
 -10   8   5    1.80    0.70
 -10   8   5    1.00    0.90
  -9  -8   5    0.10    0.80
  -9   8   5   -0.10    0.50
  -8  -8   5    1.20    0.80
  -8   8   5    1.30    0.60
  -7  -8   5   15.40    1.70
  -7   8   5   15.00    1.30
  -6  -8   5    1.20    0.50
  -6  -8   5    0.70    0.60
  -6   8   5    0.90    0.50
  -5  -8   5   11.10    1.00
  -5  -8   5   13.00    1.30
  -5   8   5   10.50    1.10
  -4  -8   5    3.50    0.70
  -4  -8   5    6.50    0.70
  -4   8   5    4.20    0.70
  -3  -8   5   23.30    1.40
  -3  -8   5   20.70    1.30
  -3   8   5   21.90    1.30
  -2  -8   5   15.10    1.10
  -2  -8   5   17.10    1.10
  -2   8   5   15.50    1.00
  -1  -8   5  105.89    4.40
  -1  -8   5  107.09    4.50
   1  -8  -5  107.39    4.40
  -1   8   5  106.99    4.50
   0  -8   5    6.70    0.50
   0  -8  -5    7.60    0.70
   0  -8   5    7.30    0.70
   0  -8  -5    6.40    0.60
   0   8   5    6.70    0.70
   1  -8   5    5.00    0.40
  -1  -8  -5    4.40    0.50
  -1  -8  -5    5.30    0.60
   1  -8   5    4.90    0.60
   1   8   5    2.90    0.50
  -2  -8  -5   97.79    4.20
  -2  -8  -5   93.19    4.00
   2  -8   5   98.89    4.20
  -2   8  -5   96.49    4.10
   2   8   5  101.49    4.10
  -3  -8  -5    9.70    0.80
  -3  -8  -5    8.80    0.70
   3  -8   5   10.30    0.90
  -3   8  -5    9.20    0.80
   3   8   5    8.90    0.70
   4  -8   5   11.10    0.90
  -4  -8  -5    8.60    0.90
  -4  -8  -5    9.20    0.70
   4   8   5    8.50    0.70
  -4   8  -5    8.20    0.80
  -5  -8  -5    3.70    0.60
   5  -8   5    2.70    0.60
  -5   8  -5    3.00    0.60
   6  -8   5   42.40    2.30
  -6  -8  -5   43.50    2.30
  -6   8  -5   42.00    2.20
  -7  -8  -5    0.30    0.50
   7  -8   5   -0.50    0.40
  -7   8  -5    0.00    0.40
   8  -8   5   11.20    1.30
  -8  -8  -5    9.90    1.20
  -9  -8  -5    5.80    1.00
 -10  -8  -5   -0.70    0.60
 -11  -8  -5    0.30    0.70
 -11  -9   5    0.50    0.90
 -11   9   5    0.40    0.80
 -10  -9   5    0.80    1.00
 -10   9   5    0.90    0.70
  -9  -9   5    0.40    0.80
  -9   9   5    1.30    0.70
  -8  -9   5   -0.50    0.60
  -8   9   5   -0.10    0.50
  -7  -9   5   12.90    1.60
  -7   9   5   10.20    1.20
  -6  -9   5    1.30    0.60
  -6   9   5    1.00    0.50
  -5  -9   5   -0.30    0.30
  -5  -9   5    0.50    0.50
  -5   9   5   -0.10    0.30
  -4  -9   5   42.50    2.10
  -4  -9   5   43.60    2.30
  -4   9   5   40.50    2.20
  -3  -9   5    0.00    0.30
  -3  -9   5    0.50    0.30
  -3   9   5    0.10    0.30
  -2  -9   5   52.09    2.40
  -2  -9   5   52.49    2.40
  -2   9   5   48.70    2.40
  -1  -9   5   86.89    3.70
  -1  -9   5   88.59    3.60
   1  -9  -5   77.69    3.70
   1  -9  -5   85.09    3.60
  -1   9   5   82.39    3.70
   0  -9   5   12.90    0.90
   0  -9  -5   12.30    0.90
   0  -9   5   11.40    0.70
   0  -9  -5   10.80    0.80
   0   9   5   11.50    0.90
   1  -9   5   47.00    1.90
  -1  -9  -5   43.20    2.10
   1  -9   5   47.20    2.20
  -1  -9  -5   44.70    2.10
  -2  -9  -5    0.90    0.30
   2  -9   5    0.30    0.30
  -2  -9  -5    0.70    0.40
  -2   9  -5    0.80    0.30
   2   9   5    0.70    0.30
  -3  -9  -5   39.90    2.00
  -3  -9  -5   39.20    1.80
   3  -9   5   34.40    2.00
  -3   9  -5   41.80    1.90
   3   9   5   39.50    1.80
   4  -9   5    0.00    0.30
  -4  -9  -5    0.50    0.30
  -4  -9  -5    0.50    0.40
  -4   9  -5    1.00    0.40
  -5  -9  -5    3.00    0.60
   5  -9   5    3.30    0.60
  -5   9  -5    2.50    0.50
   6  -9   5    5.10    0.80
  -6  -9  -5    7.00    0.90
  -6   9  -5    6.20    0.80
  -7  -9  -5   -0.20    0.50
   7  -9   5   -0.20    0.40
  -7   9  -5    0.10    0.40
  -8  -9  -5    1.60    0.70
   8  -9   5    1.40    0.60
  -9  -9  -5   -0.30    0.50
   9  -9   5   -0.40    0.50
 -10  -9  -5   -0.40    0.50
 -11  -9  -5    0.10    0.70
 -11 -10   5    0.20    0.90
 -11  10   5    1.10    0.90
 -10 -10   5   -0.60    0.80
 -10  10   5    0.30    0.70
  -9 -10   5    3.40    1.10
  -9  10   5    2.40    0.80
  -8 -10   5    3.80    1.00
  -8  10   5    1.50    0.60
  -7 -10   5    4.70    1.00
  -7  10   5    5.20    0.90
  -6 -10   5    0.40    0.60
  -6  10   5    1.60    0.60
  -5 -10   5   85.39    4.00
  -5 -10   5   86.49    3.70
  -5  10   5   75.69    3.80
  -4 -10   5    4.10    0.60
  -4 -10   5    3.30    0.70
  -4  10   5    2.50    0.60
  -3 -10   5    0.10    0.30
  -3 -10   5    1.20    0.40
  -3  10   5    1.10    0.40
  -2 -10   5   20.40    1.20
  -2 -10   5   22.70    1.30
  -2  10   5   21.00    1.30
   1 -10  -5   81.29    3.90
  -1 -10   5   94.39    3.80
  -1 -10   5   87.49    3.70
  -1  10   5   89.99    3.80
   0 -10   5    4.40    0.60
   0 -10  -5    3.20    0.50
   0 -10   5    3.90    0.40
   0 -10  -5    3.00    0.50
   0  10   5    3.50    0.50
  -1 -10  -5    3.60    0.50
  -1 -10  -5    4.00    0.50
   1 -10   5    5.30    0.50
   1 -10   5    4.50    0.60
   1  10   5    3.40    0.50
  -2 -10  -5    0.20    0.20
   2 -10   5   -0.30    0.20
   2 -10   5    0.20    0.20
  -2 -10  -5    0.30    0.30
  -2  10  -5    0.00    0.20
   2  10   5    0.40    0.30
  -3 -10  -5   26.30    1.30
  -3 -10  -5   24.60    1.50
   3 -10   5   25.90    1.50
   3  10   5   26.20    1.40
  -3  10  -5   27.70    1.40
   4 -10   5   51.49    2.70
  -4 -10  -5   53.79    2.80
  -4 -10  -5   64.99    2.60
  -4  10  -5   58.19    2.70
  -5 -10  -5    8.60    1.00
   5 -10   5    9.50    1.10
  -5  10  -5    9.00    0.90
   6 -10   5    0.70    0.50
  -6 -10  -5   -0.10    0.40
  -6  10  -5    0.30    0.40
   7 -10   5    0.80    0.50
  -7 -10  -5    2.00    0.70
   8 -10   5    5.90    1.00
  -8 -10  -5    5.60    1.00
   9 -10   5    1.80    0.70
  -9 -10  -5    0.80    0.70
 -10 -10  -5    0.30    0.60
 -11 -11   5    0.00    1.00
 -11  11   5    0.50    0.80
 -10 -11   5   -0.80    0.80
 -10  11   5   -0.10    0.50
  -9 -11   5   -0.50    0.70
  -9  11   5    1.30    0.70
  -8 -11   5    2.20    0.90
  -8  11   5    2.00    0.70
  -7 -11   5    5.70    1.10
  -7  11   5    4.30    0.80
  -6 -11   5   12.00    1.40
  -6  11   5   11.60    1.20
  -5 -11   5   54.39    2.60
  -5 -11   5   57.59    3.00
  -5  11   5   53.29    2.80
  -4 -11   5    3.30    0.60
  -4 -11   5    3.90    0.70
  -4  11   5    2.30    0.60
  -3 -11   5    2.10    0.50
  -3 -11   5    2.80    0.60
  -3  11   5    3.00    0.60
  -2 -11   5  118.19    5.10
  -2 -11   5  123.59    5.10
  -2  11   5  126.09    5.20
  -1 -11   5    0.50    0.30
   1 -11  -5    0.60    0.40
  -1 -11   5    0.90    0.30
   1 -11  -5    0.10    0.20
  -1  11   5    0.00    0.30
   0 -11   5   18.80    1.00
   0 -11  -5   19.00    1.10
   0 -11   5   20.00    1.20
   0 -11  -5   18.50    1.20
   0  11   5   19.70    1.20
   1 -11   5   10.40    0.70
   1 -11   5   11.70    0.90
  -1 -11  -5   11.50    0.90
  -1 -11  -5    9.40    0.80
   1  11   5    9.70    0.80
  -2 -11  -5    1.00    0.30
   2 -11   5    1.00    0.30
  -2 -11  -5    0.80    0.40
   2 -11   5    1.70    0.40
   2  11   5    1.30    0.40
   3 -11   5   11.30    1.00
  -3 -11  -5   12.50    0.90
  -3 -11  -5   13.70    1.00
  -3  11  -5   12.50    0.90
   3  11   5   13.40    0.80
  -4 -11  -5   19.90    1.40
   4 -11   5   21.80    1.40
  -4 -11  -5   20.90    1.20
  -4  11  -5   21.60    1.30
  -5 -11  -5   31.20    1.80
   5 -11   5   28.70    1.80
  -5  11  -5   31.30    1.70
  -6 -11  -5    9.70    1.10
   6 -11   5    9.80    1.10
  -7 -11  -5   -0.60    0.40
   7 -11   5    0.30    0.40
   8 -11   5    4.00    0.80
  -8 -11  -5    4.20    0.90
  -9 -11  -5    0.20    0.60
   9 -11   5    1.20    0.70
 -10 -11  -5    1.40    0.80
 -11 -12   5    0.10    0.90
 -10 -12   5    1.90    1.00
 -10  12   5   -0.10    0.60
  -9 -12   5   -1.00    0.70
  -9  12   5    0.20    0.60
  -8 -12   5    0.00    0.70
  -8  12   5    0.10    0.50
  -7 -12   5    3.30    0.90
  -7  12   5    2.20    0.70
  -6 -12   5    2.20    0.70
  -6  12   5    2.70    0.70
  -5 -12   5   61.79    3.20
  -5  12   5   59.09    3.00
  -4 -12   5    1.20    0.50
  -4 -12   5    2.10    0.50
  -4  12   5    1.50    0.50
  -3 -12   5    0.10    0.40
  -3 -12   5    0.00    0.30
  -3  12   5    0.80    0.40
  -2 -12   5    8.70    0.80
  -2 -12   5    6.80    0.70
  -2  12   5    7.40    0.80
  -1 -12   5   18.50    1.20
   1 -12  -5   24.50    1.50
  -1 -12   5   24.70    1.40
   1 -12  -5   23.90    1.20
  -1  12   5   21.80    1.30
   0 -12   5   44.50    1.90
   0 -12   5   41.90    2.10
   0 -12  -5   40.50    2.10
   0  12   5   41.30    2.10
   1 -12   5    3.70    0.60
   1 -12   5    3.40    0.40
  -1 -12  -5    4.70    0.60
  -1 -12  -5    4.00    0.60
   1  12   5    4.00    0.60
   2 -12   5   14.20    1.00
  -2 -12  -5   12.70    0.90
  -2 -12  -5   12.40    1.00
   2 -12   5   13.30    0.90
   2  12   5   14.20    0.90
   3 -12   5    8.50    0.90
  -3 -12  -5   11.70    0.90
  -3 -12  -5    9.10    0.90
  -3  12  -5    8.30    0.70
  -4 -12  -5   42.40    2.30
   4 -12   5   42.60    2.30
  -4 -12  -5   45.40    2.10
  -4  12  -5   43.20    2.10
  -5 -12  -5    0.60    0.50
   5 -12   5    0.50    0.50
   6 -12   5    0.60    0.50
  -6 -12  -5    0.40    0.50
   7 -12   5    1.10    0.60
  -7 -12  -5    1.20    0.60
  -8 -12  -5    0.20    0.50
   8 -12   5    0.40    0.60
  -9 -12  -5    0.10    0.60
   9 -12   5    0.80    0.70
 -10 -12  -5    1.10    0.70
 -10 -13   5    0.00    0.80
 -10  13   5    1.10    0.70
  -9 -13   5   -0.30    0.70
  -9  13   5   -0.10    0.50
  -8 -13   5    0.70    0.70
  -8  13   5   -0.20    0.40
  -7 -13   5    1.50    0.80
  -7  13   5    0.30    0.50
  -6 -13   5   13.30    1.50
  -6  13   5   14.00    1.20
  -5 -13   5    6.00    1.00
  -5  13   5    6.10    0.90
  -4 -13   5   14.50    1.00
  -4 -13   5   12.90    1.20
  -4  13   5   12.50    1.10
  -3 -13   5  118.29    5.10
  -3 -13   5  117.19    4.90
  -3  13   5  117.49    5.10
  -2 -13   5   80.49    3.70
  -2 -13   5   87.79    3.70
  -2  13   5   86.29    3.80
   1 -13  -5   12.60    1.10
  -1 -13   5   14.10    1.00
   1 -13  -5   13.70    0.90
  -1  13   5   13.30    1.00
   0 -13   5  112.39    4.60
   0 -13   5  112.69    4.80
   0 -13  -5  111.19    4.90
   0  13   5  111.39    4.70
   1 -13   5    6.80    0.80
   1 -13   5    6.90    0.60
  -1 -13  -5    6.90    0.80
  -1 -13  -5    8.80    0.80
   1  13   5    7.00    0.70
  -2 -13  -5   18.00    1.20
   2 -13   5   21.20    1.30
  -2 -13  -5   18.70    1.20
   2  13   5   17.90    1.10
  -3 -13  -5   18.60    1.20
   3 -13   5   18.90    1.30
  -3 -13  -5   19.10    1.20
  -3  13  -5   18.00    1.10
  -4 -13  -5  181.08    7.60
   4 -13   5  180.58    7.60
  -4 -13  -5  185.78    7.40
   5 -13   5    1.20    0.50
  -5 -13  -5    2.20    0.60
   6 -13   5   15.00    1.30
  -6 -13  -5   14.00    1.30
  -7 -13  -5   -0.50    0.40
   7 -13   5    0.20    0.50
   8 -13   5   -0.70    0.50
  -8 -13  -5    0.90    0.60
  -9 -13  -5   -0.80    0.50
   9 -13   5   -0.40    0.60
 -10 -13  -5    0.50    0.70
 -10 -14   5    0.20    0.90
  -9 -14   5    1.80    1.00
  -9  14   5    1.90    0.80
  -8 -14   5    0.90    0.80
  -8  14   5    2.70    0.80
  -7 -14   5    9.10    1.30
  -7  14   5    8.70    1.10
  -6 -14   5    0.20    0.60
  -6  14   5   -0.10    0.40
  -5 -14   5   26.00    1.70
  -5  14   5   23.80    1.70
  -4 -14   5    3.00    0.60
  -4 -14   5    3.70    0.70
  -4  14   5    1.90    0.60
  -3 -14   5   38.40    2.00
  -3 -14   5   37.40    2.10
  -3  14   5   39.00    2.10
  -2 -14   5    1.10    0.40
  -2 -14   5    0.90    0.40
   2 -14  -5    0.70    0.40
  -2  14   5    0.60    0.30
   1 -14  -5   38.20    1.90
  -1 -14   5   40.00    2.00
   1 -14  -5   39.60    2.20
  -1  14   5   43.30    2.10
   0 -14  -5    2.60    0.50
   0 -14  -5    3.00    0.60
   0 -14   5    3.30    0.50
   0 -14   5    2.70    0.50
   0  14   5    1.90    0.40
   1 -14   5   10.90    0.80
   1 -14   5    9.90    1.00
  -1 -14  -5    9.40    0.90
  -1 -14  -5   10.50    0.80
   1  14   5    9.00    0.80
  -2 -14  -5    0.20    0.30
   2 -14   5   -0.10    0.30
  -2 -14  -5    0.00    0.30
   2  14   5   -0.50    0.30
  -3 -14  -5   -0.10    0.30
  -3 -14  -5    0.00    0.40
   3 -14   5   -0.50    0.30
   4 -14   5    4.50    0.80
  -4 -14  -5    5.70    0.70
  -4 -14  -5    5.80    0.90
  -5 -14  -5    5.20    0.90
  -5 -14  -5    8.70    0.80
   5 -14   5    7.80    1.00
   6 -14   5    3.40    0.70
  -6 -14  -5    3.80    0.80
   7 -14   5    2.70    0.70
  -7 -14  -5    3.30    0.80
  -8 -14  -5    0.30    0.60
   8 -14   5   -0.10    0.60
  -9 -14  -5   -0.60    0.60
   9 -14   5    0.90    0.70
 -10 -14  -5    2.80    0.90
 -10 -15   5   -0.40    0.80
  -9 -15   5    1.10    0.90
  -9  15   5    0.30    0.60
  -8 -15   5    2.60    1.00
  -8  15   5    5.00    1.00
  -7 -15   5    4.70    1.00
  -7  15   5    4.50    0.90
  -6 -15   5   12.20    1.40
  -6  15   5   13.40    1.40
  -5 -15   5    6.60    1.00
  -5  15   5    6.70    0.90
  -4 -15   5   25.10    1.70
  -4  15   5   27.70    1.70
  -3 -15   5  103.69    4.70
  -3 -15   5  110.89    4.60
  -3  15   5  105.29    4.70
  -2 -15   5   15.90    1.10
   2 -15  -5   15.30    1.30
  -2 -15   5   17.40    1.10
  -2  15   5   19.60    1.30
   1 -15  -5    0.30    0.30
  -1 -15   5    0.30    0.40
   1 -15  -5   -0.10    0.40
  -1 -15   5    1.20    0.40
  -1  15   5    0.30    0.30
   0 -15  -5    7.10    0.90
   0 -15   5    7.90    0.80
   0 -15  -5    8.40    0.80
   0 -15   5    7.90    0.70
   0  15   5    4.80    0.70
   1 -15   5    1.90    0.40
  -1 -15  -5    2.40    0.50
   1 -15   5    1.90    0.50
  -1 -15  -5    0.80    0.30
   1  15   5    2.40    0.50
  -2 -15  -5   21.60    1.40
   2 -15   5   24.20    1.50
  -2 -15  -5   22.20    1.40
   2  15   5   23.50    1.30
   3 -15   5    0.00    0.30
  -3 -15  -5   -0.20    0.40
  -3 -15  -5    0.00    0.40
   4 -15   5    6.50    0.90
  -4 -15  -5    7.90    0.90
  -4 -15  -5    6.40    0.80
  -5 -15  -5    4.50    0.70
  -5 -15  -5    4.00    0.80
   5 -15   5    4.80    0.80
   6 -15   5   -0.30    0.40
  -6 -15  -5    0.50    0.50
  -7 -15  -5   -0.10    0.50
   7 -15   5    0.40    0.50
   8 -15   5    0.60    0.60
  -8 -15  -5    1.00    0.70
   9 -15   5   -0.20    0.60
  -9 -15  -5    0.20    0.70
 -10 -15  -5    0.50    0.70
 -10 -16   5   -1.20    0.80
  -9 -16   5   -0.40    0.80
  -9  16   5    0.70    0.70
  -8 -16   5   -0.10    0.70
  -8  16   5   -0.30    0.50
  -7 -16   5   -0.20    0.60
  -7  16   5    0.20    0.50
  -6 -16   5    0.40    0.60
  -6  16   5    0.10    0.40
  -5 -16   5    3.10    0.80
  -5  16   5    3.20    0.70
  -4 -16   5    5.60    0.80
  -4  16   5    5.40    0.80
  -3 -16   5    0.20    0.50
  -3 -16   5    0.80    0.40
  -3  16   5    0.20    0.40
  -2 -16   5    0.80    0.40
  -2 -16   5    0.90    0.40
   2 -16  -5    0.70    0.50
  -2  16   5    0.80    0.40
  -1 -16   5    2.40    0.50
   1 -16  -5    2.00    0.60
   1 -16  -5    2.30    0.40
  -1 -16   5    2.50    0.50
  -1  16   5    1.30    0.40
   0 -16  -5    5.70    0.70
   0 -16   5    5.60    0.70
   0 -16   5    6.10    0.60
   0 -16  -5    4.70    0.70
   1 -16   5    2.70    0.50
   1 -16   5    2.40    0.50
  -1 -16  -5    2.70    0.60
  -1 -16  -5    1.70    0.40
   1  16   5    2.50    0.50
  -2 -16  -5   11.50    1.00
  -2 -16  -5   11.00    1.10
   2 -16   5   12.90    1.10
   3 -16   5   19.90    1.40
  -3 -16  -5   18.80    1.30
  -3 -16  -5   20.70    1.30
  -4 -16  -5    0.70    0.40
   4 -16   5    1.00    0.50
  -4 -16  -5    1.40    0.50
  -5 -16  -5    3.50    0.70
   5 -16   5    4.10    0.80
  -5 -16  -5    3.50    0.60
  -6 -16  -5    0.50    0.50
   6 -16   5    0.60    0.50
   7 -16   5   -0.50    0.50
  -7 -16  -5   -0.50    0.50
   8 -16   5    0.10    0.60
  -8 -16  -5   -0.20    0.50
   9 -16   5    0.40    0.70
  -9 -16  -5    0.00    0.60
 -10 -16  -5    1.00    0.70
 -10 -17   5    0.60    0.90
  -9 -17   5   -0.40    0.80
  -9  17   5    1.30    0.70
  -8 -17   5    2.90    0.90
  -8  17   5    1.80    0.70
  -7 -17   5    3.30    1.00
  -7  17   5    3.60    0.90
  -6 -17   5    4.00    0.90
  -6  17   5    4.90    0.90
  -5 -17   5   -0.20    0.50
  -5  17   5   -0.10    0.40
  -4 -17   5   -0.30    0.40
  -4  17   5    0.50    0.40
  -3 -17   5   54.99    2.50
  -3 -17   5   51.99    2.60
  -3  17   5   48.30    2.60
  -2 -17   5    8.20    0.80
   2 -17  -5    6.00    1.00
  -2 -17   5    7.00    0.80
  -2  17   5    8.70    1.00
   1 -17  -5    1.90    0.60
  -1 -17   5    2.00    0.50
  -1 -17   5    2.90    0.50
  -1  17   5    1.40    0.50
   0 -17   5    0.20    0.30
   0 -17  -5    0.50    0.40
   0 -17   5    0.80    0.40
   0 -17  -5    0.10    0.40
   0  17   5    0.20    0.20
   1 -17   5    1.40    0.50
   1 -17   5    1.50    0.40
  -1 -17  -5    1.80    0.50
  -1 -17  -5    1.70    0.50
   1  17   5    1.80    0.40
  -2 -17  -5   16.20    1.20
  -2 -17  -5   20.00    1.30
   2 -17   5   18.50    1.30
   3 -17   5    1.50    0.50
  -3 -17  -5    1.50    0.50
  -3 -17  -5    0.70    0.50
  -4 -17  -5   -0.10    0.40
  -4 -17  -5   -0.40    0.40
   4 -17   5    0.00    0.40
   5 -17   5    3.00    0.70
  -5 -17  -5    2.90    0.70
  -5 -17  -5    4.40    0.70
   6 -17   5    0.70    0.50
  -6 -17  -5    0.10    0.50
  -7 -17  -5    1.30    0.70
   7 -17   5    2.10    0.70
   8 -17   5    3.30    0.90
  -8 -17  -5    2.30    0.80
  -9 -17  -5   -1.00    0.50
   9 -17   5    0.70    0.70
 -10 -17  -5    1.10    0.80
 -10 -18   5   -0.20    0.90
  -9 -18   5    0.10    0.90
  -8 -18   5    3.10    1.00
  -8  18   5    2.30    0.80
  -7 -18   5    0.00    0.70
  -7  18   5    0.00    0.50
  -6 -18   5    2.40    0.80
  -6  18   5    2.60    0.70
  -5 -18   5   14.50    1.40
  -5  18   5   14.80    1.30
  -4 -18   5   -0.10    0.50
  -4  18   5   -0.10    0.40
  -3 -18   5   17.00    1.30
  -3 -18   5   18.70    1.20
  -3  18   5   18.50    1.40
  -2 -18   5    0.10    0.40
   2 -18  -5    0.30    0.50
  -2 -18   5    0.00    0.30
  -2  18   5    0.30    0.40
  -1 -18   5    5.90    0.70
   1 -18  -5    3.80    0.80
  -1 -18   5    6.50    0.80
  -1  18   5    6.10    0.80
   0 -18  -5   45.30    2.00
   0 -18  -5   45.20    2.30
   0 -18   5   39.80    2.10
   0 -18   5   30.00    1.80
   0  18   5   35.00    1.90
   1 -18   5   20.90    1.40
   1 -18   5   23.90    1.40
  -1 -18  -5   21.60    1.50
  -1 -18  -5   22.60    1.40
   1  18   5   23.50    1.40
  -2 -18  -5  179.48    7.40
  -2 -18  -5  170.68    7.20
   2 -18   5  176.18    7.40
  -3 -18  -5    0.60    0.50
  -3 -18  -5    0.70    0.50
   3 -18   5    0.90    0.50
  -4 -18  -5   14.30    1.10
  -4 -18  -5   13.00    1.10
   4 -18   5   11.70    1.30
  -5 -18  -5    1.60    0.50
   5 -18   5    0.60    0.50
  -5 -18  -5    1.00    0.60
   6 -18   5    7.00    1.00
  -6 -18  -5    8.20    1.10
  -7 -18  -5    1.90    0.70
   7 -18   5    2.40    0.80
  -8 -18  -5   -0.80    0.50
   8 -18   5   -0.40    0.50
  -9 -18  -5   -0.40    0.60
  -9 -19   5   -0.60    0.80
  -8 -19   5   -1.30    0.60
  -8  19   5    1.00    0.70
  -7 -19   5    1.80    0.80
  -7  19   5    2.30    0.70
  -6 -19   5    4.50    0.90
  -6  19   5    6.70    1.10
  -5 -19   5    1.50    0.60
  -5  19   5    1.00    0.60
  -4 -19   5   17.80    1.30
  -4  19   5   17.30    1.40
  -3 -19   5    4.50    0.70
  -3  19   5    5.20    0.80
  -2 -19   5   12.10    1.00
  -2 -19   5   11.70    1.00
   2 -19  -5   10.60    1.30
  -2  19   5   12.80    1.10
  -1 -19   5    0.20    0.40
  -1 -19   5    0.50    0.40
   1 -19  -5    0.10    0.40
  -1  19   5    0.00    0.30
   0 -19   5    0.30    0.20
   0 -19   5   -0.20    0.30
   0 -19  -5    0.50    0.50
   0  19   5    0.20    0.40
  -1 -19  -5    0.40    0.40
   1 -19   5    0.60    0.40
   1 -19   5    0.80    0.40
  -1 -19  -5    0.60    0.50
   2 -19   5    6.20    0.90
  -2 -19  -5    4.00    0.80
  -3 -19  -5   -0.40    0.40
   3 -19   5    0.40    0.50
  -3 -19  -5    0.90    0.50
  -4 -19  -5   10.60    1.10
   4 -19   5   10.20    1.20
  -4 -19  -5   10.10    1.10
  -5 -19  -5    0.60    0.50
  -5 -19  -5    0.30    0.40
   5 -19   5    0.20    0.50
   6 -19   5    0.10    0.50
  -6 -19  -5    0.60    0.60
   7 -19   5    0.50    0.60
  -7 -19  -5    1.30    0.70
  -8 -19  -5    3.40    0.90
   8 -19   5    3.80    0.90
  -9 -19  -5    0.60    0.70
  -9 -20   5   -0.50    0.70
  -8 -20   5   -0.50    0.80
  -8  20   5    0.00    0.70
  -7 -20   5   -0.80    0.70
  -7  20   5    0.00    0.50
  -6 -20   5   -0.10    0.60
  -6  20   5    0.60    0.50
  -5 -20   5    2.10    0.70
  -5  20   5    2.10    0.70
  -4 -20   5   21.40    1.50
  -4  20   5   20.70    1.60
  -3 -20   5    6.40    0.80
   3 -20  -5    6.60    1.10
  -3  20   5    6.00    0.90
  -2 -20   5    0.40    0.50
  -2 -20   5   -0.20    0.40
   2 -20  -5    1.00    0.60
  -2  20   5    0.20    0.40
   1 -20  -5   15.80    1.40
  -1 -20   5   16.50    1.20
  -1 -20   5   17.70    1.20
  -1  20   5   16.90    1.20
   0 -20   5    6.80    0.80
   0 -20   5   12.80    1.10
   0 -20  -5   12.90    1.30
   0  20   5   10.50    0.90
  -1 -20  -5   -0.50    0.40
   1 -20   5    0.10    0.40
   1 -20   5    0.30    0.40
  -2 -20  -5    0.20    0.40
  -2 -20  -5    0.20    0.40
   2 -20   5    0.00    0.40
   3 -20   5    0.00    0.50
  -3 -20  -5   -0.10    0.40
  -3 -20  -5    0.10    0.40
  -4 -20  -5    0.20    0.40
   4 -20   5    0.60    0.50
  -4 -20  -5   -0.50    0.40
   5 -20   5    2.10    0.60
  -5 -20  -5    2.30    0.70
  -5 -20  -5    1.70    0.60
   6 -20   5    0.60    0.60
  -6 -20  -5    0.40    0.60
  -7 -20  -5    1.60    0.70
   7 -20   5    2.20    0.80
   8 -20   5   -0.20    0.70
  -8 -20  -5   -0.40    0.60
  -9 -20  -5    0.40    0.70
  -9 -21   5    1.00    1.00
  -8 -21   5    1.60    0.90
  -8  21   5    2.00    0.80
  -7 -21   5   -0.50    0.60
  -7  21   5   -0.50    0.60
  -6 -21   5   10.60    1.30
  -6  21   5   10.70    1.30
  -5 -21   5    5.60    0.90
  -5  21   5    3.80    0.80
  -4 -21   5    1.80    0.60
  -4  21   5    0.20    0.50
  -3 -21   5    1.00    0.50
   3 -21  -5    0.70    0.60
  -3  21   5    2.30    0.60
   2 -21  -5   13.70    1.50
  -2 -21   5   16.70    1.20
  -2 -21   5   15.20    1.10
  -2  21   5   12.10    1.10
  -1 -21   5    1.90    0.50
  -1 -21   5    2.60    0.60
   1 -21  -5    2.70    0.70
  -1  21   5    2.60    0.60
   0 -21  -5   -0.10    0.50
   0 -21   5    0.40    0.50
   0 -21   5    0.30    0.40
   0  21   5    0.60    0.40
   1 -21   5    0.70    0.50
   1 -21   5    0.70    0.50
  -1 -21  -5    0.20    0.50
  -2 -21  -5    0.60    0.40
   2 -21   5    1.40    0.50
  -2 -21  -5    1.50    0.50
  -3 -21  -5    0.10    0.40
   3 -21   5    0.10    0.50
  -3 -21  -5    0.40    0.50
  -4 -21  -5    4.20    0.70
  -4 -21  -5    2.90    0.70
   4 -21   5    4.70    0.80
  -5 -21  -5   -0.40    0.50
   5 -21   5   -0.50    0.40
  -5 -21  -5   -0.20    0.40
   6 -21   5    5.00    1.00
  -6 -21  -5    3.80    0.80
  -7 -21  -5   -0.50    0.50
   7 -21   5   -0.40    0.50
  -8 -21  -5   -0.40    0.60
  -9 -21  -5    0.00    0.70
  -9 -22   5   -0.10    0.80
  -8 -22   5    0.00    0.70
  -7 -22   5   -0.40    0.60
  -7  22   5   -0.20    0.60
  -6 -22   5    0.50    0.60
  -6  22   5    0.60    0.60
  -5 -22   5    3.30    0.80
  -5  22   5    3.70    0.80
  -4 -22   5    1.80    0.60
  -4  22   5    1.70    0.60
  -3 -22   5    0.00    0.50
   3 -22  -5    0.00    0.50
  -3  22   5   -0.20    0.40
   2 -22  -5   11.80    1.50
  -2 -22   5   10.80    1.10
  -2  22   5   11.80    1.20
  -1 -22   5   11.70    1.00
   1 -22  -5    9.70    1.30
  -1 -22   5   11.50    1.10
  -1  22   5   10.90    1.10
   0 -22   5   54.19    2.60
   0 -22  -5   45.00    2.80
   0 -22   5   53.89    2.70
  -1 -22  -5    7.20    1.00
   1 -22   5    6.40    0.90
   1 -22   5    8.20    0.90
   2 -22   5    4.10    0.80
  -2 -22  -5    3.40    0.70
   3 -22   5   -0.40    0.40
  -3 -22  -5   -0.50    0.40
  -3 -22  -5    0.20    0.40
  -4 -22  -5    3.90    0.80
   4 -22   5    3.30    0.70
  -4 -22  -5    4.60    0.80
  -5 -22  -5    0.80    0.50
  -5 -22  -5    1.20    0.60
   5 -22   5    1.30    0.60
  -6 -22  -5    3.50    0.80
   6 -22   5    2.60    0.80
  -7 -22  -5    0.60    0.70
   7 -22   5    0.10    0.60
  -8 -22  -5    0.50    0.70
  -9 -22  -5    1.40    0.90
  -8 -23   5   -0.50    0.70
  -7 -23   5    0.40    0.70
  -7  23   5    0.80    0.60
  -6 -23   5   -0.30    0.60
  -6  23   5    0.50    0.60
  -5 -23   5    0.10    0.50
  -5  23   5    0.50    0.50
  -4 -23   5    0.30    0.50
  -4  23   5   -0.10    0.40
   3 -23  -5    1.00    0.70
  -3 -23   5    1.40    0.60
  -3  23   5    0.40    0.50
  -2 -23   5    2.30    0.60
   2 -23  -5    1.60    0.70
  -2  23   5    3.00    0.70
  -1 -23   5    1.90    0.50
   1 -23  -5    1.40    0.70
  -1 -23   5    2.20    0.60
  -1  23   5    1.00    0.50
   0 -23   5   28.40    1.80
   0 -23   5   28.30    1.70
   0 -23  -5   29.80    2.00
   1 -23   5    0.60    0.50
   1 -23   5    0.20    0.30
  -1 -23  -5    0.10    0.50
   2 -23   5    4.70    0.90
  -2 -23  -5    6.60    1.00
  -3 -23  -5    2.60    0.70
   3 -23   5    2.40    0.70
  -4 -23  -5   10.50    1.20
   4 -23   5   11.00    1.30
  -4 -23  -5   11.00    1.20
   5 -23   5   -0.10    0.40
  -5 -23  -5    0.30    0.50
  -5 -23  -5    0.20    0.50
   6 -23   5    0.50    0.50
  -6 -23  -5    1.30    0.60
  -7 -23  -5    0.70    0.70
   7 -23   5    1.10    0.80
  -8 -23  -5    1.30    0.80
  -8 -24   5    0.70    0.80
  -7 -24   5    4.50    1.00
  -7  24   5    4.50    1.10
  -6 -24   5    0.50    0.70
  -6  24   5    0.40    0.60
  -5 -24   5    1.10    0.70
  -5  24   5    0.40    0.50
  -4 -24   5    0.50    0.50
  -4  24   5    0.10    0.50
  -3 -24   5    4.70    0.80
   3 -24  -5    4.70    1.10
  -3  24   5    6.40    0.90
   2 -24  -5   15.00    1.70
  -2 -24   5   14.20    1.20
  -2  24   5   12.50    1.30
  -1 -24   5   17.50    1.30
   1 -24  -5   16.20    1.70
  -1 -24   5   15.90    1.30
  -1  24   5   17.40    1.30
   0 -24   5   18.10    1.30
   0 -24   5   18.50    1.40
   0 -24  -5   16.20    1.50
  -1 -24  -5    0.20    0.50
   1 -24   5    0.60    0.50
   1 -24   5    0.10    0.30
  -2 -24  -5    3.90    0.80
   2 -24   5    4.10    0.80
   3 -24   5    0.00    0.50
  -3 -24  -5    0.60    0.50
  -4 -24  -5   -0.20    0.50
   4 -24   5    0.70    0.50
  -5 -24  -5   -0.40    0.50
   5 -24   5    0.20    0.50
  -5 -24  -5   -0.30    0.40
  -6 -24  -5    4.90    1.00
   6 -24   5    3.30    0.90
  -7 -24  -5    0.70    0.70
  -8 -24  -5   -0.10    0.70
  -8 -25   5    0.80    0.90
  -7 -25   5    1.10    0.80
  -6 -25   5    0.40    0.60
  -6  25   5    0.30    0.60
  -5 -25   5    0.70    0.60
  -5  25   5   -0.30    0.50
  -4 -25   5   11.40    1.20
  -4  25   5   12.00    1.40
   3 -25  -5    1.00    0.70
  -3 -25   5    1.50    0.60
  -3  25   5    1.30    0.60
  -2 -25   5   13.00    1.20
   2 -25  -5   13.10    1.60
  -2  25   5   13.80    1.40
  -1 -25   5    3.20    0.70
   1 -25  -5    2.70    0.80
  -1  25   5    2.20    0.60
   0 -25   5    2.70    0.70
   0 -25   5    2.40    0.70
   0 -25  -5    3.30    0.80
   1 -25   5    2.90    0.70
   1 -25   5    0.00    0.50
  -1 -25  -5    2.50    0.70
  -2 -25  -5   -0.30    0.40
   2 -25   5    0.10    0.40
   3 -25   5   -0.10    0.50
  -3 -25  -5    0.70    0.50
  -4 -25  -5    1.10    0.60
   4 -25   5    0.80    0.60
  -5 -25  -5    1.10    0.60
  -5 -25  -5    0.40    0.60
   5 -25   5   -0.20    0.50
   6 -25   5    0.00    0.50
  -6 -25  -5    0.30    0.60
  -7 -25  -5    1.50    0.80
  -8 -25  -5    0.60    0.80
  -8 -26   5    0.10    0.80
  -7 -26   5    1.00    0.80
  -6 -26   5    0.30    0.70
  -6  26   5    0.60    0.70
  -5 -26   5    0.20    0.60
  -5  26   5    0.50    0.60
  -4 -26   5    0.10    0.50
  -4  26   5    0.70    0.60
  -3 -26   5    4.10    0.80
   3 -26  -5    4.40    1.10
  -3  26   5    4.50    0.90
  -2 -26   5    0.40    0.50
   2 -26  -5    0.90    0.70
  -2  26   5    0.90    0.60
  -1 -26   5    0.70    0.50
   1 -26  -5    0.60    0.60
   0 -26   5    5.60    0.90
   0 -26  -5    7.60    1.20
   0 -26   5    4.90    0.80
   1 -26   5    0.40    0.50
   1 -26   5    0.30    0.50
  -1 -26  -5    0.80    0.60
   2 -26   5    6.20    1.00
  -2 -26  -5    6.10    1.00
   3 -26   5    2.70    0.80
  -3 -26  -5    2.60    0.80
   4 -26   5   -0.70    0.40
  -4 -26  -5    0.00    0.50
  -5 -26  -5    0.70    0.60
   5 -26   5    0.10    0.50
   6 -26   5   -0.10    0.60
  -6 -26  -5    0.00    0.70
  -7 -26  -5   -0.10    0.70
  -8 -26  -5    0.20    0.70
  -7 -27   5    0.70    0.80
  -6 -27   5    0.80    0.80
  -6  27   5    1.70    0.70
  -5 -27   5    0.70    0.70
  -5  27   5    0.20    0.60
  -4 -27   5   10.30    1.20
  -4  27   5   10.10    1.30
  -3 -27   5    0.30    0.50
   3 -27  -5    0.10    0.70
  -3  27   5    0.00    0.50
  -2 -27   5   10.00    1.10
   2 -27  -5   10.00    1.40
  -2  27   5    7.60    1.10
  -1 -27   5    0.80    0.60
   1 -27  -5    0.00    0.60
   0 -27  -5    1.20    0.70
   0 -27   5    1.30    0.60
   0 -27   5    0.50    0.50
  -1 -27  -5    5.90    1.10
   1 -27   5    7.10    1.00
  -2 -27  -5    0.40    0.60
   2 -27   5    0.00    0.50
  -3 -27  -5    1.10    0.60
   3 -27   5    0.00    0.50
   4 -27   5   -0.20    0.50
  -4 -27  -5    0.50    0.60
   5 -27   5    0.20    0.60
  -5 -27  -5    1.40    0.70
  -7 -27  -5   -0.30    0.70
  -8 -27  -5    0.40    0.80
  -7 -28   5   -0.90    0.60
  -6 -28   5   -0.40    0.60
  -5 -28   5    2.50    0.80
  -5  28   5    0.80    0.70
  -4 -28   5    2.50    0.70
  -4  28   5    1.70    0.70
   3 -28  -5    0.70    0.70
  -3 -28   5    0.20    0.60
  -3  28   5    1.10    0.60
   2 -28  -5    7.90    1.30
  -2 -28   5    6.90    1.00
  -1 -28   5    0.00    0.50
   1 -28  -5    0.50    0.60
   0 -28  -5    0.70    0.60
   0 -28   5   -0.40    0.50
   1 -28   5    2.80    0.70
  -1 -28  -5    3.90    0.90
   2 -28   5    0.20    0.60
  -2 -28  -5    0.60    0.70
   3 -28   5    2.00    0.70
  -3 -28  -5    1.50    0.70
   4 -28   5    1.60    0.70
  -4 -28  -5    1.60    0.60
  -5 -28  -5    0.90    0.70
   5 -28   5    1.00    0.70
  -7 -29   5    0.60    0.80
  -6 -29   5    0.20    0.70
  -5 -29   5   -0.60    0.60
  -5  29   5    0.50    0.70
  -4 -29   5    0.60    0.60
  -4  29   5   -0.10    0.50
   3 -29  -5    0.20    0.60
  -3 -29   5    0.10    0.50
  -3  29   5   -0.10    0.50
   2 -29  -5   -0.20    0.60
  -2 -29   5    2.10    0.70
   1 -29  -5    2.00    0.80
  -1 -29   5    3.00    0.80
   0 -29  -5    7.00    1.20
   0 -29   5    8.60    1.10
   1 -29   5    3.50    0.80
  -1 -29  -5    1.90    0.80
  -2 -29  -5    0.50    0.70
   2 -29   5    1.80    0.70
  -3 -29  -5   -0.30    0.50
   3 -29   5    0.30    0.60
  -4 -29  -5   -0.30    0.60
   4 -29   5   -0.10    0.60
  -5 -29  -5   -0.20    0.60
  -6 -30   5    4.70    1.00
  -5 -30   5    1.90    0.80
  -4 -30   5    0.60    0.70
  -4  30   5    1.40    0.70
   3 -30  -5    0.20    0.70
  -3 -30   5    0.10    0.50
  -3  30   5   -0.60    0.50
  -2 -30   5    3.70    0.80
   2 -30  -5    4.30    1.10
  -1 -30   5    1.30    0.70
   1 -30  -5    2.60    0.90
   0 -30  -5    1.30    0.70
   0 -30   5    3.20    0.80
   1 -30   5    1.00    0.60
  -1 -30  -5    0.20    0.70
  -2 -30  -5    6.90    1.20
   2 -30   5    6.90    1.10
   3 -30   5    0.00    0.60
  -3 -30  -5    0.40    0.70
   4 -30   5    0.50    0.70
  -4 -30  -5    1.60    0.80
  -5 -30  -5   -0.40    0.70
  -6 -31   5    3.20    0.90
  -5 -31   5    0.20    0.70
  -4 -31   5    2.00    0.80
  -4  31   5    0.80    0.70
   3 -31  -5    0.40    0.70
  -3 -31   5    0.00    0.60
  -2 -31   5    1.40    0.70
   2 -31  -5    0.90    0.80
   1 -31  -5   -0.10    0.70
  -1 -31   5    0.40    0.60
   0 -31  -5    2.50    0.90
   0 -31   5    3.40    0.90
  -1 -31  -5    0.60    0.70
  -2 -31  -5    2.80    0.90
   2 -31   5    2.80    0.90
   3 -31   5    0.20    0.60
  -3 -31  -5    0.60    0.60
  -4 -31  -5    2.50    0.80
  -5 -31  -5    1.30    0.80
  -5 -32   5    0.40    0.80
  -4 -32   5   -0.10    0.70
  -4  32   5   -0.40    0.60
   3 -32  -5    0.50    0.80
  -3 -32   5   -0.20    0.60
  -2 -32   5    0.30    0.60
   2 -32  -5    0.30    0.70
  -1 -32   5    0.40    0.60
   1 -32  -5    0.00    0.70
   0 -32   5    2.10    0.80
   0 -32  -5   -0.60    0.60
  -1 -32  -5    1.00    0.80
  -2 -32  -5    0.10    0.70
   2 -32   5    0.90    0.70
   3 -32   5    0.60    0.70
  -3 -32  -5    2.90    0.90
  -4 -32  -5    1.50    0.80
  -5 -32  -5    0.90    0.70
  -5 -33   5    0.30    0.70
  -4 -33   5    2.00    0.90
   3 -33  -5    0.50    0.80
  -3 -33   5    1.60    0.80
   2 -33  -5    0.00    0.70
  -2 -33   5    0.10    0.60
  -1 -33   5   -0.20    0.50
   1 -33  -5    0.00    0.70
   0 -33  -5    1.20    0.80
  -1 -33  -5    1.60    0.90
  -2 -33  -5    0.00    0.60
  -3 -33  -5    2.30    0.90
  -4 -33  -5    0.60    0.70
  -5 -33  -5    1.20    0.80
  -4 -34   5   -0.10    0.70
  -3 -34   5    1.20    0.80
   3 -34  -5    1.20    0.90
  -2 -34   5    0.40    0.60
   2 -34  -5    0.00    0.70
   1 -34  -5    0.70    0.80
  -1 -34   5    0.60    0.70
   0 -34  -5   -0.10    0.70
  -1 -34  -5    2.10    1.00
  -2 -34  -5    0.00    0.70
  -3 -34  -5    0.70    0.80
  -4 -34  -5    0.60    0.80
  -3 -35   5    1.00    0.80
  -2 -35   5    0.80    0.70
   2 -35  -5    0.70    0.80
  -1 -35   5    0.00    0.70
   1 -35  -5   -0.70    0.70
   0 -35  -5    1.00    0.80
  -1 -35  -5   -0.10    0.70
  -2 -35  -5    1.20    0.80
  -3 -35  -5    1.70    0.90
  -2 -36   5    0.30    0.80
   1 -36  -5    0.50    0.80
  -1 -36   5    1.50    0.80
   0 -36  -5    0.70    0.80
  -1 -36  -5   -0.50    0.70
 -11   0   6    1.10    1.00
 -10   0   6    3.20    1.20
  -9   0   6   53.69    3.50
  -8   0   6    2.80    1.00
  -8   0   6    1.30    0.60
  -7   0   6   12.90    1.60
  -7   0   6   13.30    1.30
  -6   0   6   -0.10    0.50
  -6   0   6    0.50    0.40
  -5   0   6   10.50    1.30
  -5   0   6   12.00    1.10
  -4   0   6    6.60    0.80
  -3   0   6   17.50    1.20
  -2   0   6   -0.10    0.30
  -1   0   6   30.20    1.60
   0   0  -6  160.88    6.50
   0   0   6  155.68    6.50
  -1   0  -6   30.20    1.60
   1   0   6   26.60    1.50
   2   0   6   30.70    1.70
  -2   0  -6   33.80    1.70
   3   0   6  331.77   13.10
  -3   0  -6  337.37   13.30
  -4   0  -6    1.40    0.50
   4   0   6    3.00    0.50
   5   0   6   -0.20    0.30
  -5   0  -6    0.50    0.40
  -6   0  -6   21.10    1.50
   6   0   6   24.20    1.50
  -7   0  -6    1.50    0.60
  -8   0  -6    1.30    0.60
  -9   0  -6    3.80    0.90
 -10   0  -6   17.80    1.80
 -11   0  -6   -0.20    0.70
 -11  -1   6    0.30    1.00
 -11   1   6   -1.40    0.80
 -10  -1   6    0.20    0.90
 -10   1   6    1.40    1.00
  -9  -1   6   -0.10    0.70
  -9   1   6    1.50    0.90
  -8  -1   6    7.80    1.10
  -8  -1   6    6.30    1.30
  -8   1   6    6.90    1.00
  -8   1   6    6.20    1.30
  -7  -1   6    0.00    0.60
  -7  -1   6    1.30    0.60
  -7   1   6    0.30    0.60
  -7   1   6    1.10    0.50
  -6  -1   6    6.60    1.10
  -6  -1   6    7.20    0.90
  -6   1   6    6.80    0.90
  -6   1   6    5.70    1.10
  -5  -1   6    0.20    0.40
  -5  -1   6   -0.10    0.40
  -5   1   6    0.00    0.30
  -4  -1   6    0.70    0.40
  -4  -1   6    1.10    0.50
  -4   1   6    0.60    0.40
  -3  -1   6   -0.30    0.30
  -3  -1   6    0.00    0.30
  -3   1   6    0.20    0.30
  -2  -1   6   19.80    1.20
  -2   1   6   18.60    1.20
  -1  -1   6   17.60    1.10
  -1  -1   6   16.50    1.10
  -1   1   6   16.90    1.10
   0  -1  -6   13.60    0.90
   0  -1   6   11.50    0.70
   0  -1   6   13.00    0.90
   0   1   6   12.80    0.90
   0   1  -6   14.40    0.90
  -1  -1  -6    2.50    0.50
   1  -1   6    3.00    0.50
   1   1   6    3.20    0.50
  -1   1  -6    2.60    0.50
  -2  -1  -6   15.50    1.00
   2  -1   6   10.60    0.90
  -2   1  -6   14.60    1.00
   2   1   6   11.80    0.90
   3  -1   6   33.40    1.80
  -3  -1  -6   33.00    1.80
  -3   1  -6   34.50    1.80
   3   1   6   33.50    1.80
   4  -1   6   15.00    1.00
  -4  -1  -6   13.20    1.00
  -4   1  -6   13.00    1.10
   4   1   6   12.90    1.00
   5  -1   6    0.10    0.30
  -5  -1  -6   -0.50    0.30
  -5   1  -6    0.30    0.40
   5   1   6    0.00    0.30
  -6  -1  -6    4.60    0.80
  -6   1  -6    4.10    0.70
   6   1   6    4.80    0.70
  -7  -1  -6    0.10    0.50
  -7   1  -6   -0.10    0.50
  -8  -1  -6    0.60    0.60
  -8   1  -6    0.20    0.60
  -9  -1  -6    7.50    1.10
  -9   1  -6    6.70    1.10
 -10  -1  -6    0.50    0.70
 -10   1  -6    0.70    0.70
 -11  -1  -6    0.40    0.80
 -11   1  -6   -0.70    0.70
 -11  -2   6   -0.40    0.90
 -11   2   6   -0.30    0.90
 -10  -2   6   -0.60    0.80
 -10   2   6    0.90    0.90
  -9  -2   6    4.00    1.20
  -9   2   6    5.30    1.30
  -9   2   6    5.00    1.00
  -8  -2   6    1.30    0.90
  -8   2   6    1.50    0.60
  -8   2   6   -0.10    0.70
  -7  -2   6   16.20    1.40
  -7  -2   6   18.40    1.90
  -7   2   6   18.50    1.40
  -7   2   6   15.00    1.80
  -6  -2   6    3.20    0.70
  -6  -2   6    4.20    1.00
  -6   2   6    4.50    0.80
  -5  -2   6   -0.10    0.40
  -5  -2   6    0.10    0.40
  -5   2   6    0.10    0.30
  -4  -2   6    9.80    1.00
  -4  -2   6    7.80    1.00
  -4   2   6    9.60    1.00
  -3  -2   6   18.60    1.30
  -3  -2   6   15.60    1.20
  -3   2   6   18.20    1.20
  -2  -2   6    0.30    0.30
  -2  -2   6    0.50    0.30
  -2   2   6   -0.30    0.20
  -1  -2   6    3.50    0.50
  -1  -2   6    3.50    0.60
  -1   2   6    2.80    0.50
   0  -2   6   16.20    1.10
   0  -2  -6   16.20    1.00
   0  -2   6   17.00    0.90
   0   2   6   15.40    1.10
  -1  -2  -6   26.40    1.50
   1  -2   6   27.70    1.50
  -1   2  -6   26.70    1.50
   1   2   6   31.60    1.60
   2  -2   6    6.50    0.70
  -2  -2  -6    6.80    0.70
   2   2   6    5.50    0.70
  -2   2  -6    8.20    0.80
   3  -2   6   15.10    1.00
  -3  -2  -6   17.30    1.20
  -3   2  -6   15.00    1.10
   3   2   6   13.90    1.00
   4  -2   6   21.10    1.30
  -4  -2  -6   19.60    1.30
  -4   2  -6   20.00    1.30
  -5  -2  -6   18.50    1.30
   5  -2   6   19.40    1.30
  -5   2  -6   17.80    1.30
   5   2   6   20.20    1.20
   6  -2   6    1.70    0.50
  -6  -2  -6    1.30    0.50
  -6   2  -6    1.10    0.50
  -7  -2  -6    0.60    0.50
   7  -2   6   -0.20    0.30
  -7   2  -6    0.50    0.50
  -8  -2  -6    0.40    0.50
  -8   2  -6    0.90    0.60
  -9  -2  -6   -0.10    0.60
  -9   2  -6    1.10    0.70
 -10  -2  -6    0.00    0.60
 -10   2  -6   -0.30    0.60
 -11  -2  -6    0.10    0.70
 -11   2  -6    1.20    0.80
 -11  -3   6    0.50    0.90
 -11   3   6   -0.40    0.90
 -10  -3   6    4.70    1.30
 -10   3   6    4.40    1.20
  -9  -3   6    2.80    1.10
  -9   3   6    5.20    0.90
  -9   3   6    3.30    1.00
  -8  -3   6    6.50    1.30
  -8   3   6    4.10    0.90
  -8   3   6    5.40    1.20
  -7  -3   6   15.80    1.30
  -7  -3   6   13.20    1.70
  -7   3   6   13.80    1.20
  -6  -3   6   13.50    1.10
  -6  -3   6   15.70    1.70
  -6   3   6   12.20    1.10
  -5  -3   6   14.70    1.20
  -5  -3   6   16.40    1.40
  -5   3   6   12.20    1.10
  -4  -3   6    1.10    0.50
  -4  -3   6    2.10    0.50
  -4   3   6    2.10    0.50
  -3  -3   6   40.70    2.20
  -3  -3   6   39.50    2.10
  -3   3   6   38.50    2.10
  -2  -3   6    7.20    0.80
  -2  -3   6    6.60    0.80
  -2   3   6    6.30    0.80
  -1  -3   6    0.40    0.20
  -1  -3   6    0.20    0.30
  -1   3   6    0.00    0.30
   0  -3   6    1.60    0.30
   0  -3   6    2.00    0.40
   0  -3  -6    1.80    0.40
   0   3   6    2.10    0.50
   1  -3   6   22.00    1.30
  -1  -3  -6   23.00    1.30
   1   3   6   21.20    1.30
  -1   3  -6   21.10    1.30
  -2  -3  -6   10.30    0.90
   2  -3   6   13.00    0.90
   2   3   6   10.20    0.90
  -2   3  -6    9.80    0.90
   3  -3   6   18.30    1.20
  -3  -3  -6   16.20    1.20
  -3   3  -6   19.00    1.20
   3   3   6   16.20    1.10
  -4  -3  -6    5.40    0.70
   4  -3   6    4.60    0.70
   4   3   6    3.70    0.60
  -4   3  -6    5.00    0.70
  -5  -3  -6    1.00    0.50
   5  -3   6    1.40    0.40
  -5   3  -6    1.00    0.50
   5   3   6    0.50    0.40
  -6  -3  -6    0.90    0.50
   6  -3   6    0.70    0.40
  -6   3  -6    0.50    0.50
   7  -3   6   13.00    1.30
  -7  -3  -6    9.70    1.20
  -7   3  -6   13.60    1.30
  -8  -3  -6   -0.40    0.50
  -8   3  -6    0.20    0.50
  -9  -3  -6    0.30    0.60
  -9   3  -6    0.10    0.60
 -10  -3  -6   -0.70    0.60
 -10   3  -6   -0.30    0.60
 -11  -3  -6    0.40    0.80
 -11  -4   6   -0.30    0.80
 -11   4   6    0.30    0.90
 -10  -4   6   -0.40    0.80
 -10   4   6   -0.20    0.70
  -9  -4   6    2.60    1.10
  -9   4   6    1.90    0.90
  -9   4   6    2.70    0.80
  -8  -4   6    2.10    0.90
  -8   4   6    0.00    0.50
  -8   4   6    1.90    0.90
  -7  -4   6    6.00    0.90
  -7  -4   6    4.30    1.10
  -7   4   6    5.00    0.80
  -6  -4   6    0.30    0.40
  -6  -4   6    0.20    0.60
  -6   4   6    0.70    0.40
  -5  -4   6    8.20    0.90
  -5  -4   6    9.10    1.20
  -5   4   6    8.60    1.00
  -4  -4   6    0.70    0.40
  -4  -4   6    0.80    0.40
  -4   4   6    0.70    0.40
  -3  -4   6   29.90    1.70
  -3  -4   6   26.40    1.60
  -3   4   6   24.60    1.60
  -2  -4   6    3.80    0.60
  -2  -4   6    4.10    0.60
  -2   4   6    4.10    0.60
  -1  -4   6    2.00    0.40
  -1  -4   6    2.30    0.40
  -1   4   6    1.50    0.40
   0  -4   6   28.20    1.30
   0  -4   6   28.80    1.60
   0  -4  -6   28.40    1.50
   0   4   6   28.40    1.60
   1  -4   6   10.30    0.90
  -1  -4  -6   11.20    0.90
   1   4   6   10.40    0.90
  -1   4  -6   11.20    0.80
  -2  -4  -6   23.00    1.40
   2  -4   6   24.60    1.40
  -2   4  -6   23.90    1.40
   2   4   6   20.80    1.30
  -3  -4  -6   46.20    2.30
   3  -4   6   47.00    2.30
  -3   4  -6   46.60    2.30
   4  -4   6   -0.10    0.30
  -4  -4  -6    0.00    0.40
  -4   4  -6    0.30    0.40
   4   4   6    0.10    0.30
  -5  -4  -6    7.40    0.90
   5  -4   6    8.10    0.90
   5   4   6    9.10    0.80
  -5   4  -6    7.30    0.90
   6  -4   6    0.20    0.40
  -6  -4  -6    0.60    0.50
  -6   4  -6    0.50    0.50
   7  -4   6    7.10    1.00
  -7  -4  -6    7.50    1.00
  -7   4  -6    6.90    1.00
  -8  -4  -6    0.20    0.50
  -8   4  -6    0.70    0.60
  -9  -4  -6    0.30    0.60
  -9   4  -6    0.30    0.60
 -10  -4  -6   -0.40    0.60
 -10   4  -6   -0.40    0.60
 -11  -4  -6   -0.70    0.70
 -11  -5   6    1.00    1.00
 -11   5   6    1.00    0.90
 -10  -5   6    0.50    0.80
 -10   5   6   -1.00    0.60
  -9  -5   6    1.70    1.00
  -9   5   6    2.50    0.70
  -9   5   6    1.50    0.90
  -8  -5   6    1.90    0.90
  -8   5   6    0.60    0.50
  -7  -5   6   41.20    2.30
  -7  -5   6   43.10    2.80
  -7   5   6   40.80    2.40
  -6  -5   6    3.90    0.70
  -6  -5   6    4.30    0.90
  -6   5   6    4.80    0.80
  -5  -5   6   15.40    1.50
  -5  -5   6   13.70    1.10
  -5   5   6   11.00    1.10
  -4  -5   6    1.90    0.60
  -4  -5   6    2.20    0.60
  -4   5   6    1.10    0.40
  -3  -5   6    5.90    0.80
  -3  -5   6    6.80    0.80
  -3   5   6    7.10    0.80
  -2  -5   6   17.10    1.10
  -2  -5   6   19.10    1.20
  -2   5   6   17.50    1.20
  -1  -5   6   36.80    1.90
  -1  -5   6   38.60    1.80
  -1   5   6   36.30    1.90
   0  -5   6   22.80    1.30
   0  -5   6   21.30    1.10
   0  -5  -6   21.60    1.30
   0   5   6   23.60    1.40
   1  -5   6  235.38    9.30
  -1  -5  -6  218.18    9.30
   1   5   6  227.38    9.30
  -1   5  -6  252.27    9.30
   2  -5   6   32.60    1.70
  -2  -5  -6   29.50    1.70
   2   5   6   30.60    1.60
  -2   5  -6   36.50    1.70
   3  -5   6    5.40    0.70
  -3  -5  -6    5.80    0.70
   3   5   6    4.20    0.60
  -3   5  -6    6.10    0.70
   4  -5   6    3.40    0.60
  -4  -5  -6    2.80    0.60
   4   5   6    3.70    0.50
  -4   5  -6    3.20    0.60
   5  -5   6   34.70    1.90
  -5  -5  -6   32.40    1.90
  -5   5  -6   36.40    1.90
   6  -5   6   -0.60    0.40
  -6  -5  -6   -0.70    0.30
  -6   5  -6    0.60    0.40
   7  -5   6    2.10    0.60
  -7  -5  -6    2.70    0.70
  -7   5  -6    1.40    0.60
  -8  -5  -6   27.90    1.90
  -8   5  -6   28.80    1.90
  -9  -5  -6   -0.20    0.60
  -9   5  -6   -0.50    0.50
 -10  -5  -6    0.20    0.60
 -11  -5  -6    0.70    0.80
 -11  -6   6    1.40    1.00
 -11   6   6    0.70    0.80
 -10  -6   6    1.50    0.90
 -10   6   6    1.00    0.90
 -10   6   6    0.40    0.70
  -9  -6   6   -0.30    0.70
  -9   6   6    0.50    0.70
  -9   6   6    0.10    0.60
  -8  -6   6    3.50    1.10
  -8   6   6    4.00    0.80
  -7  -6   6    4.80    1.10
  -7   6   6    6.40    0.90
  -6  -6   6    0.50    0.60
  -6  -6   6    2.00    0.60
  -6   6   6    1.00    0.50
  -5  -6   6    6.70    0.90
  -5  -6   6    8.30    1.10
  -5   6   6    6.10    0.80
  -4  -6   6    9.30    1.00
  -4  -6   6    9.70    1.10
  -4   6   6    8.60    1.00
  -3  -6   6    6.40    0.80
  -3  -6   6    6.20    0.80
  -3   6   6    5.40    0.70
  -2  -6   6   18.30    1.10
  -2  -6   6   14.00    1.00
  -2   6   6   15.80    1.10
  -1  -6   6    1.30    0.40
  -1  -6   6    1.30    0.40
  -1   6   6    2.40    0.50
   0  -6   6   17.60    1.10
   0  -6  -6   17.80    1.10
   0  -6   6   17.50    0.90
   0   6   6   16.50    1.10
  -1  -6  -6   91.49    3.90
   1  -6   6   91.69    3.90
  -1  -6  -6   88.09    3.80
  -1   6  -6   89.69    3.80
   1   6   6   87.19    3.90
   2  -6   6    1.50    0.40
  -2  -6  -6    1.50    0.30
  -2  -6  -6    1.40    0.40
   2   6   6    1.20    0.40
  -2   6  -6    2.00    0.40
  -3  -6  -6   14.90    1.10
   3  -6   6   14.70    1.10
   3   6   6   15.10    1.00
  -3   6  -6   17.20    1.10
  -4  -6  -6   39.80    2.30
   4  -6   6   47.30    2.30
   4   6   6   46.00    2.10
  -4   6  -6   43.50    2.20
  -5  -6  -6    3.70    0.70
   5  -6   6    1.90    0.50
  -5   6  -6    3.50    0.60
  -6  -6  -6    0.60    0.50
   6  -6   6   -0.10    0.40
  -6   6  -6   -0.30    0.40
   7  -6   6    3.00    0.70
  -7  -6  -6    2.50    0.80
  -7   6  -6    2.70    0.70
  -8  -6  -6    2.20    0.70
   8  -6   6    3.60    0.80
  -8   6  -6    3.40    0.80
  -9  -6  -6    0.00    0.60
 -10  -6  -6   -0.10    0.60
 -11  -7   6   -0.70    0.90
 -11   7   6    0.70    0.90
 -10  -7   6    0.80    0.90
 -10   7   6    1.10    0.90
 -10   7   6    1.50    0.80
  -9  -7   6    0.40    0.80
  -9   7   6    0.00    0.50
  -8  -7   6    6.80    1.30
  -8   7   6    7.10    1.10
  -7  -7   6    1.20    0.80
  -7   7   6    3.80    0.80
  -6  -7   6   21.60    1.80
  -6  -7   6   20.40    1.40
  -6   7   6   19.60    1.50
  -5  -7   6   16.50    1.40
  -5  -7   6   12.30    1.20
  -5   7   6   13.10    1.20
  -4  -7   6    3.80    0.70
  -4  -7   6    3.20    0.70
  -4   7   6    4.40    0.70
  -3  -7   6   18.00    1.30
  -3  -7   6   17.10    1.20
  -3   7   6   18.10    1.20
  -2  -7   6    7.40    0.80
  -2  -7   6    5.90    0.70
  -2   7   6    6.70    0.80
  -1  -7   6   54.89    2.60
  -1  -7   6   55.79    2.50
  -1   7   6   54.19    2.60
   0  -7   6   10.80    0.90
   0  -7  -6   12.30    0.90
   0  -7   6   10.40    0.70
   0   7   6   10.90    0.90
  -1  -7  -6    3.90    0.60
  -1  -7  -6    4.30    0.50
   1  -7   6    4.40    0.60
   1   7   6    4.50    0.60
  -2  -7  -6    0.00    0.20
  -2  -7  -6   -0.10    0.30
   2  -7   6    0.20    0.30
   2   7   6    0.10    0.10
  -2   7  -6   -0.50    0.30
   3  -7   6    3.50    0.60
  -3  -7  -6    3.30    0.60
  -3   7  -6    3.70    0.60
   3   7   6    3.40    0.50
  -4  -7  -6    0.70    0.50
   4  -7   6    1.30    0.50
  -4   7  -6    0.90    0.40
   4   7   6    0.90    0.40
   5  -7   6    2.40    0.60
  -5  -7  -6    4.00    0.70
  -5   7  -6    2.80    0.60
   6  -7   6    5.30    0.90
  -6  -7  -6    3.90    0.80
  -6   7  -6    5.60    0.80
  -7  -7  -6    0.80    0.50
   7  -7   6    0.30    0.50
  -7   7  -6   -0.10    0.50
  -8  -7  -6    1.00    0.60
   8  -7   6    0.80    0.60
  -8   7  -6    1.70    0.60
  -9  -7  -6   -0.30    0.50
 -10  -7  -6   -1.10    0.60
 -11  -8   6    1.10    1.00
 -11   8   6    1.50    1.00
 -10  -8   6   -0.40    0.90
 -10   8   6    0.00    0.80
 -10   8   6    0.60    0.70
  -9  -8   6    1.10    0.90
  -9   8   6    0.00    0.50
  -8  -8   6    2.20    0.90
  -8   8   6    0.80    0.60
  -7  -8   6    0.80    0.70
  -7   8   6   -0.40    0.40
  -6  -8   6   30.70    1.90
  -6  -8   6   33.90    2.20
  -6   8   6   30.50    2.00
  -5  -8   6   85.69    3.80
  -5  -8   6   84.89    4.20
  -5   8   6   81.29    3.90
  -4  -8   6    6.20    0.80
  -4  -8   6    4.40    0.80
  -4   8   6    5.90    0.80
  -3  -8   6    3.70    0.60
  -3  -8   6    3.40    0.60
  -3   8   6    3.70    0.60
  -2  -8   6    1.50    0.40
  -2  -8   6    4.00    0.60
  -2   8   6    3.90    0.60
  -1  -8   6   -0.20    0.30
  -1  -8   6   -0.10    0.20
  -1   8   6    0.40    0.30
   0  -8   6   25.70    1.50
   0  -8   6   29.10    1.30
   0  -8  -6   29.30    1.60
   0   8   6   29.20    1.60
   1  -8   6  133.49    5.50
  -1  -8  -6  134.19    5.40
  -1  -8  -6  125.19    5.40
   1   8   6  126.19    5.40
   2  -8   6    0.30    0.30
  -2  -8  -6    0.40    0.30
  -2  -8  -6    0.20    0.40
   2   8   6   -0.10    0.30
  -2   8  -6    0.50    0.30
   3  -8   6    7.10    0.80
  -3  -8  -6    6.00    0.80
   3   8   6    5.30    0.60
  -3   8  -6    6.70    0.70
   4  -8   6   25.10    1.60
  -4  -8  -6   27.90    1.70
   4   8   6   25.00    1.40
  -4   8  -6   26.20    1.60
  -5  -8  -6    2.60    0.60
   5  -8   6    2.20    0.60
  -5   8  -6    3.70    0.70
  -6  -8  -6    3.00    0.70
   6  -8   6    3.00    0.70
  -6   8  -6    3.60    0.70
   7  -8   6    1.10    0.60
  -7  -8  -6    0.10    0.50
  -7   8  -6    1.40    0.60
  -8  -8  -6    1.90    0.70
   8  -8   6    2.20    0.70
  -9  -8  -6   -0.20    0.60
 -10  -8  -6    0.10    0.60
 -11  -9   6    0.50    0.90
 -11   9   6   -0.30    0.90
 -10  -9   6   -1.20    0.70
 -10   9   6   -0.10    0.60
  -9  -9   6   -0.70    0.70
  -9   9   6   -0.60    0.50
  -8  -9   6    1.00    0.80
  -8   9   6    2.00    0.70
  -7  -9   6    5.20    1.10
  -7   9   6    5.40    0.90
  -6  -9   6    0.10    0.50
  -6   9   6    0.00    0.50
  -5  -9   6    8.00    1.10
  -5  -9   6    8.00    1.00
  -5   9   6    8.60    1.00
  -4  -9   6    0.60    0.50
  -4  -9   6    2.50    0.60
  -4   9   6    1.10    0.50
  -3  -9   6   23.10    1.40
  -3  -9   6   21.80    1.50
  -3   9   6   21.90    1.40
  -2  -9   6    7.10    0.80
  -2   9   6    7.70    0.90
  -1  -9   6    8.90    0.70
   1  -9  -6    7.70    0.80
  -1  -9   6    8.30    0.90
  -1   9   6    8.00    0.90
   0  -9  -6   70.49    3.20
   0  -9   6   76.19    3.30
   0  -9   6   76.39    3.10
   0  -9  -6   68.49    3.30
   0   9   6   76.19    3.30
  -1  -9  -6   12.50    0.90
  -1  -9  -6   13.60    1.00
   1  -9   6   13.50    1.00
   1   9   6   14.20    1.00
   2  -9   6    8.70    0.90
  -2  -9  -6   10.90    0.90
  -2  -9  -6    9.20    0.80
   2   9   6    9.20    0.90
  -2   9  -6    9.90    0.80
  -3  -9  -6   14.40    1.10
   3  -9   6   15.60    1.10
  -3   9  -6   12.50    1.00
   3   9   6   11.60    0.90
  -4  -9  -6    3.40    0.70
   4  -9   6    2.60    0.60
  -4   9  -6    3.00    0.60
   5  -9   6   56.99    2.90
  -5  -9  -6   54.09    2.90
  -5   9  -6   60.89    2.80
  -6  -9  -6    5.00    0.90
   6  -9   6    6.80    1.00
  -6   9  -6    5.90    0.80
   7  -9   6    8.10    1.10
  -7  -9  -6    8.00    1.10
  -7   9  -6    7.80    1.00
   8  -9   6    0.10    0.50
  -8  -9  -6    1.60    0.70
  -9  -9  -6    0.80    0.70
 -10  -9  -6    0.50    0.70
 -10 -10   6    0.00    0.90
 -10  10   6    1.30    0.70
  -9 -10   6   -0.10    0.70
  -9  10   6    1.60    0.70
  -8 -10   6    0.20    0.80
  -8  10   6   -0.40    0.50
  -7 -10   6    7.40    1.20
  -7  10   6    4.60    0.90
  -6 -10   6   -0.60    0.50
  -6  10   6   -0.30    0.40
  -5 -10   6   73.69    3.80
  -5 -10   6   75.59    3.50
  -5  10   6   78.99    3.70
  -4 -10   6    0.70    0.50
  -4 -10   6    0.40    0.40
  -4  10   6    0.00    0.40
  -3 -10   6   19.50    1.30
  -3 -10   6   17.10    1.20
  -3  10   6   16.50    1.20
  -2 -10   6    9.00    0.90
  -2  10   6    9.50    1.00
  -1 -10   6   21.80    1.40
   1 -10  -6   23.10    1.30
  -1 -10   6   22.50    1.20
  -1  10   6   23.00    1.40
   0 -10   6    0.00    0.30
   0 -10  -6   -0.30    0.30
   0 -10   6   -0.10    0.20
   0 -10  -6    0.00    0.30
   0  10   6    1.70    0.40
  -1 -10  -6    9.20    0.80
   1 -10   6    6.90    0.80
  -1 -10  -6    9.20    0.90
   1  10   6    8.60    0.90
  -2 -10  -6    4.30    0.70
  -2 -10  -6    4.70    0.60
   2 -10   6    4.60    0.70
   2  10   6    3.40    0.60
  -2  10  -6    3.90    0.60
   3 -10   6    9.40    1.00
  -3 -10  -6    9.20    0.90
  -3  10  -6    8.40    0.80
   3  10   6    9.20    0.80
  -4 -10  -6    0.10    0.40
   4 -10   6    0.90    0.50
  -4  10  -6    1.30    0.50
   5 -10   6    1.30    0.50
  -5 -10  -6    0.30    0.50
  -5  10  -6    0.10    0.40
   6 -10   6   24.30    1.70
  -6 -10  -6   25.20    1.70
  -6  10  -6   25.70    1.60
  -7 -10  -6    4.80    0.90
   7 -10   6    5.40    0.90
   8 -10   6    0.50    0.50
  -8 -10  -6    0.10    0.50
  -9 -10  -6    0.40    0.60
   9 -10   6   -0.20    0.50
 -10 -10  -6    1.00    0.70
 -10 -11   6   -0.30    0.90
 -10  11   6   -0.40    0.50
  -9 -11   6    0.80    0.80
  -9  11   6    0.00    0.60
  -8 -11   6    0.50    0.80
  -8  11   6    0.50    0.50
  -7 -11   6    0.60    0.60
  -7  11   6    0.20    0.50
  -6 -11   6    9.90    1.30
  -6  11   6    6.40    1.00
  -5 -11   6    8.50    1.10
  -5 -11   6    6.90    0.90
  -5  11   6    6.60    0.90
  -4 -11   6    0.20    0.50
  -4 -11   6    0.20    0.40
  -4  11   6   -0.10    0.40
  -3 -11   6   29.20    1.70
  -3 -11   6   28.40    1.60
  -3  11   6   28.20    1.70
  -2 -11   6    5.70    0.80
  -2  11   6    5.80    0.80
  -1 -11   6  163.78    6.80
  -1 -11   6  163.98    6.70
   1 -11  -6  167.48    6.70
  -1  11   6  167.28    6.90
   0 -11  -6    1.30    0.40
   0 -11  -6    2.00    0.50
   0 -11   6    2.40    0.40
   0 -11   6    1.90    0.50
   0  11   6    2.00    0.50
  -1 -11  -6   16.90    1.10
   1 -11   6   18.00    1.20
  -1 -11  -6   17.70    1.20
   2 -11   6   54.59    2.70
  -2 -11  -6   53.69    2.70
  -2 -11  -6   56.09    2.60
   2  11   6   58.89    2.60
  -3 -11  -6    2.70    0.60
   3 -11   6    1.10    0.50
   3  11   6    3.10    0.50
  -3  11  -6    2.50    0.50
   4 -11   6    1.80    0.50
  -4 -11  -6    3.40    0.70
  -4  11  -6    3.10    0.60
  -5 -11  -6    1.10    0.50
   5 -11   6    1.20    0.50
  -5  11  -6    1.50    0.50
  -6 -11  -6   33.90    2.10
   6 -11   6   31.90    2.00
  -7 -11  -6    0.60    0.60
   7 -11   6   -0.10    0.50
   8 -11   6    0.00    0.50
  -8 -11  -6    0.40    0.60
  -9 -11  -6    0.50    0.60
   9 -11   6   -0.40    0.60
 -10 -11  -6   -0.70    0.60
 -10 -12   6    2.70    1.20
  -9 -12   6   -0.40    0.80
  -9  12   6    0.00    0.50
  -8 -12   6    0.60    0.80
  -8  12   6    0.00    0.50
  -7 -12   6    0.20    0.60
  -7  12   6    0.80    0.50
  -6 -12   6   13.10    1.50
  -6  12   6   14.90    1.30
  -5 -12   6   -0.10    0.50
  -5 -12   6    0.60    0.40
  -5  12   6    0.50    0.40
  -4 -12   6   29.80    1.70
  -4 -12   6   29.00    1.80
  -4  12   6   26.40    1.80
  -3 -12   6   24.10    1.50
  -3 -12   6   24.40    1.50
  -3  12   6   23.80    1.60
  -2 -12   6   11.30    0.90
  -2 -12   6    6.70    0.80
  -2  12   6   12.50    1.00
   1 -12  -6   12.80    1.20
  -1 -12   6   14.10    1.00
  -1 -12   6   14.30    1.00
  -1  12   6   14.30    1.10
   0 -12   6    0.50    0.30
   0 -12   6    0.60    0.40
   0 -12  -6    0.90    0.40
   0 -12  -6    0.70    0.40
   0  12   6    0.40    0.30
   1 -12   6   23.60    1.40
  -1 -12  -6   19.40    1.30
  -1 -12  -6   21.40    1.30
  -2 -12  -6   54.59    2.70
   2 -12   6   55.19    2.70
  -2 -12  -6   56.99    2.70
   2  12   6   56.69    2.60
  -3 -12  -6    0.40    0.40
  -3 -12  -6   -0.20    0.30
   3 -12   6    0.30    0.40
  -3  12  -6    0.50    0.40
  -4 -12  -6    1.80    0.60
   4 -12   6    0.30    0.40
  -4  12  -6    1.20    0.50
   5 -12   6   11.20    1.20
  -5 -12  -6   10.90    1.20
  -6 -12  -6    0.30    0.50
   6 -12   6    0.20    0.50
  -7 -12  -6   -0.10    0.50
   7 -12   6   -0.30    0.40
   8 -12   6    0.70    0.60
  -8 -12  -6    0.20    0.60
  -9 -12  -6   -0.10    0.50
   9 -12   6   -0.20    0.60
 -10 -12  -6    0.10    0.70
 -10 -13   6    1.40    1.00
  -9 -13   6    0.80    0.90
  -9  13   6    0.30    0.70
  -8 -13   6    0.60    0.80
  -8  13   6    0.70    0.60
  -7 -13   6    3.00    0.90
  -7  13   6    2.50    0.70
  -6 -13   6    5.30    1.00
  -6  13   6    6.20    1.00
  -5 -13   6    0.80    0.60
  -5  13   6    0.60    0.40
  -4 -13   6   13.80    1.10
  -4 -13   6   13.50    1.30
  -4  13   6   13.80    1.20
  -3 -13   6   41.30    2.20
  -3 -13   6   43.00    2.10
  -3  13   6   37.40    2.20
  -2 -13   6    8.10    0.90
  -2 -13   6    7.60    0.80
  -2  13   6    7.40    0.90
  -1 -13   6   27.50    1.50
   1 -13  -6   22.30    1.60
  -1 -13   6   27.50    1.40
  -1  13   6   25.30    1.50
   0 -13   6    9.70    0.70
   0 -13  -6   10.10    0.90
   0 -13   6   10.10    0.90
   0 -13  -6    9.90    1.00
   0  13   6    9.40    0.90
  -1 -13  -6    4.60    0.70
   1 -13   6    3.30    0.60
  -1 -13  -6    4.00    0.60
   1  13   6    3.80    0.60
   2 -13   6   15.30    1.20
  -2 -13  -6   13.20    1.10
  -2 -13  -6   15.90    1.20
   2  13   6   15.20    1.10
  -3 -13  -6   42.40    2.30
   3 -13   6   42.90    2.30
  -3 -13  -6   47.70    2.20
  -3  13  -6   43.10    2.10
  -4 -13  -6    1.10    0.50
   4 -13   6    0.80    0.50
  -4  13  -6    1.10    0.50
   5 -13   6    8.40    1.10
  -5 -13  -6    7.30    1.00
  -6 -13  -6   17.10    1.40
   6 -13   6   15.80    1.50
  -7 -13  -6    1.30    0.60
   7 -13   6    2.20    0.70
   8 -13   6    0.50    0.60
  -8 -13  -6   -0.10    0.60
  -9 -13  -6    0.20    0.60
   9 -13   6    0.20    0.60
 -10 -13  -6   -0.30    0.70
 -10 -14   6    0.00    1.00
  -9 -14   6   -0.20    0.80
  -9  14   6   -0.20    0.60
  -8 -14   6   -0.90    0.70
  -8  14   6    0.10    0.50
  -7 -14   6    0.40    0.70
  -7  14   6    0.20    0.50
  -6 -14   6    3.70    0.90
  -6  14   6    3.20    0.70
  -5 -14   6   26.40    1.90
  -5  14   6   27.90    1.80
  -4 -14   6   14.60    1.20
  -4 -14   6   15.20    1.10
  -4  14   6   11.70    1.20
  -3 -14   6    0.30    0.40
  -3 -14   6    0.70    0.50
  -3  14   6    0.20    0.40
  -2 -14   6    8.40    0.80
  -2 -14   6    8.00    0.90
  -2  14   6    7.60    0.90
   1 -14  -6    0.10    0.30
   1 -14  -6    0.50    0.40
  -1 -14   6    0.60    0.40
  -1 -14   6    0.00    0.40
  -1  14   6    0.20    0.30
   0 -14   6    8.90    0.70
   0 -14   6    7.20    0.80
   0 -14  -6    8.40    1.00
   0 -14  -6    6.00    0.70
   0  14   6    7.60    0.90
   1 -14   6   14.60    1.10
  -1 -14  -6   14.50    1.10
  -1 -14  -6   14.10    1.10
   1  14   6   13.40    1.10
   2 -14   6    0.40    0.40
  -2 -14  -6    0.70    0.40
  -2 -14  -6    0.60    0.40
   2  14   6    0.50    0.40
  -3 -14  -6   18.30    1.40
  -3 -14  -6   19.50    1.30
   3 -14   6   18.20    1.30
   4 -14   6   -0.10    0.40
  -4 -14  -6    0.50    0.40
   5 -14   6    0.70    0.50
  -5 -14  -6    0.50    0.50
  -6 -14  -6    0.30    0.50
   6 -14   6    0.10    0.50
  -7 -14  -6    0.80    0.60
   7 -14   6    1.20    0.60
   8 -14   6    0.10    0.60
  -8 -14  -6   -0.30    0.60
  -9 -14  -6    1.80    0.80
   9 -14   6    2.00    0.90
 -10 -14  -6   -0.10    0.70
 -10 -15   6   -0.50    0.90
  -9 -15   6   -0.70    0.70
  -9  15   6    0.30    0.70
  -8 -15   6    3.00    1.00
  -8  15   6    2.50    0.80
  -7 -15   6    1.00    0.70
  -7  15   6    1.00    0.60
  -6 -15   6   -0.60    0.50
  -6  15   6   -0.10    0.40
  -5 -15   6    2.10    0.70
  -5  15   6    0.90    0.50
  -4 -15   6    0.40    0.50
  -4 -15   6    2.00    0.50
  -4  15   6    1.20    0.50
  -3 -15   6   16.10    1.20
  -3 -15   6   15.30    1.20
  -3  15   6   15.60    1.30
  -2 -15   6    6.10    0.70
  -2 -15   6    5.70    0.80
  -2  15   6    4.10    0.70
   1 -15  -6   31.70    2.00
  -1 -15   6   32.30    1.80
  -1 -15   6   30.60    1.60
   1 -15  -6   30.90    1.60
  -1  15   6   32.10    1.80
   0 -15   6    3.90    0.60
   0 -15   6    4.90    0.60
   0 -15  -6    5.20    0.80
   0  15   6    4.80    0.70
  -1 -15  -6    4.50    0.70
  -1 -15  -6    2.00    0.60
   1 -15   6    2.70    0.60
   1  15   6    4.00    0.60
  -2 -15  -6    6.40    0.80
  -2 -15  -6    5.20    0.70
   2 -15   6    6.80    0.90
  -3 -15  -6    2.70    0.60
   3 -15   6    2.20    0.60
  -3 -15  -6    1.60    0.60
   4 -15   6   21.20    1.60
  -4 -15  -6   24.40    1.60
  -5 -15  -6    2.00    0.60
   5 -15   6    2.30    0.60
   6 -15   6    2.60    0.70
  -6 -15  -6    1.50    0.70
   7 -15   6    1.00    0.70
  -7 -15  -6    0.50    0.50
   8 -15   6   -0.20    0.60
  -8 -15  -6   -0.30    0.60
  -9 -15  -6   -0.70    0.60
   9 -15   6   -0.30    0.60
 -10 -16   6    1.50    1.20
  -9 -16   6    0.80    1.00
  -8 -16   6   -1.00    0.70
  -8  16   6   -0.10    0.60
  -7 -16   6    1.60    0.80
  -7  16   6    0.00    0.50
  -6 -16   6    0.70    0.70
  -6  16   6    2.80    0.80
  -5 -16   6    0.90    0.60
  -5  16   6    0.50    0.50
  -4 -16   6    3.90    0.80
  -4  16   6    4.20    0.80
  -3 -16   6   94.09    4.20
  -3 -16   6   92.69    4.20
  -3  16   6   95.19    4.40
  -2 -16   6    2.10    0.50
  -2 -16   6    2.30    0.60
  -2  16   6    1.40    0.50
  -1 -16   6   15.10    1.00
   1 -16  -6   14.30    1.00
   1 -16  -6   13.70    1.20
  -1 -16   6   15.60    1.10
  -1  16   6   12.70    1.10
   0 -16   6    0.50    0.40
   0 -16  -6    1.50    0.50
   0 -16  -6    0.40    0.40
   0 -16   6    1.30    0.40
   0  16   6    0.40    0.40
   1 -16   6    0.60    0.40
  -1 -16  -6    1.00    0.50
  -1 -16  -6    0.80    0.50
   1  16   6    0.90    0.40
  -2 -16  -6   11.70    1.00
   2 -16   6   11.60    1.10
  -2 -16  -6   11.10    1.10
   3 -16   6    0.60    0.40
  -3 -16  -6    0.60    0.40
  -3 -16  -6    1.10    0.50
   4 -16   6   41.40    2.40
  -4 -16  -6   44.30    2.40
  -5 -16  -6    0.20    0.40
   5 -16   6    0.10    0.50
   6 -16   6    3.70    0.80
  -6 -16  -6    5.30    0.90
  -7 -16  -6    0.40    0.60
   7 -16   6    1.00    0.60
   8 -16   6    0.50    0.60
  -8 -16  -6    0.50    0.70
  -9 -16  -6    0.10    0.70
  -9 -17   6    0.40    0.90
  -8 -17   6    3.50    1.00
  -8  17   6    4.50    1.00
  -7 -17   6    1.60    0.80
  -7  17   6    2.70    0.80
  -6 -17   6    3.00    0.90
  -6  17   6    1.40    0.60
  -5 -17   6    1.40    0.70
  -5  17   6    1.00    0.50
  -4 -17   6   27.90    1.80
  -4  17   6   27.30    1.80
  -3 -17   6    1.60    0.50
  -3 -17   6    1.30    0.50
  -3  17   6    0.60    0.40
   2 -17  -6   15.60    1.40
  -2 -17   6   17.70    1.20
  -2 -17   6   19.70    1.30
  -2  17   6   16.90    1.30
  -1 -17   6    9.60    1.00
   1 -17  -6    9.90    1.20
   1 -17  -6   10.30    0.80
  -1 -17   6    8.80    0.80
  -1  17   6    8.70    1.00
   0 -17  -6   35.60    2.10
   0 -17   6   37.20    2.00
   0 -17  -6   37.40    1.90
   0 -17   6   36.50    1.80
   0  17   6   28.00    1.80
  -1 -17  -6    7.40    1.00
   1 -17   6    6.20    0.90
   1  17   6    7.40    0.90
  -2 -17  -6   -0.40    0.40
  -2 -17  -6    0.20    0.40
   2 -17   6    0.40    0.40
  -3 -17  -6   15.80    1.20
   3 -17   6   17.10    1.30
  -3 -17  -6   16.90    1.20
  -4 -17  -6   20.90    1.50
   4 -17   6   19.20    1.50
   5 -17   6    2.20    0.70
  -5 -17  -6    2.10    0.70
  -6 -17  -6    0.00    0.50
   6 -17   6   -0.50    0.40
  -7 -17  -6    0.00    0.60
   7 -17   6    0.80    0.60
  -8 -17  -6    2.20    0.80
   8 -17   6    3.90    1.00
  -9 -17  -6   -0.40    0.70
  -9 -18   6   -1.20    0.80
  -8 -18   6   -0.90    0.70
  -8  18   6    0.10    0.60
  -7 -18   6    4.80    1.00
  -7  18   6    2.90    0.80
  -6 -18   6    2.40    0.80
  -6  18   6    1.50    0.60
  -5 -18   6    0.90    0.60
  -5  18   6    0.60    0.50
  -4 -18   6   21.80    1.60
  -4  18   6   22.50    1.60
  -3 -18   6   14.30    1.20
  -3 -18   6   13.40    1.10
  -3  18   6   13.30    1.20
   2 -18  -6   38.00    2.30
  -2 -18   6   36.10    2.00
  -2 -18   6   37.90    2.00
  -2  18   6   35.00    2.10
   1 -18  -6   72.19    3.60
  -1 -18   6   70.79    3.40
  -1  18   6   72.29    3.40
   0 -18  -6   21.50    1.60
   0 -18  -6   20.50    1.30
   0 -18   6   20.80    1.30
   0 -18   6   22.00    1.50
  -1 -18  -6    6.60    0.80
  -1 -18  -6   10.40    1.10
   1 -18   6   11.50    1.10
   1  18   6   14.70    1.10
  -2 -18  -6   14.60    1.20
   2 -18   6   13.80    1.20
  -2 -18  -6   14.50    1.10
  -3 -18  -6    0.30    0.40
   3 -18   6    0.00    0.40
  -3 -18  -6   -0.10    0.40
  -4 -18  -6    3.80    0.80
   4 -18   6    4.20    0.80
  -5 -18  -6    0.60    0.60
   5 -18   6    1.20    0.60
  -6 -18  -6    0.70    0.60
   6 -18   6    0.40    0.50
   7 -18   6   -0.10    0.50
  -7 -18  -6    0.20    0.60
   8 -18   6    0.50    0.70
  -8 -18  -6    0.80    0.70
  -9 -18  -6    0.50    0.70
  -9 -19   6   -0.50    0.70
  -8 -19   6   -1.30    0.70
  -8  19   6   -0.60    0.60
  -7 -19   6    2.10    0.90
  -7  19   6    1.00    0.70
  -6 -19   6    4.20    0.90
  -6  19   6    2.70    0.70
  -5 -19   6    6.80    1.00
  -5  19   6    6.60    1.00
  -4 -19   6    0.20    0.50
  -4  19   6    0.00    0.50
  -3 -19   6   10.60    1.00
  -3  19   6    8.90    1.10
   2 -19  -6    3.40    0.80
  -2 -19   6    2.90    0.60
  -2 -19   6    4.30    0.70
  -2  19   6    3.10    0.70
  -1 -19   6    3.20    0.70
   1 -19  -6    1.60    0.70
  -1  19   6    3.30    0.60
   0 -19  -6   10.30    1.20
   0 -19   6   10.40    0.90
   0 -19   6    7.80    1.00
  -1 -19  -6    7.60    0.90
  -1 -19  -6    7.80    1.00
   1 -19   6    6.20    0.90
  -2 -19  -6    7.20    1.00
  -2 -19  -6    7.50    0.90
   2 -19   6    7.20    1.00
   3 -19   6    0.30    0.50
  -3 -19  -6    0.30    0.50
  -3 -19  -6    0.30    0.40
  -4 -19  -6    3.20    0.70
  -4 -19  -6    3.80    0.70
   4 -19   6    3.80    0.80
  -5 -19  -6    0.80    0.60
   5 -19   6   -0.30    0.40
   6 -19   6    2.00    0.70
  -6 -19  -6    2.80    0.80
  -7 -19  -6    1.30    0.70
   7 -19   6   -0.50    0.50
  -8 -19  -6   -0.20    0.60
  -9 -19  -6   -0.60    0.70
  -9 -20   6   -0.40    0.80
  -8 -20   6    0.40    0.90
  -7 -20   6   -0.10    0.60
  -7  20   6    1.30    0.70
  -6 -20   6    3.80    0.90
  -6  20   6    5.00    1.00
  -5 -20   6    0.60    0.60
  -5  20   6    1.50    0.70
  -4 -20   6    2.50    0.70
  -4  20   6    5.70    0.90
  -3 -20   6    6.70    0.90
  -3  20   6    6.90    1.00
   2 -20  -6    0.30    0.60
  -2 -20   6    0.30    0.40
  -2 -20   6   -0.10    0.40
  -2  20   6   -0.10    0.40
   1 -20  -6   39.50    2.40
  -1 -20   6   35.90    2.00
  -1 -20   6   43.00    2.20
  -1  20   6   42.30    2.20
   0 -20   6   17.90    1.20
   0 -20  -6   16.50    1.40
   0 -20   6   17.80    1.30
   0  20   6   15.30    1.20
   1 -20   6    4.70    0.80
  -1 -20  -6    5.60    0.90
  -2 -20  -6   21.10    1.50
   2 -20   6   21.50    1.50
   3 -20   6    0.30    0.50
  -3 -20  -6    0.50    0.50
  -3 -20  -6    0.40    0.50
  -4 -20  -6    1.80    0.60
   4 -20   6    2.30    0.70
  -4 -20  -6    1.70    0.60
   5 -20   6   -0.80    0.40
  -5 -20  -6    0.70    0.50
  -6 -20  -6    0.00    0.50
   6 -20   6    0.20    0.50
   7 -20   6   -0.20    0.60
  -7 -20  -6   -0.30    0.60
  -8 -20  -6   -0.80    0.60
  -9 -20  -6   -0.30    0.70
  -9 -21   6    0.50    0.90
  -8 -21   6    0.10    0.80
  -7 -21   6    2.00    0.90
  -7  21   6    1.40    0.80
  -6 -21   6    0.80    0.70
  -6  21   6    0.20    0.50
  -5 -21   6   22.10    1.70
  -5  21   6   28.90    1.90
  -4 -21   6    2.20    0.60
  -4  21   6    2.50    0.70
  -3 -21   6    7.00    0.90
  -3  21   6    6.60    1.00
  -2 -21   6    2.50    0.60
   2 -21  -6    1.70    0.70
  -2 -21   6    1.60    0.50
  -2  21   6    1.20    0.60
   1 -21  -6    3.10    0.80
  -1 -21   6    1.40    0.60
  -1 -21   6    2.60    0.60
  -1  21   6    1.10    0.50
   0 -21   6    5.10    0.70
   0 -21  -6    5.30    1.00
   0 -21   6    5.60    0.90
   0  21   6    5.30    0.80
  -1 -21  -6   22.80    1.60
   1 -21   6   24.00    1.60
  -2 -21  -6    4.60    0.80
   2 -21   6    4.50    0.80
   3 -21   6    0.10    0.50
  -3 -21  -6    0.70    0.50
  -3 -21  -6    0.10    0.40
  -4 -21  -6    4.60    0.80
  -4 -21  -6    5.90    0.90
   4 -21   6    5.00    0.90
  -5 -21  -6    0.00    0.50
   5 -21   6    1.10    0.60
  -6 -21  -6    0.40    0.60
   6 -21   6    0.70    0.60
  -7 -21  -6    0.00    0.60
   7 -21   6    0.90    0.60
  -8 -21  -6    2.00    0.90
  -8 -22   6    1.10    0.90
  -7 -22   6    0.10    0.80
  -7  22   6    0.00    0.60
  -6 -22   6    3.30    0.90
  -6  22   6    2.30    0.80
  -5 -22   6    1.00    0.70
  -5  22   6    1.70    0.60
  -4 -22   6    3.50    0.70
  -4  22   6    3.10    0.80
  -3 -22   6    0.90    0.60
  -3  22   6   -0.60    0.40
  -2 -22   6   36.30    1.90
   2 -22  -6   32.20    2.30
  -2  22   6   37.30    2.20
  -1 -22   6    3.70    0.70
  -1 -22   6    2.60    0.60
   1 -22  -6    2.40    0.80
  -1  22   6    2.60    0.70
   0 -22   6    3.20    0.70
   0 -22  -6    3.60    0.80
  -1 -22  -6    6.40    1.00
   1 -22   6    6.80    1.00
  -2 -22  -6    9.70    1.20
   2 -22   6   10.40    1.20
  -3 -22  -6   -0.70    0.40
  -3 -22  -6    0.10    0.40
   3 -22   6    0.30    0.50
  -4 -22  -6   -0.50    0.50
   4 -22   6    0.00    0.50
  -4 -22  -6    1.20    0.60
   5 -22   6    1.80    0.70
  -5 -22  -6    1.60    0.70
  -6 -22  -6    1.80    0.80
   6 -22   6    1.00    0.70
  -7 -22  -6    0.30    0.70
  -8 -22  -6    0.00    0.70
  -8 -23   6   -1.00    0.70
  -7 -23   6    1.10    0.80
  -6 -23   6    2.90    0.80
  -6  23   6    6.20    1.10
  -5 -23   6    1.90    0.70
  -5  23   6    1.30    0.70
  -4 -23   6    0.80    0.60
  -4  23   6    0.00    0.50
  -3 -23   6    5.20    0.80
  -3  23   6    5.10    0.90
  -2 -23   6    1.40    0.60
   2 -23  -6    0.10    0.60
  -2  23   6    1.10    0.50
  -1 -23   6   11.50    1.00
  -1 -23   6   11.50    1.20
   1 -23  -6   11.40    1.40
  -1  23   6   10.40    1.20
   0 -23   6   26.60    1.70
   0 -23  -6   21.70    1.70
   1 -23   6   14.50    1.40
  -1 -23  -6   15.80    1.60
   2 -23   6    3.50    0.80
  -2 -23  -6    4.60    0.90
  -3 -23  -6    0.80    0.50
   3 -23   6    0.10    0.50
   4 -23   6    5.90    1.00
  -4 -23  -6    5.40    0.90
  -4 -23  -6    5.50    0.90
   5 -23   6    0.80    0.60
  -5 -23  -6    1.40    0.70
   6 -23   6    0.40    0.60
  -6 -23  -6   -0.20    0.60
  -7 -23  -6   -0.30    0.60
  -8 -23  -6    0.30    0.70
  -8 -24   6    2.00    0.90
  -7 -24   6    0.40    0.70
  -6 -24   6    0.60    0.70
  -6  24   6    0.70    0.70
  -5 -24   6   -0.60    0.60
  -5  24   6    0.50    0.60
  -4 -24   6    0.30    0.60
  -4  24   6    0.10    0.50
  -3 -24   6    0.00    0.50
  -3  24   6    0.10    0.50
  -2 -24   6    9.60    1.00
   2 -24  -6   10.70    1.40
  -2  24   6    9.70    1.20
  -1 -24   6   -0.40    0.40
  -1 -24   6    0.70    0.50
   1 -24  -6    0.50    0.60
  -1  24   6    1.10    0.60
   0 -24   6    1.40    0.60
   0 -24  -6    1.30    0.60
  -1 -24  -6    0.90    0.60
   1 -24   6    0.30    0.50
   2 -24   6    1.60    0.60
  -2 -24  -6    2.70    0.70
  -3 -24  -6    0.80    0.50
   3 -24   6    0.20    0.50
  -4 -24  -6    0.90    0.60
   4 -24   6    0.40    0.60
   5 -24   6    0.20    0.60
  -5 -24  -6   -0.20    0.60
   6 -24   6    0.50    0.60
  -6 -24  -6    0.80    0.70
  -7 -24  -6   -0.40    0.70
  -8 -24  -6   -0.30    0.60
  -8 -25   6    1.00    0.90
  -7 -25   6   -0.40    0.80
  -6 -25   6    0.60    0.70
  -6  25   6    0.80    0.70
  -5 -25   6   -0.40    0.60
  -5  25   6    0.20    0.60
  -4 -25   6    7.60    1.00
  -4  25   6    7.70    1.20
  -3 -25   6    3.50    0.80
  -3  25   6    3.50    0.80
  -2 -25   6   14.50    1.20
   2 -25  -6   11.40    1.60
  -2  25   6   13.40    1.40
   1 -25  -6    0.30    0.60
  -1 -25   6    0.80    0.50
   0 -25  -6    6.00    1.10
   0 -25   6    3.60    0.80
   1 -25   6    9.80    1.20
  -1 -25  -6    9.90    1.30
   2 -25   6   -0.30    0.50
  -2 -25  -6   -0.40    0.50
   3 -25   6    1.60    0.70
  -3 -25  -6    1.20    0.60
   4 -25   6   -0.40    0.50
  -4 -25  -6    2.00    0.70
   5 -25   6    2.00    0.80
  -6 -25  -6    0.00    0.70
  -7 -25  -6    0.50    0.70
  -8 -25  -6   -0.80    0.70
  -7 -26   6    6.00    1.10
  -6 -26   6    0.50    0.70
  -5 -26   6    3.20    0.90
  -5  26   6    2.80    0.80
  -4 -26   6   -0.50    0.50
  -4  26   6    1.40    0.70
  -3 -26   6    0.70    0.50
  -3  26   6    0.50    0.50
  -2 -26   6    1.50    0.60
   2 -26  -6    0.20    0.60
  -2  26   6    0.90    0.60
   1 -26  -6   -0.10    0.50
  -1 -26   6    1.30    0.60
   0 -26   6    0.60    0.60
   0 -26  -6    0.10    0.60
  -1 -26  -6    1.80    0.70
   1 -26   6    2.10    0.70
   2 -26   6    1.90    0.70
  -2 -26  -6    0.10    0.60
  -3 -26  -6    4.60    0.90
   3 -26   6    4.90    1.00
  -4 -26  -6    2.60    0.80
   4 -26   6    1.50    0.70
   5 -26   6    1.00    0.70
  -7 -26  -6    0.00    0.70
  -7 -27   6   -1.00    0.70
  -6 -27   6    0.50    0.70
  -5 -27   6   -0.20    0.60
  -5  27   6    0.10    0.60
  -4 -27   6    5.30    0.90
  -4  27   6    3.50    0.90
  -3 -27   6    8.90    1.10
   3 -27  -6    8.30    1.40
  -3  27   6    8.40    1.20
   2 -27  -6    3.50    1.00
  -2 -27   6    2.90    0.70
  -2  27   6    3.60    0.80
  -1 -27   6    1.60    0.60
   1 -27  -6    0.70    0.70
   0 -27   6    9.70    1.20
   0 -27  -6   10.20    1.40
   1 -27   6    0.20    0.60
  -1 -27  -6   -0.40    0.50
  -2 -27  -6    2.20    0.80
   2 -27   6    2.30    0.80
   3 -27   6    0.00    0.60
  -3 -27  -6    0.80    0.60
  -4 -27  -6    4.30    0.90
   4 -27   6    4.50    1.00
  -7 -28   6   -0.50    0.70
  -6 -28   6    4.50    1.00
  -5 -28   6    1.70    0.80
  -5  28   6    1.00    0.70
  -4 -28   6    1.30    0.70
  -4  28   6    0.70    0.70
   3 -28  -6    0.40    0.80
  -3 -28   6    0.20    0.60
  -3  28   6    0.50    0.60
   2 -28  -6    1.50    0.80
  -2 -28   6    0.00    0.50
   1 -28  -6   -0.10    0.60
  -1 -28   6    0.10    0.60
   0 -28  -6    0.60    0.60
  -1 -28  -6    0.50    0.60
   1 -28   6   -0.20    0.50
  -2 -28  -6    5.20    1.00
   2 -28   6   10.20    1.30
   3 -28   6    6.40    1.10
  -3 -28  -6    9.70    1.30
   4 -28   6   -0.10    0.60
  -4 -28  -6    1.00    0.70
  -6 -29   6   -0.10    0.70
  -5 -29   6    0.50    0.70
  -4 -29   6    2.10    0.80
  -4  29   6    3.30    0.90
   3 -29  -6    0.30    0.70
  -3 -29   6    0.80    0.60
  -3  29   6    0.30    0.60
   2 -29  -6   -0.10    0.60
  -2 -29   6    0.70    0.60
   1 -29  -6    0.60    0.70
   0 -29  -6   -0.20    0.60
  -1 -29  -6   -0.10    0.60
   1 -29   6   -0.20    0.60
   2 -29   6    0.40    0.60
  -2 -29  -6    1.20    0.70
   3 -29   6    0.50    0.70
  -3 -29  -6    0.50    0.70
  -4 -29  -6    0.80    0.60
  -6 -30   6    0.90    0.80
  -5 -30   6    1.10    0.80
  -4 -30   6    2.70    0.80
  -4  30   6    1.80    0.80
   3 -30  -6   -0.30    0.70
  -3 -30   6    0.60    0.60
  -2 -30   6    1.20    0.70
   2 -30  -6    0.20    0.70
   1 -30  -6    0.40    0.80
   0 -30  -6    0.30    0.60
  -1 -30  -6    0.30    0.70
   1 -30   6    0.40    0.60
   2 -30   6    1.60    0.80
  -2 -30  -6    0.70    0.70
  -3 -30  -6    3.40    0.90
   3 -30   6    5.70    1.10
  -4 -30  -6    1.10    0.70
  -5 -31   6    0.60    0.70
  -4 -31   6    0.30    0.70
   3 -31  -6   -0.20    0.70
  -3 -31   6    0.40    0.60
  -2 -31   6   -0.20    0.60
   2 -31  -6    1.70    0.90
   1 -31  -6    0.80    0.70
   0 -31  -6    1.30    0.80
  -1 -31  -6    0.80    0.70
  -2 -31  -6    2.80    1.00
   2 -31   6    0.70    0.70
  -3 -31  -6    0.30    0.70
  -4 -31  -6    0.90    0.70
  -5 -32   6    5.20    1.00
  -4 -32   6    0.90    0.70
   3 -32  -6   -1.00    0.70
  -3 -32   6    0.60    0.70
   2 -32  -6    0.10    0.80
  -2 -32   6    0.00    0.60
   1 -32  -6    1.20    0.90
   0 -32  -6   -0.10    0.70
  -1 -32  -6    0.00    0.60
  -2 -32  -6    2.20    0.90
   2 -32   6    1.70    0.80
  -3 -32  -6   -0.40    0.70
  -4 -32  -6    1.50    0.80
  -4 -33   6    2.50    0.80
   3 -33  -6   -0.10    0.80
  -3 -33   6    1.30    0.70
   2 -33  -6   -0.30    0.70
  -2 -33   6    0.60    0.70
   1 -33  -6    1.10    0.90
   0 -33  -6    0.90    0.80
  -1 -33  -6    0.40    0.70
  -2 -33  -6    1.00    0.80
  -3 -33  -6    0.80    0.80
  -4 -33  -6    1.30    0.80
  -4 -34   6    1.10    0.70
  -3 -34   6   -0.20    0.60
   2 -34  -6    0.00    0.80
   1 -34  -6   -0.10    0.70
   0 -34  -6    1.30    0.90
  -1 -34  -6   -0.80    0.70
  -2 -34  -6    0.50    0.70
  -3 -34  -6    0.80    0.80
  -3 -35   6    0.40    0.70
   1 -35  -6    1.40    1.00
   0 -35  -6   -0.50    0.80
  -1 -35  -6    1.50    1.00
  -2 -35  -6    0.10    0.70
 -11   0   7    0.60    0.90
 -10   0   7    1.60    0.90
  -9   0   7   -0.40    0.70
  -8   0   7    0.10    0.60
  -8   0   7   -0.10    0.70
  -7   0   7    0.20    0.60
  -7   0   7   -0.60    0.40
  -6   0   7   -0.50    0.50
  -6   0   7   -0.10    0.40
  -5   0   7    0.30    0.40
  -5   0   7    0.60    0.60
  -4   0   7    0.20    0.40
  -4   0   7   -0.30    0.40
  -3   0   7   -0.10    0.30
  -2   0   7   -0.40    0.30
  -1   0   7   -0.60    0.30
   0   0   7   -0.60    0.20
  -1   0  -7   -0.10    0.30
   1   0   7    0.00    0.30
   2   0   7   -0.40    0.30
  -2   0  -7    0.40    0.40
  -3   0  -7    0.50    0.40
   3   0   7   -0.70    0.20
  -4   0  -7   -0.10    0.40
   4   0   7    0.10    0.30
  -5   0  -7   -0.50    0.40
   5   0   7    0.00    0.40
   6   0   7    0.20    0.30
  -6   0  -7    0.30    0.50
  -7   0  -7    0.00    0.50
  -8   0  -7    0.50    0.60
  -9   0  -7    0.20    0.70
 -10   0  -7   -0.20    0.60
 -11  -1   7    0.70    1.00
 -11   1   7    0.90    0.90
 -10  -1   7   -0.20    0.80
 -10   1   7    1.10    1.00
  -9  -1   7    0.90    0.90
  -9   1   7    1.00    0.80
  -8  -1   7    0.90    0.70
  -8  -1   7    1.30    0.90
  -8   1   7    0.40    0.80
  -8   1   7    2.10    0.80
  -7  -1   7   15.30    1.80
  -7  -1   7   16.30    1.40
  -7   1   7   12.50    1.70
  -7   1   7   14.30    1.50
  -6  -1   7    3.20    0.90
  -6  -1   7    4.60    0.80
  -6   1   7    1.40    0.70
  -6   1   7    3.20    0.70
  -5  -1   7   15.30    1.60
  -5  -1   7   11.80    1.20
  -5   1   7   13.20    1.20
  -4  -1   7    1.30    0.60
  -4  -1   7    1.00    0.50
  -4   1   7    1.10    0.50
  -3  -1   7    6.70    0.90
  -3  -1   7    9.00    1.00
  -3   1   7    8.20    0.90
  -2  -1   7   34.90    1.90
  -2  -1   7   34.00    1.90
  -2   1   7   34.80    2.00
  -1  -1   7   15.00    1.00
  -1  -1   7   16.50    1.20
  -1   1   7   15.20    1.20
   0  -1   7   -0.30    0.30
   0  -1  -7   -0.10    0.30
   0   1   7    0.10    0.30
  -1  -1  -7    0.10    0.30
   1  -1   7    0.00    0.30
  -1   1  -7   -0.10    0.30
   1   1   7    0.40    0.30
   2  -1   7    0.30    0.40
  -2  -1  -7    0.40    0.40
  -2   1  -7    0.40    0.40
   2   1   7    0.10    0.30
  -3  -1  -7   11.00    1.10
   3  -1   7   10.70    0.90
   3   1   7   10.40    0.90
  -3   1  -7   12.30    1.00
  -4  -1  -7    2.60    0.60
   4  -1   7    2.80    0.60
   4   1   7    3.60    0.60
  -4   1  -7    2.80    0.60
  -5  -1  -7    0.60    0.50
   5  -1   7    0.60    0.40
   5   1   7   -0.60    0.30
  -5   1  -7    0.40    0.50
   6  -1   7    2.40    0.60
  -6  -1  -7    3.20    0.70
  -6   1  -7    1.70    0.60
  -7  -1  -7   10.80    1.30
  -7   1  -7   11.10    1.20
  -8  -1  -7    5.70    1.00
  -8   1  -7    7.30    1.10
  -9  -1  -7    5.20    1.10
  -9   1  -7    4.80    1.00
 -10  -1  -7   -0.20    0.70
 -10   1  -7    0.60    0.80
 -11   1  -7    0.30    0.80
 -11  -2   7    0.00    0.90
 -10  -2   7   -0.50    0.80
 -10   2   7    0.10    0.80
  -9  -2   7    3.10    1.10
  -9   2   7    3.20    0.90
  -9   2   7    2.60    1.00
  -8  -2   7    7.90    1.20
  -8  -2   7    7.40    1.40
  -8   2   7    7.80    1.10
  -8   2   7    6.50    1.30
  -7  -2   7    1.70    0.90
  -7  -2   7    3.60    0.80
  -7   2   7    1.80    0.70
  -7   2   7    2.20    0.80
  -6  -2   7    3.60    0.90
  -6  -2   7    3.10    0.70
  -6   2   7    3.60    0.80
  -5  -2   7    5.40    1.00
  -5  -2   7    5.50    0.90
  -5   2   7    5.30    0.80
  -4  -2   7   29.40    1.90
  -4  -2   7   30.30    1.80
  -4   2   7   28.50    1.80
  -3  -2   7   15.90    1.30
  -3  -2   7   16.00    1.20
  -3   2   7   16.60    1.20
  -2  -2   7   25.00    1.60
  -2  -2   7   25.50    1.60
  -2   2   7   25.90    1.60
  -1  -2   7   55.29    2.60
  -1  -2   7   58.79    2.80
  -1   2   7   59.79    2.80
   0  -2   7    3.30    0.60
   0  -2  -7    4.00    0.60
   0   2   7    2.20    0.50
  -1  -2  -7   11.20    0.90
   1  -2   7   11.10    0.90
  -1   2  -7   10.60    0.90
   1   2   7   10.50    0.90
  -2  -2  -7   11.20    1.00
   2  -2   7   12.90    1.00
  -2   2  -7   11.90    1.00
   2   2   7   10.20    0.90
   3  -2   7    1.30    0.40
  -3  -2  -7    0.90    0.50
  -3   2  -7    1.10    0.50
   3   2   7    1.00    0.40
   4  -2   7    5.90    0.80
  -4  -2  -7    5.70    0.80
  -4   2  -7    5.30    0.80
   4   2   7    6.30    0.70
   5  -2   7   12.20    1.20
  -5  -2  -7   13.40    1.20
  -5   2  -7   12.70    1.10
  -6  -2  -7    0.70    0.50
   6  -2   7    1.70    0.50
  -6   2  -7    1.20    0.60
  -7  -2  -7    1.50    0.60
  -7   2  -7    1.70    0.60
  -8  -2  -7    1.00    0.70
  -8   2  -7   -0.50    0.50
  -9  -2  -7   -0.80    0.60
  -9   2  -7   -0.30    0.60
 -10  -2  -7    0.00    0.70
 -10   2  -7   -0.40    0.70
 -10  -3   7    1.00    1.00
 -10   3   7    0.30    0.90
  -9  -3   7    0.80    0.90
  -9   3   7    0.10    0.60
  -9   3   7    0.90    0.80
  -8  -3   7    3.10    1.10
  -8   3   7    4.50    0.90
  -8   3   7    2.60    0.90
  -7  -3   7   32.00    2.30
  -7  -3   7   26.00    1.90
  -7   3   7   27.10    1.90
  -7   3   7   24.90    2.10
  -6  -3   7    8.80    1.30
  -6  -3   7    7.70    1.00
  -6   3   7    8.50    1.10
  -5  -3   7    1.10    0.50
  -5  -3   7   -0.10    0.50
  -5   3   7    0.20    0.40
  -4  -3   7    6.70    0.90
  -4  -3   7    6.60    1.00
  -4   3   7    7.10    0.90
  -3  -3   7   17.40    1.30
  -3  -3   7   14.70    1.20
  -3   3   7   15.30    1.20
  -2  -3   7   18.30    1.20
  -2  -3   7   20.00    1.30
  -2   3   7   16.50    1.30
  -1  -3   7    8.10    0.90
  -1  -3   7    6.70    0.70
  -1   3   7    7.00    0.90
   0  -3  -7   44.90    2.30
   0  -3   7   44.70    2.30
   0   3   7   49.99    2.40
  -1  -3  -7   28.50    1.60
   1  -3   7   27.60    1.60
  -1   3  -7   27.40    1.50
   1   3   7   23.50    1.50
   2  -3   7    0.40    0.30
  -2  -3  -7    0.30    0.40
  -2   3  -7    0.30    0.40
   2   3   7    0.60    0.40
  -3  -3  -7   14.50    1.20
   3  -3   7   16.50    1.20
   3   3   7   16.80    1.10
  -3   3  -7   17.10    1.20
   4  -3   7   10.90    1.00
  -4  -3  -7   10.20    1.10
  -4   3  -7   11.00    1.10
   4   3   7    7.40    0.80
   5  -3   7   -0.10    0.40
  -5  -3  -7   -0.10    0.40
  -5   3  -7    0.30    0.40
   5   3   7    0.70    0.40
   6  -3   7    1.30    0.50
  -6  -3  -7    0.30    0.50
  -6   3  -7    0.20    0.50
   7  -3   7    2.90    0.70
  -7  -3  -7    1.20    0.60
  -7   3  -7    1.90    0.70
  -8  -3  -7   -0.40    0.50
  -8   3  -7   -0.90    0.50
  -9  -3  -7   -0.20    0.60
  -9   3  -7   -0.10    0.60
 -10  -3  -7   -0.40    0.70
 -10   3  -7   -0.10    0.70
 -10  -4   7    0.60    0.90
 -10   4   7    0.20    0.80
  -9  -4   7   -0.90    0.70
  -9   4   7   -0.10    0.60
  -9   4   7    0.80    0.80
  -8  -4   7    1.30    0.80
  -8   4   7    1.10    0.70
  -8   4   7    1.30    0.60
  -7  -4   7    0.20    0.70
  -7  -4   7    0.10    0.50
  -7   4   7    0.10    0.50
  -6  -4   7   15.30    1.70
  -6  -4   7   17.20    1.40
  -6   4   7   17.10    1.40
  -5  -4   7   13.90    1.30
  -5  -4   7   16.60    1.70
  -5   4   7   15.30    1.30
  -4  -4   7    0.10    0.40
  -4  -4   7    0.00    0.40
  -4   4   7   -0.40    0.40
  -3  -4   7   36.30    2.00
  -3  -4   7   37.60    2.10
  -3   4   7   37.10    2.10
  -2  -4   7   -0.10    0.30
  -2  -4   7   -0.20    0.30
  -2   4   7    0.10    0.30
  -1  -4   7    6.70    0.70
  -1  -4   7    5.40    0.70
  -1   4   7    5.80    0.80
   0  -4   7   77.09    3.40
   0  -4  -7   73.39    3.30
   0   4   7   64.89    3.30
  -1  -4  -7   14.00    1.10
   1  -4   7   15.10    1.10
  -1   4  -7   15.60    1.00
   1   4   7   14.50    1.10
   2  -4   7   18.50    1.20
  -2  -4  -7   15.30    1.20
  -2   4  -7   17.40    1.20
   2   4   7   16.50    1.20
  -3  -4  -7    6.20    0.80
   3  -4   7    5.90    0.80
  -3   4  -7    6.90    0.80
   3   4   7    5.80    0.70
  -4  -4  -7    0.90    0.50
   4  -4   7    2.80    0.60
   4   4   7    0.70    0.30
  -4   4  -7    1.50    0.50
  -5  -4  -7    0.50    0.50
   5  -4   7   -0.50    0.30
  -5   4  -7   -0.60    0.40
   5   4   7   -0.10    0.30
   6  -4   7    2.70    0.70
  -6  -4  -7    2.50    0.70
  -6   4  -7    2.20    0.60
  -7  -4  -7    4.40    0.90
   7  -4   7    4.70    0.90
  -7   4  -7    3.50    0.80
  -8  -4  -7    1.20    0.70
  -8   4  -7    0.60    0.60
  -9  -4  -7    0.70    0.70
  -9   4  -7    0.90    0.70
 -10  -4  -7    2.10    0.90
 -10  -5   7   -0.30    0.90
 -10   5   7    1.00    0.90
  -9  -5   7    3.80    1.20
  -9   5   7    4.90    1.00
  -9   5   7    4.60    1.20
  -8  -5   7    0.00    0.70
  -8   5   7   -0.30    0.50
  -7  -5   7    0.70    0.60
  -7  -5   7   -1.00    0.50
  -7   5   7    0.70    0.50
  -6  -5   7    4.40    1.00
  -6  -5   7    3.90    0.80
  -6   5   7    3.20    0.70
  -5  -5   7    0.40    0.50
  -5  -5   7    1.60    0.60
  -5   5   7    1.20    0.50
  -4  -5   7    4.10    0.70
  -4  -5   7    3.50    0.80
  -4   5   7    4.70    0.80
  -3  -5   7    3.60    0.70
  -3  -5   7    3.50    0.70
  -3   5   7    4.10    0.70
  -2  -5   7    6.00    0.80
  -2  -5   7    6.40    0.80
  -2   5   7    5.90    0.80
  -1  -5   7    1.60    0.50
  -1  -5   7    1.00    0.30
  -1   5   7    1.30    0.50
   0  -5   7   38.30    2.00
   0  -5  -7   35.30    1.90
   0   5   7   34.10    1.90
   1  -5   7   22.50    1.40
  -1  -5  -7   21.20    1.40
  -1   5  -7   24.60    1.40
   1   5   7   22.70    1.40
   2  -5   7    0.00    0.40
  -2  -5  -7    0.70    0.40
   2   5   7   -0.10    0.30
  -2   5  -7    0.90    0.40
  -3  -5  -7    0.40    0.40
   3  -5   7    0.50    0.40
   3   5   7    0.10    0.30
  -3   5  -7   -0.20    0.40
  -4  -5  -7   -0.20    0.40
   4  -5   7    0.30    0.40
   4   5   7   -0.20    0.30
  -4   5  -7   -0.70    0.40
  -5  -5  -7   18.90    1.40
   5  -5   7   18.90    1.40
  -5   5  -7   20.20    1.40
   6  -5   7    3.50    0.70
  -6  -5  -7    3.60    0.80
  -6   5  -7    2.80    0.70
   7  -5   7   -0.20    0.50
  -7  -5  -7    0.10    0.60
  -7   5  -7   -0.10    0.50
  -8  -5  -7    1.80    0.70
  -8   5  -7    1.20    0.70
  -9  -5  -7   -0.30    0.60
  -9   5  -7    0.10    0.60
 -10  -5  -7   -0.30    0.70
 -10  -6   7    0.60    1.00
 -10   6   7    0.70    0.90
 -10   6   7    0.70    0.70
  -9  -6   7    0.40    0.80
  -9   6   7    0.00    0.50
  -9   6   7    0.50    0.70
  -8  -6   7    1.20    0.90
  -8   6   7    0.00    0.50
  -7  -6   7   -0.10    0.60
  -7   6   7    0.00    0.40
  -6  -6   7    8.20    1.30
  -6  -6   7    6.90    1.00
  -6   6   7    7.60    1.00
  -5  -6   7   29.60    2.00
  -5  -6   7   26.30    1.80
  -5   6   7   28.20    1.80
  -4  -6   7   10.80    1.20
  -4  -6   7   12.60    1.10
  -4   6   7   10.00    1.10
  -3  -6   7    0.70    0.40
  -3  -6   7    0.00    0.40
  -3   6   7    0.50    0.40
  -2  -6   7    4.30    0.70
  -2  -6   7    3.50    0.60
  -2   6   7    3.90    0.70
  -1  -6   7   61.49    2.80
  -1  -6   7   60.69    2.90
  -1   6   7   61.99    3.00
   0  -6   7   14.00    1.10
   0  -6  -7   15.00    1.00
   0   6   7   14.10    1.20
  -1  -6  -7    5.40    0.70
   1  -6   7    6.50    0.80
   1   6   7    5.20    0.70
   2  -6   7    0.20    0.30
  -2  -6  -7   -0.40    0.30
  -2   6  -7    0.20    0.40
   2   6   7    0.00    0.30
  -3  -6  -7    3.00    0.60
   3  -6   7    2.20    0.50
  -3   6  -7    3.90    0.60
   4  -6   7    0.10    0.30
  -4  -6  -7   -0.30    0.40
   4   6   7    0.20    0.30
  -4   6  -7   -0.10    0.40
  -5  -6  -7    8.70    1.10
   5  -6   7   10.30    1.10
  -5   6  -7   11.10    1.10
   6  -6   7   10.90    1.20
  -6  -6  -7    8.60    1.10
  -6   6  -7    8.60    1.10
   7  -6   7    2.80    0.80
  -7  -6  -7    3.70    0.80
  -7   6  -7    1.70    0.70
  -8  -6  -7    0.90    0.60
  -8   6  -7    0.60    0.60
  -9  -6  -7    1.20    0.70
 -10  -6  -7    0.00    0.70
 -10  -7   7   -1.10    0.80
 -10   7   7    0.70    0.70
 -10   7   7    0.10    0.80
  -9  -7   7    0.20    0.80
  -9   7   7    0.30    0.60
  -8  -7   7    2.80    1.00
  -8   7   7    4.80    1.00
  -7  -7   7    1.30    0.80
  -7   7   7    1.90    0.70
  -6  -7   7    1.60    0.80
  -6  -7   7    0.70    0.60
  -6   7   7    0.80    0.50
  -5  -7   7    0.30    0.50
  -5  -7   7   -0.30    0.50
  -5   7   7    0.40    0.40
  -4  -7   7    1.00    0.60
  -4  -7   7    0.50    0.50
  -4   7   7    0.30    0.40
  -3  -7   7   26.70    1.70
  -3  -7   7   27.90    1.70
  -3   7   7   29.30    1.80
  -2  -7   7    2.60    0.60
  -2  -7   7    3.90    0.60
  -2   7   7    2.90    0.60
  -1  -7   7   -0.10    0.30
  -1  -7   7    0.20    0.30
  -1   7   7    0.40    0.40
   0  -7  -7    0.20    0.40
   0  -7   7    0.20    0.30
   0   7   7    0.20    0.40
   1  -7   7   19.30    1.30
  -1  -7  -7   20.10    1.30
   1   7   7   19.20    1.30
  -2  -7  -7   14.20    1.10
   2  -7   7   14.10    1.10
   2   7   7   14.90    1.10
  -2   7  -7   15.60    1.10
  -3  -7  -7    6.90    0.90
   3  -7   7    6.50    0.80
  -3   7  -7    7.60    0.90
   3   7   7    7.40    0.80
  -4  -7  -7    5.20    0.80
   4  -7   7    5.00    0.80
   4   7   7    5.20    0.70
  -4   7  -7    6.40    0.80
  -5  -7  -7    2.30    0.60
   5  -7   7    1.40    0.50
  -5   7  -7    2.20    0.60
   6  -7   7    7.40    1.00
  -6  -7  -7    6.10    1.00
  -6   7  -7    8.10    1.00
   7  -7   7   12.90    1.40
  -7  -7  -7   11.90    1.40
  -7   7  -7   14.20    1.40
  -8  -7  -7   -0.20    0.60
   8  -7   7   -0.40    0.50
  -8   7  -7   -0.80    0.50
  -9  -7  -7    1.30    0.80
 -10  -7  -7    0.70    0.70
 -10  -8   7    0.20    0.90
 -10   8   7    1.10    0.90
  -9  -8   7   -0.60    0.80
  -9   8   7    0.30    0.60
  -8  -8   7    3.00    1.10
  -8   8   7    2.40    0.70
  -7  -8   7    0.10    0.70
  -7   8   7    0.40    0.50
  -6  -8   7    6.00    1.10
  -6  -8   7    5.40    0.90
  -6   8   7    6.00    1.00
  -5  -8   7   76.19    3.90
  -5  -8   7   72.99    3.60
  -5   8   7   78.69    3.70
  -4  -8   7    2.90    0.70
  -4  -8   7    2.70    0.60
  -4   8   7    3.70    0.70
  -3  -8   7    0.10    0.40
  -3  -8   7    0.10    0.40
  -3   8   7    0.30    0.40
  -2  -8   7    2.50    0.50
  -2  -8   7    2.60    0.60
  -2   8   7    3.80    0.70
  -1  -8   7   13.70    0.90
  -1  -8   7   12.40    1.00
  -1   8   7   15.00    1.10
   0  -8  -7    1.00    0.40
   0  -8   7    0.80    0.40
   0   8   7    1.10    0.40
   1  -8   7   34.30    1.90
  -1  -8  -7   32.50    1.80
   1   8   7   34.80    1.90
   2  -8   7   27.90    1.70
  -2  -8  -7   28.80    1.70
  -2   8  -7   30.10    1.60
   2   8   7   26.50    1.60
  -3  -8  -7    9.10    1.00
   3  -8   7    9.00    1.00
  -3   8  -7    9.60    1.00
   3   8   7    8.40    0.90
  -4  -8  -7    4.60    0.80
   4  -8   7    6.10    0.90
  -4   8  -7    5.40    0.80
  -5  -8  -7    6.70    1.00
   5  -8   7    7.70    1.00
  -5   8  -7    7.00    0.90
  -6  -8  -7    3.70    0.80
   6  -8   7    4.30    0.80
  -6   8  -7    3.70    0.80
   7  -8   7    0.80    0.60
  -7  -8  -7    0.30    0.50
  -7   8  -7    0.60    0.60
  -8  -8  -7   -0.10    0.50
   8  -8   7    0.70    0.60
  -9  -8  -7    0.80    0.70
 -10  -8  -7    0.20    0.70
 -10  -9   7    1.60    1.10
 -10   9   7    0.50    0.90
  -9  -9   7    0.50    0.90
  -9   9   7    1.20    0.70
  -8  -9   7    2.60    1.10
  -8   9   7    4.00    0.90
  -7  -9   7    1.30    0.80
  -7   9   7    1.40    0.60
  -6  -9   7   -0.40    0.40
  -6  -9   7   -0.80    0.50
  -6   9   7   -0.50    0.40
  -5  -9   7    1.00    0.70
  -5  -9   7    0.70    0.50
  -5   9   7    1.30    0.50
  -4  -9   7   13.20    1.30
  -4  -9   7    9.50    1.00
  -4   9   7    9.20    1.10
  -3  -9   7    2.60    0.60
  -3  -9   7    2.20    0.60
  -3   9   7    3.20    0.70
  -2  -9   7    1.80    0.50
  -2  -9   7    1.30    0.50
  -2   9   7    0.90    0.50
  -1  -9   7   36.80    2.00
  -1  -9   7   36.70    1.80
  -1   9   7   36.90    2.10
   0  -9   7    6.60    0.80
   0  -9  -7    6.00    0.70
   0   9   7    7.90    0.90
   1  -9   7    0.90    0.40
  -1  -9  -7    0.50    0.40
  -1  -9  -7    1.10    0.50
   1   9   7    0.80    0.40
   2  -9   7   14.50    1.10
  -2  -9  -7   13.20    1.10
  -2   9  -7   12.80    1.00
  -3  -9  -7    7.60    0.90
   3  -9   7    6.70    0.90
  -3   9  -7    8.10    0.90
   3   9   7    8.90    0.80
  -4  -9  -7   12.10    1.20
   4  -9   7    8.80    1.10
  -4   9  -7   11.50    1.00
  -5  -9  -7    1.50    0.60
   5  -9   7    0.40    0.50
  -5   9  -7    0.70    0.50
  -6  -9  -7    0.40    0.50
   6  -9   7   -0.40    0.40
  -6   9  -7   -0.40    0.50
   7  -9   7    0.80    0.60
  -7  -9  -7    0.00    0.50
  -8  -9  -7    0.10    0.60
   8  -9   7   -0.10    0.50
  -9  -9  -7    0.60    0.70
 -10  -9  -7    0.40    0.70
 -10 -10   7    2.70    1.30
  -9 -10   7   -0.20    0.80
  -9  10   7    0.50    0.60
  -8 -10   7    0.60    0.80
  -8  10   7    0.20    0.60
  -7 -10   7   13.90    1.70
  -7  10   7   12.70    1.40
  -6 -10   7   -0.50    0.50
  -6  10   7   -0.10    0.40
  -5 -10   7    6.70    0.90
  -5 -10   7    6.60    1.10
  -5  10   7    7.10    1.00
  -4 -10   7    9.30    1.00
  -4 -10   7    9.30    1.10
  -4  10   7    7.70    1.00
  -3 -10   7    7.70    0.90
  -3 -10   7    6.30    0.90
  -3  10   7    8.00    1.00
  -2 -10   7   12.70    1.00
  -2 -10   7   14.60    1.10
  -2  10   7   11.00    1.20
  -1 -10   7   -0.20    0.30
  -1 -10   7   -0.30    0.30
  -1  10   7    0.10    0.40
   0 -10  -7   10.90    1.00
   0 -10   7   10.90    1.00
   0  10   7   13.00    1.10
  -1 -10  -7    0.40    0.40
   1 -10   7   -0.20    0.30
  -1 -10  -7    0.10    0.30
   1  10   7    0.00    0.40
  -2 -10  -7    0.00    0.40
   2 -10   7    0.60    0.40
   2  10   7    0.40    0.40
  -3 -10  -7    3.40    0.70
   3 -10   7    2.90    0.60
  -3  10  -7    3.30    0.60
   3  10   7    3.30    0.60
  -4 -10  -7    3.20    0.70
   4 -10   7    5.00    0.80
  -4  10  -7    4.00    0.70
  -5 -10  -7    0.90    0.50
   5 -10   7    0.80    0.50
  -5  10  -7    1.20    0.50
   6 -10   7    0.70    0.50
  -6 -10  -7    0.00    0.50
  -6  10  -7    2.00    0.60
  -7 -10  -7    3.00    0.80
   7 -10   7    3.40    0.80
   8 -10   7   -0.60    0.50
  -8 -10  -7    0.80    0.60
  -9 -10  -7    0.20    0.60
 -10 -10  -7   -0.10    0.70
 -10 -11   7   -0.20    0.90
  -9 -11   7    1.90    1.00
  -9  11   7    1.00    0.70
  -8 -11   7    1.80    1.00
  -8  11   7    1.60    0.80
  -7 -11   7    0.50    0.70
  -7  11   7    0.40    0.60
  -6 -11   7    0.40    0.70
  -6  11   7    0.40    0.50
  -5 -11   7    7.30    0.90
  -5 -11   7    7.00    1.10
  -5  11   7    8.80    1.10
  -4 -11   7   -0.30    0.40
  -4 -11   7   -0.20    0.40
  -4  11   7    0.60    0.40
  -3 -11   7  119.29    5.10
  -3 -11   7  116.09    5.10
  -3  11   7  116.89    5.20
  -2 -11   7   15.60    1.20
  -2 -11   7   17.20    1.20
  -2  11   7   14.50    1.20
  -1 -11   7   22.20    1.30
  -1 -11   7   21.70    1.40
  -1  11   7   21.40    1.50
   0 -11   7    8.80    1.00
   0 -11  -7   10.30    0.90
   0  11   7    7.70    0.90
  -1 -11  -7   18.90    1.30
  -1 -11  -7   19.80    1.30
   1 -11   7   19.00    1.30
   1  11   7   18.70    1.30
  -2 -11  -7   -0.10    0.40
   2 -11   7    1.00    0.50
   2  11   7    0.20    0.40
   3 -11   7   44.10    2.40
  -3 -11  -7   42.80    2.30
  -3  11  -7   45.70    2.20
  -4 -11  -7    4.90    0.80
   4 -11   7    3.90    0.80
  -4  11  -7    5.50    0.80
  -5 -11  -7   14.70    1.40
   5 -11   7   14.90    1.30
  -5  11  -7   15.10    1.20
   6 -11   7    3.00    0.70
  -6 -11  -7    1.50    0.70
   7 -11   7    1.10    0.60
  -7 -11  -7    1.30    0.70
  -8 -11  -7    0.20    0.60
   8 -11   7    0.10    0.60
  -9 -11  -7    0.80    0.70
   9 -11   7   -0.60    0.60
 -10 -12   7   -0.20    0.90
  -9 -12   7    0.60    0.90
  -9  12   7    2.10    0.90
  -8 -12   7    2.60    1.00
  -8  12   7    3.40    0.90
  -7 -12   7    0.20    0.70
  -7  12   7   -0.30    0.50
  -6 -12   7    0.50    0.70
  -6  12   7    0.60    0.50
  -5 -12   7    0.60    0.60
  -5 -12   7    1.00    0.50
  -5  12   7    0.90    0.50
  -4 -12   7   21.90    1.60
  -4 -12   7   21.20    1.40
  -4  12   7   19.70    1.50
  -3 -12   7   13.80    1.20
  -3 -12   7   13.10    1.20
  -3  12   7   13.60    1.30
  -2 -12   7    1.90    0.50
  -2 -12   7    2.10    0.50
  -2  12   7    1.60    0.60
  -1 -12   7   18.90    1.30
  -1 -12   7   18.90    1.20
  -1  12   7   19.20    1.40
   0 -12  -7   14.30    1.10
   0 -12   7   14.50    1.20
   0 -12  -7   14.50    1.20
   0  12   7   14.60    1.20
  -1 -12  -7    0.60    0.40
   1 -12   7    0.30    0.30
  -1 -12  -7    0.50    0.40
   1  12   7    0.60    0.40
  -2 -12  -7   13.80    1.10
   2 -12   7   14.20    1.10
   2  12   7   12.50    1.10
  -3 -12  -7    0.20    0.40
   3 -12   7   -0.20    0.40
  -3  12  -7    0.90    0.40
  -4 -12  -7    5.80    0.90
   4 -12   7    6.90    0.90
  -4  12  -7    7.60    0.90
  -5 -12  -7   -0.30    0.40
   5 -12   7   -0.10    0.40
   6 -12   7    1.40    0.60
  -6 -12  -7    2.10    0.70
   7 -12   7    0.40    0.60
  -7 -12  -7   -0.20    0.50
   8 -12   7    0.40    0.60
  -8 -12  -7    0.00    0.60
   9 -12   7    1.40    0.80
  -9 -12  -7    0.70    0.70
 -10 -13   7    0.40    0.90
  -9 -13   7   -0.20    0.90
  -9  13   7    0.30    0.70
  -8 -13   7    0.80    0.90
  -8  13   7    0.20    0.60
  -7 -13   7    4.70    1.10
  -7  13   7    2.60    0.80
  -6 -13   7   -0.90    0.50
  -6  13   7    0.30    0.50
  -5 -13   7    0.40    0.60
  -5  13   7    0.10    0.40
  -4 -13   7    9.30    1.00
  -4 -13   7    9.50    1.10
  -4  13   7   10.60    1.20
  -3 -13   7  126.39    5.40
  -3 -13   7  116.49    5.30
  -3  13   7  128.39    5.50
  -2 -13   7    3.70    0.70
  -2 -13   7    3.10    0.60
  -2  13   7    3.50    0.70
  -1 -13   7   15.00    1.00
  -1 -13   7   16.10    1.20
  -1  13   7   14.80    1.20
   0 -13   7   -0.70    0.30
   0 -13  -7   -0.10    0.40
   0 -13  -7    0.10    0.40
   0  13   7    0.30    0.40
  -1 -13  -7    3.10    0.60
  -1 -13  -7    2.60    0.60
   1 -13   7    2.10    0.50
   1  13   7    0.80    0.40
  -2 -13  -7    1.10    0.50
   2 -13   7    0.80    0.40
   2  13   7    1.00    0.40
   3 -13   7    2.20    0.60
  -3 -13  -7    2.60    0.60
   4 -13   7    4.10    0.80
  -4 -13  -7    4.30    0.80
  -4  13  -7    5.10    0.70
   5 -13   7    0.80    0.50
  -5 -13  -7   -0.20    0.40
  -6 -13  -7    0.30    0.50
   6 -13   7   -0.50    0.50
   7 -13   7    0.70    0.60
  -7 -13  -7    1.80    0.70
   8 -13   7    0.30    0.60
  -8 -13  -7    1.40    0.70
   9 -13   7    1.30    0.80
  -9 -13  -7    2.10    0.90
 -10 -14   7    0.70    1.10
  -9 -14   7    0.50    0.90
  -8 -14   7   -0.20    0.70
  -8  14   7    0.90    0.70
  -7 -14   7    1.00    0.80
  -7  14   7    1.10    0.60
  -6 -14   7   -0.50    0.60
  -6  14   7    0.00    0.40
  -5 -14   7    0.70    0.60
  -5  14   7   -0.30    0.40
  -4 -14   7    0.90    0.60
  -4 -14   7    1.10    0.50
  -4  14   7    0.20    0.40
  -3 -14   7   11.40    1.10
  -3 -14   7    9.00    1.00
  -3  14   7    7.70    1.00
  -2 -14   7    1.10    0.50
  -2 -14   7    0.90    0.50
  -2  14   7    1.50    0.50
  -1 -14   7    2.00    0.50
  -1 -14   7    2.20    0.50
   1 -14  -7    0.90    0.30
  -1  14   7    3.70    0.70
   0 -14  -7    0.70    0.40
   0 -14   7    1.40    0.50
   0 -14  -7    1.00    0.40
   0  14   7    1.30    0.50
   1 -14   7    8.40    1.00
  -1 -14  -7    9.70    1.00
  -1 -14  -7    7.30    0.90
  -2 -14  -7    4.20    0.70
   2 -14   7    3.50    0.70
   2  14   7    4.20    0.70
   3 -14   7    3.70    0.70
  -3 -14  -7    3.00    0.70
   4 -14   7    8.00    1.00
  -4 -14  -7    7.80    1.00
  -5 -14  -7    2.20    0.70
   5 -14   7    0.60    0.50
  -6 -14  -7    0.50    0.50
   6 -14   7   -0.20    0.60
   7 -14   7    0.40    0.60
  -7 -14  -7    0.00    0.50
  -8 -14  -7    0.30    0.70
   8 -14   7    0.80    0.70
  -9 -14  -7    1.20    0.80
  -9 -15   7   16.30    2.10
  -8 -15   7    4.40    1.10
  -8  15   7    4.50    1.00
  -7 -15   7    1.50    0.80
  -7  15   7    1.00    0.70
  -6 -15   7    0.70    0.60
  -6  15   7   -0.30    0.50
  -5 -15   7   13.80    1.50
  -5  15   7   15.50    1.40
  -4 -15   7    6.20    0.90
  -4 -15   7    5.90    0.90
  -4  15   7    4.80    0.90
  -3 -15   7    1.90    0.60
  -3 -15   7    2.60    0.70
  -3  15   7    2.00    0.60
  -2 -15   7    8.80    1.00
  -2 -15   7    5.20    0.70
  -2  15   7    6.90    0.90
   1 -15  -7   11.80    1.00
  -1 -15   7   16.60    1.20
  -1 -15   7   18.30    1.10
  -1  15   7   16.70    1.30
   0 -15  -7    0.40    0.40
   0 -15  -7    1.00    0.50
   0 -15   7    0.60    0.40
   0  15   7    0.60    0.50
  -1 -15  -7   19.60    1.40
  -1 -15  -7   19.50    1.30
   1 -15   7   18.80    1.30
   1  15   7   17.80    1.30
  -2 -15  -7    0.60    0.50
  -2 -15  -7   -0.10    0.40
   2 -15   7    0.30    0.40
  -3 -15  -7    5.20    0.80
   3 -15   7    5.60    0.80
  -4 -15  -7    2.10    0.70
   4 -15   7    2.80    0.70
   5 -15   7   -0.10    0.40
  -5 -15  -7    0.00    0.50
   6 -15   7    0.00    0.50
  -6 -15  -7   -0.10    0.50
  -7 -15  -7    0.90    0.70
   7 -15   7   -0.10    0.50
  -8 -15  -7    0.30    0.70
   8 -15   7    0.90    0.70
  -9 -15  -7    0.30    0.70
  -9 -16   7    0.80    0.90
  -8 -16   7    0.10    0.80
  -8  16   7   -0.20    0.50
  -7 -16   7   -0.30    0.70
  -7  16   7   -0.20    0.50
  -6 -16   7    0.30    0.60
  -6  16   7    0.00    0.50
  -5 -16   7    1.80    0.70
  -5  16   7    2.00    0.70
  -4 -16   7   15.60    1.30
  -4  16   7   16.40    1.40
  -3 -16   7   49.10    2.40
  -3 -16   7   48.10    2.50
  -3  16   7   41.40    2.50
  -2 -16   7   -0.40    0.20
  -2 -16   7    0.30    0.50
  -2  16   7    1.80    0.60
   1 -16  -7   69.89    3.70
   1 -16  -7   75.39    3.40
[truncated: 129,731 more chars]
